# Supplementary material for: Collaboration between Antagonistic Cell Type Regulators Governs Natural Variation in the Candida albicans Biofilm and Hyphal Gene Expression Network
Source: mBio. 2022 Aug 22;13(5):e01937-22. doi: 10.1128/mbio.01937-22 (PMC9600859; doi:10.1128/mbio.01937-22)
Supplement: DATA SET S1 [file mbio.01937-22-s0001.xlsx]

## Sheet: All genes
Differential expression of Clinical Isolate efg1 mutant and wild type strains (DeSeq2 results)
Gene name	SC5314 LFC	P76067 LFC	P57055 LFC	P87 LFC	P75010 LFC		SC5314 padj	P76067 padj	P57055 padj	P87 padj	P75010 padj
ECE1	-9.70312	-1.58595	-6.62831	-3.10482	-1.68906		2.65548e-21	0.265148	3.15378e-10	0.00546707	0.191051
SAP6	-9.4741	-3.51699	-6.96702	-6.90193	-3.4573		9.29375e-44	1.88988e-06	6.24577e-24	1.62602e-23	2.6291e-06
SAP4	-9.10403	-0.629215	-7.33891	-2.83885	-1.24457		3.16623e-72	0.415227	9.12989e-47	4.99563e-08	0.059667
SAP5	-8.23079	-4.63502	-5.88361	-6.22112	-3.40821		1.58851e-55	8.15341e-18	1.05387e-28	2.18959e-32	6.20401e-10
RBT4	-7.98924	-3.49138	-6.12952	-5.43283	-3.62545		8.89581e-84	1.12077e-16	2.21908e-50	5.12026e-40	5.95317e-18
HWP1	-7.68223	-6.58131	-7.4318	-7.29207	-6.00217		2.36393e-38	4.79527e-28	6.91908e-36	1.12853e-34	1.85918e-23
orf19.1691	-7.28496	-5.45555	-7.89269	-6.51594	-7.06983		2.45593e-61	7.81139e-35	1.25212e-71	1.89378e-49	3.3767e-56
ALS3	-7.15874	-6.46863	-5.09912	-6.37226	-4.96743		1.92057e-53	1.84649e-43	2.48837e-27	1.71686e-42	7.93625e-26
HYR1	-7.13387	-4.1651	-5.11468	-3.56296	-2.22312		5.78988e-206	3.54486e-66	3.1097e-109	2.56494e-54	6.4001e-20
EFG1	-6.91858	-6.90582	-6.82283	-6.52969	-7.17887		1.14071e-51	8.55272e-51	4.35245e-51	7.83984e-47	1.96804e-55
orf19.3337	-6.89162	-3.22623	-5.44315	-6.08857	-5.6091		4.3181e-18	0.000126772	2.55105e-11	1.01126e-13	1.69389e-10
CFL11	-6.8276	-7.14563	-6.70974	-3.82337	-6.39592		6.54444e-85	7.56184e-87	1.47335e-85	1.61906e-36	4.72438e-72
orf19.217	-6.69479	-5.92947	-3.81368	-4.42828	-2.4156		9.37082e-63	4.34806e-53	2.26901e-39	3.10598e-34	1.73151e-11
HIS1	-6.44827	-5.69447	-4.91858	-6.66757	-7.34551		6.43993e-88	5.79372e-68	1.24353e-55	6.66846e-88	2.49384e-106
FAV1	-6.34892	-5.67804	-6.60139	-6.26041	-4.87315		2.35865e-103	1.35805e-61	7.41011e-105	1.07938e-99	1.07899e-49
PGA10	-6.33685	-4.08972	-6.07454	-6.6168	-6.21273		1.67564e-32	2.56606e-13	2.80985e-30	1.60313e-35	5.35071e-31
orf19.4936.1	-6.20369	-5.92543	-5.36617	-8.74468	-6.09077		9.63046e-53	1.79097e-36	9.60572e-34	9.76038e-32	4.68928e-28
DDR48	-6.18841	-4.6016	-7.03529	-6.32954	-4.25884		1.15216e-40	1.06521e-22	2.68578e-52	1.02984e-42	2.69615e-19
IHD1	-6.0946	-2.61254	-5.66637	-4.4648	-2.95025		6.23949e-98	2.75905e-18	7.5078e-84	6.97975e-53	3.25559e-23
RAS2	-6.01597	-4.12139	-3.49944	-5.9496	-3.22919		4.48437e-35	1.25277e-15	2.4242e-15	1.19845e-23	5.25629e-08
orf19.2591	-5.69292	0.417868	-1.731	-1.22552	-0.800516		1.98793e-08	0.586979	0.161628	0.0929208	0.284646
orf19.7056	-5.67905	-4.38276	-3.25619	-3.50602	-1.86082		9.73329e-33	3.60402e-41	4.87297e-18	4.10153e-15	0.000271219
RTA4	-5.51201	-7.16054	-4.94635	-5.38488	-3.45116		4.6877e-68	2.00397e-88	9.12166e-54	8.64649e-73	4.05401e-25
DEF1	-5.41237	-5.15981	-6.49162	-5.39404	-4.80765		3.89167e-112	6.69523e-103	2.17675e-160	1.32976e-111	2.12842e-89
CTN3	-5.36118	-5.66338	-4.45217	-3.99637	-4.01523		5.44684e-26	3.7547e-29	1.06405e-17	3.65506e-15	5.74247e-15
PGA23	-5.31452	-2.65936	-2.32991	-3.40866	-1.60603		1.16096e-19	2.33542e-05	0.000237374	9.97844e-09	0.0193889
PHO113	-5.23724	-0.0124803	-2.08431	-0.468609	0.822872		1.9041e-34	0.994763	1.40489e-05	0.312644	0.0863641
orf19.6864	-5.20274	-2.83625	-2.8899	-2.54582	-1.62263		1.18477e-99	5.34741e-48	8.22437e-51	1.33139e-32	3.39416e-18
FAV2	-5.16847	-3.17859	-4.23338	-4.18581	-3.45413		1.24446e-84	2.92355e-35	1.23978e-58	3.17714e-57	1.18193e-41
orf19.344	-5.15466	-5.14495	-6.67733	-5.29352	-3.59677		8.66931e-31	1.97977e-18	1.07465e-22	1.77461e-33	5.00434e-13
POL93	-5.15053	0.0569907	-0.975628	-0.394225	-3.50153		1.14597e-30	0.961346	0.0838968	0.535393	2.0726e-14
RBR1	-5.14758	-4.02564	-3.57626	-4.6188	-0.800442		8.6779e-11	1.35991e-06	6.02062e-08	1.29113e-11	0.49381
orf19.4384.1	-5.0921	-4.27265	-2.86514	-3.84367	-2.76173		4.99768e-44	8.57465e-40	3.27282e-18	8.65711e-32	2.68714e-16
RSN1	-5.01595	-2.60904	-3.32567	-4.59988	-4.75173		5.93605e-36	2.46495e-12	8.66495e-19	2.70269e-33	4.6592e-31
SCW4	-4.91463	-4.97772	-3.27409	-3.0326	-1.18601		1.13203e-07	4.92262e-08	0.00223063	0.000794261	0.283596
orf19.6688	-4.91378	-2.04991	-5.71479	-1.54377	-6.73896		3.72092e-06	0.054327	3.23028e-06	0.326171	1.84115e-08
orf19.6079	-4.90988	-1.79417	-1.65579	-2.14435	-3.66476		3.1286e-86	3.22318e-09	7.4603e-08	2.02971e-10	4.7352e-50
UCF1	-4.90987	-4.63102	-5.53801	-7.18906	-6.5973		2.72967e-17	3.56451e-15	1.14139e-21	1.90211e-35	1.53752e-29
HXT5	-4.88858	-4.33529	-2.83702	-3.88957	-2.80287		1.68427e-66	2.7096e-64	5.86089e-27	4.68129e-48	4.00912e-26
SOD3	-4.86423	-2.97489	-4.3107	-3.38323	-3.76851		1.65982e-68	4.52583e-26	1.90324e-54	9.15435e-34	9.88495e-42
orf19.4509	-4.85863	-0.923567	-4.25578	-5.84991	1.73796		1.30494e-05	0.37652	0.000308809	8.17848e-08	0.138157
orf19.11	-4.78047	-4.11457	-4.93803	-3.62847	-4.68768		1.23352e-10	2.2433e-13	7.96589e-18	1.79637e-16	5.09255e-10
MAL31	-4.7653	-4.25044	-3.07434	-6.49798	-5.31704		1.64331e-26	1.81687e-20	2.51091e-11	1.35847e-44	9.03769e-30
FRE7	-4.74295	-4.31134	-5.07467	-2.687	-5.08501		1.20948e-121	6.69523e-103	4.05822e-137	6.3834e-41	5.69567e-132
orf19.5431	-4.68865	-3.22126	-3.50417	-5.25249	-3.52227		3.77349e-50	1.03402e-26	1.01212e-31	4.47942e-61	1.31531e-30
AAF1	-4.66259	0.448904	0.0437334	0.17121	1.60269		3.77615e-62	0.232162	0.936911	0.635535	2.6086e-08
ATO1	-4.61373	-1.44407	-2.22504	-4.69358	-1.10709		8.4321e-42	0.000119588	3.19278e-10	2.78057e-43	0.00450319
FRE30	-4.57563	-4.2987	-5.11321	-2.87192	-5.18869		2.97685e-64	1.94756e-57	1.21228e-78	3.09596e-26	7.95704e-80
ALS1	-4.50132	-5.55996	-5.14477	-3.04912	-3.9181		8.81627e-50	4.06218e-74	1.38587e-64	2.78657e-23	1.56689e-37
RBT1	-4.49565	-4.34941	-3.93873	-4.60035	-4.59102		8.04341e-43	1.04774e-39	2.16486e-32	2.2709e-45	1.38228e-42
CSP2	-4.49046	-0.631327	-0.167345	0.0625499	-0.65058		1.65249e-17	0.602304	0.905826	0.956979	0.43158
GAC1	-4.48717	-0.583799	-2.78146	-2.3527	-0.964853		6.38982e-199	0.000338284	2.91354e-81	8.10607e-58	2.82503e-10
MNN45	-4.48369	-2.58327	-1.87864	-0.647786	1.89619		3.77964e-05	0.0958865	0.0910676	0.626547	0.273868
orf19.7608	-4.4788	-5.47811	-3.39645	-1.7561	-0.468177		3.54682e-06	5.39403e-10	0.00725283	0.0853118	0.772639
LIP1	-4.4578	-5.75728	-4.39204	-3.46196	0.729275		6.8651e-05	3.80185e-08	0.00124017	0.000841094	0.670178
BLP1	-4.42604	-4.66474	-4.98403	-6.02579	-5.63699		1.62771e-39	1.35474e-42	4.82321e-49	1.95113e-67	6.54013e-55
orf19.1353	-4.37772	-4.21767	-5.6056	-7.34717	-6.68292		7.89073e-19	5.64885e-14	7.37921e-28	2.10672e-40	2.6867e-30
INO1	-4.34128	-1.99473	-3.53213	-3.73865	-0.589239		2.82347e-11	0.0145028	1.84196e-07	8.73459e-09	0.510525
BRG1	-4.33803	-4.34736	-4.80322	-5.05921	-4.38811		1.90784e-46	3.93286e-46	7.65322e-55	1.14216e-60	7.6596e-46
orf19.2429	-4.32764	-0.698633	-0.109589	-1.06678	-0.690515		6.33279e-05	0.386295	0.910236	0.112506	0.434148
HGT6	-4.27211	-2.6626	-3.34271	-4.58991	-4.84217		7.62888e-30	8.41121e-12	1.86823e-18	2.04437e-34	7.79709e-38
PST1	-4.23074	-2.24197	-4.77637	-4.65344	-3.24933		5.9288e-45	1.78889e-13	2.94568e-58	1.43866e-54	1.6892e-26
GDB1	-4.20423	-2.56216	-2.93298	-2.89439	-3.17201		3.02447e-100	1.5037e-38	1.50737e-50	4.44037e-49	2.22614e-57
ADH5	-4.15316	-2.63756	-3.24096	-4.82741	-2.97079		1.47445e-36	5.70026e-15	1.76875e-22	3.77684e-49	1.16117e-18
orf19.1736	-4.11085	-3.04962	-2.28657	-2.1417	1.11122		3.11028e-11	1.60297e-07	0.000292988	0.000818583	0.137374
orf19.3375	-4.09784	-3.17544	-2.96691	-3.02656	0		0.0794262	0.268601	0.285189	0.217729	1
orf19.3643	-4.09295	-5.01982	-4.59121	-3.90818	-4.53165		0.000226212	6.25843e-06	8.96596e-05	0.000676127	0.000127252
orf19.7167	-3.99274	-4.65644	-1.85023	-7.86742	-2.2619		0.000237348	3.63773e-05	0.0557971	1.62482e-14	0.12052
orf19.1239	-3.98961	-4.84848	-3.86786	-1.92595	-1.03417		1.34797e-06	3.63448e-09	8.47345e-06	0.0291119	0.317978
CUP1	-3.89835	-2.40897	-3.40768	-2.79459	-2.12677		2.42977e-90	1.56884e-32	5.89777e-67	1.38421e-46	4.20666e-25
GLX3	-3.88499	-2.11306	-3.586	-3.92793	-2.65332		1.08035e-82	2.61721e-25	1.65608e-71	1.65829e-83	4.6469e-38
UME6	-3.87873	-6.17709	-6.50417	-7.37913	-5.57994		1.80707e-39	4.40447e-82	6.77659e-87	6.3709e-112	1.88068e-63
GLK4	-3.84913	-1.41469	-3.8484	-3.6823	-3.24948		1.27043e-20	0.00241488	1.45864e-20	3.71911e-19	9.23356e-15
MNN1	-3.82845	-2.76827	-6.10475	-3.81278	-0.580753		5.37123e-16	1.91384e-09	1.42936e-48	6.40935e-16	0.222939
HSP12	-3.81492	-3.56715	-5.06601	-3.41437	-6.46428		1.45304e-20	1.53329e-18	1.05657e-36	8.42089e-17	1.64573e-58
MEP2	-3.79532	-5.35717	-5.84966	0.061982	-3.54445		0.000901431	2.01777e-06	3.52832e-07	0.97711	0.00261573
MAL2	-3.7827	-2.22601	-1.47933	-3.72229	-2.28832		4.66931e-49	1.33587e-17	4.03491e-08	1.00701e-47	3.50856e-18
MFALPHA	-3.7795	-1.37583	-2.73119	0.392935	-2.85288		3.24832e-07	0.391283	0.000738332	0.827045	5.1594e-15
orf19.2959	-3.7393	-2.1788	-1.43731	-1.78954	-1.04997		1.30252e-05	0.123158	0.158278	0.0926374	0.305267
orf19.4216	-3.69579	-3.53866	-5.03647	-3.52268	-6.43686		7.02161e-20	9.42452e-19	2.86941e-37	3.03074e-18	1.39773e-59
orf19.2431	-3.65317	-0.272032	-1.43613	-2.70156	-1.83104		4.66968e-19	0.650686	0.000467342	2.68701e-11	2.69979e-06
HSP21	-3.63128	-6.03385	-2.43216	-4.11923	-5.59123		4.42893e-22	1.309e-61	1.58318e-10	8.94349e-29	1.0564e-50
GLK1	-3.62573	-1.34974	-3.872	-3.46726	-3.40517		6.41256e-20	0.00267754	1.41639e-22	2.17671e-18	1.79962e-17
PLB1	-3.62135	-0.0907047	-3.43749	-2.87774	-4.03715		3.42998e-05	0.943748	2.5898e-07	6.67953e-07	6.07653e-07
orf19.4450.1	-3.61865	-5.40089	-5.17732	-5.68911	-5.6623		2.75883e-27	2.90727e-58	1.90324e-54	5.02066e-66	3.99725e-63
RCT1	-3.61578	-2.44715	-3.64897	-3.3691	-2.91662		4.7836e-41	5.10394e-19	1.33493e-41	5.76137e-36	2.19745e-26
orf19.7380	-3.59117	-4.37951	-3.90312	-4.04135	-3.45983		1.74865e-52	4.28448e-73	1.46343e-55	1.77899e-60	1.55875e-36
orf19.2704	-3.52798	-3.42645	-3.41533	-3.40144	-0.767809		0.00541011	0.0124803	0.0100118	0.0070046	0.721025
IFE2	-3.51215	-4.41683	-3.89946	-4.24648	-5.38381		1.50562e-41	4.28293e-61	5.71973e-49	1.32045e-58	1.25325e-81
orf19.4653	-3.44321	0	3.00098	4.51479	-1.8495		0.020293	1	0.0704385	0.000306482	0.144947
orf19.3232	-3.43447	-2.01427	1.78622	0.847695	1.51738		7.49482e-05	0.0049383	0.0430777	0.320371	0.10766
orf19.2701	-3.42896	-2.30259	-2.18615	-4.32075	-2.10879		4.44479e-23	4.14836e-11	8.41543e-10	5.75973e-34	3.56661e-09
orf19.3684	-3.41552	-2.87934	-2.46116	-2.75387	-2.23292		9.83297e-18	2.14278e-12	4.0951e-09	6.29057e-12	1.09169e-07
RHR2	-3.41456	-2.78987	-2.70831	-2.98587	-2.82785		5.98814e-23	1.82756e-15	9.30132e-15	6.81969e-18	7.37816e-16
FRP5	-3.38833	-6.39975	-1.49447	-5.02456	-1.34837		0.00299772	3.03243e-10	0.244334	4.81894e-07	0.337933
CIP1	-3.37126	-2.99305	-1.75887	-2.9655	-0.276236		1.48481e-35	1.26744e-30	6.05008e-12	5.78105e-30	0.461713
orf19.2590	-3.36394	-0.347256	-3.49784	-1.53089	-1.19028		2.95072e-37	0.353691	2.07617e-08	6.83428e-09	1.9193e-06
PHR2	-3.34969	-3.33137	-4.41038	-3.78047	-2.62004		5.10211e-66	3.75455e-67	5.69279e-115	1.7609e-87	1.14481e-40
orf19.2212	-3.32989	-3.1967	-2.44987	-2.31203	0.159459		0.00581524	0.0328467	0.0982108	0.118234	0.939328
HWP2	-3.31003	-2.07928	-2.06167	-0.809525	-1.09238		2.28906e-16	1.11039e-17	2.6048e-09	0.011293	0.0129646
orf19.1167	-3.30575	-2.60827	-2.62254	-3.89549	-2.91988		1.31424e-13	3.68077e-24	1.0867e-12	1.50393e-15	3.28338e-07
MNN12	-3.28668	-3.16851	-4.16867	-3.73156	-4.71545		2.78901e-42	2.79979e-39	1.96332e-67	2.56494e-54	2.19113e-81
orf19.6919	-3.28612	-4.38446	-4.15132	-5.38582	-4.16633		9.55547e-06	6.17171e-06	6.43535e-09	9.25202e-09	0.000108446
orf19.2210	-3.26813	-1.185	-1.37489	-2.65332	-1.33373		7.54105e-60	2.85374e-08	4.65725e-11	1.01256e-39	3.19703e-10
PLB5	-3.23667	-1.18824	-1.83167	-2.50987	-1.83067		1.86233e-49	3.09552e-07	2.29477e-16	4.354e-30	8.61208e-16
orf19.675.1	-3.21744	-2.49993	-2.8919	-2.24026	-1.73939		0.0767672	0.268629	0.168171	0.255148	0.470101
FCY2	-3.20759	-2.70156	-4.36262	-5.12379	-2.34429		2.31829e-43	2.26529e-30	4.61581e-72	4.09958e-93	1.15353e-23
orf19.2620	-3.20659	0.412816	-3.32691	-2.13219	-0.791685		0.00642872	0.661443	0.00308244	0.090735	0.505945
HGC1	-3.19664	-4.77159	-3.84491	-6.27098	-4.62178		5.86872e-40	1.46956e-78	7.52142e-55	2.728e-114	1.86908e-67
MRV8	-3.17487	-5.65448	-1.66879	-1.81725	-2.65791		0.0122113	3.06417e-06	0.22931	0.104627	0.028389
IFF3	-3.17168	-0.247157	0.951058	-1.50073	-0.863245		1.13088e-10	0.762377	0.021557	0.0012682	0.0408154
PRA1	-3.16728	-4.34646	-0.15556	-1.66884	-1.20904		0.00113875	6.72976e-06	0.931191	0.108671	0.307134
ICL1	-3.15907	-3.04929	-1.35058	-1.8864	-2.71944		1.07851e-07	5.1359e-07	0.0488396	0.00241918	9.31982e-06
PGA49	-3.15685	-0.877778	0.711201	-0.0843988	0.193987		0.105227	0.79927	0.83093	0.983735	0.960571
SOU2	-3.07657	-2.75803	-3.47584	-2.56514	-2.60684		0.0101415	0.00331399	0.000124253	0.0377965	0.0485905
IHD2	-3.07519	-1.16561	-2.77496	-1.26471	-1.97016		1.60947e-31	4.48047e-05	6.47828e-26	4.2876e-06	3.6358e-13
orf19.6816	-3.06936	-2.61049	-2.92778	-3.74205	-3.77007		1.05363e-23	1.80088e-17	3.85181e-22	3.12169e-35	1.04763e-34
orf19.6888	-3.06617	-3.26497	-3.1995	-2.90365	-2.44049		3.50807e-21	1.54321e-23	3.71683e-22	5.97301e-19	2.08008e-13
PCK1	-3.0627	-4.22562	-2.93348	-3.4912	-3.19056		2.42576e-14	2.17088e-26	4.11763e-13	1.81742e-18	2.53747e-15
orf19.2430	-3.04033	-1.64767	0.444384	-2.92806	-2.92092		0.0427889	0.381292	0.780832	0.0461918	0.0790995
PRY1	-3.03652	-4.94455	-2.94579	-1.86646	-0.363316		6.54586e-05	4.18983e-08	0.0100292	0.0117162	0.730828
PHO112	-3.0342	-0.969717	-2.20165	-0.894013	0.533539		1.67784e-10	0.10127	6.24085e-05	0.158383	0.385046
GCA1	-3.03189	-3.2801	-4.76362	-5.45106	-4.04111		2.29942e-21	3.75465e-24	4.49002e-45	3.04205e-58	6.27173e-33
ASR1	-3.02692	-1.78504	-2.97075	-2.95109	-2.32886		1.78651e-12	8.67314e-05	3.66706e-12	4.79824e-12	1.80317e-07
orf19.2868	-2.9916	-1.48976	0.973864	-0.488755	0.193987		0.0725158	0.520354	0.696259	0.783689	0.952727
IFA14	-2.98564	-3.67216	-3.15075	-2.88172	-2.58452		4.18867e-19	1.85118e-31	2.30454e-23	4.72335e-18	2.09857e-10
orf19.6758	-2.97623	-1.6432	-2.29239	-2.58933	-1.04907		6.73824e-65	1.13114e-25	5.68876e-44	1.22653e-58	6.92662e-10
PST2	-2.9673	-1.89171	-2.09709	-1.88133	-2.12022		4.65296e-36	1.51584e-15	8.76344e-19	5.03711e-15	3.25672e-18
ADAEC	-2.9582	-1.157	-2.52762	-3.17234	-4.46815		1.47236e-20	0.000972249	1.70947e-15	1.63933e-23	7.09997e-45
orf19.4886	-2.95515	-3.19965	-2.1332	-2.97375	-3.98999		0.0391066	0.0381787	0.168171	0.0407477	0.00617263
MNN15	-2.94844	-1.76313	-2.18735	-1.28728	-0.910641		1.31972e-102	4.58729e-39	3.14585e-59	3.21298e-21	2.20088e-10
orf19.6267	-2.94656	-0.72701	-3.42169	0.496139	-3.51944		0.0317927	0.751181	0.0265263	0.763884	0.0202345
orf19.6148	-2.93186	-1.55625	-1.96107	-3.27714	-1.62344		1.9958e-63	5.66365e-18	3.3462e-29	1.75352e-78	1.27992e-18
CTR1	-2.91881	-1.82126	-2.09656	-1.30814	-1.22947		1.82743e-58	8.30118e-23	2.37396e-30	2.60489e-12	9.70852e-11
WOR3	-2.91651	-0.792839	-3.41896	-2.06847	-1.93073		9.04302e-52	0.000224776	2.70865e-69	1.65781e-26	2.72209e-22
STF2	-2.9145	-3.45103	-2.40001	-3.65797	-4.66917		1.40374e-10	2.62234e-14	2.50401e-07	2.75738e-16	9.04178e-26
orf19.2371	-2.91053	-0.0614862	-2.19816	-1.91672	-2.49421		3.11038e-42	0.928055	5.1002e-25	1.0755e-18	3.07384e-32
PGA17	-2.90418	-2.65895	-0.306904	-1.7225	-0.953592		3.81577e-11	2.327e-09	0.652209	0.000129719	0.066927
orf19.2048	-2.88661	-3.57819	-1.68347	-3.35103	-2.95691		2.59317e-16	3.00957e-24	4.12411e-06	1.36046e-21	4.58929e-17
orf19.6608	-2.88629	-1.61106	-2.43089	-2.19831	-2.1173		1.28579e-87	5.97101e-28	9.42448e-63	5.34988e-51	2.24068e-47
MNN22	-2.85739	-5.38799	-3.01659	-1.49079	-4.74444		2.43095e-25	1.71988e-54	4.10572e-32	2.48204e-10	1.03055e-62
orf19.6084	-2.85614	-3.62294	-1.36456	-3.01115	-3.08604		8.88775e-09	2.07296e-16	0.00810898	2.83734e-12	5.74255e-11
TRY4	-2.84807	-5.19729	-2.9063	-2.17843	-2.1126		9.89501e-06	9.08992e-14	9.47332e-05	0.00102764	0.00180708
orf19.1409.2	-2.84721	-3.23401	-2.93202	-3.53697	-2.20057		8.35482e-31	1.11527e-38	1.6946e-32	8.53608e-47	8.63415e-18
orf19.2812	-2.83133	-3.01221	-2.69003	-2.51774	-2.63042		7.74955e-14	2.41114e-14	1.55062e-10	2.38287e-08	1.38767e-09
WOR4	-2.79181	2.08198	-0.110363	0.706815	0.647629		5.7687e-16	2.77975e-09	0.860628	0.0637692	0.116425
ERG251	-2.78615	-3.02199	-3.45638	-3.56888	-2.72733		1.02846e-41	1.72288e-48	9.49842e-64	8.41291e-68	1.09785e-39
orf19.1862	-2.78602	-1.43784	-2.97464	-2.81502	-3.51227		3.29806e-20	2.70802e-06	1.00144e-24	2.40132e-19	2.85197e-29
ZRT1	-2.7822	-4.04588	-0.673964	-1.38238	-1.54233		0.00130463	1.70364e-06	0.579817	0.131518	0.130666
orf19.2962	-2.77627	-2.73676	-3.40299	-3.87162	-4.03549		7.05619e-22	2.05991e-25	3.92716e-28	4.37964e-27	1.16268e-28
PSA2	-2.77148	-2.87098	-4.08006	-3.51288	-4.59658		8.1772e-23	5.3483e-24	3.23138e-48	1.13453e-35	2.56161e-50
orf19.675	-2.76396	-0.922438	-2.15752	-1.33725	-2.55926		2.27429e-06	0.224476	0.000419489	0.0327068	2.07772e-05
SOD6	-2.76039	-2.14767	-1.82611	-4.22168	-3.94375		3.05613e-08	0.000150883	9.15212e-05	1.21341e-16	3.13902e-13
SOD5	-2.74985	-0.990514	-3.98029	-1.45258	-2.57605		3.45085e-10	0.0632242	1.71638e-20	0.00166986	7.16326e-09
AGA1	-2.74749	-2.04206	0.460369	-0.359749	0.0489152		2.86615e-05	0.00253133	0.652053	0.658625	0.973451
WH11	-2.73985	-2.89302	-3.7522	-3.62504	-5.27468		5.65832e-17	5.14138e-22	1.89151e-38	2.98586e-26	1.09615e-64
orf19.2515	-2.73741	-1.7764	-1.45692	-2.45979	-1.6105		2.20548e-19	1.87981e-08	5.82125e-06	7.41371e-16	5.1058e-07
GPX2	-2.73491	-1.55994	-1.43343	-1.94614	-1.44298		2.44955e-114	1.7755e-37	6.92696e-32	3.07483e-58	7.11261e-32
FCR1	-2.71675	0.470794	-0.868824	0.584156	-2.52245		1.52244e-15	0.301159	0.0258954	0.128986	5.15505e-14
orf19.3924	-2.70235	-0.902037	-0.450892	-3.34303	0.193987		5.15113e-07	0.16666	0.741075	1.50236e-07	0.93834
orf19.7567	-2.7019	-2.0073	-1.97648	-2.74086	-2.12553		7.62888e-30	2.08227e-16	1.02123e-16	1.28745e-31	4.92518e-18
orf19.6311	-2.67558	-1.0121	-1.239	-1.59163	-2.6734		3.06687e-09	0.038314	0.00934367	0.000841506	7.95503e-09
PXP2	-2.66954	-0.947781	-1.18457	-1.012	-0.464138		1.11911e-17	0.0078673	0.00062171	0.00234752	0.260961
orf19.2253	-2.66401	-1.77167	-0.00211351	-1.49927	0.105534		5.35695e-11	3.91108e-05	1	0.000472883	0.875809
OP4	-2.65742	-3.74906	-2.87409	-0.967852	-0.245836		0.000720033	1.4453e-06	0.000437172	0.268998	0.838466
OPT4	-2.62403	1.41477	-3.56764	-0.856456	-2.05616		2.88701e-14	0.000116423	4.63209e-24	0.0234591	7.55989e-09
ADH1	-2.61632	-1.99024	-3.11186	-3.0986	-3.95462		5.57595e-10	6.29183e-06	1.0041e-13	9.67843e-14	1.12513e-21
SIT1	-2.61159	-1.35006	-1.30847	-3.56507	-2.40199		9.20217e-05	0.090656	0.0891761	4.71635e-08	0.000527558
ADH2	-2.57319	-1.35537	-0.582112	-3.03976	-1.22771		3.5911e-07	0.0191103	0.387153	9.82577e-10	0.0321003
orf19.3982	-2.56847	-1.49403	-1.77673	-1.70774	-1.76218		3.91251e-21	4.27783e-08	1.70704e-10	1.40696e-10	1.83864e-10
orf19.7455	-2.53445	-3.21769	-1.98196	-3.46688	-2.11403		7.74828e-17	2.76226e-23	1.95806e-11	2.23202e-31	8.92474e-07
orf19.4530.1	-2.52694	0.419328	-1.38631	-2.01264	-0.413741		4.63901e-19	0.289739	3.40263e-06	2.10119e-12	0.254784
orf19.5290	-2.51807	-3.40448	-1.63759	-1.82022	-3.73918		3.48819e-06	3.60627e-14	0.000559679	1.97928e-05	2.10312e-05
orf19.5205	-2.50847	-2.0458	-1.88121	-3.71776	-3.45287		7.15485e-32	1.85377e-21	1.90088e-17	1.49254e-69	5.39017e-48
RFX2	-2.49947	-2.81867	-2.89347	-3.27393	-2.30285		5.24227e-82	3.94273e-102	1.28473e-107	3.6971e-138	1.17164e-66
orf19.1430	-2.48628	-3.36557	-1.4421	-1.84553	-3.73976		6.12698e-07	2.09958e-15	0.00111073	5.48735e-06	1.68844e-05
MNN24	-2.46329	-2.13926	-1.77023	-2.30801	-2.32602		3.61582e-33	6.27667e-25	1.84003e-17	3.23191e-29	3.50028e-29
FDH1	-2.4615	-3.66719	-2.36445	-2.35745	-4.13506		6.92035e-06	8.20019e-12	2.38129e-05	1.73635e-05	9.23356e-15
orf19.4834	-2.45905	-2.00218	-1.21239	-1.52278	-1.2487		0.515603	0.688923	0.823892	0.712002	0.801048
PGA60	-2.45857	-1.2803	-1.97335	-2.08068	-2.56375		3.09308e-09	0.00149878	3.18493e-06	4.37956e-06	8.62811e-05
orf19.1370	-2.42687	-2.03596	-1.99649	-1.73603	1.61483		0.00915812	0.0692199	0.106326	0.0439043	0.155294
GCY1	-2.42244	-1.82546	-2.25818	-1.76575	-0.966665		8.56619e-65	3.11198e-39	2.61941e-60	5.88799e-37	1.41945e-12
ASR3	-2.42099	-1.27014	-2.62405	-2.58409	-1.2925		2.9577e-59	9.20481e-17	7.23154e-70	7.55764e-67	1.22822e-16
orf19.7029	-2.40198	-0.423807	-2.16456	-2.66552	-3.00975		3.13561e-12	0.374958	7.35883e-10	1.72976e-13	1.61478e-16
orf19.2959.1	-2.38538	-1.9166	-3.057	-3.88501	-3.05909		1.85699e-13	8.12472e-09	1.08649e-21	8.37542e-33	5.55707e-21
HGT12	-2.38484	-6.28804	-5.4748	-6.10169	-4.04189		5.36048e-07	1.37105e-40	3.79691e-29	2.69997e-37	4.9627e-17
ATO9	-2.3845	-1.88589	-0.590091	-0.481956	-4.29955		0.00157037	2.87549e-05	0.302087	0.322703	3.79984e-05
orf19.7085	-2.37802	-2.73223	-1.24066	-2.09074	-1.43689		1.63305e-14	1.245e-18	0.000204382	1.93443e-11	1.18506e-05
HPD1	-2.37143	-2.96158	-1.35658	-2.50351	-1.41643		1.10088e-05	2.54336e-08	0.0241937	2.97732e-06	0.0182572
orf19.4749	-2.3691	-0.0675143	-1.6189	-1.33469	-0.121575		2.45963e-109	0.710902	3.89894e-54	8.32501e-37	0.395956
orf19.6592	-2.36215	-2.25435	-2.1482	-3.26262	-1.81454		2.67604e-12	2.30195e-10	1.59198e-10	1.15426e-10	0.000330122
PTP3	-2.35919	-1.57337	-1.7948	-1.77946	-0.972977		2.07129e-78	4.63442e-35	9.79366e-46	6.09495e-45	1.05377e-13
ECM331	-2.35788	-0.814718	-1.27212	-2.47959	0.640462		9.02229e-56	4.77203e-07	3.78581e-16	5.71611e-60	0.000122901
ECM4	-2.35603	-1.27705	-1.72874	-2.42347	-1.57823		6.02443e-34	2.01372e-10	9.42681e-19	4.73824e-36	1.82043e-15
PGA61	-2.35006	-2.92021	-2.0506	-2.54243	-0.933103		4.91076e-31	5.86972e-35	1.95651e-24	5.12275e-37	9.46569e-06
orf19.3852	-2.34642	-0.869034	1.40908	-0.665837	-0.700981		1.2248e-05	0.39381	0.0585029	0.362544	0.32867
FAR1	-2.34113	-1.69328	-1.63493	-0.757852	-1.05789		2.5107e-14	1.14124e-10	9.18387e-08	0.00195919	1.51039e-05
orf19.1541	-2.32967	-3.58598	-2.20105	-1.18933	-0.463073		0.00441968	8.16833e-06	0.0117547	0.177301	0.684089
orf19.3378	-2.32885	3.48428	1.37351	0.951035	-0.284748		1.49717e-06	3.6623e-08	0.0173508	0.123079	0.701101
CDR11	-2.3263	-1.87459	-1.5559	-1.76247	-1.56629		2.95852e-47	1.12841e-30	3.81756e-21	1.07417e-27	6.91559e-21
orf19.5863	-2.31895	-2.63729	-1.8903	-2.9583	-0.754946		8.48915e-05	2.98771e-06	0.00051895	9.23178e-06	0.430403
orf19.4055	-2.3163	-0.401174	-0.0508229	-0.34821	-0.928753		3.28999e-05	0.531272	0.971062	0.472105	0.0819856
orf19.2372	-2.30023	0.149928	-1.82239	-1.55774	-2.30521		4.00785e-34	0.715604	9.09009e-22	3.77562e-16	1.84682e-34
orf19.36.1	-2.28882	-0.0313235	-1.16429	-1.82144	-0.851512		1.29003e-13	0.967879	0.000498703	6.13183e-09	0.0277732
snR44d	-2.27735	-0.879059	-1.97048	0.650065	-0.767809		0.123851	0.727477	0.119096	0.697202	0.734519
GLG2	-2.26904	-0.773546	-0.832866	-0.901893	0.400329		1.08106e-25	0.000954152	0.00049281	7.74919e-05	0.134592
LAP3	-2.26177	-1.60262	-2.32896	-2.19493	-2.47685		5.06616e-06	0.00288912	3.39359e-06	9.36747e-06	7.16033e-07
MLS1	-2.26129	-1.88854	-1.14036	-2.01878	-3.06975		4.02318e-07	5.09872e-05	0.0224476	6.93846e-06	2.83234e-12
orf19.510	-2.25335	-3.0875	-2.15337	-0.873562	-0.0237579		0.00774461	0.000214749	0.0484151	0.343327	0.995233
orf19.4880	-2.25139	-0.991088	-1.08111	-0.144364	-0.803612		1.35018e-09	0.00115499	0.000800848	0.719673	0.00835943
orf19.7303	-2.20575	1.43087	-3.0561	-1.89205	-1.11379		0.000565905	0.37721	3.47911e-05	0.00860239	0.219298
orf19.3655	-2.20452	-0.902686	-1.91311	-2.5195	-0.810465		0.00211697	0.28735	0.00629478	0.000319016	0.497765
orf19.7014	-2.20302	-0.881526	0.0154672	-0.588252	0.562227		0.268367	0.78784	1	0.820525	0.83265
orf19.6491	-2.2008	-3.33718	-1.69824	-2.13295	-1.49461		6.97533e-05	3.08073e-11	0.00983156	0.000217076	0.050271
orf19.6224	-2.19995	-4.02455	-2.10272	-0.752106	-1.27768		0.0330966	1.95567e-05	0.0449982	0.321795	0.419754
CSP37	-2.19084	-0.47537	-2.11509	-1.7856	-3.02698		2.33574e-16	0.160605	3.98143e-16	3.07438e-11	3.72064e-31
orf19.5954	-2.18868	-2.62865	-2.19391	-0.0985903	-3.91031		0.032497	0.0309385	0.0281219	0.967694	1.61126e-10
BGL22	-2.18849	-1.68182	0.173545	-1.67791	-0.743686		0.00215376	8.66928e-07	0.885193	0.00420062	0.39656
orf19.1582	-2.18557	-1.62823	-0.306018	-1.60597	-1.03253		0.0010183	0.00935397	0.728846	0.00647877	0.121702
GTT1	-2.17903	-1.0513	-0.104675	-0.756557	-0.262741		0.000225654	0.097849	0.9176	0.241128	0.743948
OSM1	-2.17651	-1.74077	-2.19368	-3.07677	-2.84375		2.66952e-25	3.35396e-16	1.02063e-25	5.7642e-50	2.37485e-42
MDR1	-2.15917	-0.837882	0.268077	-1.51281	-2.11114		3.36326e-05	0.198091	0.743372	0.0061256	7.56169e-05
HGT19	-2.15826	-1.26264	-2.22402	-2.06176	-2.1128		1.58714e-10	0.000509126	3.47377e-11	9.42907e-10	5.60002e-10
orf19.1363	-2.14379	-1.37789	-0.476184	-1.36218	-2.77469		0.000758678	0.0619636	0.602643	0.0412993	1.33334e-05
orf19.1009	-2.13423	0.772028	1.65507	-0.347347	-0.767809		0.180816	0.733867	0.388807	0.805178	0.747685
orf19.2061	-2.13238	-0.596121	-3.52931	-0.747054	-1.34679		8.43184e-09	0.207998	1.31956e-18	0.0566199	0.00165389
orf19.2638	-2.12916	-1.88839	-0.974745	-2.09074	-1.36508		2.56556e-13	2.6618e-10	0.0023095	2.59691e-12	1.24663e-05
snR33a	-2.11878	0.0620916	-1.22808	-0.735837	-0.588576		7.77381e-11	0.926835	0.000423766	0.0398449	0.136058
PDC11	-2.10082	-1.48035	-1.99281	-1.57301	-2.89008		2.44339e-07	0.000718477	1.46489e-06	0.000156455	5.09739e-13
snR8b	-2.07412	-1.58527	0.0907273	-2.98378	-2.73669		1.40381e-05	0.010382	0.916812	2.97732e-06	8.35328e-07
orf19.6859	-2.07368	-1.86271	-0.930366	-0.385731	-0.340254		4.56975e-06	0.000808517	0.0427674	0.457694	0.61263
orf19.2175	-2.06932	-1.36358	-2.23961	-3.41493	-1.87653		7.2991e-14	2.95423e-06	5.52955e-16	4.41273e-36	3.78377e-11
IFF11	-2.05944	-0.262084	-1.19231	-8.05233	-3.21502		0.00776686	0.85676	0.197288	6.08853e-31	1.87551e-05
GPH1	-2.04895	-0.750674	-1.63056	-1.90545	-1.8781		3.88404e-20	0.00306299	5.97548e-13	1.46557e-17	8.13392e-17
HNM3	-2.03653	-0.299692	0.711202	-3.15131	0.0015616		0.242109	0.900342	0.794665	0.0395469	1
orf19.3826	-2.02861	-1.0246	-1.12031	-1.14821	-0.557358		5.27885e-27	1.91554e-07	7.85033e-09	2.01537e-09	0.00967281
orf19.2517	-2.02445	0.892931	-0.906269	-0.0012483	-1.47258		0.00337917	0.305186	0.270828	1	0.00738054
GCA2	-2.01109	-2.4869	-3.98742	-5.49218	-3.30656		7.07504e-17	9.16574e-25	1.00508e-49	3.37687e-100	3.60872e-33
orf19.376	-2.00903	-0.72262	-0.945075	-1.79153	-1.81518		5.89428e-14	0.0197756	0.00117389	1.83528e-11	6.1149e-11
TDH3	-1.99833	-0.723923	-1.44778	-1.85258	-2.08217		1.14094e-08	0.0938776	7.98552e-05	1.3399e-07	3.50465e-09
OPT2	-1.9958	0.315425	-0.810345	-0.315911	-1.20683		4.83487e-07	0.601852	0.0819051	0.508476	0.00242494
orf19.265	-1.98973	-2.43104	0.00234932	2.79709	0.994123		0.00786025	0.00230155	1	3.36201e-05	0.240179
orf19.3499	-1.98128	-8.57268	-2.0542	-6.69505	-4.36818		0.00971886	7.57469e-29	0.00533975	2.1091e-14	3.74913e-07
AMS1	-1.96769	-1.71505	-2.49284	-3.07036	-2.87774		4.61664e-15	1.52876e-11	8.20676e-24	8.48789e-36	7.3405e-30
orf19.1964	-1.96571	-2.15044	-2.57325	-1.85197	-1.39981		5.23234e-38	8.84266e-45	2.13782e-64	1.57592e-33	1.84591e-19
orf19.69	-1.96096	-3.59898	-1.31585	-1.78961	-0.903432		1.85449e-09	1.08266e-12	0.000293458	4.92938e-06	0.0783964
NAT4	-1.96023	-0.293378	-0.766203	-0.774345	-0.322403		2.00155e-11	0.507483	0.0179854	0.0137288	0.395813
TEC1	-1.94775	-1.44762	-0.760433	-1.02613	-1.35698		6.80643e-30	1.54143e-16	4.48966e-05	7.63372e-09	1.60041e-14
OPT6	-1.94325	-1.00832	-2.03802	-2.65587	-1.2968		4.93059e-20	7.8012e-06	8.26093e-21	3.67534e-36	5.26559e-09
PGA46	-1.93717	-0.933867	-0.391851	-0.29148	-0.208738		0.0306783	0.61256	0.789077	0.783434	0.881259
orf19.5611	-1.9303	-0.840363	0.0791894	-1.24189	-0.535375		1.91707e-11	0.00507736	0.873882	2.26417e-05	0.124328
WSC2	-1.92429	-0.620612	-1.38131	-0.911974	-0.99765		1.16987e-11	0.0756048	2.91664e-06	0.00244367	0.00132359
orf19.5592	-1.92279	-1.73094	-4.33796	-3.30427	-1.64847		0.0690793	0.255195	0.00026867	0.000437147	0.33226
orf19.5264	-1.91849	-3.61457	-4.29322	-4.31208	-1.47858		0.00526057	0.00135084	7.90797e-05	4.52606e-05	0.343538
PGA25	-1.91587	-0.787568	-0.325389	-0.668802	-0.646177		1.17897e-21	0.000224134	0.192886	0.00136181	0.00558434
orf19.2317	-1.91514	-3.13445	-3.96914	-4.37075	-3.63008		4.52822e-07	3.94289e-09	6.54802e-31	1.77996e-07	2.70182e-13
CBP1	-1.91326	-1.75184	-1.77106	-2.73635	-1.94788		9.15783e-25	1.3369e-20	3.05532e-21	6.95623e-50	2.13456e-25
orf19.5874	-1.91202	-3.62419	-1.66957	-3.03448	0		0.0232695	0.00806606	0.33125	0.0218719	1
YHB1	-1.90929	-2.16929	-2.96078	-1.65068	-3.4001		6.60137e-08	1.03438e-09	1.01138e-17	3.69246e-06	7.97748e-23
ALD6	-1.90752	-0.731793	-0.988449	-1.18112	-1.21296		4.73112e-06	0.159293	0.0332308	0.00631507	0.00773189
KIP4	-1.90697	-2.0826	-1.60414	-2.50597	-0.973393		1.39224e-118	6.34731e-140	2.28784e-84	8.04136e-197	1.32964e-29
LIP10	-1.904	-3.96821	0.230304	-2.08076	0		0.401415	0.0669034	0.953685	0.319757	1
SFC1	-1.90037	-2.73475	-0.534763	-1.76687	-2.33872		6.54386e-11	1.92678e-21	0.135193	1.64301e-09	6.47336e-16
orf19.7356	-1.89655	-1.34901	-0.291591	-2.68579	-1.60396		5.96993e-08	0.000224776	0.691109	8.62648e-09	0.0103855
orf19.5532	-1.89019	-2.5433	-1.77489	-1.82	-3.88441		0.01657	0.0170637	0.077367	0.105582	0.00200238
orf19.7278	-1.88814	-2.0803	-2.01783	-1.2328	-2.05478		0.000103886	0.169212	9.49302e-08	0.00222382	6.02605e-08
DUR3	-1.87954	-2.469	-0.599193	-0.287862	-3.87077		0.0114844	0.000985242	0.549065	0.763814	6.20969e-08
orf19.2726	-1.87156	-1.12511	-1.13659	-0.644494	-1.86249		0.000314911	0.0641866	0.0505831	0.266992	0.00090722
orf19.823	-1.86118	-5.60714	0.927531	-3.38392	-4.31873		0.0216088	2.23518e-18	0.633122	4.32268e-07	4.38357e-07
HXK2	-1.85858	-0.970889	-1.43345	-2.34465	-1.88198		2.49949e-15	0.000143952	2.61258e-09	4.55741e-24	1.67064e-15
orf19.4305	-1.85836	-0.20413	-1.54786	-0.362557	-1.19614		0.018482	0.89851	0.066234	0.682125	0.118042
XYL2	-1.85223	-1.01562	-1.35988	-2.77908	-2.5081		5.25037e-05	0.0588314	0.0054661	3.09359e-10	2.81653e-08
orf19.3461	-1.84961	-0.735346	-0.806403	-1.74704	-0.730034		0.000491069	0.291212	0.206311	0.00104187	0.256282
orf19.7280	-1.84769	-0.398153	-1.21236	-0.0843971	0		0.858696	0.985588	0.928624	1	1
orf19.1257	-1.84653	-0.114224	-0.412938	0.0105642	-1.02231		3.44593e-06	0.895358	0.320389	0.997378	0.00387495
IRO1	-1.84635	-1.52005	-1.18726	-1.89772	-0.688115		1.33411e-133	9.10647e-88	9.95859e-56	8.61191e-137	2.1881e-18
orf19.33	-1.84566	0.544544	-0.37674	-0.85102	-0.10078		6.13023e-08	0.220328	0.41116	0.0251688	0.858025
orf19.1348	-1.84392	1.01363	0.230303	-0.714498	0.674884		0.564564	0.835572	0.964972	0.833339	0.874714
orf19.5270	-1.84035	-0.311195	0.241027	0.0629795	-0.0277765		1.11064e-17	0.21806	0.340637	0.814095	0.942219
orf19.6200	-1.82297	-1.56368	-2.49996	-2.997	-0.928602		1.41589e-17	1.64856e-11	6.54802e-31	6.61202e-44	4.11775e-05
orf19.4310	-1.80748	0.0827367	-1.77874	-1.72352	-2.08722		0.509665	0.994217	0.604303	0.529182	0.491859
orf19.2781	-1.79676	-3.38323	-2.28803	-3.68913	-0.695629		6.82283e-07	6.34482e-15	4.79232e-10	2.69866e-16	0.093842
RNR22	-1.79222	-1.29021	-2.96752	-4.27559	-4.86152		2.82221e-07	0.000551804	1.53718e-18	1.2747e-35	5.25568e-46
GAD1	-1.78812	-0.939927	-1.49438	-2.06925	-1.42375		1.2676e-10	0.00228503	1.41603e-07	4.91247e-14	7.07444e-07
orf19.7055	-1.78672	-2.6446	-1.62414	0.035439	-0.72506		0.391157	0.192348	0.482845	0.994276	0.791664
PGA56	-1.78544	-0.601981	-0.477592	-0.821968	-0.635729		1.99303e-06	0.217251	0.324476	0.0423711	0.1565
HAC1	-1.776	-0.664396	-0.671667	-1.15685	-0.62776		1.37147e-27	0.000224776	0.000137144	7.49106e-12	0.000508155
HRQ2	-1.77213	-1.3715	-2.03833	-1.37577	-0.666703		5.1942e-07	0.000126335	4.82592e-09	0.000153767	0.0980234
PFK2	-1.76579	-0.711744	-1.78221	-1.76163	-2.11414		9.8112e-14	0.00935397	6.55625e-14	1.01226e-13	3.52602e-19
orf19.2177	-1.76385	-1.40735	-0.813644	-1.68292	-2.15555		0.106843	0.301849	0.573234	0.133155	0.0682548
orf19.5536	-1.76318	-1.00035	-0.874913	-1.24056	-0.934462		9.3295e-08	0.00340092	0.0300512	0.000393161	0.00567952
orf19.929	-1.75766	0.515092	-1.10829	-0.574065	-0.160873		0.0427889	0.580522	0.15716	0.465715	0.907501
CDC19	-1.75617	-0.534024	-1.48504	-1.69134	-1.77687		6.54559e-13	0.0786382	2.48334e-09	4.51874e-12	4.97013e-13
PUT4	-1.75379	-0.324835	0.134998	-0.342942	-0.418519		5.11648e-06	0.597404	0.828625	0.502243	0.432577
orf19.4508	-1.74582	-0.604234	-1.081	-1.8904	-0.771192		1.87325e-11	0.0477947	0.000115287	3.56742e-12	0.0251851
RBR2	-1.73748	-0.115853	1.62959	0.197596	1.06173		1.05023e-13	0.758174	2.18597e-13	0.478132	5.03151e-06
orf19.2038	-1.72957	-2.17542	-1.73145	-2.82793	-1.7035		5.69419e-06	2.94713e-09	9.26658e-06	1.37132e-14	0.000149465
FRP3	-1.72613	-0.113385	-1.19465	-1.65944	0.0876333		1.10316e-12	0.798379	2.23172e-06	7.67042e-12	0.824905
HAK1	-1.72064	-3.44451	-0.80021	-0.384405	-2.9326		0.000593415	7.02884e-11	0.185766	0.486872	1.05978e-10
PTR2	-1.72029	-0.737792	1.72363	-0.0115584	-0.636771		0.0511166	0.530357	0.248451	0.993948	0.613048
orf19.3863	-1.71265	-0.581853	0.197252	-0.521245	-0.349181		5.27577e-06	0.0739523	0.624451	0.145853	0.367532
GIT1	-1.70841	-1.33291	-4.05736	0.512093	-1.64829		0.00470683	0.0398338	2.32611e-10	0.515191	0.00252471
orf19.1581	-1.7049	0.135163	0.711199	-1.24306	0		0.711115	0.992212	0.913916	0.792042	1
orf19.1562	-1.704	-0.993753	-0.755701	-1.359	0.538408		1.10375e-28	2.29727e-09	5.32939e-06	1.06261e-17	0.00268601
HGT13	-1.70247	0.871329	0.186302	1.008	0.478628		2.74653e-10	0.00143378	0.62451	0.000161189	0.108395
orf19.211	-1.69908	-0.743034	-0.63001	-0.995644	-0.69623		2.34174e-11	0.00986439	0.0280837	0.000130137	0.0150489
CEK2	-1.69783	-1.72391	-1.87444	-1.59981	-0.926307		4.02711e-06	0.000389212	0.000539754	6.93975e-09	0.00499161
orf19.1152	-1.6958	-0.661446	-1.67053	-2.62543	-2.40805		1.18455e-11	0.023121	2.46602e-11	3.90664e-26	1.85012e-21
orf19.4668	-1.69528	-0.767494	-0.489701	-0.887206	-0.321763		2.45766e-19	5.10861e-05	0.0143385	2.10759e-05	0.273892
SHA3	-1.69213	-2.39726	-1.95787	-2.77403	-2.93908		1.38485e-08	5.42713e-16	4.10538e-11	1.35822e-21	4.45071e-24
YVC1	-1.69119	-0.531237	-0.69384	-1.07104	-0.733375		7.86609e-28	0.00266766	3.30279e-05	1.17187e-11	1.07737e-05
SKN2	-1.68829	-0.547877	-1.13455	-1.90476	-2.6027		1.44609e-05	0.268601	0.00548816	5.73394e-06	7.67216e-10
DAP1	-1.68785	-1.3629	-1.29652	-1.42223	-1.11254		5.47118e-14	2.57788e-09	1.09274e-08	2.04462e-10	1.95021e-06
orf19.776	-1.68336	-2.63607	-0.711689	-1.40182	-2.62606		0.128583	0.0316128	0.641985	0.2783	0.0172227
SAP30	-1.67476	-0.0301262	-2.39825	-5.09887	-1.6211		0.166076	0.99861	0.0913444	1.04725e-11	0.329021
orf19.1277	-1.67404	-0.176097	-0.744752	-0.465491	-0.332721		3.09848e-15	0.602389	0.00139917	0.0499686	0.211861
UGA6	-1.6738	-4.07856	-1.10125	-2.58042	-3.71567		0.150683	0.00174044	0.343558	0.0181357	0.00366785
MNN14	-1.67174	-0.75309	-0.756046	0.0882823	-0.937091		9.70949e-44	1.03438e-09	3.81384e-10	0.552433	4.18921e-14
orf19.1664	-1.67066	-0.42468	-0.844453	-0.947943	-0.294232		1.86984e-20	0.0524424	9.45877e-06	2.32979e-07	0.192285
FTR2	-1.67022	-0.921396	-0.28817	-0.22469	1.122		8.77267e-17	1.51095e-05	0.276347	0.359269	6.9819e-08
orf19.3325	-1.66343	-0.452216	-1.45395	-2.49524	-1.06718		2.43881e-29	0.00905195	1.38168e-22	2.96934e-64	2.83234e-12
orf19.2076	-1.65973	-1.63735	-1.48258	-3.86244	-2.13231		9.2696e-09	2.52349e-08	4.18457e-07	1.67584e-38	3.34132e-13
FAV3	-1.65918	-0.295256	-0.481951	-0.70113	-0.395866		9.76251e-08	0.53057	0.208456	0.0348327	0.309678
GTT13	-1.65782	-3.13871	-1.80147	-0.960473	-0.880689		0.00263624	2.5923e-08	0.0104163	0.106686	0.276447
FGR2	-1.65512	-1.07537	-0.541853	-0.448847	3.30621		0.095314	0.465717	0.763562	0.72331	2.03339e-06
orf19.4507	-1.6543	-0.837442	-0.72117	-1.24099	0.208817		4.7965e-13	0.00057218	0.00244309	4.99682e-08	0.595098
MNN4	-1.65266	0.63847	-0.0941041	0.746663	0.342579		1.03693e-26	0.000115277	0.708351	2.542e-06	0.0597191
SPR3	-1.64972	-4.31454	0.393281	-3.80588	-0.223586		0.278339	0.00197588	0.857514	0.00632395	0.913521
orf19.2296	-1.64782	-0.726587	-1.9333	-2.39853	-1.93819		6.34806e-25	2.6587e-05	4.38153e-34	9.53094e-52	1.37938e-33
HGT18	-1.64185	-0.580406	-0.604451	-1.53552	-0.318076		1.32914e-13	0.0326958	0.0160544	7.8692e-12	0.261106
DCK1	-1.64152	-1.31693	-1.55121	-1.35126	-1.04304		2.71514e-22	2.23376e-14	7.76693e-20	2.66927e-15	3.11862e-09
orf19.2034	-1.63454	-0.709652	-0.987719	-1.25455	-1.67411		0.36953	0.790854	0.650123	0.509079	0.416812
ACS1	-1.63346	-1.00931	-1.11684	-2.26585	-0.75638		2.31744e-17	6.37837e-07	2.08211e-08	6.25513e-33	0.000324911
PGA45	-1.63237	-1.68409	-1.83605	-1.98613	-1.84166		1.5707e-10	1.08992e-10	5.59923e-13	3.25763e-15	6.76015e-13
orf19.7002	-1.62643	-1.70911	-1.24296	0.396499	-3.46808		0.518329	0.579905	0.672229	0.903264	0.13507
orf19.1539	-1.62532	0.0803078	-0.919078	-0.802852	-0.20165		2.42884e-06	0.897506	0.00916118	0.0253732	0.699331
orf19.670.2	-1.62354	-3.70697	-0.773009	-2.72706	-3.58134		0.00588051	1.23524e-10	0.285503	1.47384e-06	1.73712e-10
HGT9	-1.62099	-2.90959	0.211064	-0.173269	-1.25126		0.168977	0.0540029	0.917733	0.915653	0.526109
orf19.3373	-1.62092	-1.45865	-1.93212	-2.68931	-1.16778		0.00107913	0.00952059	0.000198886	1.54758e-07	0.146968
QDR1	-1.61992	-0.548446	-1.46757	-1.7853	-3.3457		1.21225e-11	0.059562	1.11408e-09	4.43482e-14	4.32091e-45
orf19.3444	-1.61563	-1.7987	-0.270564	-1.42227	-0.293128		0.00277151	0.17443	0.729504	0.00573662	0.879385
SCS7	-1.61558	-1.06464	-0.943727	-1.55096	-0.949287		6.9747e-22	9.92205e-10	7.25498e-08	2.57002e-20	6.91759e-08
orf19.7341.1	-1.61341	-1.3409	-1.12343	-1.38674	-1.36406		1.25273e-15	7.22067e-11	6.82028e-08	8.56355e-12	3.9051e-11
orf19.4391	-1.60825	-1.79685	-1.21589	-0.569803	-1.28949		0.00961639	0.0139438	0.100775	0.257467	0.166826
LIP5	-1.60059	-2.33065	-3.66124	-0.856211	-1.74703		0.0220841	0.0163588	0.000902822	0.416892	0.0498683
MRV4	-1.59363	-3.26365	0.00685899	0.566287	-4.12293		0.0790812	0.00199937	1	0.630044	0.000841123
VPS70	-1.58234	-0.189819	-0.961336	-1.18421	-1.29432		4.0364e-12	0.594753	6.12057e-05	2.47798e-07	3.12528e-08
GPM1	-1.5775	-0.818997	-1.58375	-1.51645	-1.85771		1.04363e-06	0.0282905	1.27658e-06	2.75768e-06	8.30025e-09
CHA1	-1.56526	0.507757	-0.506925	-0.3625	-1.38717		3.03241e-05	0.29877	0.279173	0.415404	0.000320468
IFF9	-1.56343	-0.329688	-1.15387	0.0260974	-1.16079		6.8893e-05	0.611538	0.0124991	0.966269	0.00470123
HEX1	-1.56252	-0.530557	-0.754615	-1.85093	-0.926483		3.96295e-13	0.0412812	0.0013488	4.41028e-18	5.28999e-05
MTLALPHA1	-1.55135	-0.713605	-1.78687	-0.674488	0.088714		2.59782e-06	0.0875342	2.53195e-08	0.601783	0.84119
LYS143	-1.55058	-2.60333	-2.00312	-2.46138	-1.58456		1.01797e-28	4.77953e-70	3.38275e-48	4.21427e-67	4.23138e-29
orf19.7341	-1.5464	-1.45153	-1.70366	-1.79695	-0.982196		4.5103e-18	9.97937e-16	9.88474e-22	3.28546e-24	1.5191e-07
PHM7	-1.54505	-0.35204	-0.175253	-1.06214	-0.235575		3.1169e-55	0.00193306	0.168956	2.03517e-26	0.0493005
orf19.2457	-1.5448	-2.1342	-3.20395	-3.48906	-2.34569		5.37154e-11	3.99047e-19	6.44709e-43	1.9054e-49	1.43967e-22
GRP2	-1.5447	-0.939672	-1.55276	-2.22319	-2.0103		3.90276e-19	2.62122e-07	2.40279e-19	2.0199e-38	5.53332e-31
MKK2	-1.54051	-1.35014	-1.40619	-1.9815	-1.64834		1.1167e-15	4.64859e-12	3.77341e-13	1.34699e-25	1.4032e-17
FGR23	-1.52446	-1.61053	-1.46741	-0.725928	-0.224609		2.62782e-15	4.7675e-15	5.55155e-14	0.000231348	0.361363
orf19.7214	-1.5143	-1.24855	-1.80868	-1.8866	-1.98278		1.52808e-11	6.29802e-08	4.29611e-16	1.85323e-17	8.59784e-19
SUR2	-1.51296	-0.559488	-1.35156	-2.04291	-1.23865		7.25077e-19	0.00418224	4.04859e-15	6.1334e-34	1.1201e-12
orf19.4779	-1.51231	-0.862181	-0.140384	-0.379644	-0.775376		1.25034e-17	5.13462e-06	0.601057	0.0563174	3.61907e-05
orf19.7227	-1.50413	-0.843741	-1.02787	-1.85452	-2.31777		1.20553e-15	4.70895e-05	7.49951e-08	4.39701e-22	5.37696e-30
orf19.4081	-1.50398	-4.15539	-2.35483	-2.66853	-2.37774		0.33573	0.00247641	0.151898	0.0566958	0.0900019
EXG2	-1.50332	-1.88078	-1.74061	-1.37409	-0.614288		4.55065e-44	6.47794e-65	6.86005e-53	1.93862e-36	2.20497e-07
AHP1	-1.50127	-0.304411	-1.67973	-2.46594	-2.55468		1.34925e-08	0.424624	1.73186e-10	5.31328e-22	2.61544e-23
HEM13	-1.50045	-1.26296	-1.91027	-2.06824	-2.39231		7.50782e-24	8.15105e-17	4.6534e-38	1.37734e-44	4.70937e-59
LIP7	-1.49882	-0.860614	-0.606956	-1.50575	-1.25971		6.34823e-08	0.00219359	0.053702	8.04455e-09	0.000177963
SLK19	-1.49483	-1.18885	-1.29541	-1.16931	-1.23334		1.4359e-21	1.17708e-13	2.34697e-16	1.52858e-13	9.55351e-15
orf19.7504	-1.49479	-1.17067	-1.91251	-1.14966	-0.697058		8.4637e-17	1.82435e-10	4.17088e-27	3.09958e-10	0.0003611
orf19.1062	-1.49476	-2.15816	-1.75405	-0.207228	-1.91306		0.163711	0.0827452	0.146139	0.881223	0.106603
PGI1	-1.49273	-0.673148	-1.38894	-1.71952	-1.58178		3.74337e-12	0.00580608	1.59017e-10	6.11319e-16	2.2204e-13
FMO1	-1.49104	-3.72177	-2.03098	-2.70941	-1.17698		0.0127051	1.94258e-11	0.000652216	1.63963e-06	0.0727761
orf19.1433	-1.48869	-1.29383	-1.37341	-1.96519	-1.09389		3.53591e-19	1.57952e-14	2.14063e-16	4.8737e-33	1.94722e-10
EHT1	-1.48513	-0.33439	-0.404294	-0.80678	-0.795255		1.10272e-06	0.44684	0.299765	0.0120528	0.0192814
orf19.4780	-1.48239	-0.284451	-0.585147	-0.737458	-0.51267		1.37256e-15	0.262565	0.00448095	0.000150878	0.0156996
ERG1	-1.4813	-0.831643	-1.83608	-2.06883	-1.56849		1.86465e-38	3.14354e-12	6.12823e-59	2.62013e-74	7.42796e-43
PFK1	-1.48099	-0.866813	-1.78711	-1.62539	-1.88107		1.23913e-24	1.00493e-08	1.27284e-35	1.1544e-29	3.39314e-39
ENO1	-1.48046	-0.777841	-1.44776	-1.74749	-1.94903		1.11552e-05	0.0489732	2.53954e-05	1.37464e-07	4.85624e-09
orf19.715	-1.48026	-2.14377	-1.99491	-1.49285	-1.28817		1.4514e-09	3.16823e-17	1.62044e-17	1.00985e-09	3.07143e-06
GRE2	-1.47906	-0.686487	-0.700184	-0.926118	-0.153588		1.24012e-14	0.000282954	0.00016331	4.22964e-07	0.538065
IFR1	-1.47884	-0.742016	-1.13463	-1.20919	-1.50153		6.30318e-08	0.0152144	0.000171576	4.72149e-06	2.44955e-09
NTH1	-1.47654	-0.953074	-1.21582	-1.37295	-0.928487		4.95245e-27	1.50852e-11	1.53235e-18	2.06368e-23	8.20952e-11
EAP1	-1.47419	-2.06929	-1.20301	-1.82828	-1.1549		1.26253e-08	3.47126e-16	6.16786e-06	5.21507e-13	2.13916e-05
PUT1	-1.47287	-0.185085	-0.541732	-0.852436	0.0298732		2.88132e-05	0.753174	0.209741	0.0213655	0.96883
PTK2	-1.46324	-0.911088	-0.507436	-0.652948	-0.47144		2.72399e-26	1.41022e-10	0.000825597	5.86187e-06	0.00230044
CPP1	-1.46256	-0.490661	-0.897495	-1.29644	-0.629837		5.34121e-25	0.00240841	8.15242e-10	5.21176e-20	4.37024e-05
BUL1	-1.46229	-1.50993	0.0698763	-1.54173	-1.55712		3.84548e-08	2.89088e-08	0.887589	9.66787e-09	2.29894e-08
BMT7	-1.45808	-0.481682	-0.437596	-0.415878	-0.0803508		1.22041e-12	0.0491299	0.0665992	0.0655732	0.814691
orf19.5288.1	-1.45225	0.060053	-0.161355	0.644736	1.12065		0.000136624	0.939125	0.798907	0.119537	0.00598974
orf19.915	-1.44933	-1.94609	-1.74196	-1.67589	-1.01149		3.16329e-11	3.81796e-17	3.63954e-16	2.53346e-14	2.40084e-05
orf19.6852.1	-1.44925	-0.954337	-1.70704	-2.27058	-2.37628		4.97538e-06	0.00676962	6.90928e-08	1.67631e-13	1.74304e-14
SLF1	-1.44533	-1.38536	1.04448	1.23561	1.41985		0.401415	0.551428	0.677271	0.532829	0.481422
PIN3	-1.44372	-0.888923	-0.576009	-0.998186	-0.951479		7.77381e-11	0.000205914	0.022804	1.18476e-05	5.20953e-05
orf19.6968	-1.44135	-1.17057	-1.57746	-0.504236	-0.992885		2.78242e-28	7.80434e-19	7.80924e-34	0.000315906	2.0004e-13
TPS3	-1.44067	-0.641783	-1.45629	-1.28416	-1.24821		2.76119e-13	0.00385744	1.40742e-13	7.95163e-11	5.01582e-10
orf19.6142	-1.43919	-1.6099	-0.214165	-1.48081	-1.8742		0.0689207	0.0267426	0.872489	0.0287782	0.0573474
orf19.716	-1.43434	-1.55352	-2.025	-1.0328	-0.0345477		0.000977492	0.000564669	2.04085e-06	0.0222696	0.972189
orf19.1189	-1.43343	-4.36696	-3.80597	-4.24923	-3.8041		3.78293e-16	7.52909e-118	4.60725e-102	1.0426e-120	4.73781e-93
orf19.7110	-1.43191	-0.736368	-0.457279	-0.752222	-0.492343		2.87547e-19	1.96801e-05	0.0133314	5.43756e-06	0.00820161
FET34	-1.42429	-0.619669	-1.12232	-0.748579	-1.17684		1.25439e-07	0.054327	6.29701e-05	0.00866303	2.57677e-05
orf19.3679	-1.42345	-1.23969	-0.938193	-1.64431	-0.837342		9.68113e-22	1.05321e-16	7.69011e-10	1.21716e-27	1.07985e-07
orf19.3635	-1.4232	-0.470882	-0.894702	-0.896861	-0.661236		1.69248e-24	0.0030606	4.42478e-10	3.56012e-10	1.07858e-05
orf19.6899	-1.41499	-0.398883	-0.8242	0.00271704	-1.6529		0.00847342	0.616187	0.199888	1	0.0026752
PGK1	-1.41407	-0.636623	-1.66287	-1.44738	-1.73336		6.48598e-07	0.0609548	3.98795e-09	3.1502e-07	8.11387e-10
CIT1	-1.41388	-0.564116	0.371048	0.368851	-0.154724		5.99083e-06	0.148478	0.364246	0.305397	0.741006
orf19.2460	-1.41144	-2.49091	-0.28835	-1.46018	0.0453394		0.0165168	1.72505e-05	0.752877	0.0150493	0.972522
MAC1	-1.40263	-0.818892	-0.874182	-0.588728	-0.0364344		1.64482e-26	1.76771e-09	6.67272e-11	2.1354e-05	0.870159
PDC12	-1.39687	-0.804668	-1.00786	-1.98077	-0.024511		1.06231e-11	0.000254633	3.65472e-06	2.14393e-18	0.954445
CAG1	-1.39676	-0.910352	-0.512952	-0.00666717	0.0783984		4.48835e-06	0.017162	0.155419	0.992744	0.84901
DIT1	-1.39165	1.62475	1.98833	1.14397	0.674885		0.547283	0.516198	0.403908	0.623024	0.826513
orf19.5169	-1.38844	-0.409051	-0.557668	-1.17995	-1.1986		9.99451e-06	0.336048	0.140198	0.000294056	0.000301207
FRP6	-1.38844	-1.47321	-0.616245	-1.41012	-2.0773		6.10909e-07	1.56161e-07	0.0530001	3.46934e-07	5.09183e-14
orf19.3828	-1.38827	-1.84286	-1.20226	-2.01525	-0.271712		0.0227478	0.000247327	0.0326374	0.000414828	0.771421
orf19.7305	-1.38217	-0.351418	-0.636686	-1.30596	-0.295392		3.25867e-15	0.129018	0.00100155	1.6943e-13	0.191819
SIR2	-1.37725	-1.78103	-1.63603	-1.98711	-1.00675		9.42857e-17	7.48286e-27	4.08659e-23	8.76051e-34	5.96418e-09
SHE3	-1.37418	-0.969505	-0.921911	-1.56332	-0.440851		8.75889e-30	2.06595e-14	1.66024e-13	2.2195e-38	0.00144164
orf19.1122	-1.37283	-1.05399	-0.222367	-0.211021	-1.10332		0.0470787	0.265567	0.901615	0.8654	0.182854
orf19.3460	-1.36789	-2.28115	-2.55705	-4.88287	-2.4764		1.23713e-06	1.11784e-15	9.6332e-18	2.16438e-29	2.43972e-08
orf19.4805	-1.36518	-0.667888	-0.985304	-1.12106	-0.340615		7.15485e-32	5.26113e-08	7.96664e-17	1.16449e-21	0.0118048
orf19.7151	-1.36243	0.362631	0.0207528	-0.979199	0.0666182		0.370133	0.824135	0.996358	0.460995	0.987365
orf19.6113	-1.35858	-0.0840665	-0.235565	-0.594347	-0.656353		0.0016546	0.909937	0.723031	0.20085	0.117945
GAP4	-1.35598	-1.01097	-1.86748	-1.28018	-1.42654		1.81465e-10	5.34638e-06	3.67173e-19	1.84121e-09	2.49239e-11
DOG1	-1.34587	-0.617924	-1.62509	-1.70874	-1.90172		7.95489e-16	0.000778905	4.39782e-23	1.14795e-24	4.30475e-28
GAL4	-1.33857	-0.091116	-0.729371	-1.21101	-0.810623		5.61075e-06	0.871506	0.026176	4.41703e-05	0.0124041
orf19.2125	-1.33748	-0.635775	-1.00648	-1.52228	-1.42582		0.00103981	0.215618	0.0222762	0.000147982	0.00066049
ERG10	-1.33588	-0.789787	-1.65686	-0.93427	-0.671727		9.35672e-61	2.346e-21	1.43189e-92	5.02936e-30	1.58393e-15
DAC1	-1.33539	-0.573922	-0.46912	-1.02082	-0.559644		0.000360846	0.2266	0.314527	0.00750039	0.207951
ATO7	-1.33477	-0.463023	1.22989	0	-0.767805		0.803874	0.955389	0.857514	1	0.905928
FGR12	-1.3347	-1.37507	0	0.396494	-2.26497		0.878275	0.903928	1	0.971427	0.803757
orf19.6164	-1.33464	-0.879041	0	-1.04617	0.193983		0.901004	0.955389	1	0.925034	0.996198
orf19.3543	-1.33458	0	0.230299	0	0		0.901921	1	0.988167	1	1
TPI1	-1.3325	-0.624371	-1.36446	-1.6034	-1.59087		2.07794e-06	0.0622779	1.52066e-06	6.22804e-09	1.33316e-08
orf19.4711	-1.33244	-1.32773	-1.22627	-1.43976	-0.627773		1.67564e-32	1.37382e-31	8.61234e-28	2.55106e-38	1.98388e-07
HOL1	-1.3281	-1.18415	-1.16401	-0.24566	-0.864434		1.05563e-08	4.23731e-07	1.40197e-06	0.34685	0.00134489
orf19.7310	-1.32721	-0.754321	-2.92745	-1.61766	-2.92104		2.70101e-07	0.00472597	1.27362e-36	2.41943e-11	2.50576e-33
orf19.90	-1.32666	-1.20102	-2.06698	-2.24967	-0.75535		2.96286e-14	1.72072e-11	1.11431e-33	6.809e-40	7.03055e-05
ASM3	-1.3242	-2.29629	-4.20815	-4.76708	-1.27744		2.13436e-09	1.28912e-26	4.37817e-89	8.10914e-114	1.25556e-08
orf19.2072	-1.31955	-1.34295	-1.03949	1.66024	-1.69186		0.112596	0.146118	0.258175	0.0287992	0.0383891
orf19.7092	-1.31952	-0.228603	-0.792164	-0.448961	-0.296825		1.83342e-61	0.0111715	1.64993e-25	9.25202e-09	0.000580601
CLG1	-1.31725	-0.472121	-1.0283	-0.874203	-0.800364		1.43721e-14	0.0192523	4.66027e-09	6.90374e-07	1.00482e-05
YKE2	-1.31716	-0.961143	-1.73428	-2.03273	-1.30416		8.16529e-26	7.02865e-14	2.2432e-44	1.54276e-60	4.20666e-25
HET1	-1.31524	-0.0986351	-0.632417	-0.513821	-0.178575		0.00140329	0.899373	0.197612	0.259148	0.772639
DLD1	-1.30823	-2.71404	-1.28154	-1.86481	-0.40589		2.37432e-08	3.14449e-32	7.12591e-08	1.22081e-15	0.15938
orf19.1654	-1.30406	-0.673036	-0.79881	-0.986193	-0.593391		9.36672e-07	0.0289583	0.0057098	0.000288199	0.0524827
orf19.3501	-1.29908	-0.979318	-0.616147	-0.939722	-0.562112		5.09719e-12	5.85122e-07	0.00292979	1.04357e-06	0.00789195
orf19.2529.1	-1.2976	-1.20874	-1.2015	-1.26713	-2.94721		2.12578e-05	0.000145881	0.000129749	3.31785e-05	4.10339e-24
STE3	-1.28867	-0.309319	0.545482	-0.848996	0.499324		0.188322	0.894574	0.771958	0.404135	0.589624
ATC1	-1.28855	-0.94842	-0.943176	-1.26744	-0.820275		1.20748e-16	2.31786e-09	2.59991e-09	1.43182e-16	5.04299e-07
orf19.5692	-1.28796	-0.565966	-0.646416	-0.610331	-0.336446		7.4267e-07	0.0763567	0.0262582	0.0295653	0.296787
orf19.711	-1.28201	-1.3213	-0.414899	-1.00199	-1.51098		0.00103308	0.000994283	0.403908	0.011609	0.000142694
orf19.6522	-1.27947	-0.569244	-0.687441	-1.0143	-0.55414		6.2026e-12	0.00623376	0.000413991	5.25999e-08	0.00826548
FBA1	-1.27817	-0.768663	-1.59466	-1.34919	-1.8632		1.08102e-09	0.00076716	1.34255e-14	9.3312e-11	1.43344e-19
orf19.4121	-1.27328	-1.81025	-0.784235	-0.918917	-0.816546		1.91895e-07	4.71853e-14	0.00340917	0.000238683	0.00218875
snR42a	-1.27262	-0.75098	-0.814046	-0.981277	-0.492936		8.7988e-05	0.0731914	0.0122652	0.00116823	0.284646
SNRNAU2	-1.27191	0.194986	-1.21683	0.849309	-0.576624		0.492427	0.945084	0.532496	0.625673	0.774325
WSC4	-1.2704	-1.01724	-0.567743	-0.863958	-0.706638		1.57848e-08	1.34084e-05	0.0247937	0.000196331	0.00422737
orf19.1124	-1.27	-0.735506	-0.273493	-0.702387	-0.56787		7.85024e-11	0.000430201	0.276785	0.000636731	0.00826905
ZCF10	-1.26689	-0.990465	-1.70626	-0.956238	-0.585408		2.1871e-10	1.31516e-06	1.42055e-17	2.45473e-06	0.00880206
orf19.3053	-1.2582	-0.523807	-0.953756	-1.35191	-1.07756		9.64035e-07	0.094787	0.00039828	1.1325e-07	5.26655e-05
orf19.2691	-1.25647	-1.12043	-0.911219	-1.33039	-1.39676		0.000130974	0.00117884	0.00918111	3.99369e-05	2.91628e-05
PHR1	-1.25262	-0.774619	-0.830252	-1.17557	-0.310236		1.26484e-08	0.00126002	0.000376061	1.00419e-07	0.260299
orf19.7158	-1.25038	-0.0972637	-0.871295	-0.116134	-0.251697		0.00166581	0.891337	0.0367179	0.825701	0.642674
AHR1	-1.24789	-0.205166	-0.796248	-0.698686	-0.205866		1.3794e-71	0.0122011	1.7901e-30	9.28794e-24	0.0111486
orf19.1940	-1.2375	-0.879161	-1.12832	-1.67741	-1.06237		1.89496e-18	1.83598e-09	1.53768e-15	3.35686e-33	9.83997e-14
orf19.5210	-1.23564	-0.990716	-0.0561297	-1.21545	-0.0725804		5.84938e-13	2.70538e-07	0.869721	6.55999e-12	0.842989
PDX3	-1.22837	-0.421067	-0.896948	-1.32127	-1.00139		2.11724e-24	0.00210242	1.43106e-13	4.16625e-28	1.76371e-16
CSR1	-1.22516	-1.2078	-1.36295	-1.02819	-0.94045		1.79753e-28	3.97584e-28	1.06768e-37	4.90701e-21	2.91521e-17
orf19.4445	-1.22458	-0.417839	0.578832	-2.95756	-1.66371		0.0615449	0.661443	0.490731	1.26066e-06	0.0128162
GPX1	-1.22305	-0.809998	-1.2908	-1.30813	-0.980119		1.97537e-19	1.36462e-09	1.53823e-23	8.18158e-22	6.05739e-12
GDI1	-1.22189	-0.649943	-0.536472	-0.801001	-0.687006		0.000694024	0.137136	0.216718	0.0330213	0.093839
orf19.5422	-1.22143	-0.594887	-0.299108	-0.874099	-0.775963		8.65467e-05	0.114256	0.461284	0.00470413	0.0261817
orf19.1037	-1.21716	-0.22312	0.159089	-0.461774	0.222459		2.20548e-19	0.223602	0.395366	0.00144314	0.194374
HGT2	-1.21323	-2.74069	1.28563	-3.63198	-2.36619		0.0142464	4.60965e-09	0.0118571	1.58962e-15	7.29881e-07
CPH1	-1.21142	-0.989378	-1.10378	-1.42256	-0.820381		7.29233e-16	1.44702e-10	3.39741e-13	1.34735e-21	1.82581e-07
orf19.5686	-1.20862	-1.15981	-0.928438	-1.28404	-1.49186		6.11679e-06	2.16695e-05	0.000876203	1.1669e-06	1.76068e-08
CIS2	-1.20839	0.161114	0.238821	0.677503	0.122288		2.00938e-15	0.466968	0.210621	1.44462e-05	0.565698
SET3	-1.2036	-0.258529	-1.01532	-1.23142	-0.514115		7.96822e-24	0.091777	2.36437e-17	4.04637e-25	8.33858e-05
ZCF26	-1.2026	-0.93697	-1.21465	-0.348945	-0.850012		2.15395e-05	0.000236669	4.82726e-08	0.153014	0.00115125
orf19.4612	-1.19889	0.702096	-1.06086	-0.977164	-1.81783		0.0455246	0.360271	0.10378	0.107016	0.00230772
DES1	-1.19818	-0.494209	-1.06476	-1.18398	-1.20602		6.51255e-13	0.010426	2.86724e-10	1.12451e-12	6.11976e-13
orf19.4607	-1.19703	-0.878605	-1.14003	-1.6608	-0.405503		8.49526e-26	6.75312e-14	2.69429e-22	4.58337e-48	0.00294719
orf19.2163	-1.18329	-0.163151	-0.536866	-0.639311	-0.59686		2.06978e-13	0.51388	0.00244375	0.000150885	0.000819977
orf19.5614	-1.18259	-0.619071	-0.86077	-1.20837	-0.0313566		3.98715e-38	7.09621e-11	8.99385e-21	1.31131e-40	0.853378
NAT5	-1.17946	-0.00785255	0.271761	-0.0317487	-0.00489239		5.63698e-19	0.985588	0.086084	0.872144	0.992641
orf19.1139	-1.17923	-0.565664	-0.479945	-0.464064	-0.278204		1.0123e-27	9.94631e-07	4.02226e-05	5.25537e-05	0.0304287
orf19.7009	-1.17638	-1.10302	-0.354392	-1.79868	-1.74879		2.89727e-07	6.16586e-06	0.157716	6.04794e-14	1.8521e-10
orf19.5535	-1.17579	-0.253946	-0.493513	-0.713077	-0.155858		9.0055e-13	0.260266	0.00791088	2.6611e-05	0.493236
PGA22	-1.17495	-1.40158	0.501604	-0.152898	-0.295279		0.320195	0.0914163	0.704608	0.881932	0.900015
VAM3	-1.17263	-0.867531	-0.85398	-1.00516	-0.401727		5.40296e-17	2.45551e-08	9.1588e-09	3.33435e-12	0.0140108
orf19.3156	-1.17221	0.377862	-0.892746	0.133574	-0.17342		2.72042e-18	0.0126829	1.78975e-11	0.42263	0.325032
orf19.3051	-1.16908	-0.472117	-0.869474	-1.06123	-0.634245		1.15506e-14	0.006574	2.80271e-08	2.92038e-12	0.000115456
CTN1	-1.16902	-1.99492	-1.49433	-0.889387	-1.49689		0.0396753	0.000310376	0.0117154	0.129679	0.0100876
RHO2	-1.16705	-0.910668	-0.726883	-1.11508	-0.436984		4.11705e-05	0.00293324	0.0196562	8.87834e-05	0.19942
PFY1	-1.16477	-0.825088	-0.713321	-0.834309	-0.57239		3.67124e-33	1.06431e-16	8.72956e-13	2.45038e-17	2.31903e-08
orf19.7340	-1.16118	-2.21991	-2.13694	-2.16694	-2.00974		6.09993e-05	2.11295e-13	1.34057e-14	1.20782e-15	1.84437e-12
orf19.5370	-1.16101	-0.0360812	-0.511233	-0.312807	-0.478587		2.22793e-05	0.953535	0.113743	0.333651	0.14528
CZF1	-1.16062	-0.889761	-0.401869	-0.303654	-1.1207		1.38677e-16	6.75452e-10	0.0111274	0.0533283	1.52797e-15
PGA52	-1.16055	-0.272811	-0.424726	-1.36022	-1.06639		0.000132291	0.54314	0.258175	5.17372e-06	0.000752366
STE50	-1.15465	-0.577437	-0.87568	-0.983434	-0.418776		6.10766e-06	0.055446	0.00113141	0.000135136	0.170912
ATO5	-1.1541	-2.07012	-0.694186	-1.40908	-0.874206		0.0387046	4.12203e-06	0.21573	0.00067919	0.289947
orf19.6578	-1.15087	-0.949713	-1.5185	-0.92436	-1.15401		1.95342e-15	9.77148e-11	2.36316e-26	2.35091e-10	2.97919e-15
orf19.2124	-1.14281	-0.96222	-1.03796	-1.61276	-0.927815		1.25804e-08	5.15178e-06	4.62882e-07	1.35069e-16	1.11756e-05
DAL9	-1.13892	-0.392778	-0.490924	0.174789	-1.44817		0.0156376	0.56083	0.485438	0.789452	0.00515673
TRP1	-1.13779	-0.365088	-0.641528	-0.68518	-0.506465		4.70277e-09	0.137136	0.0022209	0.000616629	0.0208126
MNT4	-1.13771	-0.268246	-0.426963	-1.1775	-0.425237		4.97378e-06	0.463129	0.151763	2.95611e-06	0.1708
THI13	-1.13735	-1.14663	-1.25721	-1.57389	-1.07754		5.64266e-11	5.75321e-11	2.61072e-13	1.68313e-20	1.02297e-09
orf19.6534	-1.13486	-0.529144	-0.540968	-0.348253	-0.272817		0.00158889	0.311247	0.202164	0.389365	0.621198
AOX1	-1.13372	-1.96482	-1.40666	-2.59722	-3.41861		0.000387694	1.00136e-09	2.76121e-05	2.25048e-16	1.91402e-18
orf19.6637	-1.13266	-0.625562	-1.14694	-1.7882	-1.08514		0.000147071	0.0745114	0.000155168	3.46474e-10	0.000433506
orf19.5655	-1.12604	0.183847	-0.113637	-0.0544484	-2.51338		0.0125623	0.80381	0.875845	0.93394	8.41454e-10
orf19.1449	-1.12483	-0.542871	-0.596574	-0.419423	-0.807938		0.0502544	0.441123	0.432116	0.494979	0.196527
SFL2	-1.1182	-2.05554	-0.89321	-1.62608	-1.73156		5.57784e-11	3.83592e-34	3.50382e-07	4.43282e-22	1.33255e-24
LSP1	-1.11502	-0.162116	-0.0377151	-0.591052	-0.0830103		1.10944e-26	0.265148	0.843127	4.48323e-08	0.580901
PLD1	-1.11305	-0.562702	-0.77884	-0.951492	-0.506409		1.87999e-31	2.1297e-08	1.1654e-15	3.32825e-23	7.33214e-07
orf19.2607	-1.11232	0.262595	-0.0494096	0.415613	-0.256825		4.282e-13	0.17409	0.855696	0.0101158	0.159004
SEC61	-1.10891	-0.0128332	-0.0267044	-0.400452	-0.424575		0.00057494	0.991323	0.965811	0.264275	0.274953
orf19.6443	-1.10772	-0.491049	-1.69912	-2.41823	-1.94492		2.24483e-08	0.0332912	1.17911e-18	3.43311e-34	1.68239e-20
MDH1	-1.10663	-1.50905	-0.438527	-0.935347	-1.24102		1.07536e-07	1.92932e-13	0.0722306	9.01303e-06	2.6673e-09
MRF1	-1.10606	-1.07335	-1.17868	-2.38403	-1.60433		5.64611e-08	1.84146e-07	6.7668e-09	2.08237e-34	1.9142e-15
orf19.7266	-1.10564	0.043981	-0.485567	-0.316873	-0.221384		3.92294e-05	0.936802	0.114529	0.293402	0.523471
orf19.2274	-1.10508	-0.923124	-0.630031	-0.883311	-0.122478		4.49068e-09	4.77408e-06	0.00176846	6.19774e-06	0.660438
orf19.1768	-1.10434	-2.13531	-0.20904	-0.937348	-0.515987		1.5223e-08	3.1042e-27	0.403223	8.72981e-07	0.0216953
ARE2	-1.10314	-0.632059	-1.26284	-0.913628	-0.923141		2.10784e-10	0.000831142	2.18597e-13	1.94974e-07	2.54814e-07
orf19.4666	-1.10018	-0.497659	-0.741073	-0.640374	0.0478972		1.03848e-15	0.00116885	2.62826e-07	6.35016e-06	0.830024
TPS1	-1.10013	-0.809655	-1.26214	-1.77481	-1.27313		6.61424e-08	0.000174282	4.15715e-10	1.89401e-19	4.0318e-10
PTP1	-1.08866	-0.893333	-1.01774	-2.06155	-1.06177		9.85793e-12	1.24863e-07	4.39951e-10	5.26669e-38	1.81154e-10
SUN41	-1.08059	-0.180332	-0.216146	-0.375651	-0.095381		2.2051e-09	0.507483	0.372723	0.0599077	0.727766
orf19.6469	-1.08056	0.270414	-1.2343	-2.35526	-1.48316		6.75292e-10	0.814843	5.58919e-11	7.74158e-47	6.48479e-18
HSP104	-1.08002	-0.575221	-0.75908	-1.33491	-0.82812		9.94251e-24	4.24715e-07	4.63169e-12	5.0213e-36	5.59827e-14
orf19.7566	-1.07747	-0.28479	-0.00519402	-0.166905	0.105826		5.96086e-06	0.388888	0.994926	0.566297	0.772639
orf19.6855	-1.07579	-0.841536	-1.38866	-1.27792	-0.612665		8.84362e-09	1.67991e-05	4.75963e-14	4.04975e-12	0.00271207
CST5	-1.07541	-0.133236	-0.877835	-1.12073	-1.04341		8.40339e-05	0.773598	0.00230934	3.0728e-05	0.000202849
ZCF9	-1.07438	-0.0684011	-0.357065	-0.278485	-0.16175		1.57884e-28	0.643971	0.000371187	0.00307993	0.1549
orf19.6219	-1.0737	0.0399419	-0.378678	-0.608241	-0.15486		0.00296044	0.959982	0.412598	0.11271	0.772639
OLE1	-1.07298	-0.68611	-0.913329	-1.26641	-1.00828		2.92036e-12	2.71988e-05	5.50393e-09	7.47005e-17	9.76112e-11
SRR1	-1.07086	-0.106905	0.290771	-0.747225	0.12352		2.50255e-05	0.814615	0.38472	0.0051781	0.746725
orf19.1162	-1.07019	-0.261145	-0.686294	-0.528721	-0.338054		1.56318e-07	0.356371	0.00147086	0.017799	0.196752
orf19.3310	-1.06799	-0.0905572	-0.469497	-1.16905	-1.30807		2.19534e-06	0.802966	0.0501753	3.79602e-08	6.63812e-10
ARG1	-1.06751	-0.387514	0.145314	-1.02478	-0.0846522		4.89443e-06	0.192868	0.685486	1.01054e-05	0.817757
LIP3	-1.06678	-0.289946	-0.00807578	0.762137	-0.296129		0.167981	0.788907	1	0.247085	0.865255
PRC2	-1.06201	-0.227863	-0.897755	-1.3799	-2.37115		0.00458658	0.690975	0.024699	0.000140345	6.79986e-11
orf19.7672	-1.06065	-0.0681246	-0.304871	-0.193014	-0.271009		0.00890097	0.932111	0.590504	0.699744	0.611978
orf19.7130	-1.06008	-0.558657	0.0466805	0.510808	-0.320407		0.108824	0.57038	0.965811	0.641116	0.647834
CDR4	-1.05734	-1.00387	-0.845847	-1.78774	-1.719		2.22302e-10	3.6243e-09	7.02675e-07	1.40535e-28	2.54881e-26
DOT5	-1.05712	-0.26568	-0.175347	-0.603624	-0.625374		9.08119e-17	0.0977323	0.296798	4.62011e-06	4.52028e-06
CEK1	-1.05706	0.00338955	-0.710709	-0.817761	-0.0389131		2.0463e-11	1	1.75321e-05	3.79462e-07	0.885179
CRD2	-1.05662	-0.418955	0.581356	0.785607	1.51217		0.29982	0.777614	0.66997	0.456114	0.14481
orf19.6838	-1.05593	-0.424749	0.334327	-0.309373	-0.655706		0.0145175	0.469402	0.56877	0.532331	0.181516
orf19.5446	-1.05569	0.38722	-0.411774	0.0167636	0.0979782		1.20626e-07	0.131156	0.0652606	0.96111	0.744997
orf19.450	-1.0519	-2.01968	-2.29422	-1.02274	-0.736877		0.63686	0.432894	0.324433	0.676603	0.806493
CDG1	-1.04861	-0.846054	-0.522972	-1.30447	-0.527831		1.08216e-07	4.42018e-05	0.0178514	1.86327e-11	0.0189048
GDH2	-1.04603	-0.899916	-0.284522	-1.96243	-1.36696		8.71907e-10	2.91882e-07	0.181737	1.15571e-32	6.18417e-16
HPA2	-1.04599	-0.592069	-0.551092	-0.682445	-0.911554		1.99642e-07	0.00954237	0.0134738	0.0013147	1.65062e-05
orf19.5474	-1.04325	0.833551	-0.240662	0.761634	0.0848842		6.69084e-05	0.503066	0.8561	0.00824479	0.830075
orf19.3080	-1.04264	-0.37047	-0.277256	-0.527089	-0.499924		0.00111828	0.395807	0.528093	0.124808	0.180331
SYS1	-1.03995	-0.0719499	-0.126776	-0.0347605	-0.370561		0.000365179	0.89868	0.787587	0.940306	0.292848
RDN5	-1.03879	0.669425	-2.22058	-0.908446	0.430847		0.569228	0.798379	0.223294	0.620872	0.855043
MNT2	-1.03836	-0.707599	-1.75752	-1.32887	-1.46208		5.49736e-16	1.23371e-07	2.66808e-44	4.22776e-25	6.21714e-30
orf19.2506	-1.0382	-0.836984	-0.147962	-1.04145	-0.243501		2.59978e-18	8.41121e-12	0.365732	4.53295e-18	0.102162
TUB1	-1.03193	-0.475326	-0.37342	-0.953853	-0.449327		4.53628e-11	0.00778478	0.0400507	1.28594e-09	0.0109994
orf19.5763	-1.02685	-0.295869	-1.08613	-2.40914	-1.79153		5.12446e-07	0.267858	1.0244e-07	1.89044e-33	1.04735e-16
IFE1	-1.02472	0.943898	-0.925032	0.175292	-1.2752		0.0165831	0.00937663	0.0230755	0.709967	0.000257475
SRB1	-1.0219	-0.10467	-0.201764	-0.605317	-0.545405		0.00106626	0.855623	0.666186	0.0665613	0.127484
orf19.7670	-1.02152	-0.421418	-0.343993	-0.579756	-0.64401		0.00158746	0.322212	0.409455	0.0917646	0.0756074
BMT8	-1.02128	-0.563601	-1.30999	-1.07977	-0.453687		1.12667e-17	6.38635e-06	1.82862e-28	2.60511e-20	0.000523141
orf19.3813	-1.02086	-0.198854	-0.408878	-0.884917	-0.896394		1.26253e-08	0.45535	0.0461642	9.61811e-07	1.56007e-06
orf19.1440.2	-1.01636	0.313102	-0.97862	-0.385178	0.671048		0.00443503	0.5327	0.00819889	0.32745	0.0925911
orf19.4013	-1.01609	-0.407978	-0.937892	-1.48583	-0.730607		7.87548e-12	0.0231977	9.11002e-10	7.24268e-24	2.34625e-06
HGT1	-1.01393	0.460853	1.46568	-0.398559	1.37311		1.72214e-08	0.0281708	7.27303e-17	0.0423069	9.3598e-15
IST2	-1.01391	-0.882474	-0.810228	-1.46117	-0.912577		2.97844e-10	9.44226e-08	1.00004e-06	1.59436e-20	2.99266e-08
orf19.2552	-1.01262	-0.0580715	0.513177	-2.23486	-0.237694		0.0427889	0.947387	0.396346	1.28562e-05	0.768709
orf19.3159.4	-1.01261	0.563632	2.52022	-0.565294	-0.28691		0.840559	0.939457	0.627811	0.917113	0.972436
SKN7	-1.0106	-0.104185	-0.0617807	-0.645209	-0.0440232		8.80926e-07	0.767697	0.867683	0.00245729	0.899598
orf19.6170	-1.00523	-0.399651	-0.382164	-0.976766	-0.380397		3.80679e-11	0.0409058	0.0248588	1.11532e-10	0.0310696
PGA44	-1.00502	-2.97007	-0.218599	-2.06638	-0.471178		0.011751	1.04708e-15	0.707688	1.47299e-08	0.304018
orf19.6160	-1.00471	-0.446054	-0.515204	-0.7418	-0.458561		2.40181e-27	7.17589e-06	1.06627e-07	2.67608e-15	3.73709e-06
orf19.246	-1.00322	-1.215	-1.08336	-0.615321	-1.13678		0.00118935	7.28031e-05	0.000367338	0.0486986	0.000410169
orf19.5503	-1.00232	-0.744369	-0.23444	-0.0124586	-0.528697		0.446115	0.583938	0.880487	0.999003	0.728054
orf19.1349	-0.999293	-5.655	-2.16484	-1.86388	-1.51009		0.027589	1.84708e-20	4.29091e-06	3.56815e-05	0.0021467
GFA1	-0.99851	-0.50138	-0.412017	-1.05596	-0.156288		9.58966e-09	0.011401	0.0394035	1.00985e-09	0.503679
TPS2	-0.997919	-0.718605	-1.16509	-1.57972	-1.46625		1.45624e-11	3.43853e-06	1.91856e-15	5.14683e-28	8.21445e-24
RLM1	-0.996996	-0.609287	-0.563426	-0.905422	-0.183465		1.13448e-08	0.00124566	0.00241898	2.19049e-07	0.417489
orf19.1450	-0.996705	-1.37848	0.743039	0.447081	-1.04836		0.0920879	0.0675758	0.272719	0.537122	0.167814
ZCF25	-0.995138	1.35912	0.0260238	2.79307	3.58834		0.00900147	1.40163e-06	0.973169	2.06191e-17	5.39405e-30
orf19.7385	-0.995067	-1.5274	-1.05588	-0.224576	-1.26201		0.171768	0.0930434	0.103339	0.798186	0.166683
orf19.7425	-0.994312	-0.390256	-0.623255	-1.13454	-0.690934		3.91667e-13	0.0145104	1.48102e-05	5.79971e-17	1.53682e-06
IFM3	-0.99271	-0.239719	-0.675489	-0.0794916	-0.403928		1.64998e-06	0.374825	0.00211865	0.786843	0.126391
ZDS1	-0.99065	-0.581407	-0.508011	-0.79957	-0.611271		7.03192e-21	1.81346e-07	5.68613e-06	6.88972e-14	3.40133e-08
orf19.4898	-0.990206	-0.771825	-0.325887	-1.19156	-0.923346		1.85501e-05	0.00182761	0.258115	1.57688e-07	0.000111073
orf19.6222.1	-0.989626	-0.960953	-0.0643007	5.41854	-0.584718		0.320718	0.481157	0.971062	4.61898e-06	0.627052
ZCF35	-0.98905	-0.357207	-0.49208	0.26738	-0.127132		6.0237e-25	0.00067186	9.13686e-07	0.00748591	0.306831
ERG3	-0.988457	-0.130571	-0.818923	-1.37566	-0.834245		4.82993e-07	0.678289	5.67247e-05	6.27279e-13	4.28091e-05
MHP1	-0.988182	-0.561305	-1.1503	-1.10155	-0.957062		4.36298e-20	9.44062e-07	1.34304e-26	1.1231e-24	3.39379e-18
orf19.1991	-0.984778	-1.28238	-1.59545	-1.30764	-0.421014		4.50138e-20	7.5063e-33	9.54458e-52	1.10112e-34	0.000401741
CDC11	-0.982658	-0.354494	-0.62379	-0.913009	-0.538544		8.20974e-14	0.0231168	6.50484e-06	5.16413e-12	0.000141165
ABP1	-0.981469	-0.405193	-0.383382	-0.773312	-0.732475		1.50552e-06	0.106281	0.113895	0.000196775	0.000720952
orf19.4504	-0.980816	-0.183911	-0.298631	-1.04854	0.679142		0.000429586	0.666007	0.405195	0.000202644	0.0428129
AKL1	-0.97953	-0.465596	-0.353499	-0.615599	-0.581429		0.0004126	0.17668	0.307416	0.0338795	0.0619319
orf19.2278	-0.978731	-0.747691	-1.19487	-1.2887	-0.57351		9.20496e-11	2.35284e-06	1.07571e-15	4.75477e-18	0.000444429
CNH1	-0.978443	-0.115134	-0.197605	-0.242213	-0.214651		5.24181e-05	0.782009	0.568717	0.39011	0.495287
TNA1	-0.974412	0.861124	0.204803	-0.197263	-1.06571		0.0318012	0.085937	0.761441	0.719884	0.0238275
TSA1B	-0.973809	-0.644244	-0.310816	-0.495274	-0.694239		0.00376434	0.103121	0.48752	0.170826	0.061271
orf19.6475	-0.971711	-2.08322	-1.41063	0.236344	0.192915		0.143643	0.142375	0.372723	0.658625	0.935756
POX18	-0.968601	-1.5244	0.0356218	-0.289326	-1.33146		0.12561	0.0433717	0.975675	0.734134	0.322885
CYS3	-0.968517	-0.289547	-0.752797	-0.70832	-0.450964		1.57007e-09	0.160605	5.65817e-06	1.5628e-05	0.0120502
orf19.4264	-0.966286	-2.05741	-0.941303	-1.64413	-0.130967		0.00168908	1.26415e-13	0.00136882	6.19778e-09	0.760105
LIP2	-0.966249	-0.797835	2.12594	-1.31663	-2.19007		0.387687	0.503198	0.178608	0.121115	0.138219
PGA28	-0.965049	-1.47634	-0.634852	-0.914322	3.80889		0.166625	0.26967	0.569168	0.211023	0.000227393
orf19.5879	-0.96227	-0.376863	-0.032568	-0.731455	-0.307256		1.61331e-07	0.0713688	0.92863	3.3082e-06	0.100537
orf19.5831	-0.961345	-0.476274	-0.555895	-0.481532	0.79013		0.0717832	0.461222	0.303758	0.390534	0.220619
orf19.7644	-0.961326	-0.357149	-0.448133	-0.680026	-0.163658		0.0161189	0.521978	0.357916	0.101036	0.778754
orf19.3644	-0.960453	-0.742252	-0.488031	-0.64788	-0.645902		5.05e-14	1.27964e-08	0.000389136	8.48096e-07	1.28278e-06
GAL10	-0.959063	-1.46216	-3.32879	-5.13855	-2.29058		0.000105377	2.30007e-09	1.36723e-42	3.94448e-95	4.48155e-22
TSA1	-0.957599	-0.632457	-0.313801	-0.500158	-0.690979		0.00452371	0.112253	0.483533	0.166775	0.0630207
orf19.5353	-0.957102	-3.4882	1.2277	-0.529899	-0.768039		0.306328	0.00450585	0.320055	0.714053	0.708782
RAS1	-0.953243	-0.946666	-0.841126	-0.989666	-0.779765		1.32109e-06	2.54341e-06	3.37603e-05	4.91746e-07	0.000153849
orf19.7666	-0.953098	-1.14038	-0.223852	-0.605675	-0.165263		0.257201	0.223477	0.83976	0.452784	0.89563
FUR4	-0.951406	-1.06974	-0.275953	0.883641	-3.34722		0.214977	0.143993	0.788139	0.210026	5.9218e-06
orf19.496	-0.951174	-0.22533	-0.882188	-0.988045	-0.592591		1.36907e-17	0.120962	1.28252e-15	1.75902e-19	3.48726e-07
snR78	-0.948502	0.563634	0.789081	-1.50141	-1.58209		0.787846	0.910704	0.857719	0.641116	0.660709
CHS4	-0.948498	-0.534829	-0.788957	-1.36491	-0.606285		4.95381e-18	4.60191e-06	1.22995e-12	2.58359e-36	1.41514e-07
orf19.6181	-0.94774	0.306223	-0.450036	-0.0426471	-0.109574		0.00955604	0.609502	0.301354	0.93783	0.838332
PGA18	-0.943485	-0.977013	-1.23833	-1.7707	-1.24889		1.32109e-06	8.21723e-07	1.24024e-10	2.45417e-21	9.76112e-11
ZSF1	-0.939978	-0.385243	-1.02083	-2.12396	-1.93283		5.85033e-05	0.194991	1.53978e-05	7.57683e-22	6.96616e-18
orf19.6465	-0.937931	-0.398161	-1.92238	-2.33033	-1.49387		0.0398206	0.876839	0.196388	3.99871e-08	0.00125842
PSO2	-0.936629	-0.443609	-0.28972	-0.9541	-0.652251		0.00100483	0.175252	0.403062	0.000218707	0.0195073
orf19.6754	-0.936424	-0.447123	-0.436333	-0.528371	-0.546983		5.85514e-05	0.11681	0.108494	0.0319917	0.0352529
PSD2	-0.933841	-0.46586	-0.457388	-1.02362	-0.140326		9.42857e-17	0.000217834	0.000154314	1.12651e-19	0.336136
KIS2	-0.930831	-0.290572	-0.666414	-0.528502	-0.645001		8.46058e-18	0.0231567	2.50613e-09	2.42539e-06	9.8589e-09
MAE1	-0.929529	-0.516948	-0.481799	-0.679225	-1.08004		1.75289e-09	0.00253133	0.00439807	1.70262e-05	2.57066e-12
orf19.676	-0.926144	-0.445186	-0.404183	-0.798545	-0.203709		0.0001202	0.130903	0.160828	0.0010857	0.517407
orf19.6840	-0.924653	-0.160035	0.277251	-0.879074	-1.20397		0.0333926	0.828001	0.649687	0.0465125	0.00827688
GPA2	-0.923555	-0.222934	-0.585422	-0.653743	-0.46526		1.92911e-26	0.0361971	6.39114e-11	1.83965e-13	5.99306e-07
DDI1	-0.92249	-0.245963	-0.387963	-0.386045	-0.429104		0.00185816	0.570875	0.285384	0.234484	0.216025
EST3	-0.921622	-0.241406	-0.52918	-0.710451	-0.678287		0.00128758	0.582538	0.0972617	0.0204212	0.0412257
OYE22	-0.921238	-0.531332	0.622588	-0.386938	-0.993291		0.0300416	0.297422	0.235363	0.444686	0.0482666
orf19.374	-0.921235	-0.178824	-0.312184	-0.591013	-0.367532		1.99723e-07	0.495605	0.146203	0.00129166	0.0755786
TUS1	-0.920165	-0.260187	-0.515573	-0.794802	-0.203692		1.4636e-09	0.193161	0.00183677	2.57974e-07	0.292848
ALG9	-0.918892	-0.55131	-0.608444	-0.999779	-0.61699		7.52765e-13	6.81469e-05	5.68613e-06	3.84098e-15	4.14965e-06
orf19.7643	-0.917959	-0.188039	-0.399386	-0.242532	-0.0784288		7.73062e-07	0.490629	0.0625233	0.252515	0.786709
CRG1	-0.916433	-0.623845	-0.163415	-0.555897	-0.515364		0.00205693	0.0700265	0.711446	0.0689479	0.128538
orf19.6871	-0.915692	-0.506834	-0.450457	-0.674779	-0.496281		9.70273e-17	1.75658e-05	0.000149867	1.73527e-09	2.59195e-05
TOS1	-0.915587	-0.111891	0.237235	-0.301439	0.134361		0.00141677	0.826482	0.552691	0.352448	0.749499
SAP9	-0.9148	-0.81026	-1.04202	-0.772277	-1.49111		0.00191659	0.0111063	0.000497978	0.00986604	2.04352e-07
MDG1	-0.914573	-0.0962019	-0.350292	-0.758391	-0.447536		7.53226e-08	0.73724	0.0806434	1.08627e-05	0.0193889
FOX2	-0.914176	-0.705412	-0.373334	-0.639878	-0.794731		1.98171e-06	0.000534373	0.0985901	0.00124744	6.65226e-05
orf19.6705	-0.913815	-0.415758	-0.608119	-0.996888	-0.404033		7.51392e-26	8.48613e-06	9.78167e-12	4.41446e-30	1.81778e-05
orf19.6117	-0.913197	-0.375073	-0.606621	-0.545317	-0.967722		0.029625	0.519968	0.210445	0.219421	0.0279688
RSR1	-0.912473	-0.212247	-0.317479	-0.669386	0.00736997		0.00358667	0.654327	0.433522	0.0387756	0.997398
YEA4	-0.911756	-0.25895	0.00202613	-0.164981	0.284099		0.000106944	0.425569	1	0.575918	0.342892
SUC1	-0.910806	-0.447362	-0.793148	-1.35278	-0.743931		5.1214e-14	0.000687577	5.15379e-11	2.59436e-31	4.59414e-09
ZCF27	-0.909584	-0.588347	-0.851807	-0.63659	-0.638363		2.9091e-05	0.0157448	0.000134898	0.00472692	0.00679269
UGP1	-0.906533	-0.191284	-0.374047	-0.507052	0.167328		6.61096e-18	0.167639	0.00124674	3.51612e-06	0.207189
orf19.7131	-0.905679	0.0149821	0.150256	0.127269	-0.37715		0.00684096	0.990181	0.773576	0.766107	0.348095
PGA57	-0.904709	-3.70342	-2.56501	-3.53157	-2.51245		0.0218666	4.88643e-14	2.58286e-11	6.32189e-10	1.59047e-05
RIB4	-0.902155	0.171149	-0.688517	-0.0964659	-0.35079		6.72127e-05	0.621725	0.00408416	0.744446	0.193992
orf19.2966	-0.902083	-0.267679	-1.14293	-1.07474	-0.933109		1.95541e-12	0.0928137	9.78643e-20	1.15099e-17	5.43616e-13
CRZ2	-0.900121	-0.846474	-0.360711	-0.0165281	-3.4006		0.190106	0.105764	0.598089	0.988343	4.45925e-15
orf19.6083	-0.899243	0.212269	0.518715	0.252358	0.860673		0.000903353	0.585096	0.0806434	0.422134	0.00164263
orf19.6143	-0.898343	-0.638665	-0.723234	-0.601996	-0.178768		0.000108595	0.0106575	0.00311661	0.011708	0.567306
MUC1	-0.897897	-0.283165	-0.357522	-0.368802	-0.381175		0.000273219	0.406328	0.235183	0.1722	0.191051
orf19.775	-0.897164	-0.854008	-1.04982	-1.42722	-1.4626		9.38915e-06	4.30681e-05	1.95871e-07	3.25898e-13	2.95482e-13
ASR2	-0.89619	-1.07244	-1.84222	-0.580005	-1.34301		0.000419757	1.52145e-05	1.23049e-15	0.0279565	3.62312e-08
orf19.3087.1	-0.895284	-1.09696	-1.18308	-1.13261	-0.885225		1.54543e-06	2.327e-09	8.25646e-11	3.82719e-10	2.42464e-06
orf19.6192	-0.893741	0.148602	-0.310015	0.737378	-0.486312		0.139351	0.95075	0.869144	0.267669	0.506302
orf19.1564	-0.893327	-0.533443	-1.04726	-1.09979	-0.735286		0.00719297	0.187501	0.00190169	0.000725764	0.0408956
BNR1	-0.893256	-0.0686622	-0.0990842	-0.307793	-0.401341		7.5169e-05	0.872178	0.788139	0.220199	0.126675
orf19.2737	-0.893041	-0.82205	-1.35231	-1.70656	-1.74743		7.4485e-06	6.5758e-05	2.3864e-12	2.60025e-19	9.68721e-20
orf19.1246	-0.892784	-0.462851	-0.648278	-0.857108	-0.619556		6.66746e-08	0.0140206	0.00019024	2.2429e-07	0.000434763
EMC9	-0.892588	0.0148621	-0.289121	-0.331565	-0.230591		3.26445e-06	0.976989	0.223903	0.117928	0.339127
orf19.295	-0.89244	-0.40892	-0.418783	-0.712213	-0.68747		0.0239721	0.452973	0.387305	0.0757808	0.116937
PLB4.5	-0.891771	-1.55551	-5.04281	-2.32361	-2.55122		2.31739e-05	2.51281e-14	2.43719e-89	1.29527e-25	3.26776e-33
orf19.699	-0.891536	-1.34536	-2.23352	-1.28425	-1.80727		0.412491	0.210064	0.0110315	0.110963	0.0766411
MUM2	-0.889822	0.147652	-0.493839	-0.724147	-0.763927		0.00129204	0.73724	0.117901	0.0105785	0.00958599
TYE7	-0.888233	-1.58452	-1.77331	-2.26548	-3.95382		0.12425	0.00612747	0.00135141	1.58976e-05	9.20091e-15
orf19.5620	-0.886805	0.148979	-0.561697	-0.558364	-0.500471		2.42181e-06	0.612407	0.00644564	0.00497554	0.0184194
orf19.2769	-0.88437	-0.490206	-0.961744	-1.28582	-0.522393		0.016561	0.29532	0.0116637	0.000288882	0.217062
BIO2	-0.878861	-0.0661642	-0.0380681	0.792957	0.769896		0.00188968	0.89851	0.943097	0.0108698	0.0169651
ERG11	-0.877727	-0.51966	-0.913711	-1.20849	-0.581057		7.68035e-11	0.000394617	1.35291e-11	6.44393e-20	4.477e-05
orf19.1350	-0.875744	-1.76705	-0.519477	-2.75115	-2.03724		0.00514307	3.91644e-09	0.158028	1.21028e-17	9.6276e-11
TEN1	-0.874479	-1.00016	-0.429561	-0.566604	0.0449963		1.94591e-10	3.70034e-13	0.00446713	7.26345e-05	0.837573
orf19.2468	-0.873322	-0.088671	-0.627816	1.67996	-0.830123		0.234345	0.954027	0.519158	0.0160185	0.320097
NAG3	-0.872445	0.250884	0.170245	0.0147085	0.0877375		0.0139466	0.633246	0.752684	0.983475	0.871651
UPC2	-0.872377	-0.309688	-0.902457	-0.995358	-0.993115		1.20353e-06	0.177434	6.14374e-07	1.96146e-08	3.65946e-08
IFI3	-0.872115	0.014166	0.299043	-0.323443	0.150599		1.13526e-09	0.967845	0.0789324	0.0359955	0.437756
PDK2	-0.872027	-0.703271	-0.435075	-0.262151	-0.760169		1.93066e-09	2.45618e-06	0.00661177	0.106364	3.17337e-07
orf19.6114	-0.871838	0.200218	2.06226	0.339334	-0.970648		0.0434349	0.814871	1.148e-05	0.591585	0.184785
orf19.398	-0.871449	-0.248295	-1.04697	-1.20419	-1.9653		0.00621186	0.591453	0.000937243	9.15491e-05	2.25913e-10
KIN2	-0.870746	-0.425393	-0.431124	-0.632676	-0.499791		3.76739e-07	0.0332912	0.0248478	0.000319016	0.00805264
MOH1	-0.867911	-1.2324	-0.145018	-2.06351	-2.23171		0.0250985	0.00174801	0.812298	1.40412e-08	1.93747e-08
orf19.804	-0.867906	-0.394147	-0.743717	-0.314343	-0.01838		3.34807e-08	0.0301595	3.68112e-06	0.0681507	0.951612
orf19.338	-0.86781	-0.413314	-0.971441	-1.43953	-0.853143		3.28278e-09	0.0138724	2.73922e-11	3.96944e-24	9.75971e-09
BUD14	-0.867529	-0.564937	-0.592981	-0.636091	-0.163486		3.12943e-48	8.75142e-21	5.26396e-23	4.77992e-26	0.0223164
orf19.733	-0.866205	-0.382269	-0.639538	-0.529772	-0.945226		0.045368	0.521644	0.19431	0.246356	0.0374021
orf19.2565	-0.865704	-0.927529	-0.647729	-1.0308	-0.624331		6.1571e-16	1.9819e-17	2.91972e-09	5.53544e-22	6.06258e-08
orf19.4031	-0.865074	-0.18926	-0.550431	-0.608021	-0.40649		0.000149201	0.580106	0.0274013	0.0092383	0.120819
orf19.3544	-0.863372	-0.567158	0.00370878	-0.655498	-0.811434		0.00328405	0.0969198	0.999961	0.0313793	0.0167544
FAA2	-0.862155	-1.00846	-0.263606	-1.06745	-0.305816		5.24681e-06	8.29274e-08	0.2669	8.9134e-09	0.18305
orf19.5606	-0.860863	0.905332	1.05644	1.04765	1.07534		0.636634	0.758255	0.651221	0.563274	0.652251
MSC7	-0.860733	-0.149623	-0.628408	-0.917732	-0.475045		1.56721e-06	0.585096	0.000878757	2.32057e-07	0.0170549
KEX2	-0.858808	-0.198445	-0.555928	-0.530122	-0.196825		1.16096e-19	0.100644	1.49526e-08	7.7556e-08	0.0923984
PGA54	-0.857561	-0.323955	-0.634296	-1.27411	-1.15094		0.000523251	0.324356	0.0173338	8.99097e-08	2.58359e-06
HMI1	-0.855752	-0.114433	-0.542583	-0.513084	-0.247391		0.00015023	0.764578	0.0265263	0.0287359	0.385455
DPP3	-0.854828	-0.00359271	-0.381607	-1.11596	0.2148		0.000791552	1	0.211591	8.42343e-06	0.511831
GRE3	-0.854578	-0.693071	-0.987228	-0.773819	-0.927733		0.000293755	0.00672549	3.1366e-05	0.00114937	0.000113398
orf19.4672	-0.85392	0.569034	2.89103	-0.940641	0.0909296		0.811401	0.904364	0.364025	0.78328	0.992049
orf19.3719	-0.853904	0.086955	-0.731488	0	-0.767805		0.881512	0.999366	0.918614	1	0.905321
orf19.7277	-0.853904	-0.39816	0.230303	1.3004	0		0.807203	0.939457	0.962508	0.650622	1
orf19.35.1	-0.8539	0.563627	-0.250591	-1.80626	0.213193		0.923709	0.967682	0.983321	0.819645	0.992049
orf19.5462	-0.853842	0	-0.250592	0.396496	-1.2487		0.901004	1	0.979629	0.959719	0.863878
orf19.4057	-0.853831	-2.031	0.230302	0	-1.24869		0.912307	0.824829	0.982758	1	0.880249
orf19.2195	-0.853823	-0.879049	0.711194	-0.084398	0.193985		0.916523	0.935769	0.945051	0.997841	0.992196
orf19.6949	-0.853803	0	0	0.877379	0		0.94101	1	1	0.939107	1
orf19.741	-0.853793	0	-0.731477	0	0		0.94101	1	0.957142	1	1
orf19.3888.2	-0.853782	0	0	0	0		0.94101	1	1	1	1
orf19.4217	-0.853782	0	0	0	0		0.94101	1	1	1	1
orf19.6115	-0.853782	0	0	0	0		0.94101	1	1	1	1
orf19.2813	-0.853689	0	0	0	0		0.94101	1	1	1	1
orf19.7279.1	-0.852141	0.705049	0.199872	0.801951	-0.884374		0.0964812	0.256302	0.806919	0.127345	0.11289
PGA4	-0.848755	-0.260402	-0.513843	-0.961744	-0.753404		0.0140327	0.604048	0.201827	0.00472962	0.0421749
DAK2	-0.84749	-0.568173	-1.21972	-1.11538	-1.13183		6.22357e-05	0.0172401	4.15076e-09	9.06805e-08	7.8386e-08
orf19.5114.1	-0.846756	-5.67858	-5.46935	-4.1494	-4.56577		0.0819821	9.66433e-41	5.16319e-38	2.31942e-22	1.27874e-26
orf19.3003	-0.846375	-0.400528	-0.848863	-1.24695	-0.599628		6.04328e-13	0.00235313	6.45267e-13	3.04128e-27	1.19461e-06
orf19.7108	-0.845889	-0.23247	-0.917407	-0.709675	-0.376441		2.00649e-05	0.404231	4.44864e-06	0.000427051	0.10354
THS1	-0.844338	-0.00828825	-0.254165	-0.142044	-0.136205		2.89863e-09	0.985588	0.144776	0.407631	0.471311
orf19.6852	-0.842772	-0.0400121	-0.695257	-1.06457	-0.662815		0.000261165	0.932039	0.00439727	2.78548e-06	0.00769614
COI1	-0.840075	0.995465	0.705061	0.796096	-0.89556		0.0345172	0.0182468	0.108399	0.0467554	0.0321045
orf19.634	-0.839508	-0.39816	-2.61605	-0.565296	-0.332073		0.776385	0.936015	0.392686	0.870171	0.939025
MSB1	-0.837552	-0.548667	0.228886	-0.236168	-0.144605		1.41728e-07	0.00157799	0.257745	0.191256	0.494784
RIM101	-0.836376	-0.191087	0.122783	-0.0753881	-0.361614		1.92323e-05	0.505705	0.682397	0.774206	0.113306
CMK1	-0.836354	-0.580631	-0.904634	-1.71192	-1.58022		3.498e-10	3.54985e-05	7.49018e-12	9.42392e-40	1.20426e-33
ERG26	-0.83612	-0.1881	-0.517191	-0.435983	-0.306281		2.03204e-07	0.41708	0.00273564	0.0112635	0.108963
orf19.3878	-0.835901	-0.482347	-0.305318	-0.588592	-0.138928		1.25052e-05	0.0252425	0.184647	0.00247151	0.599417
orf19.1785	-0.834582	-0.714076	-0.798324	-1.50573	-1.0104		0.000153498	0.00230155	0.000379314	6.54702e-13	5.44708e-06
orf19.3793	-0.83386	-1.94348	-2.16161	-2.18939	-2.494		1.33545e-08	2.62325e-43	1.19968e-54	2.31501e-53	3.65054e-67
RDI1	-0.83349	-0.393718	-0.685676	-0.558791	-0.457996		1.76367e-09	0.0136687	1.68313e-06	0.000150496	0.00294561
orf19.6869	-0.833079	-0.713132	-0.581964	-1.19128	-0.492019		5.75169e-06	0.000195897	0.00279535	1.27469e-10	0.0157103
PNG2	-0.83303	-0.307159	-0.784199	-0.746514	-0.995913		0.00130379	0.37888	0.00347689	0.00413867	0.000135146
VRP1	-0.831217	-0.255806	-0.112971	-0.391315	-0.58588		0.0208252	0.626702	0.849581	0.316461	0.144947
SAM4	-0.829872	-0.307385	-0.396026	-0.0386493	-0.437026		0.000405856	0.325755	0.153231	0.91246	0.104334
FAS2	-0.827479	-0.115765	-0.718158	-0.735952	-0.130785		3.37416e-09	0.596843	5.15087e-07	1.79294e-07	0.483815
EMP24	-0.824087	0.0518937	-0.49881	-0.157104	0.0348815		8.13865e-06	0.882655	0.0135917	0.478442	0.911452
HGT7	-0.823334	-0.352579	-1.28509	-1.43567	-1.44773		0.000216498	0.212308	2.69139e-09	1.32146e-11	1.49237e-11
DAL8	-0.822362	-0.220882	-0.115566	-0.209332	-0.18404		0.17554	0.799501	0.905356	0.768692	0.827978
orf19.7127.1	-0.822051	-0.039298	-0.0964283	-0.0237659	0.195515		0.00147449	0.942904	0.821908	0.957439	0.569284
AYR2	-0.821245	-0.758303	-0.810887	-1.0765	-0.46332		9.54826e-12	1.09337e-09	5.10593e-11	1.5153e-19	0.00113598
BBC1	-0.8209	-0.58244	-0.513932	-0.839379	-0.707493		3.92102e-08	0.000248414	0.00126815	1.41329e-08	4.97655e-06
orf19.7404	-0.820511	-0.433051	-0.854049	-0.955829	-0.800583		1.85373e-05	0.0546677	1.01692e-05	4.05894e-07	4.60565e-05
orf19.4574	-0.820461	-0.682133	-0.968482	-0.271382	-0.587717		5.96993e-08	7.93327e-06	1.00375e-11	0.092184	0.000690906
CDC12	-0.818472	-0.50664	-0.366055	-0.767201	-0.295788		9.24555e-23	6.0538e-09	4.38589e-05	3.56997e-20	0.00155465
orf19.6833.2	-0.81591	-1.70292	-0.731491	-1.56292	0.650512		0.820755	0.664683	0.873053	0.623121	0.875809
orf19.6423	-0.814813	-0.491564	-0.649729	-0.696749	-0.493214		3.46972e-08	0.00252262	2.09143e-05	3.10557e-06	0.00215269
orf19.5773	-0.814689	-0.0163842	-0.404314	-1.13846	-0.497726		1.10797e-06	0.967845	0.0318688	2.57878e-12	0.00657416
orf19.1737	-0.813232	-2.3716	-0.299096	-1.56428	-0.918622		0.53899	0.149834	0.887459	0.272092	0.615585
orf19.3292	-0.811514	-0.453522	-0.358089	-0.324262	-0.79695		0.0726262	0.448249	0.546878	0.521128	0.102061
orf19.215	-0.808823	-0.366355	-0.0701471	-0.86527	-1.12019		0.0026022	0.292782	0.880816	0.00134181	2.61699e-05
orf19.3879	-0.808322	-1.00523	-0.53007	-1.16269	-0.665604		2.30219e-05	1.60806e-06	0.0145792	1.08485e-09	0.00219465
orf19.1365	-0.805426	-0.946191	-0.618441	-0.980539	-0.915484		2.89625e-06	4.76483e-09	0.000232891	3.46326e-10	8.28581e-08
orf19.1800	-0.804707	-0.560211	-0.812536	-1.58933	-1.20129		0.000208853	0.0262305	0.000196245	1.53189e-13	3.59469e-08
orf19.3007.2	-0.804462	-0.712189	-0.712626	-0.745036	-1.08284		1.41317e-06	1.77259e-05	1.05506e-05	3.39852e-06	8.48506e-11
COQ6	-0.803947	-0.115705	-0.713323	-1.05616	-0.737163		3.64572e-05	0.71506	0.000385854	2.47043e-08	0.000258363
CAR2	-0.803354	-0.175212	-0.170295	-0.428983	-0.699232		5.90458e-09	0.367813	0.351514	0.00316371	7.82363e-07
CDC4	-0.801909	-0.314184	-0.550613	-0.710142	-0.274057		2.1757e-08	0.0724141	0.00027388	8.37685e-07	0.108221
AAT21	-0.801707	-0.690999	-0.245819	-0.6096	-0.578226		2.46778e-06	9.93826e-05	0.249323	0.000463128	0.00143035
GNP1	-0.801653	-0.27851	-0.220039	-0.384264	-0.39812		1.8274e-06	0.196096	0.306571	0.0328861	0.0362017
MSS4	-0.800663	-0.728434	-0.530881	-0.771609	-0.520958		3.43713e-08	9.4506e-07	0.00055591	1.07363e-07	0.000817071
orf19.2397	-0.799399	0.370972	-0.356774	-1.38734	-0.735088		0.00153366	0.282508	0.218909	5.24908e-07	0.00563914
TPM2	-0.798538	-0.407279	-0.323503	-0.575985	-0.281934		0.0109286	0.312801	0.416149	0.0768009	0.468932
snR189b	-0.79817	0.351285	0.513492	-0.615602	-1.89006		0.404592	0.803508	0.716994	0.660365	0.0858324
MSB2	-0.79705	-0.286071	-0.340776	-0.642552	-0.922342		3.70905e-07	0.147927	0.0606006	5.49202e-05	4.01785e-09
NCE4	-0.794914	-0.238403	-0.736072	-0.524912	-0.395547		6.74248e-05	0.397055	0.00021606	0.0120688	0.0997775
UBI4	-0.794534	-0.318629	-0.423888	-0.759096	-0.50641		8.07002e-05	0.217398	0.0647156	0.000172508	0.0225373
ZCF13	-0.794408	0.431018	-0.046474	0.112041	0.243383		3.50742e-07	0.0132194	0.865722	0.554632	0.188574
SCR1	-0.792836	0.196403	-0.862236	-1.02413	-0.112684		0.298831	0.877692	0.310885	0.167751	0.923381
orf19.6579	-0.792427	-0.945645	-0.977988	-1.01247	-0.456752		0.0192314	0.00782233	0.00443358	0.0022071	0.244642
snR5d	-0.792366	-0.256416	0.320163	0.439537	0.00137194		0.0836116	0.70283	0.60131	0.363579	1
orf19.7531	-0.791982	-0.0207045	0.0501001	-0.473	-0.31545		0.0126695	0.982215	0.930439	0.158423	0.415737
orf19.3932.1	-0.791915	-4.60408	-1.71322	-0.857356	-2.87914		0.262067	3.89361e-18	0.00246947	0.175895	4.18138e-05
MSO1	-0.791	-0.316315	-0.692084	-0.994668	-0.0917298		8.62293e-10	0.0398625	2.51168e-07	5.44294e-14	0.646847
orf19.2281	-0.788732	-0.131176	-0.0969829	-0.867261	-0.378671		0.00339065	0.753174	0.806593	0.000616629	0.252437
orf19.6741	-0.786159	-0.610252	-0.630471	-1.11725	-0.303833		2.67482e-06	0.000717762	0.000312283	8.56112e-12	0.126713
ALS4	-0.785137	-0.128478	0.45447	0.491537	-0.916586		0.00360469	0.772714	0.145251	0.0836777	0.000818571
orf19.7250	-0.785009	-0.286695	-0.601969	-0.0192076	-0.386561		0.000470332	0.344435	0.0119127	0.960742	0.129918
GSY1	-0.784081	0.799575	-0.279447	-0.407788	0.357264		3.78897e-05	4.19537e-05	0.233992	0.0442633	0.106146
FRE3	-0.783217	-1.15162	-0.335308	-0.904656	-0.355875		0.000957965	6.2691e-08	0.178404	0.000174263	0.198208
orf19.1274	-0.780723	-0.270475	-0.682444	0.0362109	-0.27801		0.000668031	0.287274	0.00133582	0.902876	0.244054
ZFU2	-0.779855	-0.571965	-0.563268	0.178839	0.303662		0.00199193	0.054327	0.0438207	0.559427	0.334196
orf19.592	-0.779297	-0.063588	-0.45391	-0.419887	-0.618482		0.00618906	0.904428	0.167906	0.164165	0.0447699
orf19.7006	-0.778352	-0.387824	-0.310625	-0.367404	-0.262879		2.58595e-12	0.0016117	0.0125948	0.00201787	0.045525
TMA19	-0.777986	-0.0832031	-0.378807	-0.200447	-0.201374		0.000925188	0.84657	0.173052	0.464922	0.504238
orf19.4246	-0.77668	-1.0386	-0.365539	-1.43485	-1.20185		2.15023e-13	4.57774e-23	0.00158324	1.77592e-43	7.63125e-31
orf19.6605	-0.774673	-1.10015	-0.762305	-0.859729	-0.0390109		0.00182771	7.59219e-06	0.00310215	0.00054568	0.929069
orf19.2059	-0.774203	-0.458092	-0.296383	-0.492123	-0.826848		0.087424	0.439882	0.633882	0.303843	0.086805
PGA43	-0.77368	-0.669629	-0.172956	-0.517445	-0.583927		3.99279e-09	9.47422e-07	0.254344	0.000225568	5.34244e-05
orf19.3172	-0.773467	-1.7602	0.620554	-0.101494	1.41281		0.423417	0.330006	0.496598	0.951044	0.386858
RAX1	-0.772394	-0.407975	-0.193213	-0.45487	0.0771684		5.48943e-09	0.00613946	0.252811	0.00102381	0.694417
orf19.1461	-0.772373	-0.336046	-1.04836	-0.460338	-1.99389		0.0150328	0.431383	0.000846814	0.169508	1.5306e-11
RVS161	-0.771859	-0.152067	-0.370901	-0.326067	-0.289171		8.62456e-06	0.560939	0.062538	0.0866591	0.162173
ERG5	-0.769508	0.11815	-0.777045	-0.924879	-0.411539		5.18959e-05	0.697551	6.0232e-05	7.26474e-07	0.0556771
orf19.2073	-0.76758	-0.353446	-0.465887	-0.426753	-0.383337		0.000818497	0.218861	0.0667078	0.0781189	0.148083
orf19.6245	-0.767235	-0.145637	-0.703926	0.0337944	-0.582575		9.0813e-07	0.534208	9.54696e-06	0.881965	0.000367207
ZCF38	-0.766305	-0.263913	-0.474989	-0.733316	-0.549421		0.00116566	0.419874	0.077775	0.00194603	0.0341474
OYE32	-0.765871	0.421254	0.0393552	-0.771739	-0.721542		6.48304e-06	0.027856	0.899631	4.00818e-06	9.37334e-05
PGA62	-0.765814	-0.485647	-0.928348	-0.770593	-1.13145		0.00959549	0.17402	0.00192192	0.00896264	0.000107875
MCA1	-0.762774	0.163486	-0.264174	-0.222882	-0.144745		0.00990672	0.726364	0.500145	0.513348	0.730237
orf19.1490.1	-0.761325	-0.726084	-0.621394	-0.878058	-0.849518		0.0675669	0.125891	0.157229	0.0868746	0.0440152
ATO2	-0.760722	0.00232111	-0.408666	-1.25163	-0.299385		0.000973304	1	0.126936	1.58502e-08	0.283657
SEC13	-0.758695	-0.289076	-0.343193	-0.529677	-0.449729		0.000495142	0.316575	0.187168	0.018945	0.0668965
orf19.4046	-0.758077	-0.403615	-0.40718	-0.309758	-0.596592		0.00441188	0.224139	0.194591	0.29162	0.0386111
orf19.6449	-0.757378	-0.134114	-0.134593	-0.595849	-0.245736		0.00355542	0.762377	0.743269	0.0230611	0.438878
ARO9	-0.756901	-1.2861	-0.696474	-2.03516	-1.1173		0.00920709	5.19039e-06	0.0238919	2.54779e-14	0.000111073
orf19.1182	-0.756082	-0.333027	-0.635423	-0.585516	-0.444891		4.24745e-06	0.095971	0.000191803	0.000484213	0.0145936
FGR46	-0.754282	-2.13587	-2.09541	1.69453	-1.24871		0.579994	0.141579	0.0845482	0.218988	0.515755
orf19.6626	-0.752023	-0.0191358	0.0228576	-0.351058	-0.0237045		1.16664e-11	0.934907	0.911865	0.00240482	0.904104
RIB5	-0.750277	-0.0542359	-0.22627	-0.483172	-0.389615		0.0163943	0.927846	0.603261	0.140459	0.285621
orf19.3264.1	-0.749704	-0.241103	-0.310455	-0.547128	-0.442938		0.0238838	0.617024	0.46875	0.112674	0.247515
orf19.7271	-0.749497	-0.596561	-0.133745	-0.337915	-0.137794		0.000871331	0.0229533	0.745261	0.220515	0.750437
STP4	-0.747486	0.201353	-0.170643	-0.768243	-2.18915		0.221126	0.842584	0.859077	0.207004	9.36445e-05
orf19.2333	-0.747347	-0.624086	-0.871554	-0.999181	-0.951815		1.20226e-08	4.75853e-06	2.04815e-11	6.72419e-15	2.59393e-13
HYR4	-0.746613	-0.596632	-0.502094	-0.62896	-0.480887		1.41828e-07	6.36899e-05	0.000855046	1.30302e-05	0.00166622
FGR27	-0.745082	-0.440827	-0.680807	-0.741935	-0.766103		1.06385e-16	1.20307e-06	7.02186e-15	2.11371e-17	9.57223e-18
HIS4	-0.743113	0.189234	-0.00674814	0.317206	-0.110119		6.69084e-05	0.482511	0.986875	0.119564	0.67756
orf19.4241	-0.742493	-0.258572	-0.611004	-0.143536	-0.294077		0.00869557	0.517329	0.0459232	0.678158	0.393873
LSC2	-0.738603	-0.0733785	0.358597	0.119594	-0.113507		0.000767456	0.856265	0.167447	0.660365	0.718964
SEC6	-0.738354	-0.218522	-0.417015	-0.485927	-0.158457		7.56926e-09	0.186686	0.00254558	0.000233301	0.335055
orf19.7265	-0.737874	-0.138202	-0.352102	-0.330591	-0.457736		0.000252589	0.656692	0.135406	0.130244	0.0400876
orf19.7152	-0.73761	-0.0188308	-0.745018	-0.507127	-0.714062		0.000421252	0.970316	0.000491297	0.0193122	0.000978195
FMP45	-0.737536	-2.2796	-0.649566	-2.27612	-2.99609		0.143643	4.43566e-07	0.24676	2.10517e-06	7.10897e-10
orf19.3041	-0.73724	-0.644064	-0.376054	-0.330448	-0.609712		1.4182e-13	2.35934e-10	0.000280005	0.00127105	4.33789e-10
orf19.3456	-0.73719	-0.318146	-0.305995	-0.592445	-0.418021		2.18704e-05	0.155536	0.130166	0.00152629	0.0457044
orf19.1656	-0.736929	-0.77439	-1.03857	-1.00354	-0.848189		1.94599e-05	2.9178e-06	4.94335e-10	4.41491e-08	1.29274e-06
orf19.653	-0.736359	1.40323	-1.71408	-0.40657	-0.286911		0.766742	0.546788	0.498295	0.84984	0.931569
orf19.3302	-0.735603	-0.40408	-1.41356	-1.39437	-1.36593		6.79299e-08	0.00830973	3.39247e-27	2.78617e-26	5.46523e-25
DAL4	-0.73544	-1.87261	-0.32064	0.130777	-3.15559		0.323161	0.00388729	0.71979	0.882747	1.08312e-06
MRR2	-0.735232	-0.0220937	0.0168006	-0.261704	-0.390315		0.0562891	0.985588	0.982327	0.548073	0.392302
orf19.5860	-0.734836	0.0722658	-0.463278	-1.07328	0.76645		0.0886424	0.941633	0.34485	0.00735388	0.378284
orf19.6187	-0.734019	0.110659	-0.297823	-0.0999912	-0.137153		0.00494915	0.811506	0.357916	0.763814	0.708681
orf19.7166	-0.733435	-0.249033	-0.599085	-0.624338	-0.767537		0.000121458	0.329096	0.00280203	0.00123004	8.15626e-05
SDS24	-0.730654	-0.45859	-0.589488	-0.676736	-0.747757		0.00139494	0.0879547	0.0156712	0.00324725	0.00156957
SUA72	-0.730219	-0.584056	-1.10041	-0.741966	-0.680703		2.9898e-15	5.4967e-10	3.17261e-30	3.68628e-16	1.02048e-10
QDR3	-0.729895	0.330337	0.396065	1.98515	0.991945		0.00124933	0.229597	0.136062	6.29034e-21	6.43381e-06
orf19.3921	-0.729821	-0.063848	-0.61566	-0.304058	-0.0996679		6.63047e-10	0.759202	2.76299e-07	0.0192467	0.531249
GLC3	-0.728835	-0.399446	-1.22069	-1.23568	-0.646641		2.43957e-10	0.00158777	1.0583e-27	1.65116e-28	6.06258e-08
MNR2	-0.728369	-0.502596	-0.632718	-0.634854	-0.536167		3.4891e-20	8.80063e-10	2.05866e-15	1.72715e-15	5.22829e-11
orf19.1867	-0.727554	-1.60009	-0.871441	0.0982374	-1.32187		0.128943	0.00221251	0.124055	0.866554	0.00815103
orf19.2202	-0.727401	0.618967	0.149487	-0.44719	1.18991		0.202969	0.282993	0.853402	0.483281	0.0409707
orf19.5469	-0.726834	1.09448	-0.4769	0.579496	-0.236941		0.0149459	0.329096	0.639933	0.0673699	0.522916
UME7	-0.726158	-3.00644	-0.250594	-1.89207	-1.61849		0.715951	0.0959151	0.938282	0.280055	0.443708
PRP22	-0.724825	-0.341885	-0.225694	-0.5614	-0.296465		0.00635546	0.320799	0.528736	0.0387756	0.352754
orf19.6189	-0.7246	-0.453803	-0.517659	-0.529961	-0.65661		0.00750452	0.166913	0.0860079	0.0579241	0.0225272
orf19.6586	-0.724371	-1.44985	-0.306236	-0.376161	-1.74685		0.0149459	3.99885e-07	0.414016	0.239966	4.51742e-10
TLO9	-0.719778	-0.34017	0.0947606	-0.280058	-0.25229		9.89901e-05	0.136106	0.745261	0.171769	0.261106
GAP2	-0.719614	-0.00262553	-2.07062	-0.325208	-2.54939		0.100868	1	4.32116e-07	0.510245	3.6236e-10
SUL2	-0.719233	1.30326	1.68427	0.889594	0.591197		0.262769	0.0309021	0.00190079	0.126206	0.353402
orf19.4206	-0.718376	0.13109	-0.0734575	-0.473413	-0.0609741		3.66301e-07	0.548859	0.731531	0.000899564	0.784411
orf19.6707	-0.718225	-0.500858	-0.359503	-0.938659	-0.0994394		0.00084005	0.0397349	0.155647	8.28517e-06	0.755384
orf19.5451	-0.717014	0.257645	0.00607937	-0.507797	-0.271673		0.209346	0.770621	1	0.389365	0.715674
orf19.3318	-0.716713	-0.656443	-0.469135	-0.827344	-0.409623		0.000164182	0.00098204	0.0205113	7.85918e-06	0.0654791
orf19.5464	-0.715296	0.427656	0.106968	0.569608	0.0314292		0.112596	0.474947	0.867683	0.166749	0.96749
orf19.1910	-0.714617	0.0763317	0.0677637	-0.148373	-0.155655		0.0035827	0.865039	0.871651	0.611702	0.638731
orf19.4366	-0.713508	-0.49247	-0.644138	-0.00628133	-0.639822		0.644718	0.734269	0.573871	1	0.574658
orf19.1144	-0.713457	-0.578503	-0.522829	-0.860137	-0.549166		2.87079e-13	8.91747e-09	2.04454e-07	4.70101e-19	5.56682e-08
BNA4	-0.711213	-0.631388	-0.845235	-0.902555	-0.917273		3.26514e-10	5.38833e-08	4.01372e-14	3.89229e-16	6.23026e-16
orf19.2132	-0.710737	-0.317873	-0.149023	-0.685233	-0.337268		2.95334e-06	0.079888	0.470824	6.30221e-06	0.0508849
CRH11	-0.710334	-1.46738	-1.79228	-2.66667	-1.45424		0.0218666	6.75716e-07	4.38746e-10	1.11262e-21	8.99299e-07
POS5	-0.70857	-0.550904	-1.11105	-1.27397	-0.96135		8.44689e-06	0.00213997	4.98697e-13	4.86025e-17	1.13324e-09
RDH54	-0.708382	0.0124545	-0.38538	-0.724907	-0.470242		0.000159978	0.98318	0.0719377	0.000111267	0.0225272
orf19.1917	-0.707547	0.44933	-0.123729	0.023374	-0.120687		0.00132847	0.0812705	0.711111	0.948137	0.699173
orf19.6527	-0.707497	-0.10559	-0.693745	-0.540678	-0.353831		8.55601e-05	0.71506	0.000151049	0.00321886	0.0882724
orf19.1765	-0.707083	-0.338193	-0.398293	-0.178512	-0.144605		0.000150284	0.127722	0.0564751	0.401615	0.587931
MRP8	-0.70665	-0.319518	-0.453013	-0.540835	-0.376917		0.00234392	0.289621	0.0846794	0.0236515	0.160743
orf19.7304	-0.704308	-0.405267	-0.829018	-1.73887	-0.405747		0.0038475	0.173417	0.000762233	1.54404e-14	0.146033
LMO1	-0.704172	-0.347534	-0.442548	-0.459195	-0.336289		6.6238e-06	0.0614322	0.00923832	0.00476791	0.0622473
orf19.7397.3	-0.703767	-0.105519	-0.208042	-0.064803	-0.316553		0.00896589	0.820393	0.57032	0.857866	0.321379
ZCF5	-0.70336	-0.364451	-0.50195	-0.130805	-0.387484		0.00103882	0.125925	0.0239391	0.590054	0.088293
CYP5	-0.702575	-0.110121	-0.285433	-0.161457	-0.156856		0.0543508	0.864515	0.557732	0.71549	0.760835
NCR1	-0.700927	-0.214465	-0.567967	-1.44115	-0.765327		0.00186559	0.50524	0.0183155	9.25578e-12	0.000922194
SLN1	-0.699525	-0.779546	-0.589632	-0.855551	-0.335655		4.20204e-05	6.55975e-06	0.000938348	3.37274e-07	0.0894398
orf19.5892	-0.699095	-0.160636	-0.281593	-0.499619	-0.369645		1.93258e-13	0.20299	0.00810898	2.39886e-07	0.000330122
orf19.5799	-0.698664	-0.199745	-0.385428	-0.763217	-0.833001		0.0928118	0.757549	0.457472	0.064332	0.0554708
ECI1	-0.698614	0.551763	0.157811	-0.150528	0.0767354		0.0426439	0.172731	0.760153	0.719211	0.885179
orf19.1893	-0.69815	-0.833865	-0.293373	-0.893827	-0.343544		1.10461e-06	5.52366e-09	0.0793033	1.37861e-10	0.0344458
XKS1	-0.698133	-0.718371	-1.2848	-1.45828	-1.32223		6.34233e-05	5.54552e-05	1.61684e-14	8.73401e-19	2.51606e-15
orf19.3329	-0.696106	-0.563839	-0.420472	-0.768711	-0.330038		0.000685097	0.0119643	0.0673579	0.000152334	0.16897
orf19.5365.1	-0.69536	-0.30561	-0.414109	-0.359363	-0.315845		2.25433e-05	0.13695	0.0217475	0.0400644	0.0988422
ZRT2	-0.695147	-0.491528	-0.236561	-0.36836	0.194027		0.000993292	0.0395517	0.383341	0.1031	0.469932
EHD3	-0.694252	-0.720639	-0.470699	-0.680078	-0.599979		0.000105377	7.64544e-05	0.0150199	0.00013769	0.00165364
orf19.4380.1	-0.693872	-0.207191	-0.645397	-0.603918	-0.766443		0.000144326	0.410056	0.000533819	0.000978627	3.2339e-05
SFH5	-0.69228	-0.714804	-0.50597	-0.940338	-0.350716		8.77636e-07	7.12725e-07	0.000685698	8.11311e-12	0.0288312
orf19.1774	-0.69158	-0.737337	-0.930128	-0.389135	-1.03021		0.196009	0.190714	0.0891761	0.528023	0.0815103
orf19.7420	-0.691028	-0.137052	-0.188971	-0.160134	-0.27752		0.00630831	0.732802	0.589896	0.589321	0.360872
orf19.597	-0.689853	-0.23835	-0.383621	-0.337293	-0.408755		0.00124454	0.417325	0.119105	0.143345	0.0896274
orf19.7329	-0.689659	-0.232211	-0.366721	-1.05911	-0.932928		0.00443181	0.49775	0.199945	5.0872e-06	0.000114187
UAP1	-0.689	-0.73113	-0.65998	-0.651484	-0.0922219		0.0232695	0.0257974	0.0415049	0.0331656	0.837678
RAD57	-0.687897	-0.0276238	-0.273702	-0.483126	-0.143251		0.00209419	0.955389	0.321345	0.0366691	0.642539
orf19.4245	-0.687001	-0.768026	-0.944791	-0.797109	-0.535847		4.74892e-08	1.97284e-09	5.16609e-14	2.29124e-10	6.17306e-05
orf19.321	-0.685706	-0.553593	0.314332	-0.505089	-0.559126		0.00896589	0.0628896	0.336284	0.0637377	0.0507821
SSK1	-0.684992	-0.552965	-0.297137	-0.415404	-0.525925		1.61868e-07	5.38342e-05	0.0484151	0.0024765	0.000143866
orf19.6103	-0.684412	-0.728047	-0.0207577	-0.650597	-1.20479		0.10196	0.14506	0.979629	0.129234	0.00362898
orf19.5194.1	-0.683322	0.0264737	-0.410103	-0.446151	-0.27194		0.000881818	0.950582	0.077367	0.0378335	0.271505
STE11	-0.682784	-0.402822	-0.902857	-0.932662	-0.34868		2.44892e-13	7.28031e-05	7.53322e-23	3.73447e-24	0.000731354
orf19.7357	-0.682701	0.14207	-0.699165	-0.630603	-0.223629		0.0107416	0.736053	0.0115889	0.0188684	0.505991
orf19.281	-0.681104	-0.357102	-0.413179	-0.886294	-0.698867		0.0696284	0.491515	0.352335	0.0140793	0.0859048
orf19.6905	-0.681085	-0.460258	-0.232126	-0.234284	-0.428583		3.77346e-08	0.000566317	0.125549	0.0923109	0.00145412
XUT1	-0.680583	-0.52991	-2.21092	0.788231	-1.47703		0.242815	0.451246	3.52502e-05	0.154922	0.00595283
PPT2	-0.680436	-0.545547	-0.634839	-0.509131	-0.39929		0.0116825	0.0775497	0.0215968	0.0717383	0.204239
APR1	-0.679813	-0.379752	-0.391782	-0.980681	-0.671329		0.0472856	0.395887	0.342919	0.00296055	0.0670793
orf19.7437	-0.67936	-0.332242	-0.453481	-0.719612	-0.83985		8.58171e-07	0.0375087	0.00195272	1.2754e-07	8.13903e-10
SPT6	-0.678641	0.130078	-0.461192	-0.141673	-0.238862		7.42565e-08	0.486949	0.000549457	0.33827	0.110248
orf19.5857	-0.678526	-0.228244	-0.279009	-0.486087	-0.433313		1.27413e-05	0.268629	0.131387	0.00251698	0.0117462
orf19.3840	-0.677437	0.0308624	-0.394294	-0.189237	-0.0214976		8.80473e-05	0.929122	0.0409165	0.338711	0.946334
orf19.5642	-0.675847	-0.286691	-0.507673	-0.632801	-0.62753		3.24684e-10	0.0228179	5.10606e-06	4.94007e-09	1.05609e-08
orf19.1999	-0.675161	-0.0411172	-0.225326	-0.637232	-0.599619		0.00028669	0.908424	0.335289	0.000608312	0.0019472
ZCF15	-0.672395	-0.473736	-0.117823	-0.264033	-0.077058		2.79582e-08	0.000200212	0.479634	0.0451301	0.652569
orf19.6414	-0.67215	-0.804594	-0.456756	-0.983425	-0.579113		1.49527e-12	5.32321e-17	4.73288e-06	5.61328e-26	4.71583e-09
CYB5	-0.671448	-0.185442	-0.519054	-0.578803	0.0523994		0.0512598	0.726732	0.184298	0.099953	0.926727
HOL4	-0.670871	-0.681191	-1.04166	-1.27587	-0.771824		8.36865e-11	7.92747e-11	4.01648e-25	1.65285e-37	1.12847e-13
PGA11	-0.669894	-1.37968	-1.12173	0.000936124	0.00876039		0.266264	0.0377883	0.0584296	1	1
MNL1	-0.669655	-0.270276	-0.448227	-0.522557	-0.358837		1.36508e-06	0.115227	0.00250398	0.000218161	0.0208126
TES15	-0.669433	-0.630967	-0.0601109	-0.22136	-0.315723		0.0437336	0.0836849	0.917142	0.552433	0.427381
DAL1	-0.668534	0.241398	-0.761449	-0.143734	-1.03158		0.0630732	0.645753	0.0511772	0.74716	0.00330027
orf19.6630	-0.667805	0.0698657	-0.385266	-0.149792	-0.122137		5.98613e-05	0.814871	0.0380525	0.447826	0.588628
orf19.7149	-0.666485	-0.183742	-0.231241	-0.493548	-0.368813		1.34816e-05	0.399994	0.222795	0.00176533	0.0314651
orf19.5076.1	-0.664797	-0.721633	-0.605418	-0.525365	-0.26094		0.0316669	0.0381014	0.0789324	0.126808	0.480465
orf19.7629	-0.664769	-0.290596	-0.447861	-0.64726	-0.39277		0.0008715	0.251657	0.0395175	0.0010458	0.081234
orf19.3332	-0.664632	-0.403817	-0.49524	-0.667475	-0.181992		2.09084e-08	0.0019663	5.31329e-05	1.47677e-08	0.215776
orf19.2150	-0.663917	0.309394	-0.0294263	0.119616	-0.0198676		0.0284184	0.448621	0.957142	0.750394	0.976127
orf19.6769	-0.66278	-0.377959	-0.752647	-0.863556	-0.249679		1.30404e-07	0.0128304	1.79315e-09	4.22116e-12	0.091913
orf19.4706	-0.658326	-0.86183	-0.29647	-0.591464	-0.580089		0.00255244	7.89628e-05	0.262097	0.00695969	0.0122375
ZCF16	-0.658227	-0.864862	-0.275048	-0.549781	-0.993991		0.000578925	6.1515e-06	0.236842	0.00459979	1.32965e-07
TPO4	-0.65806	-0.883425	-0.31202	-1.22463	-0.450661		6.36646e-05	2.01587e-08	0.0918714	7.64839e-16	0.00973532
SAP10	-0.657715	-0.09747	0.113881	-1.22075	-1.0873		0.0311037	0.855623	0.814313	7.06231e-05	0.000324911
RME1	-0.657484	-2.43711	-1.76429	-1.95646	-5.99571		0.359584	1.54021e-06	0.000769882	0.002616	1.02736e-20
OLE2	-0.657378	-0.330518	-0.445447	-0.503127	-0.181234		2.57451e-06	0.0420562	0.0024546	0.00042487	0.296512
DAL7	-0.655123	-1.72308	-0.0851921	-1.87447	-1.16608		0.414497	0.024961	0.948902	0.0147003	0.238804
CDC48	-0.654269	-0.275672	-0.232072	-0.323085	-0.280349		9.36548e-09	0.0411185	0.0859605	0.00766729	0.031357
RRN3	-0.652831	-0.117183	0.153831	0.0819896	-0.0561157		0.0566336	0.844454	0.765608	0.856107	0.919174
MKC1	-0.6523	-0.396781	-0.348041	-0.322788	-0.24184		9.64387e-05	0.038214	0.0672115	0.0721041	0.230027
HSP70	-0.652018	-1.6801	-1.0121	-1.9798	-1.84582		0.00633858	4.20969e-14	1.40458e-05	1.17838e-19	6.21146e-17
orf19.6739	-0.650613	-0.195829	-0.633674	-0.776895	-0.4467		4.97209e-07	0.268629	1.18938e-06	1.05414e-09	0.0013433
orf19.6920	-0.650467	-0.883959	-1.27497	-0.535949	-1.19481		0.221869	0.129451	0.0173508	0.327239	0.039726
NAG6	-0.65034	0.0153742	-0.531855	-0.573356	-0.350767		5.7973e-09	0.950361	3.28105e-06	3.58631e-07	0.00446708
ECM7	-0.64967	-0.507354	-0.393469	-0.75634	-0.304631		1.08281e-05	0.00154744	0.0150759	2.2553e-07	0.0757955
orf19.4657	-0.649217	-0.176132	-0.977076	-0.920985	-0.704899		9.23181e-06	0.388316	3.66706e-12	9.09064e-11	1.95021e-06
STE18	-0.648987	-0.445933	-0.374132	0.0388427	0.170478		0.00275085	0.0647966	0.12793	0.890872	0.513957
orf19.685.1	-0.648762	-0.833185	-0.627028	-0.53023	-0.224511		0.00105354	4.97339e-05	0.00211616	0.00845139	0.367532
SNG4	-0.648083	-0.426907	-0.770167	-0.683653	-0.534208		8.8276e-10	0.00019383	6.74409e-13	1.24766e-10	1.38224e-06
orf19.7118	-0.64805	-0.169446	-0.45281	-0.240513	-0.259779		0.000106179	0.483041	0.0140095	0.197415	0.211899
orf19.4043	-0.647039	-0.12083	-0.424798	-1.18099	-1.11064		0.0450149	0.82603	0.260497	0.00010052	0.000426553
ZCF3	-0.646938	-0.00737219	-0.0292968	0.266233	-0.275396		0.0126875	0.996645	0.951702	0.351724	0.378157
orf19.6444	-0.645559	0.0399326	-0.0594879	-0.226787	-0.165193		0.0124795	0.937358	0.895388	0.433158	0.627052
orf19.4409	-0.645425	-0.2253	0.0312784	-0.0675374	0.0507602		0.000381835	0.357491	0.925654	0.778441	0.859492
orf19.698	-0.644096	-0.185931	0.0438133	-0.0245343	0.0458936		0.000131515	0.432127	0.883021	0.924776	0.864029
LPI9	-0.642274	-0.506666	-0.503787	-0.680434	-0.789056		2.49745e-12	9.44226e-08	9.74592e-08	8.19227e-14	1.32355e-17
orf19.5459	-0.640418	-0.039683	0.127086	0.0665876	-0.387756		0.0911244	0.960222	0.83093	0.898216	0.380388
orf19.5942	-0.639073	-0.750931	-0.793562	-0.751809	-0.612388		1.33178e-13	5.71444e-17	1.71319e-19	9.18295e-17	1.16512e-11
SPO7	-0.637741	0.0289488	-0.390546	-0.152415	0.028093		1.11546e-10	0.881287	0.000134536	0.173179	0.863731
orf19.6318	-0.636519	0.0621908	-0.250149	-0.304309	0.00895352		0.0189696	0.90175	0.478222	0.304042	0.993007
TKL1	-0.636049	0.136908	-0.191093	-0.392649	-0.207058		0.0305049	0.77229	0.647448	0.205881	0.58289
CMD1	-0.635334	0.0278762	-0.470262	-0.284721	-0.174365		7.88136e-07	0.913464	0.000492985	0.0417129	0.276413
orf19.2505	-0.63445	0	0.711201	-0.561747	0		0.800998	1	0.848116	0.827045	1
orf19.6656	-0.633858	-0.103788	-0.682626	0.0602804	0.0577889		5.1921e-05	0.670849	1.25849e-05	0.766575	0.807867
SEC24	-0.633465	-0.0837	-0.237285	-0.443447	-0.371733		0.000202461	0.770621	0.260497	0.0118713	0.0520065
orf19.6353	-0.63227	-0.444045	-0.777199	-1.0816	-0.479282		5.78413e-06	0.00306309	4.12321e-09	2.69681e-16	0.00153622
SEC12	-0.628322	-0.114621	-0.231057	-0.203759	-0.346981		0.0381477	0.824742	0.572975	0.55692	0.329104
CDC3	-0.626341	-0.271584	-0.556462	-0.809254	-0.0641692		0.00306585	0.328972	0.012688	8.67459e-05	0.84119
orf19.5508	-0.625875	-1.06267	-0.614495	-0.995182	-0.505334		0.0134832	0.0176137	0.0159121	0.00173058	0.155216
RIM8	-0.625727	-0.00807844	-0.0302017	-0.100828	-0.111824		0.0131564	0.994397	0.948285	0.74915	0.756899
orf19.2129	-0.624671	-0.116588	-0.268331	-0.317531	-0.237303		0.000309839	0.664163	0.194702	0.0821644	0.258581
SAP98	-0.624077	-0.228695	-0.150537	-0.480261	-0.246495		0.0208986	0.545129	0.705771	0.0812796	0.45693
TEL1	-0.623988	-0.278111	-0.647127	-0.406841	-0.343354		3.85711e-07	0.0591779	2.06523e-07	0.00165	0.0125869
orf19.3166	-0.623081	0.0249033	-0.224521	-0.23357	-0.267646		0.0173513	0.967172	0.519158	0.427002	0.398473
orf19.6338	-0.622197	-0.914733	1.42991	-0.565297	-0.506265		0.480659	0.436347	0.257674	0.764673	0.643111
orf19.5250	-0.620766	-0.315674	-0.443913	-0.717655	-1.17859		0.0125488	0.316069	0.103937	0.00499937	5.88586e-06
orf19.6790	-0.620742	-0.174088	-0.192379	-0.0952554	-0.5043		0.00548048	0.615096	0.531342	0.73959	0.0354574
PDR17	-0.620427	-0.312939	-0.309492	-0.330271	-0.204853		0.00229903	0.219207	0.199888	0.128986	0.418789
PGA12	-0.618684	-1.61708	0.757299	-1.29585	0.896462		0.599366	0.338918	0.667374	0.224394	0.619993
orf19.320	-0.618468	-0.486916	-0.500087	-0.453311	-0.250384		0.0214548	0.117438	0.0903727	0.104486	0.449396
FAD2	-0.617967	-0.129261	-0.45394	-0.500732	0.160111		3.44295e-09	0.388316	3.3963e-05	2.16732e-06	0.217248
orf19.3737	-0.617758	-0.362899	-0.514026	-0.634258	-0.429913		1.54543e-06	0.0129999	0.000117756	7.48211e-07	0.00213526
orf19.3854	-0.617586	-0.295134	-0.400992	-0.478841	-0.557906		0.000176097	0.142552	0.0260051	0.00456739	0.00120902
orf19.7260	-0.616685	0.00778857	0.0751271	-0.293198	-0.607612		0.166464	1	0.919884	0.547062	0.207951
FAA21	-0.616367	-0.643865	-0.56719	-0.439729	-0.47571		0.0020827	0.00267201	0.00695037	0.0378447	0.0379184
PMR1	-0.614623	-0.0286495	-0.418185	-0.313363	-0.223491		0.00087588	0.939457	0.0400507	0.114743	0.322533
orf19.504	-0.614596	-0.371055	-0.284359	-0.413208	-0.189915		5.02005e-10	0.000427623	0.00733126	3.48859e-05	0.105351
orf19.5358	-0.6141	-0.188231	-0.256161	-0.127054	-0.211765		0.00301964	0.525694	0.316283	0.609815	0.410731
orf19.399	-0.613673	-0.399638	-0.321209	-0.477591	-0.41763		0.0133987	0.182154	0.281299	0.0605732	0.133303
ERG7	-0.611502	-0.176086	-0.525378	-0.793474	-0.294355		7.64149e-06	0.34887	0.000207689	2.62943e-09	0.0594686
orf19.4132	-0.611165	-0.216877	-1.04412	-1.14965	-0.724815		0.0560367	0.633694	0.000673445	0.00011382	0.0307139
PRB1	-0.608997	-0.21474	-0.366629	-0.780557	-0.853999		0.0469244	0.627215	0.315563	0.00877204	0.00591571
orf19.5941	-0.608695	-0.169854	-0.320026	-0.388335	-0.211995		0.00374207	0.580902	0.19653	0.0782404	0.415212
CSA1	-0.608655	0.343663	-0.281635	0.70165	-0.860806		0.276256	0.654327	0.71454	0.202835	0.136973
orf19.3475	-0.606333	-0.237494	-0.0263922	0.0793537	-0.29006		0.000844088	0.324701	0.938282	0.732942	0.171556
KTI12	-0.605889	0.0543297	-0.259305	0.240206	0.355758		0.00354615	0.887886	0.307879	0.29841	0.12866
orf19.4828	-0.605526	-0.494322	-0.61155	-0.909259	-0.636086		5.41134e-05	0.0019663	5.7391e-05	2.59788e-10	3.22918e-05
orf19.5682	-0.604597	0.00962497	-0.155994	-0.0452739	-0.251824		0.0462102	0.994397	0.725101	0.916217	0.496849
orf19.1793	-0.604421	-0.325903	-0.0659281	-0.838002	-0.0677325		1.2841e-07	0.015956	0.719485	1.46488e-13	0.699542
AFP99	-0.602213	0.0639148	0.0154176	-0.963751	-1.743		0.0913113	0.921447	0.982327	0.00343007	6.47434e-07
orf19.1637	-0.601381	-0.47516	-0.437546	-0.470397	-0.117899		1.37897e-05	0.00144704	0.00310924	0.00084409	0.52112
orf19.3932	-0.600994	-0.209212	-0.664883	-1.92929	-2.08548		0.0323372	0.603249	0.0225742	3.57075e-14	2.43772e-16
SGT1	-0.600905	0.00992807	-0.4164	-0.560483	-0.119692		1.34183e-12	0.960627	1.98831e-06	4.35186e-11	0.265816
orf19.1675	-0.600886	-0.403441	-0.34614	-0.610632	-0.381321		2.51543e-10	6.59135e-05	0.000524501	1.6546e-10	0.000190719
IPT1	-0.599986	0.0508961	0.378961	0.144737	0.241383		3.48164e-05	0.850403	0.0165154	0.391781	0.160941
CET1	-0.599576	-0.115838	-0.125615	-0.116562	-0.0621859		0.000311874	0.650686	0.601057	0.560296	0.80783
ABD1	-0.59954	-0.0784726	-0.247192	-0.182507	-0.124818		2.80782e-09	0.652728	0.0282756	0.107096	0.332838
orf19.2350	-0.599513	0.00822563	-0.0890743	-0.0925594	-0.174125		0.0150579	0.996413	0.818373	0.782113	0.580908
CPR6	-0.599201	-0.191277	-0.172751	-0.367701	-0.153431		0.000215617	0.391516	0.416074	0.030582	0.458359
VPS53	-0.599033	-0.0440777	-0.29281	-0.484893	-0.316032		1.7061e-08	0.823822	0.0115532	5.62168e-06	0.00680191
orf19.7224	-0.5977	-0.148848	-0.485292	-0.675915	-0.403206		8.11877e-17	0.106631	2.85472e-11	2.78367e-21	7.89871e-08
orf19.4571	-0.597309	2.41345	0.259285	0.895962	0.437408		0.45898	8.73643e-05	0.752435	0.144979	0.554015
orf19.6424	-0.596942	-0.110176	-0.248353	-0.238571	-0.10964		0.000164622	0.65351	0.19427	0.172783	0.613233
orf19.1285	-0.596349	-0.319202	-0.510094	-0.840262	-0.718448		0.00955604	0.273018	0.0390884	0.00015467	0.00216482
GST2	-0.596174	-0.265474	-0.72916	-0.838554	-0.684613		0.0150302	0.386198	0.00179589	0.000261294	0.00740635
FMO2	-0.595864	-1.18941	0.282396	-1.04452	0.315947		0.0423904	1.96801e-05	0.446873	0.000144873	0.363492
ATP9	-0.594024	0.0107276	-0.692183	-0.449764	0.29348		0.404141	1	0.387305	0.542526	0.74813
orf19.7104	-0.594018	-0.0151466	0.0962976	-0.170993	-0.0942934		0.0240857	0.985588	0.82096	0.575443	0.808637
SEH1	-0.593727	-0.0822564	-0.158572	-0.315042	-0.0738686		1.56534e-06	0.679863	0.316097	0.0153482	0.680776
orf19.4878	-0.592536	-0.341317	-0.277099	-0.652135	-0.53093		5.13607e-06	0.0218722	0.0628807	4.12318e-07	8.2562e-05
NCE102	-0.591868	-0.0269959	-0.220193	-0.694355	-0.597473		0.0121364	0.956607	0.474364	0.00275015	0.0156996
orf19.7100	-0.591802	-0.0924579	-0.111711	-0.557521	-0.632327		0.000896658	0.754269	0.674886	0.00191374	0.000579024
orf19.7459	-0.591382	-0.112833	-1.03123	-0.897451	-0.737832		2.5974e-09	0.436347	7.4318e-27	1.51658e-20	7.09358e-14
WBP1	-0.590988	0.205495	-0.183118	-0.121635	-0.0245135		0.0239721	0.585096	0.617043	0.704636	0.960571
MET2	-0.590947	0.169735	-0.422789	0.410746	-0.187404		2.23577e-06	0.306729	0.00118608	0.00136546	0.210439
CBR1	-0.590841	-0.15722	-0.502914	-0.38912	-0.277135		0.000190115	0.490629	0.00245319	0.0183535	0.131974
orf19.7144	-0.590305	-0.0999949	-0.451554	-0.311593	-0.415118		0.00119661	0.734548	0.0206475	0.10863	0.0378332
orf19.6726	-0.589557	-0.133389	-0.16929	-0.360708	-0.290901		0.0154182	0.728845	0.61838	0.16102	0.313914
FRP2	-0.589365	0.491501	0.270044	0.7153	0.193375		0.0682942	0.198678	0.520438	0.0242431	0.644754
RPR1	-0.587305	-0.140623	-0.222476	-0.031408	-0.290003		0.167239	0.852116	0.714792	0.963909	0.570958
orf19.1611	-0.586306	-0.0906476	-0.826565	-1.76414	-0.726312		0.00408181	0.789237	7.96076e-05	8.01441e-19	0.00233312
orf19.2730	-0.585433	-0.00811231	-0.157521	-0.307203	-0.616844		0.0964583	0.99861	0.765608	0.421021	0.102376
orf19.254	-0.58536	-0.148663	-0.0530209	0.0802314	-0.23216		0.00450591	0.641061	0.882868	0.768304	0.357108
HEM1	-0.585209	-0.388106	-0.585196	-0.495447	-0.791742		0.095314	0.386933	0.125824	0.166573	0.0275284
HGT8	-0.584682	-1.55953	-1.96903	-0.38514	-2.19916		0.0195425	1.39158e-11	2.45407e-18	0.141402	1.76161e-22
snR44c	-0.584348	-1.79811	0.127634	0.246614	0.363849		0.653825	0.111335	0.944927	0.857332	0.822484
PDE2	-0.583895	-0.147315	0.0548459	0.328817	-0.141485		8.08033e-05	0.492617	0.826809	0.0360507	0.454646
HOG1	-0.583224	-0.120462	-0.0248461	-0.187915	-0.213528		0.0176186	0.760272	0.956403	0.503616	0.482704
SGS1	-0.582981	0.179987	-0.259695	-0.626196	-0.124312		0.00337287	0.528865	0.285041	0.00149572	0.644414
orf19.279	-0.582416	-0.0170899	-0.305978	0.184823	-0.304377		0.199123	0.991002	0.604205	0.724042	0.579959
orf19.5587	-0.581881	-0.316544	-0.636133	-0.629919	-0.325942		0.00135494	0.143449	0.000591674	0.000348454	0.137773
orf19.1860.1	-0.58135	-0.0319967	-0.405863	-0.286532	0.0842483		6.64782e-07	0.887886	0.00101211	0.0218719	0.601794
PGA63	-0.581066	0.0650083	-0.153608	-0.447748	-0.473698		0.0198808	0.88541	0.670775	0.082031	0.0832636
orf19.3049	-0.580106	-0.817981	-0.660919	-0.729851	0.202152		0.370133	0.186569	0.34442	0.203213	0.863395
orf19.1395	-0.579882	-0.316478	-1.64894	-1.75293	-1.43917		0.0634806	0.428793	4.25493e-09	4.32337e-10	5.99306e-07
UGA32	-0.57919	-1.18482	-1.13461	-1.18003	-0.677841		5.20386e-05	2.80456e-18	1.01372e-17	3.00398e-19	3.23459e-06
SLY41	-0.577273	-0.403515	-0.371088	-0.687801	-0.655551		4.90598e-10	4.20836e-05	0.000145806	3.18107e-14	1.36224e-12
FAS1	-0.57713	-0.0632565	-0.359698	-0.457343	-0.121675		3.10359e-05	0.795266	0.017789	0.00122597	0.501106
orf19.1403	-0.576358	-0.518486	-0.286622	-0.270972	-0.090313		0.000303416	0.00202541	0.122966	0.115615	0.689718
CCT8	-0.576056	-0.0171464	-0.262735	0.0357516	-0.234928		0.139269	0.989543	0.612915	0.952799	0.63182
TAL1	-0.575708	-0.147685	-0.173385	-0.835217	-0.614268		0.0618035	0.760847	0.695681	0.00487947	0.0601678
orf19.5363	-0.575468	-0.0610738	-0.215086	-0.000970776	0.220859		0.00072969	0.845087	0.308872	1	0.280513
SAC7	-0.57535	-0.0954293	0.0884862	-0.00766104	-0.0550238		0.111106	0.880037	0.880919	0.993948	0.924225
orf19.7270	-0.575314	0.158242	-0.141853	-0.0380264	0.0553499		0.0156026	0.653481	0.682897	0.912596	0.880023
orf19.3877	-0.574788	-0.661324	-0.383867	-0.678206	-0.47554		0.00562923	0.00173152	0.0984586	0.000973905	0.0405888
orf19.4287	-0.574278	-0.0730067	-0.299253	-1.34095	-0.766111		0.00336569	0.837217	0.194851	2.4792e-13	8.96024e-05
ARH2	-0.574047	-0.615547	-0.543093	-0.752279	-0.465989		0.000168442	7.81346e-05	0.000405817	3.80547e-07	0.00412529
orf19.6606	-0.573344	-0.610359	-0.668868	-0.632547	0.0627055		0.0297596	0.0408552	0.0136288	0.0158993	0.878324
HHT1	-0.572756	-0.593885	-0.448786	-0.782571	-0.605029		1.76861e-06	1.58258e-06	0.000326345	1.99302e-11	6.37649e-07
DCK2	-0.57242	-0.356356	-0.093182	-0.554548	0.0573159		4.47228e-08	0.00185159	0.519652	9.54503e-08	0.718964
ARO8	-0.571866	0.15455	0.0548548	0.0671452	-0.273369		0.0203877	0.677009	0.899631	0.837302	0.351981
orf19.164	-0.571588	-0.393263	0.678978	-0.352165	0.108823		0.0252559	0.188371	0.00733126	0.19536	0.767787
CDR1	-0.570206	0.269872	-0.159545	-0.263166	0.602539		1.01137e-05	0.0817543	0.339358	0.0600124	4.10983e-06
orf19.6660	-0.569943	-0.481069	-0.655012	-0.586146	-1.80905		0.388036	0.57038	0.37517	0.371893	0.00264763
orf19.5693	-0.569337	0.158719	-0.260332	0.00527092	-0.111249		0.024916	0.676911	0.41289	0.994276	0.758873
FDH3	-0.569033	-0.415121	-0.531001	-0.722393	-0.791262		0.00133822	0.0380202	0.00408416	2.9384e-05	6.29237e-06
orf19.3769	-0.568796	-0.398512	-0.440525	-0.881125	-0.38156		2.05722e-05	0.0066194	0.00163782	9.19071e-12	0.0105439
CTA6	-0.568447	-0.19665	-0.139545	-0.00825135	-0.18651		0.00252048	0.458397	0.604103	0.982999	0.429036
orf19.6668	-0.568022	-0.012406	0.0411281	-0.1493	-0.344695		0.10934	0.992212	0.948174	0.723037	0.405047
orf19.4842	-0.56707	-0.024299	0.750965	-0.201382	0.169453		0.495227	0.990739	0.226136	0.786727	0.878558
orf19.4534	-0.566837	-0.101475	-0.132957	-0.43976	-0.327709		0.00880831	0.774436	0.673308	0.0478303	0.187038
orf19.6832	-0.566727	-0.317552	-0.762195	-0.83587	-0.898291		1.31198e-05	0.034639	2.06929e-09	2.92778e-11	2.83234e-12
orf19.951	-0.566634	-0.928086	-1.50308	-2.4132	-2.91299		0.11068	0.0109551	4.21528e-06	1.09443e-14	1.40439e-20
URA1	-0.566547	0.0261289	-0.37863	-0.189555	-0.0973339		6.95157e-05	0.926835	0.0140303	0.234484	0.618711
orf19.5534	-0.565121	-0.477232	-0.453946	-0.49114	-0.51703		0.000207667	0.00324902	0.00464037	0.00140916	0.00111139
orf19.6753	-0.564617	-0.582501	-0.370646	-0.548554	-0.633518		0.00341726	0.00482465	0.0864982	0.00438253	0.0012953
orf19.5095	-0.564405	-0.339373	-0.602901	-0.864661	-0.661908		4.04235e-05	0.0304579	1.44572e-05	6.45135e-11	1.59691e-06
orf19.3728	-0.564383	-0.338244	-0.493402	-0.416499	-0.434157		3.72345e-07	0.00620702	1.58162e-05	0.000268094	0.000216119
HEX3	-0.564368	-0.529729	-0.270569	-0.583802	-0.292829		1.04044e-06	8.62873e-06	0.0388035	4.49408e-07	0.0249454
orf19.1178	-0.563593	0.0351174	-0.316851	-0.0951215	-0.0878226		0.117794	0.964615	0.473556	0.835271	0.863395
ALS2	-0.563134	-0.17664	0.545365	0.377026	-0.832028		0.0154182	0.601967	0.0268012	0.121325	0.000301207
TFS1	-0.562738	-0.173183	-0.88809	-1.16408	-0.568239		0.0519822	0.687582	0.00187176	1.55142e-05	0.066294
orf19.4423	-0.562373	-0.33568	-0.497136	-0.620924	-0.362976		2.96184e-11	0.000211204	4.9189e-09	1.18537e-13	8.12125e-05
orf19.1344	-0.562331	0.902681	-0.902884	-0.472789	0.778943		0.0167566	7.94371e-05	7.94388e-05	0.0506457	0.00103658
orf19.6923.1	-0.56216	-0.261513	-0.653838	-0.406064	-0.29085		0.0696284	0.54758	0.0429194	0.213791	0.436857
orf19.442	-0.562158	-1.15831	0.0113865	-0.0326131	-1.80291		0.43508	0.181082	0.996044	0.982999	0.00526246
orf19.3219	-0.560876	-1.31621	-1.1165	-0.973444	-1.09718		0.147338	0.000338719	0.00261856	0.00740445	0.00334185
DTD2	-0.560032	-0.00978673	-0.254384	0.202281	-0.158542		0.205687	0.99861	0.673756	0.690238	0.795451
BEM2	-0.559784	-0.155722	-0.258594	-0.444788	-0.384822		0.000381373	0.491671	0.168171	0.00587862	0.026423
URA6	-0.559708	-0.231316	-0.393474	-0.40814	-0.317761		0.00900147	0.42587	0.101235	0.0657211	0.196752
orf19.5785	-0.559211	1.2753	0.0750712	-1.29015	-0.651627		0.471073	0.112253	0.953458	0.0993648	0.438787
SOG2	-0.559147	-0.403067	-0.378605	-0.366751	-0.167798		0.000976492	0.034639	0.042212	0.0377166	0.432782
DOT6	-0.558626	0.094674	-0.254174	-0.163007	-0.201473		1.9312e-05	0.638058	0.086084	0.265755	0.187095
ZCF1	-0.557703	-0.287429	-0.0855427	0.102678	-0.378151		0.00179237	0.217223	0.783444	0.658041	0.110248
HXK1	-0.557509	-0.0346105	-0.351837	-0.679356	-0.28795		0.000209309	0.904428	0.0327917	3.86024e-06	0.0957025
DPM3	-0.557419	-0.284505	-0.17033	-0.172238	-0.0713182		0.005509	0.271988	0.531342	0.459475	0.81536
HRR25	-0.557171	-0.0914812	-0.403178	-0.172202	-0.280404		1.04346e-12	0.441379	7.42686e-07	0.0547951	0.00142785
orf19.4521	-0.557147	-0.0724697	-0.471399	-0.336957	-0.0456757		9.96804e-08	0.696781	2.33363e-05	0.00278238	0.78536
orf19.6325.1	-0.557039	-0.824023	0.0695618	-0.699069	-0.455796		0.00590034	3.98252e-05	0.831077	0.000319016	0.036635
orf19.5402	-0.556761	-0.617849	-0.2017	-2.4286	-1.23952		0.00306606	0.00342819	0.409125	3.08132e-43	2.35079e-10
HTS1	-0.556685	-0.05352	-0.161467	0.0578731	-0.00267895		0.0473322	0.918849	0.690102	0.879687	1
orf19.2445	-0.556101	0.259141	-0.127126	-1.53452	-0.767177		0.591898	0.858005	0.933024	0.132026	0.466441
orf19.419	-0.555885	-0.657321	-0.47832	-1.59979	-1.15997		0.0403949	0.0218852	0.104708	1.50905e-10	1.9103e-05
orf19.5356	-0.555447	-0.0228357	-0.427556	-0.184411	0.0487081		4.87073e-05	0.934907	0.00302994	0.227737	0.818332
orf19.7580	-0.554375	-0.455884	-0.356408	-0.134232	-0.23476		0.00232641	0.0276285	0.0874974	0.552213	0.292737
orf19.6065	-0.554181	-0.31965	-0.394982	-0.555957	-0.470915		0.000198416	0.0669034	0.0138085	0.000182842	0.0027561
orf19.7456	-0.553676	0.123382	-0.214614	-0.419019	-0.0355831		0.0817701	0.816129	0.620872	0.203266	0.948805
snR66	-0.552867	-0.113323	-0.554997	0.118094	0.191027		0.402579	0.920784	0.457391	0.881077	0.823928
orf19.6077	-0.552653	-0.28174	-0.659043	-1.68044	-1.14412		0.0442451	0.441009	0.0197344	1.4016e-11	1.28618e-05
orf19.4262	-0.55241	-0.483431	-0.34005	-0.722254	-0.489456		0.00276802	0.0158783	0.104749	5.81787e-05	0.0125979
EST1	-0.551706	0.0869034	-0.290275	-0.0155282	0.0182987		0.00014249	0.706846	0.0785886	0.948261	0.943289
orf19.7642	-0.551629	-0.31924	-0.293459	-0.312152	-0.313205		0.0189544	0.280838	0.298413	0.211166	0.250884
PGA33	-0.551505	0.0679515	-0.0829696	-0.058541	-0.377899		0.202111	0.931864	0.908855	0.921362	0.448418
orf19.3245	-0.551186	-0.366636	-0.473502	-0.512552	-0.502045		0.000318386	0.0348738	0.00286687	0.000890222	0.0018033
orf19.6180	-0.550677	0.25215	-0.0475276	0.0676179	-0.175065		0.0356603	0.488114	0.917421	0.84473	0.60172
orf19.1368	-0.549987	-0.106606	-0.0301303	-0.990219	-0.280556		0.000470332	0.662925	0.916812	3.03634e-10	0.132017
CDC37	-0.549646	-0.414336	-0.67184	-0.489893	-0.327485		0.00264676	0.0472129	0.000248217	0.00830233	0.113653
orf19.5651	-0.549334	-0.180537	-0.364452	-0.422322	-0.567443		0.00225222	0.472618	0.0688331	0.0219144	0.00224002
SUR7	-0.549113	-0.169974	-0.19389	-0.626707	-0.394017		0.000153231	0.396587	0.285019	1.17267e-05	0.0122449
DFI1	-0.54869	-0.365788	-0.135748	-0.388961	-0.348059		4.66041e-06	0.00573549	0.392686	0.00173169	0.0081022
orf19.6329	-0.548406	-0.236195	0.221928	-0.48234	-0.190154		0.0302294	0.500618	0.504796	0.0600562	0.555222
orf19.1592	-0.548166	-0.133977	-0.381815	-0.0657198	-0.2345		6.03023e-05	0.49419	0.0091983	0.708878	0.144312
orf19.6747	-0.547934	-0.274661	-0.340146	-0.128932	0.0526287		0.07272	0.506381	0.347946	0.723897	0.912239
orf19.3084	-0.547846	-0.130717	0.13832	-0.240988	-0.115613		0.00910857	0.689568	0.643979	0.284578	0.688258
TRS20	-0.547578	-0.380724	-0.832172	-0.864322	-0.421478		2.83349e-05	0.0083422	6.14433e-11	1.17407e-11	0.00347397
VID21	-0.547475	0.21563	0.470933	0.194479	-0.024199		0.184602	0.721716	0.316499	0.679358	0.978299
ERG24	-0.547373	0.0995975	-0.502389	-0.561609	-0.404966		0.00227155	0.730759	0.00766236	0.00168214	0.039206
GUT2	-0.546476	0.229532	0.0827394	-0.0346507	-0.245899		0.0486536	0.55338	0.856954	0.932534	0.463714
PKH3	-0.546344	-0.349004	-0.0161407	-0.307849	-0.33854		0.000256951	0.0404316	0.955787	0.0513748	0.0412988
VAN1	-0.545852	-0.123476	-0.450235	-0.326674	-0.259743		5.09561e-09	0.378412	2.51443e-06	0.0009047	0.0139912
TLO4	-0.545812	-0.110751	0.0867543	-0.15928	0.0314092		0.00554688	0.731113	0.778631	0.492314	0.927172
orf19.1677	-0.54554	0.0126234	-0.234148	-0.302107	0.10474		0.00314318	0.981082	0.302857	0.123384	0.685786
orf19.3016	-0.545488	-0.172272	-0.625831	0.0149878	-0.392436		0.000588901	0.43416	8.39123e-05	0.956069	0.0229231
HSP30	-0.544902	-1.79168	-1.79771	-0.8063	-4.14472		0.461464	0.00734724	0.00244309	0.259033	1.63116e-06
ERG2	-0.544661	0.127848	-0.17386	-0.0208766	-0.0355252		0.0786153	0.8013	0.694832	0.967809	0.94696
orf19.7109	-0.544577	-0.181795	-0.408379	-0.275299	-0.228213		0.0183087	0.585096	0.11309	0.268875	0.416781
orf19.6043	-0.544062	-0.561882	-0.387316	-0.95278	-0.602512		0.00369068	0.00741817	0.0683313	9.64706e-08	0.0011099
orf19.1666	-0.54379	-0.0344676	-0.178425	-0.885402	-0.126386		0.000811121	0.911956	0.401734	1.96988e-08	0.564603
CUE5	-0.543686	-0.350878	-0.23787	-0.253672	-0.418763		0.000136894	0.0301957	0.16007	0.100882	0.00610131
orf19.1709	-0.543677	-0.37565	-0.0627625	0.372709	0.32355		0.00442346	0.0898817	0.843622	0.0605199	0.137697
orf19.693	-0.543648	-1.35486	-0.395416	-1.09474	-2.17469		0.745574	0.583241	0.854927	0.433577	0.160189
orf19.7487	-0.542827	-0.155584	-1.6687	-0.78174	0.588963		0.263014	0.840602	0.317376	0.094955	0.385392
PYC2	-0.541041	0.56465	-0.0490716	-1.04013	-1.06976		0.0210215	0.0257903	0.905574	2.2919e-06	1.71446e-06
OPT5	-0.540823	0.75958	-1.21239	0.0276532	-0.28691		0.867079	0.861845	0.749077	1	0.948296
ERG4	-0.540737	-0.278592	-0.370446	-0.694006	-0.161434		8.7988e-05	0.0928137	0.0130781	2.70318e-07	0.346808
orf19.7499	-0.540264	-0.00286523	-0.396239	-0.313108	-0.471578		9.41061e-05	1	0.0071825	0.0319748	0.00113376
SIZ1	-0.539952	-0.289544	-0.306919	-0.359254	-0.302925		0.000253771	0.10168	0.0663446	0.0191454	0.0698566
orf19.5812	-0.539595	-0.568268	-1.13291	-0.897519	-0.694311		0.00196724	0.00182039	5.49425e-12	8.37949e-08	7.38187e-05
orf19.2908	-0.539226	-0.352622	-0.53083	-0.443049	-0.175696		9.13244e-05	0.0210765	1.04044e-05	0.000675977	0.26762
FMA1	-0.538882	2.19399	1.19509	2.64216	1.16326		0.349156	1.93343e-05	0.0300343	5.67329e-08	0.0369161
orf19.6082	-0.538731	-0.109754	-0.539351	-0.627257	-0.409995		2.64543e-09	0.398253	3.17592e-09	2.29004e-12	1.4624e-05
orf19.5619	-0.538713	-0.302211	-0.138389	-0.491155	-0.401281		3.80504e-08	0.00564727	0.271597	7.42139e-07	0.000125339
orf19.2143	-0.537683	-0.00085135	-0.419373	-0.267938	-0.154432		0.0328766	1	0.138341	0.325608	0.640818
orf19.1604	-0.53763	-0.675171	-0.593943	-0.396991	-0.373445		3.72519e-07	1.01404e-10	9.22099e-09	0.000210961	0.000762149
RPB7	-0.537519	0.197126	-0.090404	0.313047	0.270124		0.000421264	0.336048	0.694832	0.0507561	0.124397
ATS1	-0.537164	0.484239	-0.23026	0.280925	0.113003		0.30141	0.458397	0.751026	0.617879	0.87873
orf19.2137	-0.537149	-0.221239	-0.0288648	-0.077998	-0.279528		0.00977011	0.42962	0.938863	0.77011	0.25156
PAN1	-0.536606	-0.304484	-0.340683	-0.364698	-0.611185		0.00747124	0.219207	0.137215	0.0812796	0.00296538
TEF2	-0.53636	0.0735857	-0.178743	-0.10684	-0.2873		0.118852	0.903928	0.715061	0.80374	0.481347
PRK1	-0.536074	-0.210875	-0.118124	-0.41746	-0.35063		3.88796e-05	0.203787	0.513334	0.00172152	0.0142493
AUR1	-0.534865	0.0759011	-0.0390956	-0.3967	-0.50787		0.0165913	0.848357	0.922046	0.0875687	0.0324429
orf19.6518	-0.534757	-3.03195	-0.357843	-1.85586	-0.731437		0.247921	3.34772e-15	0.503756	9.31987e-06	0.170147
MNN46	-0.534306	-0.765824	-0.804771	-0.681163	-0.796516		0.000463831	2.39149e-07	4.93239e-08	4.40502e-06	3.34178e-07
GLO1	-0.533587	-0.112681	-0.360287	-0.33838	-0.25114		4.82674e-07	0.463698	0.00132145	0.00210365	0.0372546
ALG7	-0.532429	-0.12954	-0.0303501	-0.336104	-0.0488325		0.000811121	0.585606	0.916812	0.0430067	0.841166
orf19.674	-0.532411	-0.561052	-0.971783	-0.206383	-0.19256		4.80104e-05	2.87549e-05	8.38016e-16	0.178338	0.236324
DOA1	-0.530607	0.0800011	-0.380145	-0.146529	-0.105964		0.00497572	0.804816	0.0684025	0.503641	0.686098
BCR1	-0.529801	-0.307209	-0.303067	-0.732963	-0.746059		0.00143254	0.12545	0.112471	5.19681e-06	5.82893e-06
orf19.2381	-0.529585	-0.191187	-0.133236	-0.163424	-0.127526		0.000209773	0.319489	0.48551	0.307716	0.487717
orf19.5475	-0.529224	0	0	-1.51279	-0.962934		0.680137	1	1	0.392355	0.393051
RPC10	-0.529157	0.0786639	-0.198635	0.407019	0.332667		0.00875746	0.824135	0.44472	0.0499686	0.144312
orf19.7096	-0.528442	0.0351722	-0.474451	-0.311411	-0.19304		0.00381036	0.920657	0.0130673	0.103629	0.395981
MOB2	-0.528195	-0.080963	-0.149841	-0.200614	-0.0148182		0.0935235	0.882655	0.745046	0.57116	0.986501
DIT2	-0.527752	-0.825337	-0.494996	-0.730353	-0.352006		0.00109974	6.47601e-07	0.00305572	3.89453e-06	0.0565646
orf19.366	-0.527482	-0.0358247	-0.225805	-0.484066	-0.333337		0.00677745	0.922571	0.339838	0.0120741	0.124072
GPI2	-0.52689	-0.0638176	-0.241035	-0.070481	0.115649		0.0255456	0.880037	0.403906	0.816274	0.721264
orf19.7378	-0.526702	-0.154529	-0.0918773	-0.488669	-0.181886		0.00337798	0.552219	0.739894	0.00692227	0.414364
CDC13	-0.526656	0.251721	0.162453	-0.263954	0.0753742		0.00397456	0.291357	0.507491	0.181496	0.783792
CLA4	-0.526635	-0.249175	-0.148401	-0.258452	-0.269483		1.89813e-06	0.0567031	0.293243	0.0300358	0.0304398
orf19.7079	-0.526393	-0.140208	0.0218234	-0.339058	-0.12542		0.00289554	0.591453	0.948113	0.0672345	0.591674
orf19.3134	-0.526233	-1.09557	0.938544	-0.343527	-0.659985		0.722193	0.635819	0.683771	0.844424	0.779335
orf19.199	-0.526026	-0.757102	-0.631518	-0.676329	-0.0219334		6.83506e-06	4.31879e-11	6.18533e-08	4.92321e-09	0.91858
orf19.6990	-0.525447	-0.0321686	-0.55001	-0.539494	-0.141549		0.000143888	0.902674	7.93367e-05	8.47675e-05	0.41252
orf19.5890	-0.52505	-0.0646934	-0.314653	-0.439021	-0.21728		9.74797e-05	0.777614	0.0348044	0.00131481	0.174634
FGR43	-0.524774	-0.0212848	-0.336818	-0.41929	-0.0705433		0.000468405	0.94808	0.0387156	0.00679572	0.759547
FGR32	-0.524152	-0.113541	-0.250804	-0.225153	-0.273879		0.063266	0.809677	0.48752	0.472764	0.415326
PNP1	-0.523452	-0.0275841	-0.179049	-0.294074	-0.299259		0.00590034	0.942904	0.473734	0.145878	0.168912
orf19.4122	-0.523062	-0.262422	0.405347	0.5797	0.576225		0.00574339	0.26642	0.0476976	0.00238494	0.00278555
FLO9	-0.522092	-0.452809	-0.313205	-2.31133	-1.34532		0.00699952	0.0362568	0.162397	4.32033e-40	1.25365e-13
orf19.1639	-0.521683	-0.215909	0.179262	-0.384915	1.11864		0.198482	0.731113	0.765608	0.382507	0.104072
orf19.3661	-0.521493	-0.63348	-0.549656	-0.151425	-0.452181		0.000269041	6.28983e-06	0.00017259	0.352318	0.00289841
UFE1	-0.521181	-0.240555	-0.34596	-0.355571	-0.571677		4.74127e-05	0.12922	0.0117204	0.00750039	1.56656e-05
MNN42	-0.520624	-0.989912	-0.914619	-0.395647	-3.62424		0.176359	0.0011126	0.00695037	0.323697	1.00596e-26
ISN1	-0.520518	-0.222472	-0.559908	-0.710302	-0.480104		1.85074e-05	0.13769	3.13841e-06	5.41089e-09	0.000280776
TEF1	-0.520153	0.0989025	-0.16449	-0.0969258	-0.287036		0.118321	0.863871	0.731114	0.817529	0.466123
orf19.5342.2	-0.520036	-0.364742	-1.21943	-0.4644	-0.495521		0.155018	0.390621	5.24527e-05	0.187314	0.203803
orf19.7581	-0.519954	-0.574972	-0.579894	-0.599211	-0.717204		4.07374e-08	1.26313e-09	8.66564e-10	2.33989e-10	2.65552e-14
orf19.5644	-0.519339	-0.284859	0.100627	-0.689605	-0.100106		0.0617133	0.439882	0.82059	0.0113343	0.805486
orf19.5688	-0.518622	0.148936	-0.0580449	-0.28114	-0.312256		0.000131371	0.437136	0.793311	0.055261	0.0358347
MLH3	-0.518092	-0.169093	-0.0398823	0.114216	-0.295002		0.175374	0.772714	0.95302	0.808158	0.512579
snR72	-0.51733	-0.879055	-2.36574	0.396497	0.674882		0.922774	0.89851	0.655688	0.945777	0.910721
orf19.5426	-0.517158	-0.388258	-0.322536	-0.370575	-0.0325458		0.00128364	0.0267784	0.0764494	0.0248844	0.901667
IAH1	-0.515499	-0.176151	-0.527518	-0.454394	-0.459005		0.0682229	0.668791	0.0817037	0.113997	0.136392
orf19.3663.1	-0.51444	-0.531398	-0.6727	-0.695403	-0.187257		5.25307e-07	3.7079e-07	1.7997e-11	1.27079e-11	0.12789
RAD3	-0.513391	-0.228674	-0.382791	-0.444647	-0.242098		0.000724008	0.234684	0.0190562	0.00388581	0.171241
orf19.4196	-0.513278	-0.105171	0.326654	0.182356	-1.14556		0.46156	0.921224	0.648023	0.801478	0.14296
orf19.416	-0.51305	-1.48133	-0.0122924	-0.442372	-0.488026		0.120015	1.06241e-06	0.982242	0.156484	0.21361
CRP1	-0.512118	-0.616407	-0.982903	-1.05915	-1.87787		0.0297724	0.0141119	1.3268e-05	1.79623e-06	2.1521e-18
orf19.6177	-0.511255	0.236982	-0.0236565	0.281111	-0.0164645		0.0670403	0.541156	0.962508	0.348566	0.97906
MLC1	-0.51075	-0.277433	-0.319384	-0.232538	-0.168425		0.00162451	0.163915	0.0810601	0.189865	0.405212
orf19.7368	-0.510544	0.126173	-0.149685	-0.196249	0.0308308		0.00201869	0.609502	0.501778	0.288212	0.910575
orf19.7538	-0.510289	0.115424	0.0206255	-0.330167	-0.260042		0.0039415	0.668142	0.950721	0.0752767	0.206962
orf19.2988	-0.508681	0.468082	0.0341406	-0.034407	-0.120063		0.0171329	0.0482332	0.929578	0.911803	0.679662
orf19.2452	-0.50815	-0.152799	-0.495024	-0.667576	-0.283781		0.00820074	0.586979	0.0138793	0.000364467	0.202118
orf19.6555	-0.507873	-1.64259	-1.08976	-1.47981	-0.937012		0.104183	7.6018e-09	0.00013469	1.81152e-06	0.0020465
orf19.5495	-0.507692	-0.159906	-0.298863	-0.536593	-0.446095		1.7272e-05	0.316308	0.021828	4.93455e-06	0.000304195
TUB2	-0.506952	-0.35654	-0.145867	-0.6589	-0.192968		2.07336e-05	0.00647836	0.342113	1.47677e-08	0.174604
orf19.2074	-0.506838	-0.83062	-0.568986	-1.42418	0.287209		0.620308	0.684064	0.56931	0.0689019	0.811312
orf19.6185	-0.506679	0.198421	-0.125194	-0.148081	-0.147871		0.055617	0.615579	0.745261	0.625673	0.668872
orf19.1330	-0.506495	-0.573403	-1.39344	-1.73069	-1.12409		0.0173748	0.0100435	2.62638e-11	2.86072e-14	2.31603e-08
orf19.3548	-0.506421	-0.248123	-0.131328	-0.217787	-0.0701077		0.0439904	0.462619	0.719485	0.432664	0.850422
CTR2	-0.506376	-0.208354	-0.596915	-0.651297	-0.518488		0.0235946	0.507483	0.00906058	0.00275044	0.0294463
SRO77	-0.506116	-0.156438	-0.30375	-0.458018	-0.357131		0.000488502	0.441488	0.062121	0.0017879	0.0250485
orf19.1815	-0.50596	-0.0487681	-0.173968	-0.0499861	0.296549		3.14848e-05	0.825961	0.248072	0.758102	0.0283697
TLO10	-0.505898	-0.215776	0.0538141	-0.447369	-0.211258		0.00548048	0.377779	0.863492	0.0154066	0.335203
orf19.4577	-0.505624	-0.0413446	-0.244781	-0.695596	-0.157358		0.0231492	0.919378	0.38472	0.00177888	0.635994
GIT4	-0.505556	-0.232306	-0.303045	-1.26577	0.0071625		0.244097	0.66415	0.503819	0.00037467	0.998711
IFF4	-0.505441	-1.01021	-0.0697913	-0.976224	-0.396786		0.00465111	8.34883e-09	0.815408	1.10868e-08	0.0541327
orf19.2336	-0.505407	-0.253039	-1.15141	-1.33604	-1.60376		0.569228	0.84657	0.145743	0.164186	0.0711104
KCH1	-0.505221	-0.334565	-0.216626	-0.499127	-0.163179		6.54932e-06	0.00756392	0.0983912	9.05292e-06	0.242896
KSP1	-0.504533	-0.851607	-0.625961	-1.04557	-0.745742		0.00973924	9.37764e-06	0.00147086	1.25655e-08	0.000127252
LEU42	-0.50384	0.115017	-0.399424	-0.554365	-0.546364		0.000767456	0.602597	0.0117211	0.000182629	0.000325386
orf19.2178.1	-0.503513	-0.0429049	-0.385222	-0.11141	-0.267022		0.031889	0.926835	0.125704	0.697202	0.366784
orf19.5514	-0.503474	-0.0821474	-0.660299	-1.37255	-2.65947		0.249411	0.914885	0.231383	0.0142139	2.67015e-07
orf19.6520	-0.503279	-0.86015	0.493132	-6.78547	1.95686		0.372854	0.0971502	0.490731	1.9055e-67	0.0614031
CTA2	-0.502977	-0.0986499	0.159614	-0.33807	-0.112569		0.0075319	0.746015	0.530641	0.0853096	0.661656
VID27	-0.502954	-0.192583	-0.170825	-0.139677	-0.110566		0.0132907	0.495884	0.531342	0.554306	0.692664
THI20	-0.502397	-0.610837	-0.52768	0.367306	-0.756751		0.0308284	0.00936764	0.030559	0.0821133	0.000922194
OSM2	-0.502209	-2.0642	-0.480559	-1.00107	-0.417608		0.226972	5.49412e-09	0.290638	0.00709144	0.378847
orf19.3064.1	-0.500835	0.281729	0.0115861	0.143466	-0.18495		0.0205055	0.30829	0.97847	0.56018	0.480078
orf19.2066	-0.500769	-0.0980611	-0.0220756	0.299735	0.229891		0.000668628	0.658261	0.932368	0.0467554	0.181778
orf19.5826	-0.50051	-0.74302	-0.640648	-0.023785	-2.41409		0.477416	0.301413	0.363387	0.984562	9.16215e-06
IMP1	-0.499911	0.143539	-0.0867381	0.00784909	0.0165534		0.0165168	0.646035	0.78667	0.985568	0.969963
GIT3	-0.499468	-0.683492	-0.572283	-0.533127	-0.59856		4.38878e-05	1.72173e-08	2.13739e-06	1.36003e-05	7.98647e-07
POT1	-0.498988	-0.538068	-0.258522	-0.500642	-0.713523		0.0124051	0.0106575	0.280224	0.0116235	0.000327371
UGT51C1	-0.497054	0.0887434	-0.160159	-0.173989	-0.231193		2.05722e-05	0.610179	0.262052	0.173683	0.0833799
SLM2	-0.496751	-0.393364	-0.217249	-0.269427	-0.107706		5.58553e-10	2.5299e-06	0.0148999	0.00136181	0.289223
MIS12	-0.49673	0.122736	-0.0440074	0.214635	-0.215263		0.0325748	0.734269	0.914088	0.403628	0.446221
APM1	-0.496718	-0.0739957	-0.260819	-0.000386346	-0.109472		0.0427889	0.864991	0.387153	1	0.75065
LIG4	-0.495967	-0.72276	-0.873375	-1.1069	-0.594696		0.00203747	4.73875e-06	1.06603e-08	1.78927e-13	0.000311315
HNT2	-0.495934	-0.22465	-0.0910731	-0.269406	-0.453577		0.16192	0.651538	0.871834	0.47997	0.240439
ANT1	-0.495834	-0.473295	0.0577873	0.583503	0.118527		0.0121315	0.0259992	0.86329	0.00318087	0.657048
TLO1	-0.495376	-0.320024	0.0438707	-0.273258	-0.256217		0.00603542	0.138548	0.890337	0.15774	0.221878
orf19.3677	-0.495375	-0.456505	-0.138639	-0.217426	-0.375435		0.000178815	0.000972249	0.408636	0.131518	0.0092903
orf19.654	-0.494818	0.119953	-0.625082	-0.74396	0.0862281		0.372788	0.891337	0.298457	0.175301	0.909251
orf19.7288	-0.494491	-0.666127	-0.124003	-0.930619	-1.09808		0.0156484	0.00134362	0.676076	1.32992e-06	1.48984e-08
FBP1	-0.494096	-0.424045	0.171855	-0.317898	-1.12468		0.0631847	0.175252	0.644744	0.256259	7.22869e-06
CDR3	-0.493832	0.654231	-0.0405916	-0.188561	0.668266		0.0115826	0.000869461	0.906764	0.384862	0.000596885
orf19.1840	-0.49221	-0.161899	-0.828909	-1.24964	-0.737629		0.00183759	0.465096	5.01995e-08	1.51321e-17	1.95021e-06
VPS21	-0.491914	-0.317046	-0.398622	-0.608883	-0.390686		0.0232278	0.234557	0.0954363	0.00403724	0.103313
orf19.270	-0.491241	-0.139631	0.206734	0.164375	-0.205888		0.170722	0.8013	0.670095	0.687669	0.642674
SLD5	-0.490998	-0.225248	-0.119664	-0.186993	-0.0339047		0.012669	0.396587	0.670148	0.388661	0.915784
orf19.5683	-0.490128	-0.0182484	-0.355531	-0.855054	-1.413		0.161567	0.985588	0.372208	0.00810042	7.61672e-06
orf19.2110	-0.490028	-0.4111	-0.446472	-0.586216	-0.152373		0.000537786	0.00683858	0.00236781	2.06663e-05	0.382814
SSD1	-0.488744	-0.332336	-0.39864	-0.410539	-0.546882		3.35006e-06	0.00384582	0.000270352	0.000117949	2.18194e-07
WSC1	-0.487975	-0.359276	-0.352024	-0.743597	-0.450434		0.00700508	0.085309	0.0807552	1.85263e-05	0.0194513
CDC10	-0.487923	-0.265868	-0.181477	-0.37044	-0.106283		0.0029204	0.190147	0.38472	0.0287359	0.631937
orf19.6717	-0.487527	-0.0876892	-0.449939	-0.0812814	-0.0511722		0.0429189	0.835678	0.0845489	0.791002	0.89129
orf19.5085	-0.487097	-0.0864717	-0.337753	-0.226582	-0.0718468		2.49887e-06	0.584329	0.00221478	0.042047	0.617037
orf19.1369	-0.487058	-0.436617	-0.0377063	-0.884537	-0.184983		0.0163275	0.0789098	0.918536	1.70115e-05	0.595017
orf19.292	-0.486157	0.000438647	0.0591059	-0.19049	-0.0288138		0.0872672	1	0.903445	0.552433	0.954589
orf19.7121	-0.486069	0.679453	-0.29074	0.0271052	-0.0283994		0.0785427	0.0186695	0.378444	0.950133	0.953404
FGR34	-0.486016	-0.188194	0.161479	-0.620146	-0.610385		0.0412963	0.576105	0.625586	0.00750039	0.0125372
orf19.4263	-0.485504	-0.649656	-0.458226	-1.17355	-0.989982		0.00805148	0.000438803	0.0179082	7.88405e-12	1.64048e-08
SOL3	-0.484962	-0.14662	-0.32144	-0.437951	-0.219792		0.00104762	0.486576	0.0489149	0.00328804	0.207241
orf19.3751	-0.484932	0.0295359	0.425429	-0.233688	0.137855		1.03557e-05	0.889987	0.000185835	0.0489524	0.317461
orf19.730	-0.484801	-0.253297	-0.277934	-0.335946	-0.440774		0.0257858	0.374451	0.283881	0.13896	0.0606999
orf19.5345	-0.484534	-0.325944	0.148484	0.0464269	-0.312921		0.2559	0.564878	0.816731	0.938853	0.530136
orf19.891	-0.484362	-0.242945	-0.519533	-0.65943	-0.526743		8.77826e-06	0.0591894	1.99425e-06	4.94464e-10	1.68876e-06
UBC15	-0.483358	0.135053	-0.0165488	-0.244965	-0.235674		0.0253361	0.676158	0.967717	0.294681	0.358363
orf19.4912	-0.483205	0.0659999	-0.263934	-0.300282	-0.210497		0.112908	0.902674	0.490553	0.351015	0.577844
SEO1	-0.483031	0.38632	-0.436884	1.28325	0.215396		0.142309	0.321744	0.20822	3.89453e-06	0.562708
orf19.2343.1	-0.482828	-0.0519835	-0.106761	0.0372405	0.136159		0.0305694	0.899057	0.746997	0.905891	0.642405
orf19.7522	-0.481889	0.139664	0.0564062	-0.00377842	-0.45354		0.046205	0.699572	0.891654	0.997378	0.0814338
BUB3	-0.480821	-0.805617	-0.586643	-1.01084	-0.773767		0.000381911	5.47289e-10	1.25849e-05	2.16294e-15	1.92134e-09
SBP1	-0.479963	0.0153059	-0.0900022	-0.108705	-0.00892788		2.09968e-06	0.942933	0.531342	0.358765	0.96749
GPR1	-0.479843	0.0508072	0.178029	0.467718	-0.219466		0.00224596	0.859549	0.370044	0.00304502	0.228015
orf19.4305.1	-0.479352	-0.195463	-0.494735	-0.031522	0.18874		0.000867035	0.276538	0.00037476	0.87072	0.213433
GRS1	-0.479213	-0.0166344	-0.340258	-0.223127	-0.145311		0.000859029	0.957499	0.0296805	0.152436	0.420589
RAD16	-0.479085	-0.136248	-0.733519	-0.842062	-0.569871		6.15312e-07	0.297422	2.17183e-15	1.06039e-19	1.48402e-09
orf19.5282	-0.477718	-0.547425	-0.172629	-0.723297	-0.42525		0.191791	0.18488	0.740278	0.0377991	0.28878
orf19.2261	-0.477135	-0.671835	-0.979597	-0.770957	-1.01342		0.000230544	1.09538e-07	2.66715e-16	7.64777e-10	8.45218e-17
GAL1	-0.475445	-0.145138	-2.30919	-3.21283	-1.41517		0.00360586	0.540223	7.18933e-49	2.86681e-91	6.48786e-20
CRL1	-0.475124	-0.332693	-0.493927	-0.591188	-0.569727		0.0033104	0.079888	0.00292979	0.00018826	0.00057885
VPS1	-0.474845	-0.362533	-0.105189	-0.268308	-0.0835464		0.00116446	0.0262305	0.618152	0.0846892	0.683814
CPH2	-0.47428	-0.719506	-0.904471	-1.1481	-1.20908		0.000302732	2.54336e-08	5.86848e-13	1.18192e-20	1.94879e-22
IPP1	-0.473628	-0.0134961	-0.394676	-0.324653	-0.192717		0.020232	0.981321	0.077456	0.127345	0.439845
ACT1	-0.473518	-0.168099	-0.197135	-0.459827	-0.350761		0.0353666	0.603149	0.501052	0.042047	0.162644
orf19.5684	-0.472803	-0.175117	-0.120616	0.364324	0.118667		0.00124412	0.37721	0.552889	0.0151504	0.527406
AGO1	-0.472515	-1.17772	-1.19251	-1.2587	-0.679013		0.0370706	2.43832e-08	1.25127e-08	1.1071e-09	0.00278017
VAC8	-0.472394	-0.461697	-0.535986	-0.755604	-0.279923		3.89351e-07	1.20307e-06	8.27555e-09	4.68407e-17	0.0063523
TYR1	-0.472268	-0.128806	-0.396037	-0.309423	-0.0912699		0.000445758	0.508307	0.00513689	0.0288537	0.620072
orf19.2286	-0.470817	-0.196829	-0.393928	-0.311941	-0.224247		0.0418751	0.541466	0.12464	0.198071	0.419178
FTR1	-0.470261	0.193232	-0.171051	-0.318692	-0.608803		0.0942536	0.628715	0.665089	0.2783	0.0356899
orf19.7252	-0.469993	-2.71349	0.213599	-0.498262	-1.14885		0.685709	0.000427006	0.876161	0.623232	0.240439
orf19.329	-0.4698	0.0702038	0.108563	0.105827	-0.182768		0.202673	0.913464	0.850911	0.815468	0.702578
orf19.6250	-0.46722	-0.39944	-0.209994	-0.307031	-0.384436		4.38878e-05	0.000950756	0.118018	0.00989797	0.0014311
GLO3	-0.467163	0.0892826	-0.12246	-0.142353	-0.235099		0.000301563	0.654451	0.4843	0.332611	0.114724
RAD51	-0.464676	0.269183	0.0109169	-0.392866	-0.0750663		0.000445944	0.0859826	0.965811	0.00340575	0.688872
orf19.4395	-0.46365	-0.225066	-0.0548703	-0.635991	-0.306474		0.000116358	0.128038	0.777674	5.90391e-08	0.0208514
orf19.4182	-0.463634	-0.215062	-0.233598	-0.104734	-0.0717091		0.12561	0.610933	0.549749	0.777308	0.871651
orf19.2553	-0.463263	-0.637753	1.11983	-0.581166	-1.7716		0.687027	0.617024	0.519954	0.563437	0.13988
KRE1	-0.462927	-0.332869	-0.684436	-0.428446	-0.412931		0.160383	0.426309	0.0400993	0.196269	0.2556
orf19.7235	-0.462809	0.25755	0.235088	0.168154	-0.12274		0.0334702	0.355397	0.374248	0.49086	0.672409
UBI3	-0.462541	0.0180451	-0.352691	0.0317318	-0.0309019		0.0164445	0.967682	0.0999577	0.908755	0.923381
orf19.6411	-0.462246	0.186911	-0.24255	-0.425372	-0.278287		0.0598065	0.591453	0.426218	0.087306	0.32969
FPG1	-0.461994	-0.300952	-0.449603	-0.514808	-0.495916		0.00132473	0.0712784	0.00236912	0.000258963	0.000779051
MPP10	-0.461828	-0.072604	-0.277222	0.0667855	0.174531		0.00178616	0.766067	0.0975814	0.721056	0.330224
CSH1	-0.461822	-0.592397	-1.10811	-1.32373	-1.51271		0.235598	0.176283	0.00241386	0.000138452	1.80502e-05
RVS167	-0.461803	-0.381137	-0.173068	-0.492768	-0.467773		0.0163275	0.0823649	0.491924	0.00979043	0.0209004
GLY1	-0.461457	-0.142315	-0.298834	-0.363743	-0.314544		0.0124101	0.596554	0.158028	0.0549274	0.127824
orf19.3743	-0.461068	-0.293913	-0.911893	-0.582904	-0.586976		0.0711093	0.362843	0.000183759	0.0191025	0.0278577
CDR2	-0.461016	0.0325007	-0.313287	-0.484529	0.106068		0.00100178	0.902576	0.0433303	0.000663704	0.570958
CDC60	-0.460836	-0.0635615	-0.406874	-0.263858	-0.10852		3.66301e-07	0.658338	1.18853e-05	0.00558805	0.345784
orf19.2670	-0.460335	-0.335427	-0.220752	-0.52909	-0.268581		0.0184863	0.154255	0.36308	0.00650697	0.243034
orf19.7627	-0.459876	-0.169467	-0.449161	-0.624627	-0.166345		0.00955604	0.494055	0.0149201	0.000266384	0.447702
NCP1	-0.459086	-0.0490203	-0.319624	-0.689512	-0.556505		0.00130952	0.851272	0.0418815	5.33963e-07	0.000112448
orf19.855	-0.4586	-0.691327	1.59686	-1.22642	-0.932546		0.547283	0.477237	0.023944	0.0462291	0.176086
SGT2	-0.456945	-0.188202	-0.286863	-0.261555	-0.156153		0.00145979	0.320564	0.0762419	0.0870773	0.379136
orf19.3435	-0.456783	-0.439913	-0.0244031	-0.66036	0.156527		0.123417	0.186288	0.961215	0.0194773	0.701989
orf19.7283	-0.456778	-0.666811	-0.103296	-1.4883	-2.0064		0.330078	0.214399	0.881323	0.000808376	7.92582e-08
VAC7	-0.456543	-0.545841	-0.367171	-0.308699	-0.179341		0.00327506	0.000662181	0.0278971	0.059748	0.349367
CAM1	-0.455369	0.294805	-0.332967	0.161101	0.103876		0.179234	0.508575	0.408176	0.677814	0.827978
FUN12	-0.45443	-0.0933743	-0.202502	0.0150743	-0.16131		0.000172981	0.610933	0.158302	0.937411	0.272489
RPL15A	-0.454183	-0.0329634	-0.266341	-0.0300036	-0.131509		5.22947e-06	0.863059	0.0150076	0.828942	0.285612
orf19.7181	-0.453358	-0.132688	-0.257166	-0.499529	-0.203138		0.000639847	0.483689	0.0887146	0.000144294	0.197029
orf19.1424	-0.453086	-0.29685	-0.0289998	-0.696823	-0.0990833		0.0354903	0.268912	0.940617	0.000750974	0.744383
MMD1	-0.453029	-0.118558	-0.421355	-0.18921	-0.418987		0.127365	0.804917	0.202197	0.5669	0.195711
orf19.6703	-0.45282	-0.765965	-1.41791	-1.8072	-1.0328		0.00216542	2.85374e-08	2.86122e-21	2.10863e-25	1.39614e-13
orf19.606	-0.452768	0.0861395	0.281119	-0.418519	-0.266764		0.0223087	0.794748	0.224311	0.0366213	0.244091
orf19.3073	-0.451971	-0.879059	0.230304	0.00340159	-0.114283		0.325886	0.676477	0.925736	1	0.842283
orf19.3782	-0.451909	-0.215698	-0.0625209	-0.548096	-0.356782		0.00943988	0.342259	0.826809	0.00132918	0.0656072
KRE9	-0.449862	-0.213738	-0.206649	-0.342045	-0.26217		0.00319258	0.276534	0.265318	0.0297418	0.132629
orf19.6830	-0.449683	-0.40809	-0.0526137	-0.290024	-0.215836		0.0322959	0.0790173	0.87972	0.182729	0.391669
CDC42	-0.449377	0.0909328	-0.230715	-0.00640717	-0.124395		0.0853526	0.839271	0.485785	0.992406	0.726452
orf19.2376	-0.44893	0.137827	0.0776196	-0.685428	-0.406979		0.199205	0.799851	0.886177	0.0501212	0.287496
ETR1	-0.448431	0.151559	-0.162383	-0.284009	-0.343258		0.0536225	0.653521	0.609301	0.244602	0.184977
ZCF39	-0.448305	-0.131664	-0.0878046	-0.346052	-0.0130914		0.00026873	0.446937	0.624797	0.0059359	0.955971
PEX19	-0.448148	-0.070535	-0.309787	-0.306082	-0.156169		0.029625	0.846499	0.188636	0.153313	0.547404
orf19.3658	-0.44801	-0.192849	-0.302096	-0.622032	-0.11249		0.0487979	0.540223	0.252431	0.00439504	0.718573
orf19.6075	-0.446767	0.228703	-0.0466617	0.128895	-0.0190711		0.000355831	0.132045	0.823331	0.365808	0.931865
KAR9	-0.445939	-0.0813378	-0.102504	-0.351994	0.136022		0.048347	0.834558	0.763319	0.130415	0.647721
RPP0	-0.445877	0.329354	-0.135649	0.161779	-0.0542903		0.278469	0.541019	0.826809	0.731429	0.933799
orf19.3030	-0.444998	-0.319592	-0.338519	-0.744632	-0.426213		7.31142e-05	0.0094218	0.0039143	2.80822e-12	0.000299633
orf19.284	-0.44462	-0.0121027	0.116967	-0.0599297	-0.0793204		0.167761	0.991247	0.812849	0.889047	0.864418
CDC15	-0.444508	0.00452424	-0.247504	-0.422942	-0.142475		0.000641663	0.994149	0.0960795	0.00110906	0.379202
POX1	-0.444217	-0.32884	0.180917	-0.0212608	-0.0573992		0.00985169	0.0979642	0.402949	0.935275	0.824698
ECM3	-0.443939	0.090929	-0.668893	0.0614953	0.0744087		0.207198	0.878851	0.0624125	0.897737	0.884621
TPT1	-0.443862	-0.475275	-0.359713	-0.389954	-0.345044		0.000572941	0.000461786	0.00923451	0.00315775	0.0128693
snR24	-0.443667	0.256456	-0.206101	0.0973334	-0.184241		0.294566	0.65841	0.722029	0.852416	0.738434
orf19.291	-0.443526	-0.179888	-0.277398	-0.291064	-0.0422776		0.00247122	0.362256	0.0904706	0.057563	0.854446
ITR1	-0.442686	-0.230513	-0.0828122	-0.602013	-0.182944		0.0142873	0.316886	0.766026	0.000650519	0.4085
orf19.2114	-0.442501	-0.203094	-0.501786	-0.608782	-0.876302		0.120569	0.605093	0.0954812	0.0301929	0.00136021
orf19.2203.1	-0.442435	-0.546382	-0.547586	-0.679487	-0.416227		0.187639	0.1674	0.111215	0.0416111	0.287496
orf19.1185	-0.441852	0.0434688	-0.060431	-0.109347	-0.258433		0.123111	0.935466	0.900128	0.750069	0.442709
orf19.7116	-0.441829	0.218015	-0.148876	0.00409332	-0.00741464		0.0206911	0.396451	0.566458	0.994276	0.990767
CDA2	-0.441427	-1.69455	-0.624927	-1.55871	-1.35185		0.312901	0.000147965	0.207231	0.00354205	0.00387312
MYO2	-0.441399	-0.32715	-0.198955	-0.284951	-0.0384792		0.0155772	0.126473	0.383405	0.136452	0.895135
SNRNAU5	-0.441022	0.187884	-1.61422	-0.716948	0.0347943		0.869366	0.965756	0.528552	0.768304	1
orf19.6604	-0.440799	-1.01585	-1.03653	-1.13583	-0.423468		0.0219383	2.83044e-08	7.29838e-09	1.38185e-10	0.0397909
UBC8	-0.438525	-0.280146	-0.120178	-0.71898	-0.510073		0.16077	0.495392	0.797865	0.0151504	0.122542
orf19.7212	-0.43677	-0.411735	-0.474707	-0.462495	-0.202663		0.000307807	0.00126002	0.000108814	0.00011752	0.152005
CAT2	-0.435813	-0.37558	0.31465	-0.761721	-0.203112		0.0189544	0.0735321	0.132421	1.41916e-05	0.359746
orf19.1536	-0.434969	0.244215	0.00578611	0.178602	0.555014		0.095314	0.483689	0.993791	0.539101	0.0395863
snR13	-0.434891	-0.230082	0.0776419	0.0460416	0.0745161		0.283738	0.688715	0.907424	0.936479	0.90225
CAR1	-0.434572	0.192642	0.545612	0.183341	-0.198033		0.0425121	0.512036	0.0126856	0.441123	0.443708
SPR1	-0.43344	0.799719	0.711201	-0.751997	-0.791248		0.876789	0.824135	0.834723	0.747793	0.796564
orf19.5989	-0.433427	0.00832399	0.223882	0.205835	-0.0883076		0.242025	0.99861	0.651347	0.611366	0.865931
MNN47	-0.433036	-0.594486	-0.207426	-0.760931	-0.837671		0.00755056	0.000366966	0.298413	1.58168e-06	2.43966e-07
FGR44	-0.432919	-0.155868	-0.0734641	0.047349	0.0745406		0.0334702	0.594253	0.822181	0.861726	0.8026
orf19.4134	-0.432475	-0.315782	-0.265172	-0.184788	-0.433449		0.0166735	0.140544	0.208847	0.355869	0.0300221
EPL1	-0.431798	-0.155404	-0.132956	-0.230157	-0.272917		0.0183857	0.549563	0.60131	0.239634	0.188968
orf19.2447	-0.431655	-0.726902	-0.373807	-0.45521	-0.254382		0.00623515	3.58601e-06	0.0263591	0.00462104	0.167798
orf19.92	-0.43128	-0.374824	-0.280524	-0.353709	-0.0948504		0.016268	0.0643411	0.173718	0.0546995	0.706664
orf19.372	-0.429902	0.140322	0.133691	-0.0443475	-0.407684		0.2599	0.816502	0.815157	0.933797	0.332759
WOR1	-0.428985	2.57589	2.45133	4.33085	5.71916		0.309593	4.72649e-13	2.94495e-08	4.79059e-30	9.01934e-53
orf19.6408	-0.428465	-0.283981	0.0777165	-0.281933	-0.318798		0.0533234	0.30584	0.826809	0.225417	0.198653
orf19.6712	-0.427762	-0.160225	-0.29093	-0.306351	-0.0521787		4.54525e-06	0.213902	0.00328194	0.00151534	0.705307
orf19.540	-0.427072	0.0565164	0.365587	-0.231625	-0.47575		0.000735462	0.809351	0.00511132	0.105464	0.00033877
UBA1	-0.426437	-0.0858899	-0.329176	-0.500503	-0.284143		2.83349e-05	0.574561	0.0022257	6.20633e-07	0.0104438
orf19.6636	-0.426337	-0.259414	-0.292023	-0.339851	-0.264228		0.0634139	0.382439	0.276785	0.149092	0.325025
orf19.6196	-0.426233	-0.891414	-0.6242	-0.910715	-1.11221		0.0023475	7.87465e-12	2.61062e-06	8.4825e-12	3.22386e-17
SNG3	-0.426136	-0.337447	-0.456118	-0.627333	-0.0665871		0.000427952	0.0106575	0.000262159	1.03007e-07	0.706664
VCX1	-0.425572	0.327526	-0.251589	-0.0845653	0.146205		0.0928118	0.291736	0.416074	0.78933	0.656668
orf19.3215	-0.424842	-0.256347	-0.468807	-0.509486	-0.531206		0.0243193	0.28041	0.016828	0.00600843	0.00563958
ARD	-0.424815	-0.252843	-0.00778041	-0.437164	-0.649561		0.291805	0.646035	0.994869	0.276508	0.115852
DUG3	-0.423938	-0.154431	-0.456947	-0.336034	-0.0556032		0.108185	0.689568	0.103537	0.21358	0.889983
DUR1,2	-0.423455	-2.16119	-1.11104	0.0164231	-1.80778		0.511471	9.58582e-05	0.0707462	0.989918	0.00134481
orf19.4346	-0.423395	-0.114816	-0.270736	-0.397612	-0.391433		0.0308028	0.698927	0.236985	0.0440628	0.0628053
SMP2	-0.423028	-0.293096	-0.419088	-0.750489	-0.579836		0.000968533	0.0454264	0.00147086	6.58836e-10	6.37896e-06
orf19.1958	-0.422374	0.650595	0.871928	0.982811	1.07658		0.799756	0.75068	0.614737	0.422056	0.418671
RIB3	-0.421526	-0.667751	-1.36641	-0.363249	-0.425504		0.0347221	0.00076704	1.94622e-14	0.0752767	0.0451329
ATG15	-0.421518	-0.185399	-0.160501	-0.322871	-0.507873		0.124966	0.632675	0.672745	0.253697	0.0805755
SRV2	-0.420632	-0.136382	-0.22006	-0.532191	-0.515727		0.0442568	0.655418	0.39324	0.009045	0.0165647
KOG1	-0.420106	-0.020134	-0.250121	-0.0967449	-0.129282		0.0121315	0.954027	0.199507	0.625673	0.545197
orf19.1678	-0.420066	0.0433404	-0.129447	-0.309575	-0.0284908		0.0210743	0.898124	0.617979	0.100215	0.928068
HLJ1	-0.42004	-0.0842384	-0.270973	-0.25112	-0.199263		1.18107e-05	0.56083	0.00819889	0.0119969	0.0723258
orf19.4736	-0.419112	0.133563	-0.124694	-0.0729717	0.00926622		0.00517339	0.513885	0.525972	0.686673	0.978915
KRE6	-0.417726	-0.0280879	0.0356973	-0.203635	-0.0693694		0.00918696	0.926956	0.899631	0.237105	0.765339
orf19.1366	-0.417716	0.0364817	0.410366	-0.378339	2.86498		0.756038	0.990954	0.780844	0.74915	0.0378332
YCK2	-0.4174	-0.622369	-0.691473	-0.787151	-0.637083		0.020232	0.000560139	7.67383e-05	3.31684e-06	0.000349153
orf19.7123	-0.417367	-0.114368	0.177843	-0.0978992	-0.370377		0.337222	0.87356	0.773123	0.854177	0.447523
ORF298	-0.417197	0.0732481	-0.262319	0.231869	-0.541205		0.342934	0.942904	0.648692	0.715926	0.243708
orf19.719	-0.417097	-0.28336	-0.558756	-0.466158	-0.175442		0.000169001	0.0252184	3.55117e-07	2.43802e-05	0.190465
GSL1	-0.41695	-0.236524	-0.250542	-0.612594	-0.429708		0.0422129	0.375693	0.29628	0.00197721	0.0485125
YPT1	-0.416856	-0.091327	-0.1243	-0.0649285	-0.0248294		9.46503e-08	0.419125	0.199775	0.500392	0.841781
snR41	-0.41642	-0.0198149	-0.664809	-0.0116139	0.100145		0.0875656	0.973747	0.00713423	0.979421	0.779548
orf19.6438	-0.416159	0.198293	-0.00543427	-0.031226	-0.0413242		0.0146404	0.378133	0.98777	0.897916	0.874716
CTM1	-0.416097	-0.308861	-0.52209	-0.790132	-0.729404		0.00173055	0.0388085	8.30119e-05	3.01415e-10	1.23406e-08
orf19.7297	-0.415797	-0.201595	-1.07553	-0.47474	-0.723805		0.000125423	0.126209	1.90452e-26	8.08613e-06	4.77036e-12
orf19.1124.2	-0.414408	0.0650772	-0.107613	0.0389572	0.0093841		0.160528	0.900342	0.81245	0.925275	0.992679
GND1	-0.414119	0.258978	-0.341303	-0.486727	-0.386276		0.0797008	0.395219	0.200882	0.0363842	0.131761
orf19.5694	-0.413092	0.022665	0.157327	0.0452185	-0.232954		0.353935	0.985588	0.810491	0.942503	0.668723
RPL37B	-0.412242	0.143215	-0.191246	0.0279487	-0.129316		0.0613222	0.654327	0.500161	0.931124	0.652659
orf19.6601	-0.412123	-0.92449	-1.16192	-1.79971	-1.11753		0.0546594	6.46732e-06	5.98548e-09	1.05569e-19	4.73611e-08
MTLA2	-0.411739	-0.216312	-0.657034	0.128899	0.674885		0.567188	0.838097	0.416074	0.850466	0.739606
orf19.5019	-0.411643	-0.11413	0.236115	-0.401871	0.497382		0.00255244	0.568001	0.131439	0.00330886	0.000324371
orf19.4837.1	-0.411603	-0.523453	-0.37982	-0.156252	-0.506364		0.0815931	0.0461569	0.12464	0.566163	0.0457787
orf19.4372	-0.411079	-0.672803	0.0170853	-0.567977	-0.674059		0.168227	0.0264423	0.975986	0.0453282	0.0246464
GPD2	-0.410155	0.943834	0.499218	0.0836442	0.260005		0.00267936	1.78695e-13	0.000268271	0.609554	0.0900019
ERG27	-0.410133	-0.0104039	-0.229437	-0.469958	-0.0528493		0.153841	0.991479	0.528199	0.0964688	0.903957
GYP1	-0.409907	-0.0757826	-0.410918	-0.390259	-0.179802		0.0580288	0.839271	0.0730297	0.0708273	0.491859
orf19.3043	-0.40961	0.0435431	-0.299632	-0.202533	-0.428728		0.159434	0.93534	0.37715	0.517464	0.17045
GYP5	-0.409092	0.0742445	-0.0432271	-0.187771	-0.101417		0.0135951	0.7881	0.877903	0.301564	0.647721
orf19.6100	-0.408915	0.0234939	-0.211097	0.129183	0.0338471		0.0797559	0.963106	0.46875	0.631177	0.929326
NUP159	-0.408405	-0.0363061	-0.190937	-0.157174	-0.292664		0.0485287	0.926835	0.46875	0.498567	0.208544
DAO1	-0.407757	0.188614	-0.0263153	0.324152	-0.022164		0.00196669	0.278017	0.913279	0.0199734	0.92205
orf19.583	-0.407353	-0.125644	-0.639893	-0.753101	-0.789245		3.00156e-05	0.350306	1.31308e-11	6.33987e-16	2.04945e-17
PGA58	-0.406998	-0.829651	0.0394926	-0.761752	-0.586596		0.417431	0.148117	0.962508	0.104534	0.236274
orf19.4174	-0.406461	0.0464399	-0.216965	0.00443808	0.10039		0.0504045	0.902497	0.387806	0.993975	0.726909
NAG1	-0.406271	-0.147445	-0.278194	-0.591625	-0.177405		0.118321	0.698881	0.367457	0.0176057	0.58289
BMT5	-0.405259	-0.360131	-0.466198	-0.618877	-0.284773		0.0572767	0.142442	0.0342913	0.0024765	0.242845
EFB1	-0.405127	0.264036	-0.323198	0.0213357	-0.209785		0.296448	0.613035	0.490644	0.973565	0.663133
orf19.5840	-0.404536	0.00135636	-0.397957	-0.247723	-0.159417		0.00886249	1	0.0132061	0.127345	0.399337
TUP1	-0.403259	0.135273	0.0336429	0.0916122	-0.458988		0.384657	0.856546	0.965811	0.873055	0.358534
ARP3	-0.403136	0.0999604	-0.178514	-0.17026	-0.153259		0.00780031	0.661443	0.339838	0.307405	0.411013
PCL1	-0.40234	0.328413	0.115673	-0.0695649	-0.0453608		0.0423348	0.159422	0.682712	0.785439	0.881143
KEL1	-0.401921	0.0551862	-0.0558686	-0.215643	-0.223866		0.0640681	0.886237	0.877263	0.357565	0.381987
orf19.3886	-0.401889	-0.185532	0.140653	-0.290054	-0.238638		0.00192538	0.259209	0.391978	0.0374448	0.108963
PRP13	-0.401727	-0.270269	-0.297822	-0.680098	-0.855232		0.0420125	0.261142	0.179384	0.000266923	4.32073e-06
TRP99	-0.40123	-0.188988	-0.491072	-0.308338	-0.323168		0.29479	0.733671	0.236985	0.438866	0.45693
orf19.7098	-0.401173	-0.0779324	0.75331	0.585694	1.2329		0.303296	0.905113	0.0508968	0.119909	0.000580601
orf19.5439	-0.400403	-0.0775336	-0.419189	-0.234944	0.0667387		0.00885155	0.752099	0.00737313	0.143345	0.761894
orf19.1177	-0.400233	0.167232	-0.0693216	-0.369219	-0.187129		0.117216	0.643822	0.866528	0.151694	0.547728
orf19.5555	-0.400084	0.0421392	-0.151663	-0.138939	-0.208505		0.000588473	0.844638	0.295384	0.28822	0.118811
OYE23	-0.40006	-0.0666154	0.510826	-0.859158	-0.361523		0.0884413	0.861281	0.0299897	0.000137368	0.144087
CHK1	-0.399221	0.224478	-0.0356943	-0.529292	0.0559651		0.00756737	0.213603	0.891654	0.000247691	0.801789
NIT2	-0.39918	0.255424	-0.171989	-0.171549	-0.311955		0.00880884	0.164447	0.365594	0.301564	0.0624775
orf19.3404	-0.399135	-0.411745	-0.333729	-0.708104	-0.367628		0.65686	0.665087	0.716132	0.447862	0.729532
orf19.7263	-0.398484	0.277298	0.0114388	0.115533	-0.281871		0.372648	0.643555	0.990101	0.828252	0.58986
NDE1	-0.396614	-0.207099	-0.235681	-0.274616	-0.504618		0.00691671	0.265876	0.166068	0.0724985	0.000659331
orf19.7347	-0.396323	-0.087665	-0.1424	-0.513441	-0.387995		0.102948	0.829096	0.674886	0.0285242	0.135345
orf19.2663	-0.396055	-0.105126	0.0243625	-0.462954	-0.0647384		7.83739e-05	0.463698	0.895722	2.06404e-06	0.642788
orf19.2106	-0.395984	0.108685	-0.0142764	0.00489679	-0.132491		0.0116425	0.639824	0.95872	0.988905	0.506302
SAM35	-0.39576	-0.136582	0.0546793	-0.0221987	-0.324111		0.346175	0.839791	0.9369	0.974428	0.494784
orf19.5125	-0.395678	-0.895997	-0.353182	-1.4901	-1.54414		0.139512	0.000396894	0.236842	5.48001e-10	3.395e-10
orf19.7463	-0.395454	-0.656995	-0.0340005	-0.212051	-0.522889		0.108824	0.00874664	0.933024	0.421539	0.0587262
orf19.6624	-0.394775	-0.185447	-0.432167	0.0880008	0.272509		0.00886249	0.355295	0.0046147	0.627329	0.108134
CLN3	-0.394594	0.183604	-0.093123	-1.04341	-0.987556		0.0198259	0.415747	0.710573	2.80748e-11	4.05759e-10
PGA41	-0.394459	-0.0722039	-0.0624779	-0.215339	-0.164808		0.0617627	0.842584	0.864299	0.306772	0.51448
orf19.6509	-0.393667	-0.109465	-0.365203	-0.11938	-0.342636		0.000874678	0.537009	0.00286197	0.382898	0.00564658
orf19.4738	-0.393283	-0.416498	-0.357849	-0.565073	-0.423737		0.00238709	0.00222208	0.00800091	1.09001e-05	0.00215057
HSE1	-0.392778	-0.648933	-0.190754	-0.448225	-0.426372		0.0196065	0.000107409	0.355496	0.00697773	0.0154148
orf19.2149	-0.392762	0.0317202	-0.103744	-0.164879	-0.0917194		0.0273315	0.925443	0.688695	0.402465	0.708907
orf19.6366	-0.392056	-1.11161	-0.208081	-0.787191	-1.24871		0.818002	0.566182	0.924591	0.636497	0.577941
orf19.7396	-0.39197	-0.111567	-0.369205	-0.308196	0.0571415		0.0899587	0.756645	0.14405	0.196269	0.86577
CYP1	-0.391743	0.0226722	-0.345089	-0.297263	-0.423588		0.0307652	0.950582	0.0810601	0.113011	0.0257582
orf19.3799	-0.391605	-0.124636	-0.58933	-0.788239	-0.557954		0.0532182	0.676911	0.0034272	3.01097e-05	0.00635581
ZCF23	-0.391082	-0.288818	0.151336	-0.291838	-0.470195		0.0246996	0.159463	0.509236	0.104534	0.00852664
orf19.2612	-0.390942	-0.39587	-0.254444	-0.967729	-0.253321		0.00706607	0.0120556	0.119088	7.88217e-14	0.122516
RIM21	-0.390436	0.0313963	-0.324764	-0.18117	0.047126		0.00231876	0.895265	0.0150076	0.182688	0.801473
RHD2	-0.390434	-0.534262	-0.102753	2.54575	-1.52344		0.24348	0.761778	0.823042	0.0326082	0.260138
ERP5	-0.390156	-0.0349949	-0.236389	-0.172897	-0.0622812		0.0101403	0.902265	0.178608	0.298309	0.781345
orf19.529	-0.390067	0.0151446	-0.0562303	-0.0760603	-0.0245378		0.0150579	0.967459	0.829158	0.697032	0.928068
SDH1	-0.389627	0.0703862	-0.184455	-0.187082	-0.0417825		0.0562978	0.841983	0.477279	0.399818	0.895676
STV1	-0.389559	-0.112106	-0.125972	0.00771148	-0.363912		0.0451008	0.700844	0.645098	0.984064	0.082894
orf19.6055	-0.38855	0.152543	-0.138899	-0.0342896	-0.0664817		0.0353907	0.554242	0.576104	0.894199	0.805688
orf19.7111	-0.388131	-0.45113	0.10154	-0.386772	-0.277436		0.170747	0.161931	0.813908	0.174266	0.391239
RCA1	-0.387992	0.0267853	-0.0650092	-0.143042	-0.246454		0.188636	0.966582	0.893302	0.668777	0.472126
orf19.264	-0.387925	-0.809606	-0.521024	-0.894948	-0.511616		0.00465111	9.48738e-10	0.000127267	5.32901e-12	0.000312352
PRP8	-0.387125	0.0118864	-0.187116	-0.13616	-0.0743428		0.0210458	0.9786	0.366788	0.473351	0.756899
orf19.2169	-0.386312	-2.63514	-0.232823	-1.0009	0.483256		0.781829	0.0140091	0.911865	0.306344	0.791232
CFL5	-0.385913	1.84414	-0.0605153	1.25764	-2.2342		0.708348	0.0445224	0.969956	0.149779	0.00944238
orf19.4142	-0.385844	0.483116	-0.171759	-0.2096	-0.00639215		0.0228365	0.00505898	0.420858	0.260199	0.990957
orf19.4017	-0.384979	-0.790972	0.274908	-0.325198	-0.845599		0.383876	0.0515682	0.571148	0.349705	0.0405732
orf19.3180	-0.384942	0.0387695	-0.0985654	-0.284963	-0.447867		0.353607	0.963106	0.877716	0.508355	0.31334
orf19.3991	-0.384504	-0.109079	-0.282277	-0.151024	-0.224106		0.000388322	0.482511	0.0146075	0.212526	0.0589306
orf19.5579	-0.384419	-0.052593	-0.128405	-0.922424	-0.0736698		0.0226656	0.861198	0.56877	4.00213e-09	0.772639
orf19.6056	-0.383899	-0.332241	-0.23357	-0.397409	-0.467778		0.026377	0.0949541	0.247045	0.0211618	0.00819195
orf19.3996	-0.382998	-0.237064	-0.375139	-0.457467	-0.233931		0.00253704	0.118168	0.00417495	0.000225568	0.100914
OFR1	-0.382786	-0.228496	-0.366897	-0.408347	-0.459263		0.0135532	0.220526	0.0215968	0.00678924	0.00383373
orf19.1389	-0.382337	-0.37634	-0.54947	-0.401017	-0.0258516		0.0125824	0.0235017	0.000271301	0.00845773	0.919042
PEP12	-0.382149	-0.237509	-0.260191	-0.421247	-0.482039		8.18754e-05	0.0347736	0.0115431	1.31453e-05	3.63581e-07
orf19.2574	-0.38208	-0.196909	-0.300516	-0.412003	-0.194559		0.00868773	0.28735	0.0565982	0.00413867	0.256538
ILS1	-0.382047	0.179233	-0.325518	-0.0922327	-0.0649561		4.1061e-06	0.0717722	0.000157689	0.338575	0.565459
ALS9	-0.382043	-4.66627	-0.39162	-0.404171	-0.51841		0.125603	2.74748e-108	0.151219	0.105464	0.042554
orf19.3301	-0.381994	-0.488409	-0.544448	-0.779017	-0.676257		0.013799	0.00216205	0.000375614	9.80521e-08	6.67446e-06
orf19.6709	-0.381695	-0.202548	-0.192892	-0.890481	-0.507911		0.262183	0.687582	0.672745	0.00472692	0.162718
IRS4	-0.381397	-0.18022	-0.210634	-0.358689	-0.30683		0.000541843	0.187005	0.0907405	0.00117904	0.00944238
orf19.2985	-0.381382	0.0814539	0.00651994	0.123181	-0.140281		0.321277	0.900717	0.996248	0.785748	0.78468
orf19.4906	-0.380892	-0.29538	-0.645717	-0.164615	-0.739881		0.00898007	0.0695304	3.71922e-06	0.305995	1.14755e-07
MDL1	-0.380267	-0.0134802	-0.226637	-0.140058	0.162416		0.000346852	0.953332	0.0573472	0.238811	0.201288
RPL3	-0.379771	0.197709	-0.119291	0.0973226	-0.156486		0.250409	0.666645	0.810498	0.808122	0.714216
orf19.2743	-0.378195	0.0575481	-0.162221	-0.464882	-0.754825		0.198482	0.910589	0.686175	0.108131	0.00950233
SLD1	-0.377667	-0.262731	-0.884718	-0.964497	-0.465875		0.0394349	0.25452	1.98507e-07	1.03528e-08	0.0147738
orf19.4511	-0.37766	-0.252991	0.0259598	-0.421256	0.0463451		0.00494512	0.135371	0.913671	0.00115436	0.823678
orf19.7264	-0.377203	0.127398	-0.162507	0.0955547	-0.0560202		0.212594	0.785364	0.695681	0.793959	0.901955
UBR1	-0.37696	-0.240274	-0.393595	-0.351693	-0.276757		1.46065e-05	0.0138597	8.02321e-06	5.67252e-05	0.00307912
orf19.5814	-0.376797	-0.601815	-0.0909107	-0.336402	0.0045163		0.0257858	0.000379846	0.715061	0.0499686	0.996198
CCT6	-0.376304	-0.0845906	-0.281648	-0.0666732	0.0140416		0.000197428	0.574311	0.00915848	0.587069	0.938131
orf19.2848	-0.37594	-0.4338	0.191645	-0.0732856	-0.307681		0.00598587	0.00234162	0.238716	0.668371	0.0398169
DBF4	-0.375746	-0.0206824	-0.0702488	-0.272298	-0.100406		0.00848862	0.942974	0.746984	0.0658705	0.588417
orf19.1745	-0.374921	-0.387049	-0.0973642	-0.0976855	0.168682		0.283469	0.38844	0.857552	0.843154	0.70243
orf19.7082	-0.373142	0.0689799	-0.150523	0.0957277	0.0253973		0.0442568	0.827545	0.536944	0.661358	0.93589
orf19.4321	-0.373016	-3.31052	-2.2009	-0.964486	-2.62212		0.887569	0.0857295	0.284919	0.570895	0.17045
orf19.5190	-0.373016	0.563634	1.83935	1.78086	-0.767807		0.929013	0.914155	0.633317	0.550629	0.857279
GST1	-0.373012	1.23027	3.45987	-0.0380627	3.49274		0.857439	0.234707	0.000649999	0.986431	0.00588629
orf19.3522	-0.373011	-1.45705	-2.39079	0	-2.63667		0.878472	0.482511	0.0770336	1	0.128014
orf19.1920	-0.373008	0.669266	0.936289	-1.01588	-0.259012		0.891977	0.813416	0.726188	0.634023	0.937105
orf19.2537	-0.373005	-0.879058	1.05375	-0.853485	-0.878953		0.896465	0.793661	0.71768	0.683109	0.724141
orf19.298	-0.373001	-2.09265	0.603899	-0.565296	0.193987		0.898868	0.391906	0.857514	0.835271	0.960378
MRV3	-0.373	-0.749445	2.41294	0.200818	0		0.908653	0.847404	0.34842	0.954004	1
orf19.2025	-0.373	0.563634	1.00476	-1.45226	-0.767808		0.915424	0.898881	0.781698	0.577169	0.829256
orf19.1148	-0.372999	-0.87905	0.230301	2.00837	0		0.968206	0.93458	0.983123	0.768304	1
NRG2	-0.372999	0	0.230301	-1.04618	-1.3182		0.972161	1	0.98578	0.905403	0.89129
orf19.7555	-0.372984	-2.07952	-1.25107	-1.04619	0.193986		0.94381	0.682238	0.821411	0.81553	0.981355
orf19.2645	-0.372946	-0.398157	0.711195	0.396495	-1.23276		0.967757	0.976467	0.941952	0.964552	0.881418
orf19.3935	-0.372905	0	0	0	0		0.976881	1	1	1	1
orf19.1530	-0.372905	0	0	0	0		0.976881	1	1	1	1
orf19.3907	-0.372832	0	-1.21236	0	0		0.976881	1	0.928624	1	1
snR67	-0.372812	0	0	0	0		0.976881	1	1	1	1
orf19.371	-0.372588	0.135958	0.0413477	-0.175647	-0.287696		0.220134	0.766373	0.935165	0.596365	0.405047
YTA6	-0.372456	-0.437751	-0.429307	-0.190513	-0.176434		0.00636107	0.00173808	0.00164695	0.190026	0.2744
orf19.3859	-0.372304	0.436044	0.496702	0.0840645	-0.0801642		0.322797	0.325619	0.217548	0.856407	0.880843
orf19.1985	-0.372013	-0.650733	-0.565174	-0.568006	-0.463842		0.0696284	0.000954152	0.00561515	0.00354262	0.0340653
orf19.5616	-0.371692	0.141564	0.0956757	-0.550734	-1.75925		0.86907	0.956318	0.973311	0.794476	0.370325
orf19.4726	-0.370608	-0.115748	-0.153781	-0.21364	0.163844		0.0437995	0.671697	0.523195	0.275453	0.467984
TLO34	-0.370515	-0.243035	-0.107145	-0.33395	-0.292017		0.0234545	0.226704	0.647314	0.0452149	0.108221
orf19.1387	-0.370168	-0.144465	-0.0881435	-0.137577	-0.114583		0.0154858	0.499816	0.694935	0.425376	0.561581
orf19.6676	-0.369267	0.024041	-0.194813	0.0570682	-0.00589389		0.196009	0.969607	0.602856	0.877922	0.997909
LAB5	-0.369205	-0.113628	-0.0669428	-0.250855	0.00780137		0.00131184	0.48842	0.698286	0.03802	0.976152
FLU1	-0.369188	0.0101809	-0.151982	0.332287	-0.257063		0.006569	0.976527	0.366989	0.0145988	0.0880684
orf19.6807	-0.36893	-0.283236	-0.349435	-2.46652	-2.04439		0.856154	0.933265	0.8779	0.142412	0.303635
ESS1	-0.368588	0.0528633	-0.189822	0.08706	0.0428548		0.000777557	0.77249	0.133954	0.49949	0.796137
GSC1	-0.368438	-0.518173	-0.616817	-0.612104	-0.353353		0.0608045	0.0108865	0.00135747	0.00106596	0.0962024
FGR38	-0.368017	-0.00559567	-0.24343	-0.46131	-0.267636		0.0165592	0.992212	0.166505	0.00183953	0.124072
PTP2	-0.367386	-0.168395	0.159994	-0.581447	-0.579438		0.228905	0.687582	0.695681	0.0412266	0.0545818
orf19.4690	-0.367152	-0.133303	-1.848	-2.24338	-1.94846		0.750277	0.891337	0.000492985	1.17615e-06	0.00377795
orf19.4220	-0.366908	-0.0430302	-0.266094	-0.374167	-0.433952		0.0483068	0.89851	0.211547	0.0438645	0.0243513
orf19.4839	-0.366835	-0.189904	-0.273912	-0.577247	-0.157682		0.000136117	0.112891	0.00776235	1.16053e-09	0.179705
orf19.5828	-0.366785	-0.220012	-0.32432	-0.331024	-0.215113		0.00325873	0.143409	0.0137491	0.00842562	0.12866
HAL21	-0.366348	-0.479442	-0.758445	0.0331438	0.813657		0.0136044	0.335604	0.0149872	0.982092	0.0554708
GBP2	-0.365924	0.0831442	-0.16872	-0.0970136	-0.133314		0.00125941	0.628812	0.21441	0.462223	0.335321
ZCF21	-0.364189	0.228003	0.513078	0.599603	-0.0663477		0.201395	0.546788	0.0810318	0.0254117	0.871381
BIG1	-0.363241	-0.152198	-0.316834	-0.139455	-0.171954		0.0388519	0.531723	0.0985901	0.478695	0.416926
orf19.4849	-0.363156	-0.247032	-0.241648	-0.358817	-0.147922		0.000192202	0.0264423	0.0228795	0.000293553	0.207017
orf19.4127	-0.363126	-0.11993	-0.19333	-0.412128	-0.298706		0.00946988	0.547008	0.246512	0.00268649	0.0483062
orf19.1646	-0.362836	-0.152316	-0.376701	-0.112764	0.17054		0.0111006	0.428676	0.00935018	0.490998	0.305268
VMA6	-0.361892	0.117321	-0.0842665	-0.0977572	-0.268833		0.374297	0.859653	0.896458	0.842831	0.571791
HGT5	-0.361818	-0.138201	-0.379156	-0.411589	-0.494418		0.0620225	0.613398	0.0591056	0.0287515	0.0129122
orf19.5689	-0.361591	0.0885684	-0.349283	-0.328121	-0.110229		0.0530211	0.764578	0.083755	0.0836777	0.651157
TRP4	-0.36138	0.0844547	0.0061812	0.0279812	-0.0896836		0.00536597	0.66954	0.982232	0.878117	0.598811
orf19.547	-0.361366	0.471566	0.325791	0.157969	0.304799		0.0177396	0.00246992	0.041983	0.34685	0.0611115
TPO2	-0.361159	-0.0844612	0.668267	0.168878	-0.269526		0.252584	0.863871	0.0324244	0.652303	0.447523
CTF1	-0.360301	-0.133521	-0.104194	0.576647	0.331818		0.00531431	0.446937	0.554033	3.34185e-06	0.0143521
PUT2	-0.360144	0.0881687	0.347443	-0.451738	0.565175		0.140171	0.82603	0.198245	0.0573775	0.0205405
orf19.3712	-0.359872	-0.214609	-0.419824	-0.71173	-0.610104		0.0388883	0.336111	0.0198583	1.6076e-05	0.000433201
orf19.6416	-0.359095	-0.0107761	-0.198046	-0.0321986	-0.201197		0.178119	0.990739	0.566513	0.932534	0.528823
CAS4	-0.35871	-0.143664	-0.276264	-0.0418525	-0.0742346		0.0282335	0.530046	0.13099	0.846763	0.749022
orf19.433	-0.357731	-0.213869	-0.175913	-0.346607	-0.113205		0.000733061	0.0891496	0.158623	0.00127366	0.397741
orf19.2533.1	-0.357549	-0.175604	0.0129712	-0.216634	-0.330949		0.0267667	0.413855	0.965811	0.205193	0.0565135
orf19.2677	-0.357474	0.000339944	-0.252653	-0.161805	-0.00253057		0.0740925	1	0.278453	0.463745	1
snR8a	-0.35702	-1.56884	0.271519	-0.678695	0.927894		0.792052	0.405562	0.869144	0.560296	0.591981
orf19.5669	-0.356863	-0.280977	-0.277348	-0.368216	-0.239371		0.00216908	0.0301595	0.0265697	0.00150759	0.0646774
orf19.2734	-0.356815	0.832746	0.253373	0.588324	-1.25299		0.367243	0.00223982	0.500851	0.0418939	0.00121199
orf19.7210	-0.355578	-0.334937	-0.0361358	-0.785069	-0.719356		0.171768	0.279125	0.934156	0.000971636	0.00413174
orf19.5605	-0.354373	-0.0920871	-0.0939494	-0.0558941	-0.809541		0.107531	0.795266	0.775744	0.843154	0.000106508
orf19.3284	-0.354322	-0.25614	0.837809	0.370354	0.422268		0.657319	0.835214	0.370814	0.612164	0.623103
orf19.5932	-0.35359	-0.0703186	-0.0702387	-0.465067	-0.0743211		0.0913678	0.845655	0.83093	0.0224542	0.806161
APM4	-0.352488	-0.270841	-0.0758106	-0.260629	-0.150882		0.0681963	0.246869	0.798128	0.192867	0.524218
orf19.6023	-0.352424	-0.495682	-0.231243	-0.629963	-0.178785		0.0437995	0.00494588	0.259562	0.00014836	0.40731
SLA1	-0.35117	-0.134383	-0.267364	-0.336712	-0.432454		0.115964	0.676731	0.30064	0.133238	0.0630207
orf19.5175	-0.351051	0.0575331	-0.0509826	0.0187674	0.137144		0.0178111	0.82161	0.83093	0.932534	0.451457
ECM33	-0.350769	0.0414412	0.159814	-0.425425	0.0487332		0.0455721	0.897011	0.477302	0.0134107	0.851752
PEP8	-0.350302	-0.221881	-0.579052	-0.565879	-0.280796		0.00411693	0.126209	9.20671e-07	1.42273e-06	0.0342945
PLB3	-0.349887	-1.02765	-0.67089	-0.885258	-0.500309		3.43136e-06	8.74522e-46	4.02371e-20	9.58148e-35	2.63487e-10
orf19.1551	-0.349708	0.019209	0.923243	0.644772	-0.453874		0.869366	1	0.685514	0.718588	0.800191
KGD1	-0.349378	-0.326823	0.0244194	0.0254751	0.0301923		0.0655488	0.13381	0.9426	0.925706	0.922353
ROT2	-0.349344	0.0652998	-0.373355	-0.431166	-0.229535		0.0340786	0.814871	0.0300478	0.00750358	0.217995
AHP2	-0.349322	-0.0194738	-0.0885138	-0.247279	-0.224878		0.00163935	0.928192	0.564791	0.0297617	0.066927
PIL1	-0.349144	0.223428	-0.365096	-0.53123	-0.72855		0.175374	0.509982	0.195363	0.0304897	0.00317618
orf19.2030	-0.348957	-0.530122	-0.280417	-0.940188	-0.42949		0.320718	0.166273	0.510425	0.00285072	0.249578
orf19.5449	-0.348248	-0.200447	0.0963415	-0.0587015	-0.132189		0.0939655	0.465213	0.752089	0.823856	0.613345
PCT1	-0.347804	-0.0440544	-0.316311	-0.359391	-0.17192		0.0147271	0.864515	0.0369125	0.0112049	0.309311
SNZ1	-0.347191	0.0234983	-0.0467952	-0.16421	0.0608926		0.00765875	0.925802	0.826809	0.246356	0.744747
orf19.3019	-0.346589	-0.211304	-0.320988	-0.551559	-0.316877		8.44573e-05	0.0357542	0.000285923	5.20864e-11	0.000606745
orf19.7307	-0.346531	-0.298537	-0.193276	-0.191857	-0.0185322		0.00902639	0.0441359	0.214934	0.178861	0.93589
orf19.2346	-0.346111	-0.083738	-0.0081075	-0.346138	0.0708129		0.000270943	0.526805	0.962932	0.000120273	0.56727
orf19.1861	-0.34607	-0.31059	-0.316539	-0.377999	-0.249722		0.00366473	0.0169766	0.0112875	0.00145661	0.0597191
orf19.7060	-0.346045	0.0301125	-0.174346	-0.044505	-0.446225		0.133323	0.947063	0.552889	0.88219	0.0620213
APC1	-0.346021	0.0302514	-0.111335	-0.130376	-0.126281		0.00427406	0.893969	0.487128	0.331814	0.396817
PRD1	-0.345935	0.170035	-0.249872	-0.632749	-0.442188		0.00177844	0.22295	0.0391107	1.84951e-09	7.2766e-05
GDE1	-0.345556	-0.350377	-0.210002	-0.75536	-0.234152		0.00910876	0.0140489	0.171353	1.02064e-09	0.114045
orf19.95	-0.345222	0.699603	-0.0175739	0.252521	-0.0990499		0.0325179	3.98252e-05	0.953685	0.159067	0.648437
orf19.5943	-0.34482	-0.416196	-0.420298	-0.602381	-0.357246		0.000320936	1.17599e-05	6.94654e-06	2.08975e-11	0.000325961
orf19.1863	-0.344617	-0.218961	-0.744026	-1.05852	-1.68743		0.722193	0.862217	0.432116	0.219214	0.0996442
BMT3	-0.34455	-0.249223	0.532417	-0.0843921	0.833966		0.00990365	0.117527	6.06757e-05	0.594762	2.88722e-10
orf19.6704	-0.344199	-1.26307	-0.284206	-0.646843	-0.733635		0.138338	7.49284e-15	0.249323	0.000367536	0.000154521
orf19.2095	-0.344199	0.0984909	-0.249381	-0.229127	-0.0605996		1.96762e-05	0.375765	0.00339476	0.00609668	0.582855
orf19.7272	-0.344101	-0.357897	-0.0207122	-0.381235	-0.48904		0.0514658	0.0643411	0.955787	0.0356995	0.00660132
RAD1	-0.34398	-0.240748	-0.405567	-0.506236	-0.278981		0.00163103	0.0516165	0.000211936	1.06872e-06	0.0162311
orf19.1191	-0.343383	-0.0600265	-0.311677	-0.342323	-0.334794		0.00990672	0.78699	0.0268012	0.00999771	0.0172227
SCT2	-0.342873	-0.0559293	-0.423817	-0.539286	-0.254099		0.00528079	0.783596	0.000478606	4.02452e-06	0.0616557
RGA2	-0.3428	0.121769	-0.109616	-0.356174	-0.220436		0.010868	0.521009	0.548506	0.00787466	0.147525
orf19.3135	-0.34237	-0.0616882	-0.391256	-0.59447	-0.457975		0.0108695	0.779225	0.00410578	2.91123e-06	0.000676157
INP51	-0.341985	-0.106141	-0.302672	-0.192771	-0.0783121		0.00500453	0.551295	0.0151825	0.133731	0.635601
RPL4B	-0.340894	0.247969	-0.0392323	0.201357	-0.159281		0.329721	0.592162	0.947638	0.590537	0.721563
orf19.1374	-0.340573	-0.462875	-0.578479	-0.616801	-0.0733882		0.385271	0.306716	0.149903	0.0935134	0.897407
orf19.5368	-0.340134	0.0077516	0.0938584	0.0900075	-0.129292		0.0808036	0.990749	0.742848	0.697202	0.596842
SAM2	-0.340129	0.342986	0.0766279	0.300688	0.030579		0.0242851	0.0375846	0.734694	0.0494953	0.898451
orf19.3113	-0.339503	0.127856	0.130812	0.170552	0.00648607		0.066705	0.639105	0.598916	0.39704	0.992049
COF1	-0.33946	0.0840409	-0.218754	-0.0742055	-0.382695		0.486021	0.917378	0.73488	0.903747	0.469932
orf19.4873	-0.339354	-0.123874	-0.00381219	2.29456	0.106802		0.595502	0.902497	1	3.69246e-06	0.903842
orf19.5184	-0.339085	-0.0353741	-0.190856	-0.105249	-0.0667267		0.00235168	0.863871	0.138663	0.409466	0.664047
orf19.5817	-0.338961	-0.198242	-0.37744	-0.140889	0.249643		0.195792	0.58136	0.178966	0.631177	0.407061
orf19.3328	-0.338236	-0.309814	-0.0820651	-0.692907	-0.0825376		0.166994	0.292011	0.828009	0.00215483	0.810715
orf19.5365	-0.33815	0.0748454	-0.182028	-0.192372	-0.0366075		0.00555351	0.688277	0.207223	0.140043	0.84119
DIP5	-0.338103	-0.506938	0.167857	-0.191998	0.340338		0.011334	0.000128604	0.298413	0.178594	0.0150489
orf19.5527	-0.338081	-0.139704	-0.473107	-0.456296	-0.579157		0.00914503	0.427861	0.00021606	0.00030435	4.841e-06
orf19.3307	-0.33804	-0.124913	-0.0240026	-0.35009	-0.389435		0.000903255	0.364491	0.893921	0.000508377	0.000254424
HYU1	-0.337773	-0.35957	-0.252074	-0.705888	-0.496712		0.0106238	0.00992669	0.0852737	1.34003e-08	0.000176383
GCN1	-0.337637	0.0626827	-0.31333	0.0061947	-0.0960679		0.0212857	0.799133	0.0459232	0.983075	0.615731
orf19.1460	-0.337604	-0.0297357	-0.481201	-0.338027	-0.127515		4.09911e-06	0.824742	1.09797e-11	3.85277e-06	0.143404
GSP1	-0.337567	-0.0862067	-0.291078	-0.0724005	-0.141193		0.240478	0.856788	0.384146	0.838886	0.703211
orf19.5157	-0.337338	-0.000169061	-0.335563	-0.0133628	-0.0829911		0.265129	1	0.304365	0.982092	0.838332
YPT72	-0.337308	-0.0879102	-0.272305	-0.0691505	0.215435		0.0592378	0.758867	0.175696	0.758867	0.307978
ILV3	-0.336992	0.360805	0.153792	0.735922	0.720235		0.247438	0.292782	0.69913	0.00576726	0.0101592
orf19.6722	-0.336927	0.0890653	-0.332821	-0.597997	-0.259027		0.00191659	0.603249	0.0022403	6.58262e-09	0.0256475
orf19.3283	-0.336817	-0.0477501	-0.0552144	0.100266	0.202146		0.201506	0.918713	0.895909	0.739985	0.505644
CTA4	-0.336674	-0.377633	-0.0309627	-0.176366	-0.761038		0.0486916	0.0431075	0.917094	0.340204	2.74271e-06
SEC72	-0.336483	-0.0820083	-0.273462	-0.112133	-0.036894		6.96871e-05	0.508085	0.0019153	0.239006	0.777387
PMT6	-0.336431	0.132851	-0.125462	-0.0723087	-0.207862		0.127884	0.676096	0.683771	0.790747	0.419179
orf19.1887	-0.336261	-0.0541913	-0.077568	-0.0321853	-0.385271		0.111489	0.878905	0.808345	0.912152	0.0856015
GRR1	-0.336116	-0.169358	-0.239377	-0.471607	-0.351391		0.00419189	0.252627	0.0654023	3.07307e-05	0.00359492
RPP2B	-0.335487	0.204405	-0.151532	0.455287	0.0467628		0.0925343	0.432407	0.566458	0.0185527	0.874716
RUB1	-0.335356	-0.105611	-0.111124	0.0126514	0.0585842		0.075522	0.710237	0.675434	0.968031	0.829256
orf19.1955	-0.335022	-0.337205	-0.258505	-0.209109	-0.617524		0.131091	0.178266	0.303132	0.377525	0.00349362
orf19.5352	-0.334828	0.239553	0.067225	-0.113977	-0.125472		0.263184	0.542352	0.888106	0.741822	0.752546
orf19.6847	-0.334737	-0.264948	-0.188864	-0.206047	-0.163387		0.00412076	0.044762	0.168215	0.0946279	0.235065
orf19.22	-0.333858	0.133034	0.522568	0.877531	0.0783804		0.330371	0.801807	0.142742	0.00444768	0.870404
orf19.3214	-0.333831	-0.443317	-0.348027	0.0306893	0.495875		0.101849	0.0398635	0.112723	0.914107	0.015627
RPS21	-0.333758	0.245289	-0.361435	0.189329	0.0358096		0.23486	0.500904	0.242938	0.529538	0.936014
orf19.1968	-0.333594	0.0319778	0.00206385	0.0694631	0.176846		0.221612	0.953332	1	0.842831	0.576265
snR3a	-0.332962	-0.271927	-0.179861	-0.624272	-0.0870278		0.631413	0.779534	0.849913	0.322986	0.930338
orf19.5395	-0.332614	-0.18386	-0.32231	-0.607702	-0.325098		0.00812024	0.243128	0.0148883	3.54549e-07	0.0150489
orf19.5648	-0.332468	-0.0909873	-0.091242	0.0559598	-0.164482		0.0173037	0.661443	0.647448	0.748457	0.319463
orf19.6039	-0.332441	-0.212688	-0.0828647	-0.232019	-0.178592		0.0340456	0.278952	0.718081	0.158974	0.334588
PTC8	-0.332288	-0.269586	-0.0564529	0.139791	-0.776399		0.0496733	0.183672	0.839615	0.503616	9.99551e-07
orf19.6554	-0.332252	-0.452639	-0.177821	-0.833857	-0.371245		0.14913	0.0638815	0.546749	7.26583e-05	0.139782
orf19.86	-0.332248	-0.0252334	0.0710678	-0.162667	-0.0319598		0.0208986	0.926835	0.742538	0.302542	0.887439
SSN6	-0.331752	-0.459726	-0.161967	-0.572444	-0.724514		0.0300767	0.00334214	0.393942	7.75681e-05	5.13046e-07
ACC1	-0.330783	-0.196793	-0.503207	-0.541451	-0.371167		0.217837	0.586979	0.0663446	0.0330282	0.194562
orf19.4882	-0.330389	-0.194926	-0.283777	-0.150931	-0.18041		0.0165561	0.258081	0.0564974	0.315437	0.259567
ERV46	-0.330381	0.0162069	-0.0610119	-0.1612	-0.0602039		6.93692e-06	0.910704	0.566458	0.041884	0.540429
orf19.5680	-0.330102	-0.0308568	0.0751034	-0.139483	-0.179712		0.208994	0.950969	0.8561	0.632302	0.570958
ATG1	-0.329918	-0.278474	0.0997906	-0.439659	-0.2773		0.169429	0.333277	0.773346	0.0549274	0.295776
orf19.6456	-0.329813	-0.237954	0.21496	-0.622808	0.0883338		0.12778	0.386319	0.410562	0.00233567	0.772639
orf19.3453	-0.329761	-0.202362	0.00179623	-0.264654	-0.245406		0.0218881	0.259178	0.999483	0.0737504	0.124148
FAA2-3	-0.329529	-0.496242	-0.23097	-0.376346	-0.294393		0.0688663	0.00758814	0.270461	0.0338795	0.13817
orf19.5710	-0.329521	-0.129505	-0.184459	0.0378027	-0.187742		0.127365	0.677009	0.496598	0.897769	0.460276
orf19.6448	-0.329317	0.00942952	-0.169197	-0.0159264	-0.0176711		0.0531916	0.985588	0.424406	0.953603	0.954112
DPM1	-0.32924	0.102036	-0.128287	-0.467941	-0.166271		0.186824	0.795458	0.712936	0.0509921	0.584527
orf19.5177	-0.328954	-0.0777342	-0.409765	-0.789021	-0.294444		0.0133207	0.708707	0.00221478	1.07105e-10	0.039206
orf19.6400	-0.328877	-0.131417	-0.119698	-0.0264448	-0.321908		0.114464	0.658338	0.679034	0.929273	0.152016
orf19.4173	-0.327766	-0.0762709	-0.183737	0.217511	0.198649		0.221869	0.865366	0.596436	0.441123	0.526109
orf19.6687	-0.327708	-4.70462	1.45684	-0.955504	-0.767809		0.868484	5.30298e-07	0.258175	0.236891	0.702629
orf19.7539.1	-0.326803	-0.207972	-0.0828077	-0.488731	-0.212784		0.162671	0.499338	0.820337	0.0336899	0.443553
orf19.4617	-0.326741	-0.333019	-0.284074	-0.423825	0.0736139		0.113891	0.152651	0.213994	0.0394291	0.800816
orf19.4316	-0.326674	-0.162592	-0.227225	-0.290602	-0.178		0.00268765	0.225564	0.0555073	0.00823727	0.146068
CTA24	-0.326185	-0.280404	0.0336486	-0.513237	-0.196669		0.0687242	0.187443	0.913916	0.00285072	0.345883
DEM1	-0.325954	-0.0680455	-0.0431065	-0.440496	-0.103004		0.102137	0.843472	0.89676	0.0210748	0.695618
orf19.3874	-0.32595	0.549768	-0.568602	0.0985148	0.104601		0.0939394	0.00431559	0.00264162	0.665116	0.684023
orf19.5684.1	-0.325646	0.180657	-0.268361	-0.00458617	0.139732		0.187292	0.592779	0.339838	0.994982	0.648827
orf19.520	-0.324758	0.080159	0.214508	0.137197	0.097398		0.0492805	0.758867	0.2616	0.452784	0.650521
orf19.5897	-0.324277	-0.0281186	-0.163403	-0.29881	-0.217533		0.0293025	0.919922	0.366989	0.0450071	0.196527
orf19.428	-0.323413	-0.429731	-0.157413	-0.565245	-0.42137		0.129955	0.0588314	0.569634	0.00470961	0.0582247
CYC3	-0.323158	-0.00641827	0.292321	0.2772	0.186589		0.278339	0.99861	0.397651	0.363221	0.600893
TERT	-0.32191	0.0701937	-0.0401073	-0.620356	-0.106316		0.0371824	0.783703	0.874877	1.44462e-05	0.59359
orf19.3047	-0.320735	-0.159472	-0.229649	-0.408902	-0.0388855		0.0243404	0.398096	0.157716	0.00328175	0.857305
RPP1B	-0.320669	0.0925631	-0.260183	0.159137	0.0723707		0.210168	0.823612	0.38472	0.568387	0.838942
orf19.1183	-0.320587	0.0812727	-0.495663	-0.847786	-0.801062		0.172634	0.832913	0.0348044	6.18086e-05	0.000302935
PEX4	-0.319587	-0.969538	0.143707	-0.468745	-0.327613		0.318399	0.00104945	0.743981	0.121692	0.34179
orf19.5666	-0.319026	0.232042	-0.0346478	-0.0852563	0.0551497		0.176414	0.450902	0.930855	0.76258	0.872279
orf19.6319	-0.318954	-0.0417368	-0.0183258	0.0995816	-0.301665		0.166076	0.919922	0.964243	0.710554	0.228113
MNT1	-0.318871	-0.0940848	-0.32203	-0.451064	-0.214044		0.00678576	0.584155	0.00854051	7.24762e-05	0.105328
orf19.1950	-0.318531	-0.269064	-0.360449	-0.469933	-0.582211		0.085925	0.20772	0.0517182	0.00666306	0.00082242
orf19.811	-0.318385	-0.135713	-0.196817	-0.266579	-0.0362058		0.0166306	0.439549	0.166381	0.0474882	0.857267
orf19.4230	-0.318122	0.0367735	-0.135086	-0.0105656	-0.0529048		0.0661682	0.906101	0.555463	0.97264	0.833041
ALS5	-0.317463	-0.795352	-0.490078	-1.11701	-0.301908		0.0703595	1.80648e-06	0.00528541	5.99548e-11	0.113186
NMA111	-0.317404	0.224017	-0.305263	0.0687598	0.114787		0.0344658	0.217223	0.0568743	0.70679	0.540167
orf19.879	-0.317262	-0.221822	-0.361292	-0.273039	-0.0361133		0.000211048	0.0195544	1.27995e-05	0.00147121	0.78041
orf19.2389	-0.31705	0.0966369	0.601469	0.120401	0.0655635		0.113641	0.758214	0.00166847	0.601191	0.817757
orf19.4553	-0.315583	-0.421283	-0.44426	-0.0508026	-0.528552		0.0130283	0.00106583	0.000386008	0.750069	1.82484e-05
ACF2	-0.31511	-0.173474	-0.370164	-0.612747	-0.453028		0.107047	0.506124	0.0707462	0.000858695	0.0231001
orf19.3088	-0.314907	-0.234101	-0.160151	0.156648	0.116772		0.337222	0.585826	0.716484	0.664399	0.789122
snR48	-0.314585	-0.0766795	-0.0539573	0.459454	-0.0539209		0.283469	0.886237	0.91253	0.146821	0.905183
BTS1	-0.314551	-0.0351816	-0.0519019	-0.372523	-0.0575724		0.0150878	0.878778	0.790825	0.00253972	0.740473
orf19.1630	-0.314493	-0.273186	-0.145206	-0.697972	-0.343356		0.0256774	0.0879959	0.410709	9.72535e-08	0.0205405
CUP5	-0.314343	-0.217039	-0.114655	-0.0596117	0.083928		0.020716	0.183672	0.52663	0.721459	0.641012
orf19.4258	-0.313986	-0.33336	-0.0630066	-0.23799	-0.263592		0.0630732	0.0790158	0.813723	0.173465	0.1549
ASC1	-0.31369	0.397394	-0.116692	0.229675	-0.104317		0.493783	0.472618	0.864196	0.629794	0.86491
orf19.1900	-0.313561	-0.00660636	-0.331722	-0.312208	-0.159901		0.0404156	0.990353	0.0319918	0.0388337	0.373976
CDC20	-0.312888	-0.267356	0.0133348	-0.267251	-0.12547		0.032699	0.112253	0.95872	0.0722738	0.483487
orf19.2064	-0.312832	-0.21487	-0.0824162	-0.482413	-0.483876		0.279107	0.573674	0.854969	0.0780671	0.102067
PTC7	-0.31203	0.0808502	-0.00792645	0.0209249	0.00796246		0.0730346	0.768146	0.982232	0.935059	0.986591
HYR3	-0.312017	-0.191944	-0.162879	-0.314656	-0.547579		0.295735	0.636463	0.685486	0.293402	0.0671452
AFT2	-0.311739	-0.640913	-0.193289	-0.308023	-0.104673		0.0255456	1.7582e-06	0.236414	0.0281589	0.556517
RAD14	-0.311616	-0.39971	-0.0179295	-0.130425	-0.203374		0.219049	0.157236	0.967717	0.641372	0.498147
BRF1	-0.311579	0.0136679	0.124184	-0.0943276	-0.0460042		0.0295263	0.966582	0.496731	0.563769	0.826386
PIF1	-0.311496	-0.0624191	-0.13365	-0.194751	-0.103342		0.00471399	0.719062	0.322161	0.091852	0.4526
orf19.4916	-0.311202	-0.112436	-0.0966883	-0.49804	-0.0164809		0.123727	0.6532	0.72137	0.00744003	0.957008
DPM2	-0.31103	0.00174782	-0.00777795	-0.145282	-0.0905996		0.017659	1	0.976905	0.311271	0.594543
DFG16	-0.311015	-0.223196	-0.34287	-0.408241	-0.202264		0.0132824	0.132791	0.00776724	0.000832395	0.155557
PMC1	-0.310961	0.468707	0.145177	0.725974	0.0887297		0.0680848	0.00682587	0.509151	3.47021e-06	0.701412
orf19.692	-0.310375	-0.206864	-0.152526	-0.0893932	-0.304438		0.342826	0.632893	0.727937	0.818184	0.395676
REV3	-0.310366	-0.250126	0.00975814	-0.391393	-0.287218		0.0897177	0.244639	0.97847	0.0268538	0.150333
orf19.4921.1	-0.310242	-1.27838	0.631465	-0.317184	-0.391485		0.642829	0.0382764	0.370044	0.635094	0.58863
TRM12	-0.309938	0.0552723	0.0265997	-0.0712629	-0.0329713		0.089992	0.86313	0.932149	0.750069	0.907501
OPY2	-0.309867	-0.00689723	0.227491	-0.156163	-0.0716955		0.0924653	0.991323	0.285384	0.434957	0.783858
orf19.4843	-0.3085	-0.193131	-0.387125	-0.232806	-0.291173		0.026857	0.264911	0.00589346	0.108131	0.0530817
PRO3	-0.308427	0.0468545	0.0854839	0.19465	-0.00353131		0.300447	0.929122	0.85255	0.537565	1
orf19.1913	-0.308354	0.164593	0.045362	0.223309	0.0516868		0.524007	0.820393	0.953685	0.658259	0.943391
SRT1	-0.307216	-0.424687	-0.211892	-0.103154	0.302758		0.0478004	0.00952161	0.23152	0.555735	0.0817246
orf19.6770	-0.306983	-0.115972	-0.294105	-0.740153	-1.47593		0.475897	0.867893	0.573234	0.0578014	7.56169e-05
orf19.3242	-0.306708	0.24406	0.402657	0.250892	0.0485339		0.250039	0.474244	0.154314	0.360165	0.903062
orf19.5782	-0.306586	-0.0130527	0.244216	-0.120139	-0.287166		0.000680492	0.941731	0.00980163	0.223229	0.00233903
BET2	-0.306331	-0.410426	-0.849905	-0.344954	-0.369256		0.00388905	0.000166896	1.79794e-18	0.000924965	0.000689173
orf19.3928	-0.306247	-0.238964	0.0649356	-0.151604	-0.0663166		0.00286858	0.0469186	0.667569	0.176785	0.639506
orf19.7290	-0.305817	0.0376958	-0.156807	0.116911	0.0118694		0.0147168	0.867834	0.298058	0.403462	0.960291
IQG1	-0.305574	-0.215543	-0.276979	-0.776866	-0.479615		0.00433725	0.085309	0.0143646	6.34046e-15	5.71634e-06
YST1	-0.305046	0.0106209	-0.150218	-0.0294136	-0.0424207		0.00686768	0.967682	0.270024	0.846763	0.801473
orf19.7160	-0.304689	0.265297	-0.215184	0.211057	0.222133		0.176317	0.333186	0.41874	0.37273	0.384976
SRB9	-0.304472	-0.0271853	-0.0855666	-0.0997393	-0.151076		0.0318111	0.918914	0.672684	0.536965	0.370453
RPP1A	-0.3042	0.307333	0.0571195	0.495633	0.336297		0.473986	0.566748	0.93229	0.21578	0.467521
orf19.4756	-0.304142	0.367655	0.00238291	-0.75439	-0.59024		0.294995	0.25134	1	0.00414449	0.0366035
orf19.5369	-0.303917	0.0680931	-0.0513834	-0.446268	-0.24973		0.323109	0.896106	0.917733	0.130656	0.473737
RPS22A	-0.303792	0.236694	-0.283396	0.253825	0.00740495		0.137093	0.350504	0.212417	0.222417	0.990957
orf19.7673	-0.302975	0.35644	-0.0769328	0.257279	0.0994255		0.0309136	0.0168422	0.708376	0.0726927	0.580901
CRC1	-0.30187	0.232593	-0.0898124	0.090214	0.0386106		0.127365	0.345011	0.755496	0.696916	0.899676
orf19.4610	-0.300998	0.196228	-0.336856	-0.366931	-0.251348		0.104851	0.406328	0.0838968	0.0427222	0.216364
KIC1	-0.300954	-0.481376	-0.407252	-0.568705	-0.407278		0.0595641	0.00280965	0.0117211	0.000151293	0.0126646
orf19.6244	-0.300783	-0.185855	-0.142942	0.0703574	-0.296615		0.000943585	0.0710177	0.16861	0.510645	0.00165364
orf19.4412	-0.300555	-0.305934	-0.261789	-0.638311	-0.274507		0.00204734	0.0028533	0.00983156	3.11415e-12	0.00745379
orf19.7069	-0.299415	0.0715664	0.338777	0.987594	0.397706		0.119058	0.821796	0.0952221	8.57679e-09	0.0431407
orf19.1414	-0.299127	-0.00181591	-0.373707	-0.331645	-0.448537		0.0482134	1	0.0157261	0.0269103	0.00305568
SAP7	-0.299028	-0.394327	0.201187	-0.295826	-0.749479		0.399863	0.290596	0.673615	0.591122	0.0451462
ROB1	-0.299006	-0.713661	-0.452119	-0.421933	-1.55197		0.254133	0.00472273	0.0937741	0.095247	6.17681e-12
orf19.5808	-0.298642	-0.303002	-0.226694	-0.257953	-0.314088		0.0465863	0.0682193	0.181883	0.0941755	0.0465608
orf19.296	-0.297924	0.28316	0.173114	-0.131963	-0.374232		0.519528	0.630823	0.780844	0.798849	0.446425
orf19.6017	-0.297109	-0.356779	-1.08436	0.460167	-0.895994		0.0621722	0.023879	2.16118e-15	0.0028899	2.25913e-10
PRO1	-0.296634	0.0458398	0.0721345	0.274655	0.00587565		0.0622193	0.870257	0.762212	0.0885691	0.99108
orf19.1265	-0.296552	-0.231994	-0.204745	-0.11177	-0.249819		0.00648763	0.063223	0.0916087	0.359338	0.033552
orf19.6979	-0.296313	-0.267886	-0.301901	-0.224588	-0.292788		0.0905044	0.190147	0.109957	0.214756	0.1203
PEX22	-0.296245	-0.525186	-0.317587	-0.718845	-0.255283		0.202711	0.0277545	0.213325	0.000696383	0.329561
orf19.607	-0.295888	-0.0628508	-0.357014	-0.627979	-0.492912		0.0437336	0.794108	0.0158184	3.39852e-06	0.000585573
orf19.5468	-0.295866	-0.280213	-0.464424	-0.489214	-0.283541		0.514412	0.609502	0.353693	0.342762	0.625978
orf19.6064	-0.295466	0.0242734	0.0367531	-0.23825	-0.137922		0.00467642	0.90078	0.829725	0.0261295	0.264641
orf19.7664	-0.294649	-0.194781	0.0467846	0.218357	-0.0314907		0.257582	0.573911	0.913671	0.420929	0.939328
orf19.6211	-0.294517	0.310782	-0.0365432	-0.509626	-0.158188		0.170619	0.212084	0.918614	0.0116495	0.538101
SMT3	-0.293568	-0.219282	-0.0821334	-0.0296975	-0.174731		0.127105	0.363594	0.773576	0.91151	0.438878
orf19.7058	-0.293507	0.0545953	0.28927	-0.301343	-0.199857		0.071339	0.84657	0.101061	0.063829	0.280445
CSC25	-0.293342	0.0620029	-0.368527	-0.317688	-0.333313		0.0351605	0.783552	0.00907686	0.0212344	0.0216061
SEC62	-0.29315	0.0629114	-0.0261889	-0.141965	0.0098504		0.14943	0.855473	0.940617	0.521455	0.98484
IML2	-0.293095	-0.0419352	-0.462336	-0.437209	-0.444364		0.00522406	0.817284	5.31967e-06	1.30824e-05	1.70006e-05
orf19.7646	-0.292684	0.329062	-0.254155	-0.0722729	-0.156348		0.154232	0.140995	0.253316	0.76765	0.513599
orf19.1448.1	-0.292681	-0.174592	-0.172914	-0.0920851	0.094763		0.194195	0.566182	0.542093	0.726832	0.756899
orf19.7078	-0.292257	-0.450264	-0.30663	-0.556963	-0.271001		0.0432323	0.00167859	0.0387255	3.7965e-05	0.0887713
orf19.3720	-0.291875	-0.00626905	-0.185635	-0.061218	-0.125804		0.0573917	0.990739	0.298413	0.744446	0.502766
RPS24	-0.290867	0.292984	-0.13456	0.259044	0.022138		0.282862	0.374451	0.71768	0.347001	0.964251
ERG8	-0.290583	-0.0892874	-0.166857	-0.380633	-0.253793		0.00123013	0.48786	0.103447	1.40425e-05	0.0100756
orf19.5802	-0.290516	0.146129	-0.401655	-0.135295	-0.0453331		0.12686	0.584702	0.0323711	0.527664	0.867861
orf19.1381	-0.289933	-0.242362	-0.647242	-0.607707	-0.787596		0.0233805	0.100563	3.655e-08	3.48448e-07	3.88111e-11
CTA26	-0.289899	0.125549	0.238196	-0.398015	-0.0775726		0.112596	0.633246	0.257917	0.0258696	0.765494
orf19.5339	-0.289889	-0.120962	0.238415	-0.0222499	-0.491167		0.211003	0.725261	0.374684	0.948754	0.0334659
orf19.3196	-0.289642	-0.185253	-0.13008	-0.00667671	-0.288911		0.346847	0.636086	0.916812	0.992429	0.859344
STB3	-0.289447	-0.0564956	-0.069277	-0.571578	-0.184358		0.200042	0.882655	0.841829	0.00676058	0.484461
orf19.4200	-0.289397	0.946068	-1.27167	1.11016	1.36174		0.794602	0.524059	0.28652	0.323697	0.179475
PMT4	-0.289184	0.113353	-0.0880834	-0.412448	-0.242041		0.0957307	0.648909	0.723823	0.0136637	0.208148
orf19.1827	-0.289126	-0.671097	-0.105628	-0.861037	-2.9384		0.864829	0.730675	0.950839	0.459621	0.0484066
MPT5	-0.289067	-0.330246	-0.402851	-0.573812	-0.606881		0.00434388	0.00166851	5.35857e-05	1.78896e-09	7.74781e-10
RHO1	-0.287852	0.0734755	-0.0461828	-0.43734	-0.131366		0.0404884	0.736053	0.838124	0.00116675	0.439455
orf19.1106	-0.287743	-2.31446	-0.554658	0.208063	-1.52748		0.750277	0.00128965	0.515358	0.836025	0.171513
PSY4	-0.28737	0.0867766	-0.0573776	0.365237	0.0141954		0.169702	0.79735	0.863492	0.0698268	0.972888
SSO2	-0.287296	-0.086515	-0.194013	-0.497049	-0.0399186		0.162671	0.789237	0.432918	0.0101158	0.897787
orf19.3994	-0.287223	0.0978939	-0.159061	-0.102387	-0.0759553		0.110591	0.715604	0.481193	0.615952	0.760052
orf19.6641	-0.286983	-0.675353	-0.300025	-1.57733	-0.320607		0.151899	0.000341495	0.163167	3.56682e-21	0.136594
CCH1	-0.286921	-0.129638	-0.244049	-0.281413	-0.0880701		0.0609735	0.540575	0.151898	0.0679389	0.663792
orf19.7051	-0.286613	0.0425305	-0.294778	0.352214	0.522666		0.492865	0.955714	0.543177	0.389365	0.2278
IDI1	-0.286283	0.0976085	-0.343029	0.00392632	0.251915		0.211459	0.780816	0.162397	0.995778	0.322234
FLC1	-0.286112	-0.0293163	-0.140434	-0.107955	-0.0736899		0.0352637	0.906029	0.405999	0.480357	0.690441
orf19.2115	-0.285948	0.195639	-0.150616	0.123416	0.0546954		0.107047	0.384941	0.501778	0.529182	0.829256
PGA59	-0.285632	-0.259259	0.0191627	-0.302021	0.234143		0.459315	0.601967	0.97847	0.432664	0.596584
ABC1	-0.285476	0.0424662	-0.0900756	-0.280485	-0.427354		0.0784282	0.881841	0.696259	0.0858545	0.00850198
CHS3	-0.285402	-0.178685	-0.107308	-0.307763	0.124502		0.0372376	0.298497	0.560807	0.0239948	0.454646
HAP41	-0.285371	-0.362464	-0.0600649	0.106817	0.241434		0.251464	0.192859	0.878383	0.707573	0.385614
orf19.2299	-0.285231	0.031716	0.0547623	0.317509	0.124058		0.127365	0.926835	0.853422	0.088033	0.586016
ARP2	-0.28491	0.0525645	-0.187088	-0.133403	-0.316633		0.167631	0.882149	0.457391	0.5547	0.148724
orf19.6326	-0.284905	-0.0190734	0.0603398	0.000117592	-0.038776		0.190941	0.967717	0.860579	1	0.905183
orf19.6933	-0.284754	-0.0746739	-0.275464	-0.194795	-0.0646035		0.0376124	0.719907	0.0560165	0.168914	0.730788
orf19.1620	-0.284686	-0.529694	0.180366	-0.565297	-0.322959		0.899919	0.863059	0.957439	0.819645	0.909251
CAP4	-0.284642	0.077114	-0.179867	-0.499058	-0.335041		0.200565	0.832913	0.515358	0.0168753	0.153953
orf19.5869	-0.284047	-0.255598	-0.042349	-0.277287	-0.0220552		0.158474	0.290596	0.899631	0.168223	0.948453
FUM11	-0.28382	0.00218961	-0.660348	-1.03833	-0.756353		0.01139	1	2.48951e-10	1.79111e-24	3.02042e-13
orf19.7254	-0.283793	0.0368299	0.125782	0.245787	-0.095355		0.330078	0.945406	0.756903	0.409049	0.809306
LPD1	-0.283733	-0.0949134	0.0734138	-0.124769	-0.284977		0.0438684	0.643822	0.72137	0.422695	0.0574071
CUP9	-0.283135	-0.211634	0.0572227	-0.666968	-1.96547		0.569885	0.756754	0.941144	0.133794	1.371e-06
orf19.2335	-0.282808	-0.0859905	-0.476795	-0.449852	-0.335659		0.00273769	0.52385	1.53459e-07	8.38298e-07	0.000516463
ECM15	-0.282707	-0.356305	-0.191883	-0.227436	-1.42572		0.350529	0.311117	0.618382	0.466069	4.20709e-08
HPT1	-0.282651	0.0639348	-0.267797	0.0460783	-0.110925		0.0284801	0.756348	0.0524803	0.778595	0.483487
FGR51	-0.282632	-0.0447218	-0.531844	-0.99753	-0.329108		0.0253773	0.83903	6.72205e-06	5.68951e-19	0.0129185
orf19.6240	-0.282579	-0.0187173	0.00637034	0.0667434	-0.158349		0.00343997	0.920399	0.973169	0.5547	0.149914
orf19.4907	-0.282199	-0.561522	-0.686473	-0.268127	-0.871068		0.117988	0.00143378	4.48966e-05	0.146659	1.10689e-07
orf19.7576	-0.28198	-0.532355	-0.360461	-0.0748165	-0.0677726		0.393643	0.132147	0.298109	0.850231	0.883755
YDC1	-0.280592	0.175487	-0.241006	-0.459611	-0.41122		0.232292	0.568016	0.374684	0.0336199	0.0935764
MUQ1	-0.280519	0.28704	-0.000203244	-0.173239	0.096691		0.199912	0.266886	1	0.455595	0.739652
orf19.3333	-0.280166	-0.101972	0.185415	0.159153	0.0780549		0.0275999	0.572604	0.203987	0.238227	0.640052
orf19.6138	-0.280116	-0.480611	0.413418	-0.681806	0.510819		0.674806	0.407814	0.476525	0.145404	0.351981
orf19.2579	-0.279903	-0.346204	-0.194784	-0.180361	-0.0303755		0.0451863	0.0151924	0.210733	0.207011	0.886902
GSL2	-0.279543	-0.0531066	-0.230359	-0.236525	-0.177279		0.0226356	0.799645	0.0939692	0.0624183	0.204916
ACH1	-0.279522	-0.0439493	0.0440987	-0.278129	0.24282		0.0175914	0.829918	0.817103	0.0183641	0.0563044
DED81	-0.278774	0.236107	-0.0925993	0.347561	0.1327		0.00716312	0.0401552	0.50134	0.000612943	0.277419
orf19.1723	-0.277471	-0.0183671	-0.0827077	-0.315478	-0.196457		0.0187234	0.934907	0.604017	0.0060012	0.133353
orf19.904	-0.276543	-0.32155	-0.522309	-0.600253	-0.706438		0.403495	0.425569	0.115438	0.0481098	0.0246591
DPS1-1	-0.276435	-0.0190089	-0.000461654	0.0353849	-0.130497		0.00135847	0.908314	1	0.750104	0.196364
orf19.6379	-0.276166	-0.0213781	-0.332944	-0.191439	-0.103457		0.337969	0.973469	0.291599	0.527815	0.789122
orf19.1116	-0.276024	0.136595	-0.208295	-0.433361	-0.0814821		0.0777813	0.532082	0.24373	0.00443391	0.688916
RHO3	-0.275767	0.0587379	-0.132193	-0.160525	0.0586746		0.00651453	0.713222	0.280446	0.139192	0.681341
orf19.1186	-0.27531	0.00336962	-0.0959456	-0.0801627	0.11023		0.0382324	0.99861	0.60046	0.604288	0.498501
MP65	-0.274965	0.798067	0.983268	0.000643019	0.704261		0.461719	0.0263662	0.00337723	1	0.047925
FAA2-1	-0.274757	-0.267252	0.394668	-0.430795	0.0253776		0.190945	0.28054	0.0665518	0.0301622	0.939457
orf19.4923	-0.274694	-0.475409	0.677099	0.200942	0.670951		0.287785	0.134046	0.0108169	0.44436	0.0207035
YUH2	-0.273919	-0.233151	-0.243598	-0.298522	-0.237928		0.0157368	0.0642706	0.0402426	0.00692227	0.0449953
orf19.5961	-0.273641	-0.38627	-0.501703	-0.579821	-0.449167		0.0909036	0.0293692	0.00163706	0.000101023	0.0056203
CCT3	-0.273578	-0.130774	-0.185077	-0.143949	-0.098431		0.0564891	0.50524	0.269359	0.352318	0.587654
SVF1	-0.273485	-0.0782479	-0.49855	-0.601832	0.0476278		0.0351447	0.689568	7.72097e-05	6.46038e-07	0.80333
UBP13	-0.273306	0.109412	-0.142096	-0.273471	-0.174283		0.191791	0.721716	0.604017	0.190716	0.474569
orf19.7125	-0.273073	-0.0109741	0.037306	0.0129672	-0.0530066		0.215469	0.985588	0.917733	0.972069	0.865255
LEU5	-0.272915	-0.280224	-0.0606844	-0.0438816	0.169428		0.278321	0.354903	0.877831	0.894199	0.573533
orf19.2208	-0.272815	-0.14717	-0.0137344	0.0672843	0.0532366		0.0200725	0.329096	0.949317	0.62622	0.749499
orf19.7052	-0.272648	-0.125166	-0.152014	-0.0893077	-0.180605		0.0172876	0.415747	0.266196	0.495664	0.165376
orf19.2489	-0.272343	-0.0513131	-0.449325	-0.170598	-0.00982955		0.0423792	0.821867	0.000606455	0.227773	0.973004
orf19.2669	-0.272299	-1.28505	0.0208191	0.00406174	0.389255		0.0764316	0.189609	0.933507	1	0.78041
ORC4	-0.272144	0.00692906	-0.233052	0.0684656	0.126489		0.0470065	0.986133	0.11763	0.671268	0.434148
RPL10A	-0.27199	0.331296	-0.113821	0.280542	0.175372		0.212686	0.176851	0.707075	0.196497	0.488847
QDR2	-0.271938	0.113143	-0.42633	-0.164722	-0.418772		0.0594237	0.580522	0.00298264	0.293402	0.00459222
APE2	-0.271935	-0.0652104	-0.311873	-0.469493	-0.586429		0.0161658	0.707869	0.0071825	1.12876e-05	3.70699e-08
RER2	-0.271759	0.0799254	-0.02328	0.426424	0.229371		0.0733546	0.73062	0.929578	0.0033136	0.163559
ACB1	-0.271148	0.0474155	-0.334461	0.0731405	0.277951		0.44144	0.939319	0.393942	0.863301	0.474882
ARG3	-0.270475	-0.195891	0.546945	-0.686283	-0.114945		0.576756	0.765259	0.265586	0.104576	0.859344
RAD52	-0.270016	-0.144476	-0.0064437	-0.294417	-0.000894805		0.0231492	0.356067	0.978664	0.0143848	1
HAS1	-0.269773	-0.10002	-0.112287	0.133573	0.16789		0.00915812	0.48786	0.388581	0.232592	0.148852
PHO15	-0.269591	-0.369329	-0.522164	-0.560226	-0.676774		0.274011	0.179606	0.0303797	0.0139128	0.00391949
ERG25	-0.269193	0.341372	0.322782	0.51922	0.345469		0.323169	0.277463	0.281299	0.0417998	0.230879
orf19.2097	-0.269109	-0.137524	-0.0914995	-0.46025	-0.160854		0.0342263	0.412893	0.592881	0.000104831	0.266284
orf19.1804	-0.268925	0.184672	0.308793	0.378201	0.170157		0.220178	0.524059	0.191353	0.0781526	0.508047
orf19.6194	-0.268492	-0.528447	-0.407134	-0.540143	-0.131543		0.1577	0.00465719	0.0296805	0.0029126	0.578678
orf19.7427	-0.26775	0.0992989	-0.137694	0.237684	0.3465		0.263416	0.786727	0.670134	0.327387	0.166683
SNQ2	-0.267624	-0.0815416	-0.21244	-0.233939	-0.339558		0.0271544	0.644753	0.113251	0.0577739	0.00641483
RPL28	-0.267532	-0.134607	0.075325	0.0759102	-0.0555376		0.234978	0.66804	0.826252	0.777495	0.862682
CAT1	-0.26721	0.34706	1.01517	0.00251019	1.27161		0.581145	0.549658	0.017675	1	0.00214638
OCH1	-0.26719	0.0155163	-0.0566296	-0.0315599	-0.0336131		0.010656	0.940303	0.71679	0.820228	0.829256
orf19.1266	-0.266486	-0.17817	0.0424942	-0.144686	-0.246744		0.428937	0.702519	0.934156	0.717381	0.51448
KIN3	-0.266328	0.108334	-0.104439	-0.187707	-0.0396284		0.0209179	0.509982	0.485199	0.121692	0.819786
orf19.2050	-0.266143	-0.324381	-0.572553	-0.711595	-0.623665		0.0897177	0.0545991	9.6816e-05	6.38278e-07	2.30717e-05
SPT14	-0.266014	-0.141804	-0.0847444	-0.207068	0.0511427		0.0799608	0.489756	0.694322	0.185752	0.817622
SUI3	-0.265725	0.105151	-0.156602	0.329728	0.196237		0.178251	0.716309	0.530178	0.0875895	0.38158
RFC52	-0.265256	0.781122	-0.60516	2.30715	0.633672		0.810142	0.632449	0.59798	0.0660009	0.61969
DAL5	-0.265235	-0.180398	0.0923886	0.00676872	-0.165226		0.590636	0.809677	0.903159	0.996664	0.786709
snR43a	-0.264939	0.365693	-0.326755	-0.124598	-0.220645		0.633215	0.582418	0.610046	0.838886	0.733468
MNN43	-0.264565	-0.886968	0.253349	-0.774732	1.03553		0.820755	0.456959	0.856954	0.391781	0.312606
orf19.3947	-0.264158	0.557992	0.0185529	0.436643	0.362008		0.394004	0.0786382	0.973169	0.133742	0.256161
orf19.3919.1	-0.263986	0.0174438	-0.0226325	-0.238549	-0.366022		0.0533194	0.948782	0.924591	0.0860602	0.00815103
orf19.3482	-0.263581	-0.164325	-0.136471	-0.398528	-0.14336		0.0425859	0.314192	0.398705	0.00177684	0.364878
GLO2	-0.263423	-0.275706	-0.518833	-0.416081	-0.195017		0.0468653	0.0552255	2.79194e-05	0.00102811	0.188884
orf19.4947	-0.262803	-0.114796	-0.595803	-1.10998	-0.604287		0.0170776	0.445966	8.55381e-09	5.85053e-29	7.76691e-09
SEC10	-0.262716	0.161263	-0.056792	-0.158144	-0.0618496		0.0287427	0.285267	0.753546	0.211674	0.707986
GOR1	-0.262606	0.563159	0.174557	-1.06564	-0.76462		0.292952	0.021389	0.586636	2.3479e-06	0.000922014
MDS3	-0.262426	-0.153115	-0.394216	-0.238341	-0.265045		0.0307496	0.334777	0.000922306	0.0514542	0.038864
TIF11	-0.262312	0.311052	-0.0966803	0.385992	0.145447		0.600266	0.613398	0.896077	0.414977	0.8175
orf19.5103	-0.26185	-0.407409	-0.818048	-0.480084	-0.988028		0.140884	0.0360944	1.39841e-08	0.00203386	4.57774e-12
orf19.6818	-0.261152	0.00152775	-0.265563	0.0119192	-0.0285358		0.103721	1	0.126757	0.963399	0.908689
EFT2	-0.261084	0.177357	-0.127315	-0.0373243	-0.209006		0.205483	0.511133	0.646086	0.890872	0.367532
orf19.1852	-0.260872	-0.185447	-0.252311	0.0204964	-0.509746		0.325022	0.591703	0.403962	0.959542	0.0483084
orf19.5678	-0.260545	-0.0833005	-0.176612	0.174252	0.034176		0.199756	0.790668	0.46652	0.40963	0.910022
orf19.27	-0.260114	-0.202939	-0.193696	-0.288819	-0.319448		0.165114	0.379755	0.374248	0.116694	0.102376
CAN3	-0.260067	-0.997977	-1.00925	-2.05575	-1.65359		0.0827177	4.31197e-13	7.30874e-14	4.44995e-54	3.17934e-34
SSK2	-0.260032	0.085532	-0.187884	-0.105038	0.0298591		0.00536597	0.519968	0.0683085	0.308867	0.832529
orf19.4439.1	-0.259092	-0.510171	-0.441491	-0.0332459	-0.163837		0.222973	0.0164872	0.03656	0.908632	0.514469
orf19.4400	-0.259031	0.156513	-0.099893	-0.28251	-0.29283		0.286354	0.636724	0.771576	0.24027	0.261106
CCS1	-0.258843	-0.031378	-0.362483	-0.402466	-0.361894		0.191527	0.931159	0.076997	0.0327868	0.075494
orf19.6393	-0.258059	0.101127	-0.231063	-0.108727	-0.162059		0.0760353	0.629259	0.150238	0.498643	0.335483
LYS14	-0.258026	0.198845	0.232708	0.509706	0.611421		0.0253297	0.13381	0.0568522	2.09961e-06	1.05761e-08
ARL3	-0.257333	0.0604533	-0.215809	0.102014	-0.0388561		0.0788022	0.803746	0.187102	0.547299	0.86051
orf19.1473	-0.256902	0.532172	0.776884	0.531841	0.361512		0.648088	0.38154	0.158028	0.266873	0.461941
orf19.6635	-0.256525	-0.0890428	-0.33557	-0.0782219	-0.171897		0.0608762	0.654618	0.0139611	0.624627	0.279
orf19.1391	-0.256444	-0.203553	0.207125	-0.304666	-0.0417791		0.256966	0.464315	0.415224	0.167508	0.904332
orf19.6943	-0.255788	-0.0801192	-0.238401	0.0548199	-0.0687954		0.297309	0.846872	0.37517	0.857332	0.838466
STD1	-0.255693	-0.0617642	-0.359047	0.0415835	-0.0416618		0.0853443	0.809659	0.0162565	0.828934	0.847254
SRP40	-0.255273	-0.123681	0.0719562	0.283404	0.247842		0.476366	0.820393	0.896864	0.425496	0.533766
orf19.5376	-0.254596	-0.15241	0.0704054	-0.0588343	-0.0766971		0.316116	0.659665	0.856954	0.849736	0.825064
orf19.4960	-0.254386	-0.348092	-0.524172	-0.475849	-0.425063		0.0562164	0.0116932	3.32601e-05	0.000140326	0.00118807
orf19.4014	-0.254377	-0.0532097	-0.0620159	-0.417744	-0.0479159		0.0504677	0.809957	0.751026	0.000794261	0.796272
CHS5	-0.254211	-0.0760794	-0.214057	-0.387591	-0.131103		0.000966304	0.489594	0.00796564	1.57688e-07	0.138927
ARF1	-0.254038	0.355713	-0.113718	-0.283958	-0.186631		0.151173	0.0569922	0.627186	0.103348	0.346321
orf19.6392	-0.253011	0.178626	-0.0466222	0.295616	0.0902481		0.261404	0.545272	0.899181	0.180931	0.764941
RAD53	-0.252811	0.401455	0.0529422	-0.0757904	-0.0545537		0.397569	0.22323	0.91198	0.830513	0.898451
FTH1	-0.252124	0.843292	-0.066257	-0.20231	-0.829171		0.648449	0.114282	0.935805	0.719745	0.102376
orf19.4248	-0.251739	0.0697083	-0.245266	-0.219449	-0.0523514		0.138456	0.798379	0.190901	0.203911	0.828184
SMF3	-0.251537	-0.0400323	-0.326116	-0.311385	-0.341254		0.0755312	0.872178	0.0239265	0.0241396	0.0178097
orf19.1638	-0.250713	-0.143446	-0.514204	-0.551894	-0.155491		0.16497	0.556939	0.00259321	0.000898793	0.458767
GPD1	-0.250566	0.0431764	-0.0212302	0.0727199	-0.646031		0.0846125	0.864515	0.932543	0.66852	1.5707e-06
orf19.2835	-0.250489	-0.0971544	-0.205512	0.061635	0.18232		0.221382	0.752099	0.388812	0.804333	0.438194
SFT1	-0.249602	0.330405	-0.0585727	0.337514	0.396562		0.314822	0.245145	0.876161	0.162103	0.116425
orf19.6435	-0.249498	-0.0714958	0.0713136	-0.0563605	0.28255		0.0797488	0.745351	0.730802	0.744021	0.0597191
orf19.3831	-0.249357	0.0625521	0.184938	0.446068	0.280245		0.265163	0.866325	0.49307	0.0330845	0.239788
VPS52	-0.249094	0.00717176	-0.134357	-0.105443	-0.0608799		0.107025	0.988668	0.485438	0.538519	0.780825
ATO10	-0.248733	-0.152145	0.117427	-0.252195	-1.18988		0.677418	0.821796	0.861191	0.569018	0.12154
orf19.6440	-0.24858	0.00639288	-0.399369	-0.596304	-0.439437		0.0625862	0.988239	0.00240965	9.42761e-07	0.00090994
orf19.2742	-0.248056	-0.119129	0.0785252	-0.162066	-0.0381677		0.455882	0.812615	0.874691	0.646223	0.940669
orf19.5026	-0.247718	-0.127669	0.00613217	-0.15324	-0.304041		0.0325748	0.398457	0.979395	0.209846	0.0104676
VPH2	-0.247416	-0.516634	-0.290217	-0.628707	-0.141257		0.272952	0.0235846	0.236985	0.00253937	0.601581
orf19.805	-0.247031	0.114636	-0.10024	0.496069	0.11733		0.159869	0.643701	0.676066	0.0021907	0.585536
SPP1	-0.246786	-0.0595236	-0.325549	-0.201901	-0.243457		0.026607	0.733671	0.00309725	0.0764067	0.0393331
orf19.1943	-0.246096	-0.405079	-0.471342	-0.648887	-0.239661		0.474626	0.220823	0.19427	0.0284863	0.480813
orf19.4030	-0.245861	0.443649	0.0744014	-0.096236	0.0505507		0.070086	0.000976206	0.699345	0.527827	0.791664
orf19.7101	-0.245702	-0.0740015	-0.0685766	-0.0998341	-0.220125		0.209785	0.813896	0.816731	0.647815	0.30974
orf19.3091	-0.245399	-0.0688545	-0.185027	-0.133922	-0.120017		0.0604886	0.733867	0.218092	0.345	0.450539
DCP2	-0.24501	0.0357167	-0.0366755	0.0323157	-0.176764		0.0055803	0.814871	0.794443	0.776784	0.0689284
orf19.6168	-0.244861	-0.247304	-0.281583	-0.188188	0.0163395		0.288716	0.390754	0.254543	0.420039	0.973086
orf19.5411	-0.244759	-0.0390853	-0.0132711	-0.279302	-0.206357		0.315328	0.927078	0.976905	0.243258	0.452259
GPX3	-0.244615	-0.193545	-0.312343	-0.0587167	-0.113562		0.223568	0.452529	0.138406	0.812511	0.649072
orf19.2018.2	-0.244487	-0.757623	0.817944	-2.27398	-0.674849		0.869366	0.526777	0.483554	0.0935134	0.733308
orf19.3136	-0.244428	-0.103645	-0.168709	-0.355432	-0.120252		0.00693674	0.38844	0.0920226	4.49734e-05	0.264641
UTR2	-0.244081	-0.179273	-0.0905827	-0.232259	-0.127343		0.0269587	0.17269	0.540534	0.0366048	0.330787
orf19.1002	-0.243991	-0.0380291	-0.129209	-0.34696	-0.181302		0.0582208	0.867893	0.40937	0.00480378	0.202904
SHP1	-0.243945	-0.00467729	-0.231945	-0.0724756	-0.101387		0.0273802	0.990739	0.0481015	0.570895	0.453629
RAX2	-0.243698	-0.214601	-0.108157	-0.577787	0.0883572		0.308281	0.481782	0.745261	0.00812267	0.784677
orf19.7159	-0.243621	0.0434731	-0.227744	-0.0407532	0.184108		0.0653681	0.848493	0.112706	0.809617	0.213612
orf19.5158	-0.243147	-0.54438	-0.41754	-0.60811	-0.600387		0.211592	0.00349742	0.0289687	0.000612664	0.00108627
MIH1	-0.242753	-0.441621	-0.192147	-0.495569	-0.450646		0.14417	0.00741817	0.313197	0.00138391	0.00554467
orf19.4665	-0.242132	-0.358013	0.120939	-0.411542	0.292214		0.261553	0.129745	0.676537	0.0437163	0.203002
orf19.3184	-0.242091	0.149327	-0.234552	-0.325788	-0.0295432		0.0740925	0.395582	0.108267	0.014807	0.884264
orf19.3177	-0.24174	0.0354313	-0.351589	-0.277401	-0.15802		0.029624	0.85676	0.00138144	0.0109185	0.199452
orf19.7468	-0.241618	0.19726	0.123804	0.184928	0.0420977		0.186827	0.39381	0.604849	0.332611	0.873817
MVD	-0.241552	0.378317	0.156872	0.163115	-0.190219		0.536083	0.398125	0.761588	0.692734	0.679025
orf19.2269	-0.240809	0.376326	0.0680901	-0.224076	0.00304442		0.243747	0.0859826	0.827583	0.28036	1
TOR1	-0.240431	-0.130577	-0.300423	-0.282056	-0.0554485		0.0517962	0.422918	0.0173508	0.0200041	0.748918
orf19.7095	-0.240337	0.218285	-0.0919141	0.190902	0.0267052		0.180997	0.322016	0.710544	0.294551	0.924225
orf19.7512	-0.240335	-0.115799	-0.133929	-0.502247	-0.181632		0.244412	0.683366	0.61283	0.00678955	0.442709
orf19.3129	-0.240324	0.195732	-0.130602	0.0420959	0.204343		0.0727758	0.221843	0.429254	0.805178	0.166226
CDL1	-0.238898	-0.0217912	0.0410676	-0.142242	0.00397736		0.051459	0.924041	0.83093	0.272342	0.992927
UBA4	-0.238475	-0.090894	-0.425902	-0.317039	-0.183919		0.165035	0.718834	0.0107056	0.0571837	0.342924
RNH1	-0.238169	0.00141435	-0.272708	-0.406908	-0.221639		0.0976858	1	0.0725523	0.00276091	0.15938
HNM4	-0.237771	1.00475	0.994012	2.35405	-0.371543		0.677418	0.0304459	0.0641647	2.00713e-08	0.551777
orf19.4446	-0.237468	-0.255032	-0.336258	-0.262912	-0.363494		0.0521426	0.0536605	0.00564642	0.0285406	0.00277293
orf19.7322	-0.237304	-0.153896	-0.229416	-0.011691	-0.241404		0.255298	0.581123	0.330688	0.973371	0.285435
orf19.993	-0.237205	-0.665584	-0.209807	-0.551789	-0.694715		0.097552	6.388e-07	0.192862	3.38679e-05	2.18242e-07
orf19.1372	-0.237184	0.39292	-0.0157801	0.0594212	0.0486452		0.0227808	0.000136018	0.93229	0.628632	0.743441
orf19.714	-0.236282	0.3456	-0.0669302	0.507437	0.401752		0.341362	0.209378	0.860628	0.0265053	0.110248
ALG1	-0.23616	-0.134437	-0.0921122	-0.227434	0.0476648		0.00741344	0.218547	0.408142	0.00939109	0.696655
ZWF1	-0.235759	0.188538	-0.381113	-0.398786	-0.211785		0.234606	0.453324	0.0567356	0.0328769	0.334588
orf19.7213	-0.235713	0.0155415	-0.131781	-0.117058	-0.0163932		0.330846	0.97883	0.683687	0.66036	0.973086
RIX7	-0.235432	0.0797135	-0.1288	0.070174	0.103856		0.247009	0.802507	0.629651	0.769578	0.685981
PTH1	-0.235351	-0.272298	-0.0962811	-0.149178	-0.0401931		0.0566013	0.0469826	0.552712	0.261707	0.823773
RPL19A	-0.235165	0.350106	-0.175089	0.211221	0.21072		0.178921	0.0584617	0.397541	0.2321	0.274415
ZCF30	-0.234182	-0.102693	-0.221327	-0.19073	-0.151863		0.0489664	0.538757	0.0834312	0.123079	0.274028
orf19.6134	-0.23393	-0.0155715	-0.273844	-0.214246	-0.184871		0.0455595	0.947089	0.0234031	0.070695	0.155557
orf19.1247	-0.233849	-0.249624	-0.247826	-0.0416425	-0.203241		0.337041	0.395219	0.366989	0.894867	0.456185
HNT1	-0.233744	-0.152054	-0.15126	-0.273805	-0.224507		0.20461	0.531383	0.506178	0.129995	0.265334
orf19.764	-0.233717	-0.127084	-0.0507377	-0.135339	-0.28626		0.0271951	0.358803	0.751556	0.237105	0.00907366
FGR3	-0.233443	-0.0255628	-0.0935254	-0.152707	-0.0723817		0.293947	0.95075	0.766154	0.516336	0.812252
orf19.4798	-0.233358	-0.315932	-0.240955	-0.438487	-0.194613		0.0777813	0.0229323	0.0903265	0.000408961	0.184572
orf19.5238	-0.233349	-0.329279	0.113377	-0.223947	0.0622656		0.0075162	0.000150841	0.283881	0.0107934	0.588548
SMI1	-0.233184	-0.186965	-0.0227079	-0.151356	0.140121		0.0283943	0.133613	0.903304	0.178522	0.256047
JEN1	-0.232625	-4.91612	-1.18573	0.377611	-0.880627		0.800998	1.02107e-15	0.124141	0.678769	0.333269
orf19.413	-0.232593	1.19859	0.0147042	0.301783	1.86013		0.277517	1.68327e-11	0.968694	0.17103	3.25589e-27
orf19.3787	-0.232392	0.0646996	-0.035829	-0.0477841	0.0212702		0.031889	0.692291	0.836479	0.719884	0.900699
ABP2	-0.232244	-2.48454	-0.0146319	-2.03908	-1.64842		0.482431	2.94383e-18	0.981142	2.08834e-13	3.17345e-09
orf19.1848.1	-0.231769	0.139949	-0.148853	0.323887	0.166695		0.258667	0.616187	0.566723	0.104368	0.480421
[truncated: 4,309 more rows]

## Sheet: DEGs
List of Efg1 responsive genes in each clinical isolate background determined by RNAseq
SC5314		P76067		P57055		P87		P75010
Act	Rep	Act	Rep	Act	Rep	Act	Rep	Act	Rep
ECE1	STP1	SAP6	WOR4	ECE1	orf19.3232	ECE1	orf19.4653	SAP6	AAF1
SAP6	RIM2	SAP5	OPT4	SAP6	orf19.3378	SAP6	orf19.265	SAP5	RBR2
SAP4	TRY6	RBT4	orf19.3378	SAP4	RBR2	SAP4	HGT13	RBT4	FTR2
SAP5	orf19.1052	HWP1	ZCF25	SAP5	HGT2	SAP5	orf19.2072	HWP1	FGR2
RBT4	ADE6	orf19.1691	SUL2	RBT4	HGT1	RBT4	ZCF25	orf19.1691	orf19.5288.1
HWP1	IME2	ALS3	orf19.4571	HWP1	orf19.6114	HWP1	orf19.6222.1	ALS3	HGT1
orf19.1691	FGR50	HYR1	FMA1	orf19.1691	SUL2	orf19.1691	orf19.2468	HYR1	ZCF25
ALS3	PGA6	orf19.3337	WOR1	ALS3	FMA1	ALS3	QDR3	orf19.3337	PGA28
HYR1	orf19.2684	CFL11	CFL5	HYR1	orf19.855	HYR1	FMA1	CFL11	orf19.2202
orf19.3337	orf19.2934	orf19.217	HNM4	orf19.3337	WOR1	orf19.3337	SEO1	orf19.217	FMA1
CFL11	orf19.3437	FAV1	orf19.413	CFL11	GST1	CFL11	WOR1	FAV1	WOR1
orf19.217	orf19.1441	PGA10	PLB2	orf19.217	CAT1	orf19.217	RHD2	PGA10	orf19.1366
FAV1	orf19.7588	orf19.4936.1	orf19.612	FAV1	IFG3	FAV1	orf19.4873	orf19.4936.1	orf19.7098
PGA10	MNN13	DDR48	orf19.5809	PGA10	SAP99	PGA10	HNM4	DDR48	GST1
orf19.4936.1	orf19.475	IHD1	FGR22	orf19.4936.1	ACO1	orf19.4936.1	IFG3	IHD1	CAT1
DDR48	SEF2	RAS2	GPT1	DDR48	PLB2	DDR48	FET31	RAS2	orf19.413
IHD1	snR10c	orf19.7056	orf19.1589.1	IHD1	orf19.5549	IHD1	ACO1	orf19.7056	ACO1
RAS2	MRPL6	RTA4	PGA53	RAS2	AAP1	RAS2	orf19.5549	RTA4	SDH12
orf19.2591	PRI2	DEF1	RTA3	orf19.7056	orf19.2285	orf19.7056	orf19.515	DEF1	SDH2
orf19.7056	orf19.3694	CTN3	RTA2	RTA4	SSU1	RTA4	DRE2	CTN3	orf19.1766
RTA4	HBR2	PGA23	orf19.4550	DEF1	PGA14	DEF1	FAD3	PGA23	orf19.5549
DEF1	orf19.2018.1	orf19.6864	orf19.341	CTN3	PGA48	CTN3	MTLALPHA2	orf19.6864	AAP1
CTN3	MEA1	FAV2	orf19.3925	PGA23	orf19.1012	PGA23	orf19.2633.1	FAV2	orf19.1179
PGA23	GUT1	orf19.344	FRP1	PHO113	HIS3	orf19.6864	orf19.1049	orf19.344	FAD3
PHO113	orf19.1772	RBR1	orf19.1830	orf19.6864	INO2	FAV2	snR75	POL93	orf19.4751.1
orf19.6864	SAM50	orf19.4384.1	OAC1	FAV2	orf19.4459	orf19.344	orf19.332.1	orf19.4384.1	orf19.2067
FAV2	SFL1	RSN1	SOD4	orf19.344	orf19.1105.3	RBR1	TAZ1	RSN1	IFF6
orf19.344	orf19.3998	SCW4	orf19.5517	RBR1	CSP1	orf19.4384.1	orf19.961.2	orf19.6688	orf19.3366.1
POL93	BUD5	orf19.6079	KNS1	orf19.4384.1	PDR16	RSN1	orf19.1364	orf19.6079	NDH51
RBR1	orf19.5755	UCF1	orf19.5137	RSN1	orf19.4550	SCW4	DFR1	UCF1	orf19.3436
orf19.4384.1	PRN1	HXT5	orf19.1005	SCW4	AXL2	orf19.6079	PGA53	HXT5	orf19.1049
RSN1	FUS1	SOD3	orf19.345	orf19.6688	YHB5	UCF1	orf19.6288	SOD3	orf19.5077
SCW4	snR40	orf19.11	VTC3	orf19.6079	orf19.3925	HXT5	orf19.3352	orf19.11	orf19.6585
orf19.6688	LYS144	MAL31	SOD1	UCF1	FRP1	SOD3	orf19.2829	MAL31	NUC2
orf19.6079	orf19.2846	FRE7	CHT3	HXT5	orf19.1797	orf19.4509	orf19.4600	FRE7	PGA53
UCF1	TIM9	orf19.5431	orf19.5502	SOD3	orf19.4946	orf19.11	HIS3	orf19.5431	orf19.3352
HXT5	orf19.7301	ATO1	orf19.1599	orf19.4509	orf19.1307	MAL31	orf19.2631	ATO1	FESUR1
SOD3	orf19.5284	FRE30	orf19.4570	orf19.11	FCY21	FRE7	orf19.2637	FRE30	LEU1
orf19.4509	MTW1	ALS1	NAG4	MAL31	orf19.7545	orf19.5431	orf19.3223.1	ALS1	HIS3
orf19.11	YCG1	RBT1	orf19.1707	FRE7	ALK2	ATO1	RTA3	RBT1	INO2
MAL31	RGS2	orf19.7608	HMX1	orf19.5431	SOD4	FRE30	orf19.4337	BLP1	orf19.3223.1
FRE7	HHF22	LIP1	CFL1	ATO1	KNS1	ALS1	AMO1	orf19.1353	orf19.278
orf19.5431	orf19.1789	BLP1	DSE1	FRE30	NCE103	RBT1	orf19.1105.3	BRG1	MCI4
AAF1	ADE5,7	orf19.1353	orf19.6644	ALS1	orf19.6793	GAC1	orf19.93	HGT6	orf19.6550
ATO1	orf19.2827	INO1	YHB4	RBT1	ZCF20	LIP1	orf19.751	PST1	orf19.4468
FRE30	orf19.6482	BRG1	orf19.1397	GAC1	orf19.7027	BLP1	snR70	GDB1	RTA3
ALS1	orf19.2513	HGT6	STP1	orf19.7608	ARR3	orf19.1353	snR68	ADH5	orf19.4365
RBT1	NGT1	PST1	orf19.1052	LIP1	MCM6	INO1	RTA2	orf19.3643	orf19.5728
CSP2	orf19.3714	GDB1	FGR50	BLP1	CHT3	BRG1	orf19.1272	CUP1	orf19.1105.3
GAC1	YOX1	ADH5	snR10c	orf19.1353	orf19.7042	HGT6	COX17	GLX3	snR70
MNN45	CRH12	orf19.1736	CFL4	INO1	INT1	PST1	orf19.4167	UME6	orf19.2091
orf19.7608	KTR4	orf19.3643	PHO100	BRG1	orf19.4685	GDB1	orf19.6623	GLK4	QCR9
LIP1	orf19.2822	orf19.7167	AQY1	HGT6	orf19.4818	ADH5	MTO1	HSP12	snR68
BLP1	RXT3	orf19.1239	HHF22	PST1	orf19.1599	orf19.1736	orf19.4550	MEP2	orf19.3175
orf19.1353	orf19.173	CUP1	orf19.4569	GDB1	SAP1	orf19.3643	MIR1	MAL2	orf19.6795
INO1	orf19.5814.1	GLX3	orf19.1080	ADH5	NAG4	orf19.7167	ACO2	MFALPHA	orf19.1367.1
BRG1	RMP1	UME6	LIP4	orf19.1736	orf19.4905	orf19.1239	orf19.3228	orf19.4216	orf19.5649
orf19.2429	GDH3	GLK4	GDH3	orf19.3643	HHO1	CUP1	YHB5	orf19.2431	ACO2
HGT6	HHT2	MNN1	ENG1	orf19.1239	HMX1	GLX3	orf19.446.2	HSP21	orf19.3432
PST1	orf19.3320	HSP12	MET3	CUP1	CFL1	UME6	orf19.3516	GLK1	orf19.1549
GDB1	ENG1	MEP2	FGR41	GLX3	orf19.810	GLK4	orf19.2201	PLB1	orf19.446.2
ADH5	MET3	MAL2	orf19.4150	UME6	SAP2	MNN1	orf19.1150.1	orf19.4450.1	orf19.2821
orf19.1736	orf19.1484	orf19.4216	XOG1	GLK4	HCM1	HSP12	LYS22	RCT1	orf19.7590
orf19.3643	orf19.7198	HSP21	ROA1	MNN1	orf19.2887	MAL2	orf19.341	orf19.7380	orf19.341
orf19.7167	orf19.5299.1	GLK1	GIT2	HSP12	DSE1	orf19.4216	orf19.3925	IFE2	orf19.3925
orf19.1239	HOS3	orf19.4450.1	OFI1	MEP2	PST3	orf19.2431	PAM18	orf19.2701	CCC1
CUP1	ADE4	RCT1	BTA1	MAL2	orf19.3586	HSP21	FCA1	orf19.3684	CYC1
GLX3	ATM1	orf19.7380	FUN31	MFALPHA	AMO2	GLK1	CYC1	RHR2	orf19.4128
UME6	FGR41	orf19.2704	orf19.1584	orf19.4216	YMX6	PLB1	orf19.1662	orf19.2590	orf19.4946
GLK4	orf19.6027	IFE2	NRG1	orf19.2431	orf19.3972	orf19.4450.1	orf19.3089	PHR2	TIM12
MNN1	orf19.4150	orf19.3232	CDC6	HSP21	orf19.4115	RCT1	orf19.7370	HWP2	orf19.1830
HSP12	XOG1	orf19.2701	orf19.2049	GLK1	SNM1	orf19.7380	TIM12	orf19.1167	orf19.4758
MEP2	ESC4	orf19.3684	RNY11	PLB1	YHB4	orf19.2704	orf19.1830	MNN12	DAD1
MAL2	orf19.3147	RHR2	orf19.3748	orf19.4450.1	GPI19	IFE2	OAC1	orf19.6919	orf19.4498
MFALPHA	orf19.7306	FRP5	PGA34	RCT1	HAP2	orf19.2701	MRPL33	orf19.2210	orf19.6035
orf19.2959	HNM1	CIP1	FRE10	orf19.7380	FGR50	orf19.3684	orf19.258	PLB5	PGA32
orf19.4216	PRM9	PHR2	HGT20	orf19.2704	PGA6	RHR2	FCY21	FCY2	orf19.5064.1
orf19.2431	ROA1	orf19.2212	orf19.3376	IFE2	SEF2	FRP5	orf19.4450.2	HGC1	orf19.276
HSP21	GIT2	HWP2	orf19.7502	orf19.2701	snR10c	CIP1	orf19.8278	MRV8	PGA39
GLK1	OFI1	orf19.1167	PGA38	orf19.3684	BUD5	orf19.2590	orf19.1360	ICL1	NCE103
PLB1	MNN23	MNN12	RNR3	RHR2	DAL52	PHR2	orf19.5064.1	SOU2	ALI1
orf19.4450.1	BTA1	orf19.6919	orf19.5267	CIP1	orf19.5284	orf19.1167	MRPL37	IHD2	orf19.1717
RCT1	RHB1	orf19.2210	orf19.7336	orf19.2590	RGS2	MNN12	orf19.6916	orf19.6816	VTC3
orf19.7380	FUN31	PLB5	orf19.6805	PHR2	orf19.6482	orf19.6919	orf19.276	orf19.6888	CHT3
orf19.2704	PGA5	FCY2	PGA31	HWP2	orf19.1080	orf19.2210	IMG2	PCK1	orf19.4685
IFE2	ECM22	HGC1	MNN41	orf19.1167	LIP4	PLB5	orf19.5517	GCA1	HMX1
orf19.4653	orf19.1584	MRV8	PHO89	MNN12	orf19.5814.1	FCY2	orf19.6503	ASR1	CFL1
orf19.3232	SLP3	PRA1	orf19.3869	orf19.6919	RMP1	HGC1	orf19.4324	IFA14	orf19.5929
orf19.2701	orf19.6008	ICL1	orf19.5069	orf19.2210	HHT2	IFF3	CAT8	orf19.6758	DUR4
orf19.3684	orf19.5896	SOU2	MET18	PLB5	ENG1	ICL1	orf19.5137	PST2	orf19.2938
RHR2	NRG1	IHD2	orf19.3048	FCY2	orf19.6391	SOU2	NCE103	ADAEC	VRG4
FRP5	CDC6	orf19.6816	SIM1	orf19.2620	orf19.5299.1	IHD2	orf19.345	orf19.4886	orf19.6347
CIP1	orf19.1268	orf19.6888	SCW11	HGC1	ATM1	orf19.6816	orf19.1717	orf19.6267	orf19.3972
orf19.2590	orf19.2049	PCK1	PHO8	ICL1	FGR41	orf19.6888	ZCF20	orf19.6148	GPI19
PHR2	orf19.2778	PRY1	orf19.1651	SOU2	XOG1	PCK1	CHT3	CTR1	TRY6
orf19.2212	orf19.4875	GCA1	EFH1	IHD2	ALK8	orf19.2430	orf19.1485	WOR3	orf19.5589
HWP2	orf19.3218	ASR1	HGT10	orf19.6816	orf19.7306	PRY1	orf19.5515	STF2	snR10c
orf19.1167	orf19.2674	IFA14	PGA26	orf19.6888	PRM9	GCA1	orf19.4685	orf19.2371	PHO100
MNN12	orf19.2509	orf19.6758	orf19.938	PCK1	ROA1	ASR1	orf19.4818	orf19.2048	SAM50
orf19.6919	orf19.4819	PST2	orf19.5141	PRY1	GIT2	IFA14	SAP1	orf19.6608	PRN1
orf19.2210	orf19.4748	ADAEC	orf19.6276	PHO112	OFI1	orf19.6758	orf19.4676	MNN22	orf19.1789
PLB5	orf19.4942	orf19.4886	RHD1	GCA1	FUN31	PST2	CWH8	orf19.6084	NGT1
FCY2	orf19.4090	MNN15	BUD20	ASR1	ECM22	ADAEC	orf19.1707	TRY4	orf19.4189
orf19.2620	RNY11	orf19.6148	PHO87	IFA14	orf19.1584	orf19.4886	HMX1	orf19.1409.2	LIP4
HGC1	orf19.3954.1	CTR1	CSA2	orf19.6758	SLP3	MNN15	CFL1	orf19.2812	orf19.2822
MRV8	WOR2	STF2	IFF8	PST2	orf19.6008	orf19.6148	orf19.7386	ERG251	ENG1
IFF3	CD39	PGA17	DAG7	ADAEC	orf19.5896	CTR1	orf19.5929	orf19.1862	orf19.6391
PRA1	orf19.3748	orf19.2048	orf19.5933	MNN15	NRG1	WOR3	AAT22	orf19.2962	orf19.5299.1
ICL1	orf19.3984	orf19.6608	PIR1	orf19.6267	CDC6	STF2	MIA40	PSA2	FGR41
SOU2	orf19.7596	MNN22	YWP1	orf19.6148	orf19.2049	orf19.2371	orf19.3367	orf19.675	XOG1
IHD2	PGA34	orf19.6084	orf19.2638.1	CTR1	orf19.4875	PGA17	orf19.1735	SOD6	PRM9
orf19.6816	FRE10	TRY4	ADH3	WOR3	orf19.3218	orf19.2048	orf19.7209	SOD5	ROA1
orf19.6888	orf19.6277	orf19.1409.2	BMT4	STF2	orf19.2674	orf19.6608	SAM51	WH11	GIT2
PCK1	orf19.1392	orf19.2812	RBE1	orf19.2371	orf19.2509	MNN22	orf19.204	orf19.2515	OFI1
orf19.2430	NUP	ERG251	PGA30	orf19.2048	orf19.4819	orf19.6084	DSE1	GPX2	orf19.1584
PRY1	HGT20	orf19.1862	orf19.1258	orf19.6608	orf19.4748	TRY4	PST3	FCR1	orf19.6008
PHO112	orf19.3376	ZRT1	orf19.3621	MNN22	orf19.1778	orf19.1409.2	orf19.2936	orf19.7567	orf19.2049
GCA1	SPO11	orf19.2962	orf19.2366	orf19.6084	RNY11	orf19.2812	SUT1	orf19.6311	orf19.2509
ASR1	orf19.7502	PSA2	RHD3	TRY4	orf19.3748	ERG251	orf19.5235	OPT4	orf19.4819
IFA14	PGA38	SOD6		orf19.1409.2	orf19.7596	orf19.1862	orf19.4751	ADH1	orf19.4748
orf19.6758	orf19.4955	AGA1		orf19.2812	PGA34	orf19.2962	orf19.3586	SIT1	RNY11
PST2	RNR3	WH11		ERG251	FRE10	PSA2	orf19.2851	ADH2	CD39
ADAEC	orf19.5267	orf19.2515		orf19.1862	orf19.2481	orf19.675	SWE1	orf19.3982	orf19.3748
orf19.4886	ADH4	GPX2		orf19.2962	orf19.5289	SOD6	YMX6	orf19.7455	orf19.3984
MNN15	FET3	orf19.7567		PSA2	orf19.1392	SOD5	orf19.3972	orf19.5290	orf19.7596
orf19.6267	orf19.7336	orf19.6311		orf19.675	NUP	WH11	orf19.4115	orf19.5205	PGA34
orf19.6148	orf19.6805	orf19.2253		SOD6	HGT20	orf19.2515	YHB4	RFX2	HGT20
CTR1	CHT2	OP4		SOD5	orf19.3376	GPX2	orf19.1397	orf19.1430	SPO11
WOR3	orf19.5262	ADH1		WH11	SPO11	orf19.3924	GPI19	MNN24	orf19.7502
STF2	PGA31	ADH2		orf19.2515	orf19.7502	orf19.7567	orf19.1043	FDH1	RNR3
orf19.2371	MNN41	orf19.3982		GPX2	PGA38	orf19.6311	RIM2	PGA60	orf19.5267
PGA17	orf19.5717	orf19.7455		orf19.7567	RNR3	PXP2	orf19.5589	ASR3	orf19.7336
orf19.2048	orf19.3711	orf19.5290		orf19.6311	orf19.5267	orf19.2253	FGR50	orf19.7029	orf19.6805
orf19.6608	TPO3	orf19.5205		PXP2	orf19.7336	ADH1	PGA6	orf19.2959.1	PGA31
MNN22	MRV1	RFX2		OP4	orf19.6805	SIT1	MNN13	HGT12	MNN41
orf19.6084	PHO89	orf19.1430		OPT4	PGA31	ADH2	SEF2	ATO9	orf19.3711
TRY4	orf19.3869	MNN24		ADH1	MNN41	orf19.3982	snR10c	orf19.7085	PHO89
orf19.1409.2	orf19.2312	FDH1		orf19.3982	orf19.5717	orf19.7455	MRPL6	HPD1	orf19.7364
orf19.2812	orf19.4394	PGA60		orf19.7455	orf19.3711	orf19.4530.1	MEA1	orf19.6592	orf19.2024
WOR4	BMT9	GCY1		orf19.4530.1	TPO3	orf19.5290	GUT1	ECM4	orf19.5069
ERG251	orf19.2024	ASR3		orf19.5290	PHO89	orf19.5205	SFL1	FAR1	orf19.3048
orf19.1862	orf19.5069	orf19.2959.1		orf19.5205	orf19.3869	RFX2	orf19.3998	CDR11	SCW11
ZRT1	MET18	HGT12		RFX2	orf19.2312	orf19.1430	DAL52	orf19.2372	PHO8
orf19.2962	orf19.4011	ATO9		orf19.1430	orf19.4394	MNN24	snR40	LAP3	orf19.6487
PSA2	orf19.3048	orf19.7085		MNN24	BMT9	FDH1	TIM9	MLS1	orf19.5233
orf19.675	orf19.4814	HPD1		FDH1	orf19.5069	PGA60	orf19.5284	CSP37	orf19.6458
SOD6	HSP31	orf19.6592		PGA60	MET18	orf19.1370	HHF22	orf19.5954	EFH1
SOD5	SIM1	PTP3		GCY1	orf19.3048	GCY1	orf19.1789	OSM1	HGT10
AGA1	SCW11	ECM4		ASR3	SIM1	ASR3	orf19.4569	MDR1	PGA26
WH11	PHO8	PGA61		orf19.7029	SCW11	orf19.7029	ADE5,7	HGT19	orf19.937
orf19.2515	SAP3	FAR1		orf19.2959.1	PHO8	orf19.2959.1	NGT1	orf19.1363	orf19.938
GPX2	snR62	orf19.1541		HGT12	orf19.6487	HGT12	LIP4	orf19.2061	BUD20
FCR1	orf19.1651	CDR11		orf19.7085	orf19.5233	orf19.7085	RXT3	orf19.2638	orf19.6484
orf19.3924	orf19.6493	orf19.5863		HPD1	snR62	HPD1	GDH3	PDC11	DAG7
orf19.7567	orf19.6458	LAP3		orf19.4749	orf19.5844	orf19.4749	ENG1	snR8b	orf19.5933
orf19.6311	EFH1	MLS1		orf19.6592	orf19.1651	orf19.6592	orf19.1484	orf19.2175	orf19.2638.1
PXP2	orf19.4214	orf19.510		PTP3	orf19.6493	PTP3	orf19.7198	IFF11	ADH3
orf19.2253	STE2	orf19.6491		ECM331	orf19.6458	ECM331	orf19.6391	GPH1	RBE1
OP4	MRV2	orf19.6224		ECM4	EFH1	ECM4	orf19.5299.1	orf19.2517	PGA30
OPT4	HGT10	orf19.5954		PGA61	MRV2	PGA61	ADE4	GCA2	orf19.3897
ADH1	PGA26	BGL22		FAR1	HGT10	CDR11	FGR41	orf19.376	orf19.3621
SIT1	orf19.937	orf19.1582		orf19.1541	orf19.937	orf19.5863	orf19.4150	TDH3	orf19.2366
ADH2	orf19.5572	OSM1		CDR11	orf19.5572	orf19.2372	XOG1	OPT2	RHD3
orf19.3982	orf19.557	HGT19		orf19.5863	orf19.557	orf19.36.1	orf19.3147	orf19.3499
orf19.7455	orf19.938	orf19.2638		orf19.2372	orf19.938	LAP3	HNM1	AMS1
orf19.4530.1	orf19.5141	PDC11		orf19.36.1	orf19.6248	MLS1	ROA1	orf19.1964
orf19.5290	ALS7	snR8b		LAP3	orf19.6276	orf19.7303	GIT2	TEC1
orf19.5205	orf19.6248	orf19.6859		MLS1	RHD1	orf19.3655	OFI1	OPT6
RFX2	orf19.6276	orf19.2175		orf19.510	BUD20	orf19.6491	RHB1	orf19.2317
orf19.1430	orf19.6501	orf19.3826		orf19.4880	orf19.6484	CSP37	FUN31	CBP1
MNN24	RHD1	GCA2		orf19.7303	CSA2	BGL22	orf19.1584	YHB1
FDH1	orf19.6179	orf19.265		orf19.3655	LDG3	orf19.1582	orf19.6008	ALD6
PGA60	BUD20	orf19.3499		orf19.6491	IFF8	OSM1	orf19.5896	SFC1
orf19.1370	PHO87	AMS1		orf19.6224	DAG7	MDR1	NRG1	orf19.7356
GCY1	orf19.6484	orf19.1964		CSP37	orf19.5933	HGT19	CDC6	orf19.5532
ASR3	CSA2	orf19.69		orf19.5954	PIR1	orf19.1363	orf19.2049	orf19.7278
orf19.7029	LDG3	TEC1		OSM1	YWP1	orf19.2638	orf19.4875	DUR3
orf19.2959.1	IFF8	OPT6		HGT19	orf19.2638.1	PDC11	orf19.4819	orf19.2726
HGT12	DAG7	orf19.5264		orf19.2061	ADH3	snR8b	orf19.4748	orf19.823
ATO9	orf19.5933	orf19.2317		snR33a	BMT4	orf19.2175	RNY11	HXK2
orf19.7085	PIR1	CBP1		PDC11	HGT17	IFF11	orf19.3954.1	XYL2
HPD1	YWP1	orf19.5874		orf19.2175	RBE1	GPH1	WOR2	orf19.1257
orf19.4749	orf19.2638.1	YHB1		GPH1	PGA30	HNM3	CD39	RNR22
orf19.6592	ADH3	KIP4		orf19.3826	orf19.1258	orf19.3826	orf19.3748	GAD1
PTP3	BMT4	SFC1		GCA2	orf19.3621	GCA2	PGA34	PFK2
ECM331	HGT17	orf19.7356		TDH3	orf19.2366	orf19.376	FRE10	CDC19
ECM4	RBE1	orf19.5532		orf19.3499	RHD3	TDH3	orf19.2481	orf19.2038
PGA61	PGA30	DUR3		AMS1		orf19.3499	orf19.1392	HAK1
orf19.3852	orf19.3897	orf19.823		orf19.1964		AMS1	HGT20	GIT1
FAR1	orf19.1258	IRO1		orf19.69		orf19.1964	orf19.3376	orf19.1152
orf19.1541	orf19.3621	orf19.6200		OPT6		orf19.69	SPO11	SHA3
orf19.3378	orf19.2366	orf19.2781		WSC2		TEC1	orf19.7502	SKN2
CDR11	RHD3	RNR22		orf19.5592		OPT6	PGA38	DAP1
orf19.5863		HRQ2		orf19.5264		orf19.5611	RNR3	orf19.776
orf19.4055		orf19.5536		orf19.2317		orf19.5592	orf19.5267	UGA6
orf19.2372		orf19.2038		CBP1		orf19.5264	orf19.7336	orf19.3325
orf19.36.1		HAK1		YHB1		orf19.2317	orf19.6805	orf19.2076
GLG2		GIT1		KIP4		CBP1	PGA31	orf19.2296
LAP3		CEK2		orf19.7278		orf19.5874	MNN41	DCK1
MLS1		SHA3		HXK2		YHB1	orf19.5717	PGA45
orf19.510		DAP1		XYL2		ALD6	orf19.3711	orf19.670.2
orf19.4880		orf19.776		IRO1		KIP4	TPO3	QDR1
orf19.7303		UGA6		orf19.6200		SFC1	PHO89	orf19.7341.1
orf19.3655		orf19.2076		orf19.2781		orf19.7356	orf19.3869	LIP5
orf19.6491		GTT13		RNR22		orf19.7278	orf19.5212	MRV4
orf19.6224		SPR3		GAD1		orf19.823	orf19.4394	VPS70
CSP37		DCK1		HRQ2		HXK2	BMT9	GPM1
orf19.5954		ACS1		PFK2		XYL2	orf19.5069	CHA1
BGL22		PGA45		CDC19		orf19.3461	MET18	IFF9
orf19.1582		orf19.670.2		orf19.4508		IRO1	orf19.4011	LYS143
GTT1		orf19.3373		orf19.2038		orf19.6200	orf19.3048	orf19.2457
OSM1		SCS7		FRP3		orf19.2781	SIM1	GRP2
MDR1		orf19.7341.1		GIT1		RNR22	SCW11	MKK2
HGT19		orf19.4391		CEK2		GAD1	PHO8	orf19.7214
orf19.1363		LIP5		orf19.1152		HAC1	orf19.6487	SUR2
orf19.2061		MRV4		SHA3		HRQ2	orf19.5233	orf19.7227
orf19.2638		LYS143		SKN2		PFK2	orf19.1651	AHP1
snR33a		orf19.7341		DAP1		orf19.5536	orf19.6458	HEM13
PDC11		orf19.2457		orf19.3325		CDC19	EFH1	LIP7
snR8b		MKK2		orf19.2076		orf19.4508	HGT10	SLK19
orf19.6859		FGR23		GTT13		orf19.2038	PGA26	PGI1
orf19.2175		orf19.7214		orf19.2296		FRP3	orf19.5572	orf19.1433
IFF11		orf19.4081		DCK1		orf19.1562	orf19.557	ERG1
GPH1		EXG2		ACS1		CEK2	orf19.938	PFK1
orf19.3826		HEM13		PGA45		orf19.1152	ALS7	ENO1
orf19.2517		SLK19		orf19.3373		SHA3	orf19.6248	orf19.715
GCA2		orf19.7504		QDR1		YVC1	orf19.6276	IFR1
orf19.376		FMO1		orf19.7341.1		SKN2	RHD1	EAP1
TDH3		orf19.1433		LIP5		DAP1	BUD20	BUL1
OPT2		orf19.715		GPM1		SAP30	PHO87	orf19.915
orf19.265		EAP1		IFF9		UGA6	orf19.6484	orf19.6852.1
orf19.3499		BUL1		MTLALPHA1		orf19.3325	CSA2	TPS3
AMS1		orf19.915		LYS143		orf19.2076	LDG3	orf19.1189
orf19.1964		orf19.6968		orf19.7341		orf19.4507	IFF8	FET34
orf19.69		orf19.6142		orf19.2457		SPR3	DAG7	orf19.6899
NAT4		orf19.716		GRP2		orf19.2296	orf19.5933	PGK1
TEC1		orf19.1189		MKK2		HGT18	PIR1	orf19.5169
OPT6		orf19.3679		FGR23		DCK1	YWP1	FRP6
PGA46		orf19.2460		orf19.7214		ACS1	orf19.2638.1	SIR2
orf19.5611		FRP6		SUR2		PGA45	ADH3	orf19.3460
WSC2		orf19.3828		orf19.7227		orf19.670.2	BMT4	GAP4
orf19.5264		SIR2		EXG2		orf19.3373	RBE1	DOG1
PGA25		orf19.3460		AHP1		QDR1	PGA30	orf19.2125
orf19.2317		GAP4		HEM13		orf19.3444	orf19.3897	TPI1
CBP1		orf19.4711		SLK19		SCS7	orf19.1258	orf19.7310
orf19.5874		HOL1		orf19.7504		orf19.7341.1	orf19.3621	ASM3
YHB1		orf19.90		PGI1		VPS70	orf19.2366	orf19.2072
ALD6		ASM3		FMO1		GPM1	RHD3	YKE2
KIP4		DLD1		orf19.1433		HEX1		orf19.2529.1
SFC1		orf19.2529.1		ERG1		LYS143		orf19.711
orf19.7356		orf19.711		PFK1		orf19.7341		FBA1
orf19.5532		orf19.4121		ENO1		PHM7		orf19.3053
orf19.7278		WSC4		orf19.715		orf19.2457		orf19.2691
DUR3		orf19.2691		IFR1		GRP2		orf19.1940
orf19.2726		CSR1		NTH1		MKK2		PDX3
orf19.823		HGT2		EAP1		orf19.7214		orf19.4445
HXK2		orf19.5686		orf19.915		SUR2		HGT2
orf19.4305		orf19.7009		orf19.6852.1		orf19.7227		orf19.5686
XYL2		CTN1		orf19.6968		EXG2		orf19.4612
orf19.3461		orf19.7340		TPS3		AHP1		DES1
orf19.1257		ATO5		orf19.716		HEM13		orf19.7009
IRO1		THI13		orf19.1189		LIP7		CTN1
orf19.33		AOX1		FET34		SLK19		orf19.7340
orf19.5270		SFL2		PGK1		orf19.7504		CZF1
orf19.6200		MDH1		PDC12		PGI1		PGA52
orf19.2781		MRF1		orf19.3828		FMO1		orf19.6578
RNR22		orf19.1768		SIR2		orf19.1433		DAL9
GAD1		CDR4		orf19.3460		ERG1		THI13
PGA56		PGA44		GAP4		PFK1		AOX1
HAC1		orf19.246		DOG1		ENO1		orf19.6637
HRQ2		orf19.1349		orf19.2125		orf19.715		orf19.5655
PFK2		orf19.1991		ERG10		IFR1		SFL2
orf19.5536		POX18		TPI1		NTH1		orf19.6443
orf19.929		orf19.4264		orf19.4711		EAP1		MDH1
CDC19		GAL10		HOL1		CPP1		MRF1
PUT4		orf19.5353		orf19.7310		BUL1		TPS1
orf19.4508		PGA57		orf19.90		orf19.915		PTP1
RBR2		ASR2		ASM3		orf19.6852.1		orf19.6469
orf19.2038		orf19.3087.1		CLG1		TPS3		CST5
FRP3		PLB4.5		YKE2		orf19.6142		OLE1
HAK1		TYE7		DLD1		orf19.716		orf19.3310
orf19.3863		orf19.1350		orf19.2529.1		orf19.1189		PRC2
GIT1		TEN1		FBA1		orf19.3679		CDR4
orf19.1562		MOH1		ZCF10		PGK1		GDH2
HGT13		FAA2		orf19.1940		orf19.2460		MNT2
orf19.211		orf19.5114.1		CSR1		PDC12		orf19.5763
CEK2		orf19.3793		GPX1		orf19.5169		IFE1
orf19.1152		orf19.3879		CPH1		FRP6		orf19.246
orf19.4668		orf19.3932.1		SET3		orf19.3828		orf19.1349
SHA3		FRE3		ZCF26		orf19.7305		TPS2
YVC1		orf19.4246		DES1		SIR2		TNA1
SKN2		orf19.6605		orf19.4607		SHE3		GAL10
DAP1		ARO9		CTN1		orf19.3460		FUR4
orf19.1277		FMP45		orf19.7340		orf19.4805		PGA18
MNN14		DAL4		orf19.6578		GAP4		ZSF1
orf19.1664		orf19.1867		orf19.2124		DOG1		orf19.6465
FTR2		orf19.6586		THI13		GAL4		MAE1
orf19.3325		CRH11		AOX1		orf19.2125		orf19.6840
orf19.2076		PGA11		orf19.6637		DAC1		SAP9
FAV3		RME1		orf19.6443		TPI1		PGA57
GTT13		DAL7		MRF1		orf19.4711		CRZ2
orf19.4507		HSP70		ARE2		orf19.7310		orf19.775
MNN4		orf19.5508		TPS1		orf19.90		ASR2
orf19.2296		FMO2		PTP1		ASM3		orf19.2737
HGT18		HGT8		orf19.6469		YKE2		PLB4.5
DCK1		UGA32		orf19.6855		DLD1		TYE7
ACS1		orf19.3219		MNT2		orf19.2529.1		orf19.1350
PGA45		HSP30		orf19.5763		ATC1		orf19.398
orf19.1539		orf19.6518		BMT8		orf19.711		MOH1
orf19.670.2		orf19.416		orf19.246		orf19.6522		PGA54
orf19.3373		orf19.6555		orf19.1349		FBA1		DAK2
QDR1		IFF4		TPS2		orf19.3053		orf19.5114.1
orf19.3444		OSM2		MHP1		orf19.2691		CMK1
SCS7		AGO1		orf19.1991		PHR1		orf19.1785
orf19.7341.1		orf19.7252		orf19.2278		orf19.1940		orf19.3793
orf19.4391		CDA2		GAL10		orf19.5210		HGT7
LIP5		orf19.6604		PGA18		PDX3		orf19.215
VPS70		DUR1,2		ZSF1		CSR1		orf19.1800
GPM1		orf19.2169		SAP9		orf19.4445		orf19.3007.2
CHA1		ALS9		PGA57		GPX1		orf19.3932.1
IFF9		PLB3		orf19.2966		HGT2		orf19.4246
HEX1		orf19.6704		orf19.775		CPH1		orf19.1461
MTLALPHA1		orf19.6687		ASR2		orf19.5686		PGA62
LYS143		orf19.4921.1		orf19.3087.1		SET3		ARO9
orf19.7341		orf19.1106		orf19.1564		DES1		STP4
PHM7		JEN1		orf19.2737		orf19.4607		FMP45
orf19.2457		ABP2		PLB4.5		orf19.5614		orf19.3302
GRP2		GST3		orf19.699		orf19.7009		DAL4
MKK2		HGT16		TYE7		VAM3		orf19.1867
FGR23		orf19.1476		orf19.398		orf19.3051		orf19.6586
orf19.7214		AOX2		DAK2		RHO2		GAP2
SUR2		orf19.2247		orf19.5114.1		orf19.7340		CRH11
orf19.4779		orf19.4179		orf19.3793		PGA52		XKS1
orf19.7227		orf19.5308		HGT7		ATO5		orf19.6103
EXG2		GAL102		orf19.3932.1		orf19.2124		XUT1
AHP1		orf19.1939		orf19.1461		MNT4		DAL1
HEM13		orf19.2168		orf19.1656		THI13		SAP10
LIP7		orf19.3988		orf19.3302		AOX1		RME1
SLK19		orf19.2905		SUA72		orf19.6637		HSP70
orf19.7504		orf19.4654		GLC3		SFL2		orf19.6920
PGI1		orf19.3626.1		GAP2		orf19.6443		orf19.4043
FMO1		PGA13		CRH11		MRF1		orf19.5250
orf19.1433		JEN2		POS5		TPS1		AFP99
EHT1		orf19.3735		XKS1		PTP1		orf19.3932
orf19.4780		orf19.2922		XUT1		orf19.6469		HGT8
ERG1		orf19.5728		HOL4		HSP104		orf19.1395
PFK1		STE4		RME1		orf19.6855		orf19.6660
ENO1		orf19.1580		HSP70		CST5		orf19.951
orf19.715		AGP2		orf19.6920		OLE1		orf19.442
GRE2		IFF5		orf19.4132		orf19.3310		orf19.3219
IFR1		ARG8		orf19.7459		ARG1		orf19.5402
NTH1		RBT7		HGT8		PRC2		orf19.419
EAP1		orf19.7274		orf19.1395		CDR4		orf19.6077
PUT1		RFG1		UGA32		CDG1		HSP30
PTK2		orf19.4872		orf19.951		GDH2		PYC2
CPP1		HMS1		orf19.3219		MNT2		FLO9
BUL1		orf19.552		HSP30		orf19.2506		MNN42
BMT7		orf19.4783		orf19.5812		orf19.5763		CRP1
orf19.5288.1		orf19.2713		orf19.5342.2		BMT8		orf19.1330
orf19.915		orf19.5735.3		orf19.6555		orf19.4013		orf19.5514
orf19.6852.1		IME2		orf19.1330		IST2		orf19.5826
PIN3		orf19.2846		GAL1		orf19.2552		orf19.7288
orf19.6968		orf19.2509		AGO1		PGA44		FBP1
TPS3		CHT2		CSH1		orf19.1349		orf19.5683
orf19.716		orf19.7364		orf19.6703		GFA1		orf19.2261
orf19.1189		orf19.4011		orf19.6604		TPS2		GAL1
orf19.7110		orf19.6487		RIB3		orf19.7425		CPH2
FET34		MRV2		orf19.7297		orf19.4898		CSH1
orf19.3679		orf19.6484		orf19.6601		ERG3		orf19.7283
orf19.3635		LDG3		orf19.4690		MHP1		orf19.6703
orf19.6899				orf19.6017		orf19.1991		CDA2
PGK1				CAN3		orf19.4504		orf19.6196
CIT1				AOX2		orf19.2278		DUR1,2
orf19.2460				PBR1		orf19.4264		orf19.6601
MAC1				TER1		GAL10		orf19.5125
PDC12				SOU1		CHS4		CFL5
CAG1				orf19.5308		PGA18		orf19.4690
orf19.5169				orf19.2905		ZSF1		orf19.2734
FRP6				ARC40		orf19.6465		orf19.6770
orf19.3828				orf19.3626.1		PSD2		ROB1
orf19.7305				PGA13		SUC1		orf19.1827
SIR2				orf19.4476		PGA57		CUP9
SHE3				JEN2		orf19.2966		ECM15
orf19.1122				RBT7		orf19.775		CAN3
orf19.3460				RFG1		orf19.3087.1		ABP2
orf19.4805				HMS1		orf19.1564		orf19.1146
orf19.6113				CWH8		orf19.2737		orf19.2838
GAP4				HST6		PLB4.5		orf19.4791
DOG1				orf19.2846		TYE7		orf19.3442
GAL4				CHT2		orf19.2769		HGT16
orf19.2125						ERG11		orf19.1169
ERG10						orf19.1350		AOX2
DAC1						orf19.398		orf19.5813
TPI1						MOH1		orf19.4763
orf19.4711						orf19.338		SOU1
HOL1						orf19.2565		ATO6
orf19.7310						FAA2		orf19.5308
orf19.90						PGA54		GAL102
ASM3						DPP3		EBP1
orf19.7092						DAK2		orf19.1641
CLG1						orf19.5114.1		orf19.2870
YKE2						orf19.3003		IFD6
HET1						orf19.6852		orf19.3988
DLD1						CMK1		OPT1
orf19.1654						orf19.1785		orf19.2905
orf19.3501						orf19.3793		ARA1
orf19.2529.1						orf19.6869		orf19.2220
ATC1						HGT7		orf19.732
orf19.5692						AYR2		orf19.6658
orf19.711						orf19.5773		orf19.787.1
orf19.6522						orf19.3879		orf19.673
FBA1						orf19.1800		TEF4
orf19.4121						COQ6		PGA13
snR42a						orf19.2397		orf19.1117
WSC4						orf19.6579		SPO75
orf19.1124						orf19.6741		JEN2
ZCF10						orf19.4246		AMO1
orf19.3053						ATO2		OPT7
orf19.2691						ARO9		AGP2
PHR1						FMP45		IFF5
orf19.7158						orf19.1656		PAD1
AHR1						orf19.3302		CFL2
orf19.1940						orf19.5860		RFG1
orf19.5210						GLC3		HMS1
PDX3						CRH11		orf19.6874
CSR1						POS5		orf19.6983
GPX1						orf19.7304		orf19.4783
GDI1						NCR1		CWH8
orf19.5422						XKS1		orf19.4227
orf19.1037						orf19.7329		DLH1
HGT2						HOL4		CFL4
CPH1						TPO4		orf19.2846
orf19.5686						SAP10		orf19.4942
CIS2						RME1		HSP31
SET3						DAL7		BMT4
ZCF26						HSP70
orf19.4612						orf19.4043
DES1						orf19.6353
orf19.4607						orf19.4132
orf19.2163						orf19.3932
orf19.5614						FMO2
NAT5						orf19.1611
orf19.1139						orf19.1395
orf19.7009						UGA32
orf19.5535						orf19.4287
VAM3						orf19.951
orf19.3156						TFS1
orf19.3051						orf19.5402
CTN1						orf19.419
RHO2						orf19.6077
PFY1						PYC2
orf19.7340						orf19.6518
orf19.5370						FLO9
CZF1						CRP1
PGA52						orf19.6555
STE50						orf19.1330
ATO5						GIT4
orf19.6578						KSP1
orf19.2124						orf19.5514
DAL9						orf19.6520
TRP1						OSM2
MNT4						LIG4
THI13						orf19.1840
orf19.6534						orf19.4263
AOX1						BUB3
orf19.6637						GAL1
orf19.5655						CPH2
SFL2						AGO1
LSP1						CSH1
PLD1						orf19.855
orf19.2607						orf19.7283
SEC61						orf19.6703
orf19.6443						CDA2
MDH1						orf19.6604
MRF1						orf19.6601
orf19.7266						orf19.5125
orf19.2274						CLN3
orf19.1768						orf19.4690
ARE2						ALS5
orf19.4666						orf19.6641
TPS1						FUM11
PTP1						orf19.4947
SUN41						GOR1
orf19.6469						CAN3
HSP104						ABP2
orf19.7566						GST3
orf19.6855						ZCF18
CST5						orf19.1146
ZCF9						orf19.100
orf19.6219						GAL7
OLE1						orf19.541
SRR1						orf19.4791
orf19.1162						orf19.1476
orf19.3310						AOX2
ARG1						orf19.4763
PRC2						orf19.2047
orf19.7672						DUR32
CDR4						orf19.5308
DOT5						EBP1
CEK1						orf19.2870
orf19.6838						orf19.1608
orf19.5446						orf19.2905
CDG1						orf19.7568
GDH2						orf19.732
HPA2						orf19.5730
orf19.5474						TEF4
orf19.3080						PGA13
SYS1						orf19.1326
MNT2						orf19.3735
orf19.2506						BMT1
TUB1						orf19.6556
orf19.5763						orf19.3107
IFE1						orf19.5140
SRB1						RFG1
orf19.7670						HMS1
BMT8						orf19.6282
orf19.3813						orf19.1599
orf19.1440.2						orf19.2713
orf19.4013						AQY1
HGT1						orf19.2846
IST2						ASG7
orf19.2552						orf19.5499
SKN7						HSP31
orf19.6170
PGA44
orf19.6160
orf19.246

## Sheet: DOWN
Set intersections of Efg1-responsive genes (down-regulated genes in efg1dd mutants)
P57055 P75010 P76067 P87 SC5314	P57055 P76067 P87 SC5314	P57055 P75010 P76067 SC5314	P75010 P76067 P87 SC5314	P57055 P75010 P87 SC5314	P57055 P75010 P76067 P87	P57055 P76067 SC5314	P76067 P87 SC5314	P75010 P76067 SC5314	P57055 P87 SC5314	P57055 P75010 SC5314	P75010 P87 SC5314	P57055 P76067 P87	P57055 P75010 P76067	P75010 P76067 P87	P57055 P75010 P87	P76067 SC5314	P57055 SC5314	P87 SC5314	P75010 SC5314	P57055 P76067	P76067 P87	P75010 P76067	P57055 P87	P57055 P75010	P75010 P87	SC5314	P76067	P57055	P87	P75010
GLX3	SCW4	CTN1	orf19.2638	TPS1	GAL10	orf19.6968	orf19.5874	MRV8	orf19.7303	orf19.6267	SIT1	AGO1	orf19.3219	orf19.4246	orf19.3302	WSC4	snR33a	orf19.3051	FCR1	CHT2	OSM2	orf19.1867	HOL4	XUT1	CPH2	orf19.6219	orf19.4921.1	orf19.699	orf19.7568	orf19.215
orf19.7085	HRQ2	FAR1	orf19.5686	orf19.1152	RME1	orf19.510	PGA44	DUR3	GPX1	IFF9	ALD6	orf19.1991	orf19.3932.1	ABP2	CSH1	orf19.2212	ZCF26	orf19.6522	CZF1	RBT7	orf19.3735	orf19.3988	orf19.4132	GAP2	CMK1	orf19.6113	IFF4	orf19.4476	orf19.1611	orf19.6770
HEM13	orf19.6491	MEP2	SFL2	orf19.6469	orf19.2846	orf19.7608	FRP5	HAK1	orf19.3655	OPT4	VPS70	orf19.3087.1	ASR2	MOH1	orf19.775	PRA1	orf19.2620	orf19.2506	orf19.4612	orf19.3626.1	orf19.4264	orf19.776	orf19.2966	orf19.1461	orf19.4043	ZCF9	orf19.4081	SUA72	orf19.2047	orf19.6874
orf19.7341.1	RBR1	GIT1	SFC1	GPM1	orf19.1349	OP4	orf19.5536	orf19.5532	PDC12	MFALPHA	IFF11	UGA32	HSP30	CDA2	orf19.398	ZRT1	PHO112	orf19.5611	POL93		orf19.6518	MRV4	GLC3	orf19.6920	orf19.5402	orf19.5446	orf19.5508	orf19.5342.2	CHS4	orf19.6840
FAV2	PTP3	LIP5	orf19.823	XYL2	CRH11	GTT13	orf19.2460	ATO9	FRP3	FET34	CST5	orf19.6555	HGT8	ARO9	PGA18	orf19.1768	PHO113	orf19.2552	orf19.6899		orf19.2713	GAL102	POS5	SAP9	EBP1	orf19.211	TEN1	ARC40	orf19.1608	IFD6
PCK1	CIP1	orf19.246	orf19.4886	QDR1	RFG1	orf19.1541	SCS7	MDH1	orf19.4749	orf19.6578	orf19.5169	orf19.6604	JEN2	orf19.1350	orf19.951	AGA1	ZCF10	orf19.3444	orf19.1257		orf19.3879	DUR1,2	orf19.1656	SOU1	orf19.5125	LSP1	orf19.7364	orf19.7297	DPP3	DLH1
orf19.1691	FMO1	HWP2	HGT2	SKN2	AOX2	HOL1	BGL22		orf19.2124	orf19.6688	orf19.376			UGA6	CAN3	orf19.3232	ARE2	orf19.2430	IFE1		orf19.1476	DAL4	orf19.1564	CWH8	orf19.6077	orf19.4653	orf19.1939	HST6	orf19.4898	ECM15
orf19.2959.1	orf19.3373	orf19.5954	orf19.670.2	orf19.7227	PLB4.5	FGR23	orf19.1582		SET3	orf19.2061	MDR1			FMP45	GAL1	orf19.6859	WSC2	RHO2	orf19.2517		FAA2	orf19.4783	orf19.5592		orf19.732	orf19.2163	JEN1	TER1	orf19.5499	orf19.3007.2
CBP1	orf19.90		FRP6	CDC19	PGA13	orf19.6224	orf19.7167		SAP4		LIP7				orf19.1330	orf19.265	orf19.4880	orf19.7305	OPT2		DAL7	HGT16	MHP1		PGA54	FAV3	orf19.6487	orf19.6017	orf19.5140	SPO75
orf19.1430	orf19.4711		orf19.2691	GAD1	orf19.5114.1		orf19.2253		orf19.4607		GDH2				orf19.1395	orf19.4391	ERG10	CDG1	orf19.2726		FMO2	IFF5	orf19.2278		PYC2	orf19.2591	FRE3	RIB3	orf19.5773	orf19.6983
orf19.4936.1	DLD1		CDR4	SOD5	HSP70		ATO5		orf19.4509		PDX3				orf19.4690	orf19.4121	CLG1	IST2	DAL9		orf19.6142	orf19.6586			orf19.1785	orf19.7266	orf19.1106	PBR1	orf19.6556	orf19.7288
orf19.5431	orf19.1239		BUL1	orf19.6637	TYE7		orf19.3679		GAC1		orf19.3053				orf19.6601		MTLALPHA1	orf19.3461	CHA1		GST3	AGP2			orf19.419	FTR2	ARG8	orf19.5812	CLN3	CFL5
SHA3	GCY1		ADH2	SUR2	HMS1		PGA17		orf19.4508		PGA52				XKS1			HEX1	orf19.5655		SPR3				orf19.4763	CEK1	LDG3	orf19.7459	orf19.6579	orf19.4227
IFE2	orf19.2781		snR8b	orf19.1940	orf19.5308				ECM331		orf19.3310				orf19.2737			DAC1							orf19.2870	snR42a	orf19.7274		GAL7	PAD1
EAP1	orf19.5863		orf19.711	PGI1	orf19.2905				ECE1		orf19.1363				HGT7			orf19.5614							CRP1	orf19.4055	orf19.6605		BMT1	orf19.5683
orf19.4216	orf19.1736		orf19.7009	DES1	orf19.3793				orf19.6855		PRC2				ZSF1			YVC1							FLO9	orf19.1124	orf19.6687		orf19.6869	AMO1
LYS143	PGA61		orf19.7356	TPI1	PGA57				orf19.36.1		OLE1				orf19.6703			PHM7							orf19.4791	orf19.3863	orf19.5735.3		TFS1	orf19.6103
SLK19	orf19.3828		TEC1	orf19.2590					CPH1						TPS2			HGT18							orf19.1146	orf19.6160	orf19.2247		DUR32	CUP9
FDH1	orf19.716			PTP1					orf19.4530.1						DAK2			CPP1							SAP10	SKN7	orf19.4179		KSP1	orf19.6658
orf19.1409.2	INO1			orf19.6443					NTH1									orf19.3924							orf19.7283	orf19.3378	orf19.552		AYR2	orf19.1827
orf19.7380	CEK2			orf19.2371					PXP2									orf19.1562							orf19.1800	orf19.2959	orf19.1580		LIG4	orf19.2072
CTN3	orf19.69			PFK2					BMT8									orf19.4805							orf19.3932	orf19.3852	IME2		orf19.4287	ATO6
OSM1	IRO1			PFK1														orf19.5210							orf19.6465	HPA2	orf19.6704		orf19.2565	CRZ2
orf19.6864	KIP4			ERG1														orf19.1370							HSP31	PFY1	POX18		ERG11	MAE1
orf19.2048	orf19.6200			orf19.675														ATC1							orf19.4445	CIT1	orf19.7252		HNM3	ARA1
orf19.6592	PRY1			TPS3														ARG1							orf19.5514	orf19.33	orf19.2169		orf19.4947	orf19.2734
HSP21	MNN1			YKE2														GAL4							TEF4	AAF1	orf19.2168		ALS5	orf19.5250
orf19.715	orf19.7341			orf19.2125														IFF3								orf19.7672	orf19.4872		orf19.3107	CFL2
ASR1	orf19.3826			IFR1														VAM3								MNN14	MRV2		SAP30	BMT4
LAP3	orf19.7504			orf19.2431														SHE3								RBR2	orf19.2922		BUB3	orf19.2220
orf19.2076	LIP1			GRP2														PHR1								SYS1	orf19.6484		orf19.2769	DAL1
DCK1	ACS1			orf19.7310														orf19.4507								SEC61	STE4		orf19.4504	FBP1
orf19.2515	orf19.5264			orf19.6852.1														HAC1								orf19.6534	orf19.2509		orf19.1840	orf19.673
orf19.2317	EXG2			orf19.2372														MNT4								MNN45	orf19.416		TPO4	orf19.2838
orf19.3460	MNN15			AHP1														HSP104								GRE2	orf19.5353		orf19.6353	orf19.787.1
orf19.2701	orf19.2704			WOR3														orf19.4013								orf19.3501	PLB3		orf19.2397	orf19.5826
SIR2	CSR1			PGK1																						TRP1	orf19.4654		orf19.338	AFP99
BLP1				PLB1																						orf19.2274	ALS9		ASG7	TNA1
PHR2				orf19.7278																						orf19.6838	orf19.5728		orf19.6641	FUR4
BRG1				FBA1																						BMT7	PGA11		FUM11	CFL4
ADAEC				orf19.7029																						CAG1	orf19.4011		orf19.6852	PGA62
MNN24				MNT2																						orf19.1539			GOR1	orf19.2261
orf19.2529.1				DOG1																						DOT5			orf19.1599	MNN42
HGC1				HXK2																						orf19.5692			orf19.541	orf19.442
orf19.7567				orf19.5763																						orf19.5474			orf19.6520	STP4
ICL1				ENO1																						orf19.7158			orf19.100	orf19.4942
orf19.2210				orf19.2296																						orf19.3635			orf19.6282	orf19.5813
MLS1				TDH3																						orf19.5270			orf19.5860	OPT1
orf19.3684				GPH1																						HGT13			orf19.7329	ROB1
PSA2				CSP37																						AHR1			orf19.855	orf19.6660
ALS3				orf19.3325																						orf19.1037			orf19.6741	orf19.1641
HXT5																										orf19.1139			GFA1	orf19.1117
orf19.3499																										orf19.4668			ZCF18	orf19.6196
RTA4																										CSP2			PSD2	orf19.3442
DAP1																										HET1			SUC1	orf19.1169
GCA2																										PGA56			orf19.1326	OPT7
YHB1																										orf19.7092			orf19.7425
orf19.7056																										orf19.929			COQ6
orf19.6079																										orf19.5370			AQY1
orf19.3643																										orf19.4666			orf19.3003
PGA23																										MAC1			orf19.7304
GDB1																										orf19.5288.1			GIT4
SAP5																										GTT1			orf19.5730
orf19.6816																										NAT5			ATO2
orf19.2812																										HGT1			NCR1
CUP1																										PIN3			ERG3
RSN1																										orf19.5535			orf19.4263
THI13																										PGA46
HPD1																										orf19.6170
HGT6																										orf19.7566
orf19.5205																										PGA25
CFL11																										orf19.3080
ECM4																										orf19.2607
DEF1																										orf19.3156
MNN22																										orf19.7670
orf19.2175																										PUT1
orf19.5290																										orf19.3813
FRE7																										SRB1
orf19.3337																										orf19.4780
orf19.6311																										GDI1
SOD6																										orf19.1664
GCA1																										TUB1
MAL2																										MNN4
HWP1																										CIS2
GPX2																										STE50
orf19.2962																										EHT1
orf19.11																										GLG2
orf19.2457																										WOR4
DDR48																										SRR1
CDR11																										orf19.4779
GAP4																										orf19.4305
orf19.4384.1																										orf19.1654
RFX2																										orf19.1122
ADH1																										NAT4
WH11																										SUN41
orf19.2038																										orf19.1277
MRF1																										orf19.7110
orf19.915																										orf19.2429
SAP6																										orf19.1440.2
FAV1																										PUT4
PST2																										PLD1
TRY4																										orf19.1162
IHD1																										PTK2
orf19.6608																										orf19.5422
GLK4
orf19.6084
orf19.1433
SOD3
PGA10
ASR3
SOU2
RNR22
UCF1
orf19.6919
HGT19
AMS1
ERG251
ASM3
RBT1
PGA60
orf19.7214
orf19.217
GLK1
orf19.1353
UME6
orf19.7340
RCT1
ATO1
orf19.6888
ADH5
PLB5
HGT12
orf19.6148
HSP12
PDC11
orf19.1167
orf19.1964
FCY2
orf19.7455
orf19.3982
orf19.1862
FRE30
RBT4
orf19.1189
orf19.6758
IHD2
RHR2
PGA45
MNN12
orf19.344
OPT6
orf19.4450.1
HYR1
MAL31
AOX1
MKK2
ALS1
STF2
RAS2
PST1
IFA14
CTR1

## Sheet: UP
Set intersections of Efg1-responsive genes (up-regulated genes in efg1dd mutants)
P57055 P75010 P76067 P87 SC5314	P57055 P76067 P87 SC5314	P75010 P76067 P87 SC5314	P57055 P75010 P87 SC5314	P57055 P75010 P76067 P87	P76067 P87 SC5314	P57055 P87 SC5314	P57055 P75010 SC5314	P75010 P87 SC5314	P57055 P76067 P87	P75010 P76067 P87	P57055 P75010 P87	P76067 SC5314	P57055 SC5314	P87 SC5314	P75010 SC5314	P57055 P76067	P76067 P87	P75010 P76067	P57055 P87	P57055 P75010	P75010 P87	SC5314	P76067	P57055	P87	P75010
orf19.3748	NRG1	PGA26	orf19.3711	CFL1	HHF22	LDG3	PRM9	NGT1	YHB4	RTA3	orf19.6391	orf19.5141	orf19.2674	SFL1	orf19.2024	orf19.3378	HNM4	VTC3	orf19.2481	HGT1	TIM12	orf19.3714	orf19.5502	AXL2	orf19.1150.1	orf19.6550
orf19.7336	MET18		SPO11	HMX1	GDH3	orf19.5896	orf19.937	orf19.1789	orf19.4550	orf19.341	HIS3	BTA1	orf19.3218	RIM2	TRY6	orf19.1599	orf19.5517	orf19.413	SAP1	INO2	CYC1	orf19.4214	orf19.1589.1	PDR16	orf19.6916	AAF1
FGR41	IFF8		orf19.4819	orf19.3925	orf19.4150	orf19.5572	orf19.2509	CD39	DSE1	ZCF25	orf19.5233	orf19.1052	RGS2	GUT1	orf19.3984	NAG4	orf19.5137	PHO100	orf19.4115	orf19.4946	orf19.1717	orf19.2778	SOD1	orf19.810	orf19.1364	orf19.4468
PGA31	orf19.3869		orf19.6484	WOR1	PHO87	orf19.5284	orf19.7596	orf19.3897		orf19.1830	orf19.6487	STP1	MRV2	RXT3	SAM50	PLB2	orf19.1397		FCY21	AAP1	FAD3	SAP3	CFL4	ALK8	orf19.4450.2	CCC1
orf19.3621	PGA38		orf19.5299.1	FMA1		orf19.4394				PGA53	orf19.1105.3	MET3	RMP1	orf19.3147	PRN1	KNS1	RTA2		IFG3	RBR2	snR68	orf19.4090	FGR22	CSP1	orf19.4167	orf19.1549
PGA34	BMT4		orf19.4748	CHT3		orf19.5717					NCE103		orf19.6482	snR40	orf19.2822	FRP1	OAC1		DAL52	GST1	snR70	HSP31	orf19.4570	orf19.3232	orf19.4676	NDH51
SCW11	orf19.3376		orf19.6008	LIP4		BMT9					GPI19		orf19.5814.1	WOR2		SOD4	orf19.4569		YMX6	CAT1	orf19.5064.1	orf19.3437	CFL5	orf19.855	orf19.2633.1	FGR2
snR10c	orf19.6276		orf19.6458			TPO3					ACO1		orf19.6493	orf19.3998		orf19.1080	orf19.1707		ZCF20		orf19.446.2	orf19.7301	AQY1	SNM1	FET31	orf19.4128
RBE1	PIR1					SEF2					orf19.5549		ATM1	orf19.1484		SUL2	orf19.345		orf19.3586		ACO2	MTW1	WOR4	HGT2	orf19.2468	orf19.1766
orf19.938	YWP1					PGA6					orf19.4685		snR62	orf19.4011					YHB5		orf19.5589	orf19.1441	orf19.1005	SSU1	DFR1	orf19.2202
orf19.2366	CDC6					orf19.4875					orf19.3972		BUD5	ADE4					orf19.4818		orf19.276	HBR2	OPT4	HHO1	orf19.1735	ALI1
PGA30	FUN31					orf19.557							SLP3	MNN13					PST3		orf19.1049	ESC4	orf19.5809	orf19.2887	orf19.3228	DAD1
orf19.5069	FGR50					orf19.6248							NUP	RHB1							orf19.3352	orf19.2827	orf19.4571	ALK2	MTO1	orf19.6035
orf19.6805	FRE10					orf19.1392							HGT17	ADE5,7							orf19.5929	orf19.6277	GPT1	PGA14	orf19.5212	orf19.7590
PHO89	RHD1												HHT2	orf19.7198							orf19.3223.1	CHT2	orf19.6644	orf19.4905	orf19.6503	orf19.4758
orf19.5933	SIM1												ECM22	TIM9								PGA5	orf19.612	INT1	orf19.3089	orf19.1366
RHD3	orf19.1258												orf19.2312	MEA1								orf19.1772		orf19.1307	orf19.6288	orf19.5077
ADH3	orf19.1651												orf19.7306	HNM1								PRI2		orf19.7545	orf19.2072	orf19.4189
orf19.1584	CSA2													MRPL6								orf19.5262		HCM1	TAZ1	orf19.3175
PHO8														orf19.3954.1								orf19.2684		AMO2	orf19.1043	orf19.7098
DAG7														ALS7								orf19.6501		MCM6	orf19.5515	orf19.2091
HGT20																						orf19.475		orf19.2285	FCA1	orf19.6585
ENG1																						orf19.2513		orf19.4459	MRPL37	FESUR1
orf19.5267																						orf19.2934		ARR3	orf19.4324	IFF6
XOG1																						MNN23		orf19.5844	orf19.1272	SDH12
RNR3																						YCG1		orf19.6793	orf19.751	DUR4
MNN41																						HOS3		orf19.1778	IMG2	LEU1
BUD20																						orf19.1268		orf19.1012	orf19.3367	orf19.2938
EFH1																						ADH4		HAP2	MIR1	PGA28
orf19.2049																						LYS144		SAP2	orf19.5235	orf19.4498
orf19.3048																						orf19.4955		orf19.7042	orf19.2201	VRG4
ROA1																						orf19.6027		orf19.7027	orf19.8278	PGA32
orf19.2638.1																						MRV1		PGA48	orf19.7370	orf19.2821
HGT10																						orf19.173		orf19.6114	orf19.2936	PGA39
RNY11																						orf19.3320		SAP99	orf19.4873	orf19.3436
GIT2																						orf19.7588		orf19.1797	orf19.4337	FTR2
OFI1																						orf19.2018.1		orf19.5289	AMO1	orf19.5288.1
orf19.7502																						CRH12			AAT22	orf19.5649
																						KTR4			QDR3	NUC2
																						STE2			orf19.515	orf19.4751.1
																						orf19.2846			SUT1	orf19.7364
																						IME2			HGT13	orf19.278
																						YOX1			orf19.6623	orf19.3366.1
																						orf19.6179			orf19.7386	orf19.3432
																						ADE6			MRPL33	orf19.6795
																						orf19.4814			orf19.7209	orf19.1179
																						orf19.4942			orf19.4751	orf19.5728
																						FET3			orf19.204	orf19.4365
																						orf19.3694			orf19.1360	SDH2
																						orf19.5755			orf19.2637	MCI4
																						FUS1			DRE2	orf19.2067
																									CAT8	QCR9
																									orf19.93	orf19.1367.1
																									orf19.1662	orf19.6347
																									orf19.332.1
																									orf19.2631
																									orf19.258
																									LYS22
																									COX17
																									SEO1
																									CWH8
																									SWE1
																									orf19.2829
																									MTLALPHA2
																									orf19.1485
																									MIA40
																									orf19.961.2
																									snR75
																									orf19.4653
																									PAM18
																									RHD2
																									orf19.265
																									orf19.2851
																									orf19.3516
																									orf19.6222.1
																									orf19.4600
																									SAM51

## Sheet: Variance Summary
Numbers indicate the genes that showed smaller variance than mean
	Total genes(6465 genes)	Efg1 core direct targets (110 genes)	Efg1 strain-limited direct targets (339 genes)
SC5314 WT	3492 (54.01%)	39 (35.45%)	185 (54.57%)
P76067 WT	3596 (55.62%)	39 (35.45%)	172 (50.74%)
P57055 WT	3822 (59.12%)	34 (30.91%)	200 (59.00%)
P87 WT	3563 (55.11%)	45 (40.91%)	203 (59.88%)
P75010 WT	3857 (59.66%)	49 (44.55%)	212 (62.54%)
SC5314 efg1Δ/Δ	4062 (62.83%)	61 (55.45%)	210 (61.95%)
P76067 efg1Δ/Δ	3425 (52.98%)	57 (51.82%)	199 (58.70%)
P57055 efg1Δ/Δ	3381 (52.3%)	62 (56.36%)	183 (54.00%)
P87 efg1Δ/Δ	3187 (49.3%)	60 (54.55%)	200 (59.00%)
P75010 efg1Δ/Δ	3950 (61.1%)	64 (58.18%)	207 (61.06%)

## Sheet: Variance Total genes
	SC5314		P76067		P57055		P87		P75010		SC5314-efg1Δ/Δ		P76067-efg1Δ/Δ		P57055-efg1Δ/Δ		P87-efg1Δ/Δ		P75010-efg1Δ/Δ		"Is variance smaller than mean?"
Gene	avg	variance	avg	variance	avg	variance	avg	variance	avg	variance	avg	variance	avg	variance	avg	variance	avg	variance	avg	variance	SC5314	P76067	P57055	P87	P75010	SC5314-efg1Δ/Δ	P76067-efg1Δ/Δ	P57055-efg1Δ/Δ	P87-efg1Δ/Δ	P75010-efg1Δ/Δ
C1_00010W	0.258375	0.00739674	0.218274	0.000680988	0.195939	0.00123177	0.223799	0.000812195	0.223017	0.000299322	0.197298	0.00198702	0.225276	0.00431998	0.172915	0.000492179	0.21606	0.00127888	0.191818	0.000246847	True	True	True	True	True	True	True	True	True	True
C1_00020C	21.2947	44.3516	2.86716	1.52845	1.88359	0.329173	1.81001	1.00729	1.39734	0.88904	13.7011	11.0394	3.03567	2.62837	7.57352	17.317	2.22643	2.12744	0.832768	0.17814	False	True	True	True	True	True	True	False	True	True
C1_00030C	4.44499	3.71493	6.4776	3.2469	2.64231	1.53883	4.08485	2.66693	11.6195	16.1518	2.18531	1.16607	5.81684	2.58732	2.39721	0.947409	2.85261	1.50996	7.99714	2.43049	True	True	True	True	False	True	True	True	True	True
C1_00040W	214.996	568.525	109.07	300.433	188.465	345.013	314.764	579.747	90.154	37.7641	174.538	1203.75	97.7621	1093.48	224.019	4729.51	253.908	466.412	88.1707	281.841	False	False	False	False	True	False	False	False	False	False
C1_00050C	0.411995	0.216361	0.212721	0.000658254	0.224217	0.00874436	0.712167	0.140884	0.257118	0.0117803	0.416788	0.0541751	0.241921	0.00257913	0.261593	0.0306012	0.365819	0.0567874	0.248512	0.0226783	True	True	True	True	True	True	True	True	True	True
C1_00060W	309.791	4002.96	296.628	7969.66	288.775	7096.24	470.266	25979.1	337.622	19728.2	271.641	4543.82	309.097	17500.7	313.71	13403	495.185	106908	265.342	4469.47	False	False	False	False	False	False	False	False	False	False
C1_00070W	547.778	11995.2	438.391	22035.9	592.59	16828.3	797.52	52917.3	652.093	48159.4	536.09	3400.29	545.844	26873.7	701.072	29774.9	891.349	179715	614.645	9545.88	False	False	False	False	False	False	False	False	False	False
C1_00080C	98.1432	331.087	112.59	502.187	115.319	659.387	157.496	1407.64	112.778	741.044	86.7941	124.518	109.093	466.109	116.95	886.064	143.597	2612.46	101.794	206.437	False	False	False	False	False	False	False	False	False	False
C1_00090W	7.28086	1.96161	4.92071	4.50027	5.87767	4.13961	6.40456	4.37435	8.11066	5.03964	5.14508	0.597138	2.94206	2.52864	6.06533	10.6905	4.1785	5.06179	3.81223	1.0806	True	True	True	True	True	True	True	False	False	True
C1_00100C	25.356	35.4317	21.9427	11.3761	29.3288	14.8789	22.3941	6.36082	29.9055	22.3116	22.3727	31.3744	21.182	29.3367	26.8488	67.5855	25.0586	8.3277	32.547	58.6135	False	True	True	True	True	False	False	False	True	False
C1_00110W	292.859	3861.43	301.688	6601.09	305.457	6704.63	413.713	20894.8	324.593	11195.6	228.201	1309.04	282.531	11414.9	270.591	5098.94	422.896	58394.3	295.756	3741.8	False	False	False	False	False	False	False	False	False	False
C1_00120C	38.0548	6.93564	35.7144	11.0605	32.5766	55.8874	50.867	36.0498	34.2591	35.3196	19.8406	10.7506	26.2138	15.409	22.2648	12.9531	32.0048	61.8555	25.6557	1.18537	True	True	False	True	False	True	True	True	False	True
C1_00130C	23.2411	12.1406	21.5053	5.84899	26.4351	6.21811	28.9028	13.4383	23.8497	14.5182	17.3056	12.159	19.6518	0.686915	22.7938	4.59606	20.9708	2.64951	20.0139	18.1698	True	True	True	True	True	True	True	True	True	True
C1_00140W	78.6493	11.4836	72.4734	34.7068	50.6953	23.113	79.4123	111.961	68.2123	103.411	67.8674	27.3214	70.5064	327.943	51.33	96.398	68.594	408.149	62.0706	51.275	True	True	True	False	False	True	False	False	False	True
C1_00150C	20.122	1.65274	25.3933	10.3241	29.6742	13.6319	30.0846	50.2743	26.0411	19.2749	14.8399	1.96304	23.8195	35.8496	30.7172	80.1076	28.277	117.006	25.7422	10.9071	True	True	True	False	True	True	False	False	False	True
C1_00160C	191.229	396.057	182.512	102.609	189.635	408.086	161.071	604.553	230.348	294.025	202.083	716.373	191.368	286.878	189.013	657.945	193.843	372.659	279.442	978.871	False	True	False	False	False	False	False	False	False	False
C1_00170W	13.6	1.46268	63.0538	105.241	163.675	526.899	155.62	488.052	20.0425	6.9548	14.23	4.33749	67.1518	128.869	111.509	982.54	118.766	1119.46	17.9763	11.9713	True	False	False	False	True	True	False	False	False	True
C1_00180W	6841.37	572593	6715.07	135347	7444.17	669699	7124.2	527910	8402.2	159197	8794.87	1.45799e+06	8025.73	780907	7818.27	1.58396e+06	8653.48	205578	8710.8	53007.4	False	False	False	False	False	False	False	False	False	False
C1_00190C	2.82514	0.154306	9.90071	26.7374	1.69814	1.86461	7.01759	1.8886	4.36315	1.13658	0.538614	0.048206	0.885238	0.34595	0.71508	0.15767	0.991492	0.137598	0.60408	0.323276	True	False	False	True	True	True	True	True	True	True
C1_00200C	16.3938	4.69992	19.9486	18.7491	14.4678	8.48835	11.7646	13.9785	13.8173	10.7665	10.0445	12.8764	21.9905	8.67123	21.7013	21.5179	14.414	10.1394	26.1619	74.4524	True	True	True	False	True	False	True	True	True	False
C1_00210C	364.894	314.694	270.195	1329.63	364.359	171.282	402.018	290.754	306.654	75.4509	284.316	894.452	236.361	640.978	264.372	1393.6	265.148	212.325	242.183	265.108	True	False	True	True	True	False	False	False	True	False
C1_00220W	51.1906	108.613	112.807	49.8004	107.355	165.721	170.794	440.113	37.8004	22.9427	5.63828	1.17586	10.6683	6.60444	5.3477	1.62934	12.9338	14.677	6.53347	4.05817	False	True	False	False	True	True	True	True	False	True
C1_00230C	53.3828	6.0342	55.5594	36.5199	54.946	7.05427	44.6109	6.7227	65.3928	27.9454	63.2928	35.6825	57.4479	19.2065	60.3997	32.1639	50.1616	6.15766	65.9891	72.6946	True	True	True	True	True	True	True	True	True	False
C1_00240C	1.63479	0.638744	1.20181	0.217526	1.58934	1.5523	1.04967	0.0179528	1.04733	0.0065888	0.926381	0.0440494	1.66486	2.08933	0.947304	0.122677	1.31835	0.17765	0.901206	0.00558762	True	True	True	True	True	True	False	True	True	True
C1_00270W	70.4115	327.099	4.74526	0.818046	3.09243	2.4768	3.01363	0.656699	43.8041	38.5901	2.73069	1.71897	1.4014	0.428404	1.08459	0.135824	0.760917	0.0954817	3.66634	0.677902	False	True	True	True	True	True	True	True	True	True
C1_00280C	2.0008	0.0367239	1.02905	0.1525	2.08243	1.74603	0.790466	0.143008	1.22833	0.402738	1.9044	1.23573	1.26417	0.283082	1.54549	1.22912	1.59008	0.614187	1.58864	0.951853	True	True	True	True	True	True	True	True	True	True
C1_00290W	211.518	523.331	0.844311	0.21402	2.86686	0.42499	0.717636	0.35123	142.267	121.166	6.75139	0.770635	0.832904	0.442948	1.54586	0.536803	0.565524	0.203569	13.1859	19.0538	False	True	True	True	True	True	True	True	True	False
C1_00310W	62.8273	23.29	99.6838	50.5065	62.9629	146.508	74.6136	333.673	48.1198	173.897	48.3902	21.0524	76.5597	747.56	42.1817	161.627	23.739	28.4165	23.3421	40.626	True	True	False	False	False	True	False	False	False	False
C1_00320W	141.765	262.734	133.346	102.932	151.428	102.23	158.002	40.0018	131.23	43.149	150.18	135.727	112.895	54.5551	131.666	137.703	120.269	121.671	105.336	182.782	False	True	True	True	True	True	True	False	False	False
C1_00330C	167.81	187.869	180.51	364.708	211.854	379.229	212.519	375.537	152.027	179.358	140.984	93.3835	201.389	1258.55	217.766	1354.85	237.925	120.343	157.91	692.144	False	False	False	False	False	True	False	False	True	False
C1_00340W	38.9781	34.9647	40.1853	41.7201	44.1394	13.6367	39.7555	67.1548	41.0659	12.7822	40.3436	5.24848	35.9781	135.951	40.4234	55.799	40.1798	230.749	45.2628	75.4206	True	False	True	False	True	True	False	False	False	False
C1_00350C	184.334	110.725	147.33	990.16	99.5831	142.557	111.625	324.94	220.538	1296.49	361.595	8906.9	382.41	4383.63	271.966	1638.25	316.683	3125.9	532.74	2804.09	True	False	False	False	False	False	False	False	False	False
C1_00360W	38.4945	6.23467	22.235	5.82044	32.5673	18.4175	34.5239	84.2404	25.0088	3.9736	30.2747	4.86577	25.01	11.9322	38.8802	23.4983	29.2814	53.7234	27.8805	21.5918	True	True	True	False	True	True	True	True	False	True
C1_00370W	59.5597	186.208	71.0546	93.8141	78.0713	279.817	62.2528	185.56	56.9126	112.579	70.6515	221.105	72.6865	630.961	97.7844	687.998	76.1875	744.136	78.7705	319.857	False	False	False	False	False	False	False	False	False	False
C1_00380C	20.9831	29.2755	28.416	35.2209	26.691	35.5821	23.651	12.9132	20.5326	24.9571	24.8482	6.81519	26.9336	28.7122	30.4314	20.9796	24.6936	26.6546	24.5776	5.18248	False	False	False	True	False	True	False	True	False	True
C1_00390W	57.5376	19.877	128.066	1409	64.3693	45.7362	63.8136	25.8068	80.6372	15.165	126.293	312.179	183.329	625.361	125.082	278.865	85.1334	486.169	142.399	85.3082	True	False	True	True	True	False	False	False	False	True
C1_00400W	140	603.863	98.1531	57.4257	86.2234	43.8077	130.593	334.711	94.7018	72.8249	130.111	866.936	88.1916	106.656	64.2447	72.7391	88.7203	687.02	102.045	82.2544	False	True	True	False	True	False	False	False	False	True
C1_00410C	32.2471	19.4254	59.7548	124.503	40.1153	35.6579	32.5245	12.7501	29.7776	8.08708	47.8035	15.6039	68.7813	47.5007	56.9862	22.9136	45.5834	21.1643	41.175	22.5719	True	False	True	True	True	True	True	True	True	True
C1_00420W	166.42	2025.1	201.741	347.012	173.19	311.778	178.56	93.7629	147.216	394.152	125.448	323.308	153.834	302.627	139.848	572.828	123.953	47.9306	111.981	601.799	False	False	False	True	False	False	False	False	True	False
C1_00430W	18.4418	8.95537	20.629	3.80928	16.8689	1.91065	19.4232	3.82485	17.6377	1.71405	16.8698	0.824724	19.818	1.34467	18.3065	3.03997	16.8799	0.739958	16.8728	3.12936	True	True	True	True	True	True	True	True	True	True
C1_00440W	74.1697	154.687	64.6405	70.8362	100.137	148.048	69.1228	136.71	76.8193	156.332	91.5905	140.443	59.2967	122.798	98.6485	207.327	77.3615	347.151	82.1313	117.182	False	False	False	False	False	False	False	False	False	False
C1_00450C	166.838	2863.76	219.554	2979.64	209.807	3572.68	134.252	1662.47	179.741	6333.13	310.018	7009.64	259.429	16442.2	301.588	15577.2	274.029	12771.3	294.077	10515	False	False	False	False	False	False	False	False	False	False
C1_00460W	143.173	1491.36	250.847	8442.11	165.627	2006.65	141.954	1262.81	146.484	2334.69	222.287	1488.16	250.693	1884.91	243.312	773.71	245.04	741.857	262.811	2091.85	False	False	False	False	False	False	False	False	False	False
C1_00470C	21.7574	5.96599	32.0649	57.7401	27.7626	14.8477	28.7633	8.47577	23.8291	17.0034	31.1497	27.8025	42.07	39.1788	34.1921	11.8654	35.2907	24.0391	30.0955	9.15136	True	False	True	True	True	True	True	True	True	True
C1_00480C	37.9255	10.0304	39.3342	27.3534	42.2013	1.97652	43.2149	56.0645	37.7527	11.7096	39.373	23.9088	36.4924	6.78732	37.83	10.4174	45.8183	30.9577	39.204	18.2821	True	True	True	False	True	True	True	True	True	True
C1_00490C	168.356	153.293	225.55	1285.26	211.466	833.334	174.888	602.427	188.262	198.963	171.371	146.619	168.794	1801.72	211.428	756.34	153.604	1515.28	182.82	795.166	True	False	False	False	False	True	False	False	False	False
C1_00500C	160.248	1331.13	225.093	439.05	214.507	320.963	181.145	468.473	146.265	398.625	123.633	114.154	198.825	1210.76	178.219	518.23	147.398	300.056	128.982	322.724	False	False	False	False	False	True	False	False	False	False
C1_00510W	27.5837	1.85579	38.2932	51.7327	41.3039	50.9698	42.6371	21.9364	27.6116	16.5093	29.3314	8.45405	39.6516	2.05295	34.279	5.93925	40.2301	72.2018	29.7412	50.3535	True	False	False	True	True	True	True	True	False	False
C1_00520W	72.38	267.293	64.4195	72.4115	100.673	288.703	84.6904	29.5223	87.6773	39.4433	64.4034	40.8956	48.4849	84.8384	91.0684	162.494	66.1865	163.661	66.6928	7.59934	False	False	False	True	True	True	False	False	False	True
C1_00530C	14.9753	1.9142	19.8015	2.35327	18.636	13.4079	17.4392	13.3428	15.6479	0.302295	13.0911	0.629722	20.7578	12.3589	18.0745	8.38254	17.3688	8.81978	15.7761	5.98836	True	True	True	True	True	True	True	True	True	True
C1_00540C	32.5759	5.41785	52.2722	66.7523	36.1061	6.29498	46.7708	10.9255	45.2987	8.12902	47.256	58.1085	64.2263	78.8334	53.9012	120.598	57.6206	129.385	51.6742	58.2019	True	False	True	True	True	False	False	False	False	False
C1_00550W	13.6049	1.10209	19.3534	18.1894	11.0018	3.74241	9.76538	0.891676	10.1247	1.64914	6.6743	1.90898	20.1548	8.9887	13.5674	2.80046	15.7688	9.27794	11.6212	0.707509	True	True	True	True	True	True	True	True	True	True
C1_00560W	22.112	9.42403	22.4402	14.7295	33.9694	19.345	22.715	32.0116	27.1328	7.0601	26.6226	31.2952	24.7885	8.57249	37.8104	11.6057	29.2599	89.0892	39.6871	47.3174	True	True	True	False	True	False	True	True	False	False
C1_00570C	15.7133	6.08839	15.4199	5.64192	15.2582	2.24903	15.1865	5.22654	16.1466	2.75756	16.4205	13.4106	11.8608	1.93601	14.2848	5.91742	10.2566	3.07207	13.884	3.25976	True	True	True	True	True	True	True	True	True	True
C1_00580W	10.5303	1.95164	11.5088	4.26283	12.8694	5.64698	14.0683	10.4241	8.79445	3.20106	10.3645	1.72784	13.7732	3.82841	12.9601	3.57107	11.4499	10.1824	10.0688	1.65303	True	True	True	True	True	True	True	True	True	True
C1_00590W	364.605	3011.11	604.934	7794.31	472.562	6258.48	467.156	4788.82	423.751	832.039	453.588	10000.7	683.157	2837.23	585.734	27358	703.933	41683.6	562.918	4561.15	False	False	False	False	False	False	False	False	False	False
C1_00600W	14.1658	2.80137	13.3035	1.49823	13.7949	1.75889	15.9458	0.338785	13.3092	0.357286	12.584	2.59056	12.7568	2.52178	13.5617	3.25996	14.7684	5.31209	12.8187	0.481663	True	True	True	True	True	True	True	True	True	True
C1_00610W	60.4044	4.41389	69.4574	82.9935	66.2999	22.6526	75.0147	113.747	62.7069	10.3125	61.7978	44.2342	59.7871	10.2376	64.9888	16.5431	56.0691	58.77	56.7182	41.3836	True	False	True	False	True	True	True	True	False	True
C1_00620W	47.9759	165.993	47.364	94.3625	63.1532	330.858	57.16	301.014	41.1779	92.5104	38.5779	152.267	42.481	109.814	61.2144	297.259	50.324	289.814	43.5074	163.099	False	False	False	False	False	False	False	False	False	False
C1_00630W	8.25909	0.301558	5.763	1.02594	5.52837	0.186746	10.4514	1.43102	16.9978	3.02728	6.40145	1.00253	3.71953	1.61259	4.45038	1.08755	5.52436	1.43476	11.8518	1.16032	True	True	True	True	True	True	True	True	True	True
C1_00640C	46.6142	79.6646	54.6231	129.796	55.9138	58.9281	48.4068	43.5543	47.8007	40.3076	54.0792	30.1523	55.7575	101.289	68.0572	28.5629	62.1152	32.227	57.9927	12.6325	False	False	False	True	True	True	False	True	True	True
C1_00650C	158.1	143.384	170.215	932.192	158.61	181.648	118.997	1157.7	144.337	604.759	163.894	830.723	166.114	1861.69	175.155	877.821	131.127	2388.58	145.357	1209.19	True	False	False	False	False	False	False	False	False	False
C1_00660C	46.2633	32.6083	47.3964	6.19189	43.0735	17.7282	40.6493	29.3618	39.3325	19.3083	42.1718	34.1335	38.8012	11.6141	43.0956	40.8719	35.1756	12.7473	36.8837	22.2356	True	True	True	True	True	True	True	True	True	True
C1_00670C	10.6024	2.53355	17.5303	1.44404	17.3256	1.39011	22.0891	1.2194	9.8237	0.49733	7.9579	1.26541	7.3856	0.889666	8.30647	3.95362	9.93168	2.52748	6.4455	0.88338	True	True	True	True	True	True	True	True	True	True
C1_00680W	38.975	93.5266	86.4833	153.777	238.622	578.824	360.37	129.782	36.5792	2.16703	17.2681	12.9572	16.6743	19.8604	13.6619	16.6115	13.3582	11.796	15.7148	38.8051	False	False	False	True	True	True	False	False	True	False
C1_00690W	11.1281	32.3891	10.6081	12.7357	11.065	13.3244	10.4922	10.9082	9.13435	10.7624	15.6769	9.48108	13.7386	2.61114	14.1273	11.8671	16.127	5.7709	12.5019	2.13903	False	False	False	False	False	True	True	True	True	True
C1_00700W	110.168	1876.53	185.079	1257.05	121.253	5670.38	76.7456	2245.75	103.911	2756.52	182.991	5632.9	242.205	36802.4	186.494	14103.3	154.763	9836.68	236.085	19841.1	False	False	False	False	False	False	False	False	False	False
C1_00710C	527.457	10017.1	427.822	3844.12	373.187	997.801	414.4	1438.17	319.276	1054.41	414.729	1875.2	312.59	743.961	354.95	3287.57	267.417	450.132	291.512	1158.77	False	False	False	False	False	False	False	False	False	False
C1_00720W	3.03502	0.564616	1.49171	0.664031	1.33602	1.11493	1.83124	0.37583	1.38766	0.2158	2.43602	3.10475	1.35038	0.376987	0.936514	0.236365	1.66985	0.698943	1.78496	0.606564	True	True	True	True	True	False	True	True	True	True
C1_00730C	61.5835	94.1525	77.0609	47.9896	58.58	45.1148	72.8231	56.2294	56.8025	20.7357	71.9119	19.607	72.2449	18.3954	57.9208	35.6185	59.3346	65.6622	54.228	16.0032	False	True	True	True	True	True	True	True	False	True
C1_00740C	245.922	417.533	256.81	2183.66	346.787	364.4	209.942	408.838	192.122	68.9171	285.834	1598.89	273.766	900.929	320.301	2580.02	254.166	1201.64	224.314	712.049	False	False	False	False	True	False	False	False	False	False
C1_00750C	23.0784	2.28487	28.4175	7.76476	20.2862	4.10594	26.1781	4.34327	19.7647	7.98936	22.6894	3.30931	17.492	4.65851	19.5359	7.08737	19.7171	1.37686	15.298	3.33095	True	True	True	True	True	True	True	True	True	True
C1_00760W	49.9108	71.6879	63.7799	39.6545	45.164	61.7285	38.3334	13.6964	51.3366	104.432	58.5697	98.0774	58.8936	33.0792	48.3527	71.0967	35.4421	22.0418	43.142	23.0091	False	True	False	True	False	False	True	False	True	True
C1_00770C	39.8588	469.005	29.9854	70.2111	30.1223	120.996	30.3406	141.81	25.8228	91.9571	39.9372	410.343	26.5674	218.032	30.6744	92.4901	29.3783	462.314	26.642	158.458	False	False	False	False	False	False	False	False	False	False
C1_00780C	60.561	335.748	40.0945	52.3817	30.1498	91.559	41.2658	88.4597	17.2144	31.851	7.3778	3.10703	1.41267	0.0770769	2.21897	0.0800498	0.576877	0.0467443	0.735654	0.319569	False	False	False	False	False	True	True	True	True	True
C1_00790W	4.75776	1.36723	4.41381	0.483801	6.50976	2.75488	3.26992	4.59054	5.04016	1.28046	12.4554	13.894	5.333	7.0841	11.5624	19.2328	4.89669	10.2927	6.43311	2.57155	True	True	True	False	True	False	False	False	False	True
C1_00800C	504.128	10377.9	547.879	15170.3	504.621	11472.3	456.065	12216.3	432.247	2906.33	398.488	8821.45	567.267	16325.1	475.977	26888.1	452.419	30044	445.241	21307.7	False	False	False	False	False	False	False	False	False	False
C1_00810W	6.17647	8.29212	13.4897	43.2982	3.65769	3.97614	3.7516	0.897487	3.57169	2.0104	9.10936	5.30891	13.7084	8.10565	7.18708	9.19799	5.9284	1.45177	6.24583	4.58114	False	False	False	True	True	True	True	False	True	True
C1_00820W	15.7446	29.0873	7.78993	6.04515	5.44403	2.48891	3.58803	2.47753	4.61161	3.65071	18.985	9.32074	5.90999	9.06077	4.03376	2.00509	3.28167	3.65284	4.88013	3.21314	False	True	True	True	True	True	False	True	False	True
C1_00830W	9.22599	0.633218	14.0623	7.15202	7.70111	0.623516	10.4392	2.24804	6.10166	0.751285	8.11735	2.03468	9.38889	3.68831	6.96382	1.74114	6.88687	2.01709	5.62003	0.638796	True	True	True	True	True	True	True	True	True	True
C1_00840C	91.3974	219.85	86.2276	87.3241	91.2164	32.672	98.1685	50.0613	108.267	345.307	159.112	365.357	120.031	668.502	132.483	233.732	162.567	382.475	137.477	389.615	False	False	True	True	False	False	False	False	False	False
C1_00850W	157.457	465.076	306.641	1486.07	178.596	1992.54	222.908	3910.18	90.2525	210.823	21.3429	97.694	130.006	106.363	27.9421	123.948	95.6606	60.5339	24.3467	107.3	False	False	False	False	False	False	True	False	True	False
C1_00860W	7.33277	2.96357	6.51194	2.35714	8.74461	2.96117	6.06304	1.01919	7.04126	5.38435	10.692	4.70475	6.54435	6.28124	11.7309	10.9213	7.43877	3.37664	7.99235	1.9786	True	True	True	True	True	True	True	True	True	True
C1_00870W	37.2736	52.0043	31.5224	29.6906	40.0674	41.3963	35.7112	32.7904	32.089	42.063	35.6175	18.6541	39.0471	18.0383	37.7194	53.6808	38.6497	82.407	31.8418	14.9759	False	True	False	True	False	True	True	False	False	True
C1_00880W	6.26495	1.80943	13.4013	4.30027	10.5769	3.32814	4.97976	0.942641	9.98727	2.84266	5.71896	0.483255	9.89344	3.3403	5.27822	0.388753	6.96586	1.47977	5.55121	1.97274	True	True	True	True	True	True	True	True	True	True
C1_00890W	18.6785	10.7904	15.8591	11.8122	17.7663	1.00788	22.9951	19.2103	19.9382	8.12088	23.9004	5.14138	15.2316	2.75198	20.5283	10.4653	24.8234	7.88033	18.8001	1.86132	True	True	True	True	True	True	True	True	True	True
C1_00900W	40.1362	93.1974	32.1037	51.5027	54.611	249.405	33.4777	325.886	48.9909	239.566	53.1997	65.2299	36.4061	435.959	61.9808	433.745	49.4894	715.769	65.9425	471.586	False	False	False	False	False	False	False	False	False	False
C1_00910W	13.5073	7.68375	13.6308	4.32309	12.8909	4.48951	12.8016	9.52772	13.6026	6.86835	21.7792	3.38166	15.3575	32.504	18.0213	2.82524	18.0286	26.546	19.3277	10.0336	True	True	True	True	True	True	False	True	False	True
C1_00920W	17.9038	49.3283	16.7676	24.8253	15.1886	11.4551	17.5798	11.8729	13.6393	17.0987	18.9227	1.73569	16.1736	4.09993	14.1999	3.4252	17.3939	7.88172	15.521	1.37856	False	False	True	True	False	True	True	True	True	True
C1_00930C	36.6034	123.563	31.1148	38.6171	33.4537	51.1609	39.3822	68.964	38.2945	49.6829	49.2334	74.5765	32.4757	3.45526	36.6005	5.2516	42.9291	27.6636	39.9702	0.44757	False	False	False	False	False	False	True	True	True	True
C1_00940W	87.4974	792.2	70.6687	337.141	103.337	593.794	93.2076	1035.54	87.8055	1281.94	141.144	2074.03	100.656	2449.5	143.167	2168.44	165.516	5915.38	135.621	1820.54	False	False	False	False	False	False	False	False	False	False
C1_00950C	105.338	115.539	89.3647	51.7706	89.158	26.8064	105.327	24.6632	102.967	189.192	122.728	52.8963	93.9919	198.404	114.692	78.9064	108.292	189.904	103.296	199.706	False	True	True	True	False	True	False	True	False	False
C1_00960C	17.5729	11.9596	22.4312	43.744	18.2244	9.52379	18.5863	33.0918	18.3829	30.0196	22.8789	46.2734	23.8422	94.9697	23.2885	60.2709	21.4395	112.255	19.7852	46.0048	True	False	True	False	False	False	False	False	False	False
C1_00970W	2.17368	0.415274	0.470743	0.142899	0.30671	0.019387	2.53845	2.34091	2.08397	0.55553	3.28031	0.693962	0.517803	0.0837586	0.566851	0.193185	3.78991	5.35069	3.49007	3.04892	True	True	True	True	True	True	True	True	False	True
C1_00980W	56.6363	195.851	49.3069	120.916	70.262	189.644	51.0066	348.588	57.0272	341.244	76.1783	101.145	57.5428	1401.2	84.1969	862.825	93.1096	1447.88	77.5942	355.849	False	False	False	False	False	False	False	False	False	False
C1_00990C	35.8353	15.3382	39.6256	13.6238	43.8297	9.84601	38.9488	3.29919	41.4168	10.2264	33.0028	13.1162	43.3031	62.7435	37.6015	6.441	41.3079	34.2014	46.9383	17.3118	True	True	True	True	True	True	False	True	True	True
C1_01000C	11.2115	0.331757	15.6573	1.23805	13.9222	0.735355	14.9767	3.92623	14.8077	2.70594	11.896	1.69542	17.1974	2.15465	17.9471	11.2237	18.2417	19.4397	15.8728	6.69714	True	True	True	True	True	True	True	True	False	True
C1_01010W	190.539	3802.64	285.107	3989.79	195.416	2261.3	157.403	201.371	197.507	876.097	243.689	1357.39	360.444	31110.9	268.994	31403.8	257.43	2454.46	391.388	19184.8	False	False	False	False	False	False	False	False	False	False
C1_01020W	1.04957	0.0286022	1.02507	0.0150907	0.919363	0.0274231	1.21196	0.146863	1.04733	0.0065888	0.926381	0.0440494	1.05801	0.0948529	0.81151	0.0109777	1.01419	0.0282533	0.901206	0.00558762	True	True	True	True	True	True	True	True	True	True
C1_01030W	81.1404	36.3106	75.0888	65.8966	87.4209	40.315	69.5721	71.6277	92.4853	99.0888	86.1175	32.7961	68.3419	50.466	84.0494	51.9845	70.0757	15.3329	107.877	63.0589	True	True	True	False	False	True	True	True	True	True
C1_01040W	161.678	3661.52	228.355	4021.31	187.632	5750.28	188.802	4923.8	187.643	8793.57	107.778	1932.73	158.411	4199.82	157.252	2182.53	151.195	5435.81	117.088	2790.22	False	False	False	False	False	False	False	False	False	False
C1_01050C	239.127	4756.96	243.863	2285.99	215.949	1202.63	232.487	1545.34	209.408	1597.22	298.434	1133.84	261.415	404.92	221.292	650.716	253.278	1584.09	216.967	387.387	False	False	False	False	False	False	False	False	False	False
C1_01060W	1857.05	199439	1873.65	137774	2021.27	59022.5	1643.92	71332	2117.25	135564	1795.08	246477	1341.48	193049	1908.54	123740	1673.56	296711	1776.74	80278	False	False	False	False	False	False	False	False	False	False
C1_01070C	8.5208	2.61391	5.85626	1.64857	10.4591	0.234872	7.60383	3.49778	9.22598	4.64928	14.2354	2.52749	7.77712	4.28096	15.9848	7.88046	11.3634	4.29293	16.0891	9.08097	True	True	True	True	True	True	True	True	True	True
C1_01080W	10.0682	1.9045	9.82991	0.496608	9.86989	0.998043	10.6496	1.05576	11.5287	0.935773	16.1331	4.22774	11.6864	1.41173	14.3883	2.449	13.8931	2.8959	13.2236	1.22101	True	True	True	True	True	True	True	True	True	True
C1_01090C	147.383	1671.12	147.362	305.474	197.413	3553.31	136.188	3745.07	162.285	3644.27	200.418	1982.36	167.53	7381.27	259.615	11104.8	256.061	20776	225.32	5079.67	False	False	False	False	False	False	False	False	False	False
C1_01100W	11.9761	19.0011	14.1486	19.766	12.7549	8.33634	12.564	5.65487	9.50409	5.01071	10.8173	2.84752	12.0143	0.997926	11.3149	2.8161	10.5243	2.29392	9.25428	0.77703	False	False	True	True	True	True	True	True	True	True
C1_01110C	85.8834	388.759	66.4844	346.197	105.045	794.288	65.663	226.281	82.3024	580.889	96.4675	152.425	73.3223	670.652	90.3857	644.332	76.9931	836.203	87.5666	506.449	False	False	False	False	False	False	False	False	False	False
C1_01130W	14.805	2.92653	18.0683	13.8151	15.0573	2.97569	16.6365	5.02416	15.7468	1.88029	12.8866	4.28233	12.1146	7.33758	10.8892	8.67619	9.9332	2.84886	10.4206	0.102323	True	True	True	True	True	True	True	True	True	True
C1_01140C	34.4415	51.5158	39.1255	8.60727	45.4884	33.0098	44.6226	37.5183	39.423	13.0866	23.1947	14.5678	27.8883	7.60444	18.014	17.9439	17.3384	2.40901	16.13	9.08226	False	True	True	True	True	True	True	True	True	True
C1_01150C	12.9003	2.60265	11.4619	0.673038	12.2135	1.17905	14.531	1.61972	16.6692	3.09411	21.1784	3.38769	13.3486	0.501328	14.3979	3.64176	20.333	5.2172	21.4156	10.6294	True	True	True	True	True	True	True	True	True	True
C1_01160C	18.4642	7.89709	28.6493	9.43459	19.54	8.60412	16.8333	16.8192	26.982	24.3813	28.9498	4.23063	33.0311	47.3827	24.5531	11.3199	25.549	26.737	34.0998	11.2553	True	True	True	True	True	True	False	True	False	True
C1_01170C	16.3182	14.1658	14.4055	13.8261	15.875	9.66182	14.7559	1.76549	17.8986	17.9405	20.5814	5.49658	14.6217	5.11003	17.8183	19.4927	19.2134	12.7184	20.7086	7.08164	True	True	True	True	False	True	True	False	True	True
C1_01180C	0.195141	0.0114277	0.212967	0.012297	0.282734	0.0093286	0.317091	0.0338281	3.81605	0.508803	0.262659	0.0265983	0.0914878	0.00336011	0.237638	0.00600191	0.361656	0.024182	3.26705	0.55484	True	True	True	True	True	True	True	True	True	True
C1_01190C	39.9506	128.138	40.9878	58.698	48.5472	51.337	49.5377	28.8905	28.1121	12.8541	35.0105	4.53869	35.3222	19.6938	50.1067	47.4228	39.5279	9.02179	22.4706	7.33981	False	False	False	True	True	True	True	True	True	True
C1_01200W	16.1205	17.0668	16.6728	18.2204	15.4506	7.96389	15.165	1.33204	11.9473	10.3731	15.822	3.78287	15.2958	7.29513	16.3863	3.59866	17.119	2.49733	14.426	19.9684	False	False	True	True	True	True	True	True	True	False
C1_01210W	67.1931	26.2443	44.9471	30.2008	74.9755	331.693	52.72	134.184	54.7231	140.695	77.775	762.839	66.3059	906.331	81.5404	1013.05	48.3139	162.375	58.6729	453.361	True	True	False	False	False	False	False	False	False	False
C1_01220C	7.06354	0.999323	16.5657	5.43789	9.51798	6.38499	11.9589	13.3358	12.33	0.34413	3.86553	1.38976	14.7722	3.16629	7.26791	1.98718	5.58505	1.14747	5.30354	1.57228	True	True	True	False	True	True	True	True	True	True
C1_01240W	7.84796	4.3822	16.2052	23.1217	9.83393	2.89192	9.16742	0.531167	5.18492	0.61289	7.97728	2.62035	18.2434	3.12931	8.03664	7.61125	7.06919	0.675974	3.3151	0.163724	True	False	True	True	True	True	True	True	True	True
C1_01250W	41.8241	60.183	48.8052	38.5358	51.1724	9.61409	52.3682	32.8643	37.9432	7.53099	58.0014	30.1657	55.7951	60.7752	61.6309	40.7779	81.4223	292.065	46.5093	29.9743	False	True	True	True	True	True	False	True	False	True
C1_01260C	36.8431	13.3475	40.7979	18.1522	36.927	29.8876	42.535	26.4882	28.3849	9.29724	28.4407	19.2539	29.6058	9.60421	21.9376	11.2039	24.0172	3.51514	22.3588	3.48074	True	True	True	True	True	True	True	True	True	True
C1_01270W	35.7935	18.2866	32.6562	8.81971	33.7251	9.97563	37.4107	21.4071	35.5619	7.82403	36.6199	12.8287	35.6858	25.9788	29.1895	4.09218	30.7294	11.6239	29.389	28.4723	True	True	True	True	True	True	True	True	True	True
C1_01280C	20.8769	58.3256	23.5906	41.516	24.9342	108.51	18.0545	135.244	29.4933	145.573	31.4625	141.142	21.1357	158.495	26.3009	93.1015	26.5288	269.479	41.636	208.146	False	False	False	False	False	False	False	False	False	False
C1_01290C	4.6171	1.19237	5.66296	1.0046	5.0028	1.48947	6.14646	4.07068	3.17873	0.957169	3.16762	0.490794	3.41406	0.421373	3.80733	0.217869	3.5052	0.83752	2.48142	0.478286	True	True	True	True	True	True	True	True	True	True
C1_01300W	188.981	1726.76	186.596	393.221	181.774	200.608	179.032	131.141	177.427	604.439	182.046	32.4247	157.427	337.941	151.889	712.245	142.675	333.218	165.395	80.8644	False	False	False	True	False	True	False	False	False	True
C1_01310W	6.16915	3.06098	7.43604	3.77626	4.65829	1.86997	7.95425	3.66633	7.58155	5.41748	15.3116	55.5813	6.70021	1.61133	8.04345	6.8105	11.6884	2.28579	10.2127	5.09538	True	True	True	True	True	False	True	True	True	True
C1_01320W	37.7227	88.477	56.7931	166.316	46.1641	149.561	35.341	291.042	40.5943	144.495	59.9982	26.0759	65.5485	930.81	64.8431	637.177	63.1008	963.503	60.8444	397.685	False	False	False	False	False	True	False	False	False	False
C1_01330C	113.914	195.643	87.1375	316.345	151.232	1200.06	130.219	187.476	161.046	461.054	166.386	468.956	105.455	243.763	223.57	389.791	161.17	372.026	184.062	370.252	False	False	False	False	False	False	False	False	False	False
C1_01340C	19.1601	14.0822	22.708	31.8985	23.141	3.2628	21.8333	6.99775	16.9984	12.4934	21.5042	9.07561	17.7932	8.10391	26.4483	14.5094	21.054	9.22563	17.5241	9.1168	True	False	True	True	True	True	True	True	True	True
C1_01350C	1057.69	6587.3	1089.87	11535.3	1192.8	3439.25	1009.81	19300.9	1075.93	6414.62	1248.53	58005.1	1270.93	16385.7	1232.04	32390.7	1128.64	15805.9	1189.45	9495.61	False	False	False	False	False	False	False	False	False	False
C1_01360C	138.54	575.353	211.619	210.271	158.101	384.515	127.429	127.541	91.895	36.7987	48.9901	68.2191	145.636	369.726	61.0706	296.539	22.9849	11.0925	46.2505	12.3233	False	True	False	False	True	False	False	False	True	True
C1_01370C	579.96	49048.1	594.941	10804.5	728.908	16251.8	500.733	8222.12	619.234	7397.26	604.393	25539.2	672.589	33433.1	725.497	11980.8	676.454	18750.3	727.379	5792.76	False	False	False	False	False	False	False	False	False	False
C1_01380C	23.3813	15.2878	37.6737	41.2614	26.3624	45.011	22.8472	29.9773	30.1896	101.628	36.2582	50.1737	46.9651	228.703	35.7006	200.243	35.802	120.288	52.9876	89.2023	True	False	False	False	False	False	False	False	False	False
C1_01390C	36.9568	88.5494	39.0397	12.1755	30.6974	19.2769	52.0699	113.432	29.8004	21.1502	34.0073	13.6369	29.8341	18.3258	30.8444	29.2687	32.633	88.3502	29.9674	16.3524	False	True	True	False	True	True	True	True	False	True
C1_01400C	52.9254	11.4343	56.2511	30.1263	72.1636	54.7841	53.504	89.2339	38.1834	11.5136	37.1329	42.7027	35.8356	48.7252	57.0569	173.142	31.784	87.2039	32.1707	27.0438	True	True	True	False	True	False	False	False	False	True
C1_01420C	31.8103	9.88667	27.3813	5.27139	31.9665	30.0724	36.3017	16.0954	28.5109	4.36524	26.1474	17.3552	20.6766	14.4335	24.2224	15.9406	24.659	7.14089	20.2951	8.95403	True	True	True	True	True	True	True	True	True	True
C1_01440C	2.13163	0.248852	1.83894	2.94656	1.90455	0.919176	1.03855	0.261146	0.451121	0.101869	1.27981	0.436724	0.691325	0.111826	2.05999	1.07186	0.8853	0.1864	0.26579	0.0237922	True	False	True	True	True	True	True	True	True	True
C1_01450W	47.679	6.20397	71.6241	230.101	47.2278	28.6858	52.4622	15.9424	58.8654	25.3442	44.251	72.1966	68.7606	112.008	46.7811	128.688	44.1044	23.3364	46.2652	6.80763	True	False	True	True	True	False	False	False	True	True
C1_01460W	17.1406	8.90289	17.5605	12.0328	18.6967	5.31931	20.3844	3.47214	12.8197	4.7715	12.1421	4.48117	12.4405	4.24437	14.008	0.860841	13.0528	4.2532	11.7518	0.800722	True	True	True	True	True	True	True	True	True	True
C1_01470W	53.5017	12.6362	64.3723	60.0906	54.6844	41.4336	57.6107	17.2462	59.7657	20.63	50.2671	63.4347	56.7505	40.4055	66.0496	122.433	65.2459	23.3182	66.2159	30.8949	True	True	True	True	True	False	True	False	True	True
C1_01480C	3106.44	314977	2798.35	228044	3294.68	488313	2805.42	449414	3413.24	424215	2852.32	121719	3147.56	379139	2727.09	50575.1	3222.73	1.23181e+06	3712.5	557138	False	False	False	False	False	False	False	False	False	False
C1_01490W	255.81	705.967	499.149	6755.22	401.56	319.106	209.915	176.02	303.108	785.678	379.801	460.014	457.523	5790.12	346.536	3430.95	220.28	1317.24	239.777	832.196	False	False	True	True	False	False	False	False	False	False
C1_01500W	0.164772	0.000702769	0.161101	0.000368041	0.14447	0.000657146	0.217377	0.0159968	0.164789	0.000166015	0.181145	0.00531968	0.166407	0.00235544	0.21345	0.0111345	0.1937	0.0113972	0.162111	0.00161003	True	True	True	True	True	True	True	True	True	True
C1_01510W	10.5586	34.3661	1.99572	0.174741	3.56237	3.73872	6.06248	9.5617	2.45153	3.79716	0.136523	0.0122353	0.23602	0.0780095	0.110204	0.0123924	0.126568	0.0022653	0.0832412	0.00560547	False	True	False	False	False	True	True	True	True	True
C1_01520C	168.727	1802.64	299.952	711.267	151.892	711.618	158.028	977.315	231.488	3053.69	301.819	18089.8	311.908	3287.26	218.952	655.116	278.167	1861.58	321.912	5601.16	False	False	False	False	False	False	False	False	False	False
C1_01530C	236.991	422.592	361.35	3419.63	288.411	565.588	242.669	321.09	306.114	3042.95	347.26	718.796	411.746	853.643	326.139	998.879	305.598	870.929	367.26	226.105	False	False	False	False	False	False	False	False	False	True
C1_01540W	26.5931	23.6156	38.2775	40.6196	33.3807	8.58402	32.2903	5.03266	28.7319	20.7426	34.2876	16.4353	34.6479	7.48788	35.9886	34.7816	36.8533	3.33848	28.8993	15.2098	True	False	True	True	True	True	True	True	True	True
C1_01550W	29.7653	15.2087	40.9049	36.3023	27.6944	10.4053	25.9902	38.7832	31.1356	17.003	36.5348	12.6903	32.8252	17.9442	25.8796	6.63918	21.9448	62.6516	25.6478	6.45458	True	True	True	False	True	True	True	True	False	True
C1_01560W	18.9955	1.34806	20.599	9.09726	16.3436	0.776141	22.3667	2.48504	16.9361	2.23826	14.9116	1.41354	15.8033	2.71262	13.9656	3.98324	17.5568	18.2868	14.4481	1.00283	True	True	True	True	True	True	True	True	False	True
C1_01570C	74.3744	85.0638	60.9498	54.6911	75.7357	45.8863	70.4642	122.597	57.4358	73.1932	58.1526	20.418	66.9222	455.442	75.7338	356.606	88.5715	110.732	72.4302	80.0817	False	True	True	False	False	True	False	False	False	False
C1_01580W	96.7368	126.659	122.602	404.812	112.055	479.663	79.6003	460.873	89.9554	355.808	138.8	235.063	137.146	3536.46	164.183	1148.54	152.872	2199.83	151.108	416.881	False	False	False	False	False	False	False	False	False	False
C1_01590C	66.0908	26.9876	70.6407	130.166	64.5872	19.9123	56.9159	132.979	66.452	29.7932	82.3167	66.5468	68.6959	29.2362	67.8931	36.9058	61.6741	34.0962	69.7997	8.47779	True	False	True	False	True	True	True	True	True	True
C1_01600W	35.8595	69.4963	46.6183	65.7837	44.5234	85.0946	36.5875	152.743	39.7653	78.0887	62.7045	72.847	52.9478	678.073	67.6738	283.068	65.8337	671.771	61.504	103.183	False	False	False	False	False	False	False	False	False	False
C1_01610C	3.06332	0.595354	8.23201	5.54522	2.50821	0.352668	4.28124	0.275205	2.63419	0.282143	4.83195	0.48183	4.74282	0.413524	2.80468	0.860015	2.76761	0.495436	1.85577	0.562175	True	True	True	True	True	True	True	True	True	True
C1_01620C	6.27004	6.0325	9.0585	13.9889	7.55495	6.94543	4.01009	1.74878	4.84066	5.12101	8.21542	2.67102	9.77874	15.373	11.3942	18.6052	11.7578	31.5055	11.0827	5.16835	True	False	True	True	False	True	False	False	False	True
C1_01630W	42.7435	212.66	53.78	118.003	47.5375	42.0171	37.5912	46.5239	38.1928	87.8168	57.7911	31.671	54.3303	82.9462	41.6039	16.2636	34.6909	2.89316	37.0915	21.5344	False	False	True	False	False	True	False	True	True	True
C1_01640W	472.862	2015.53	378.041	2010.24	562.626	2215.8	807.99	12106.5	433.33	867.062	531.77	3397.27	433.882	2341.37	530.548	1855.58	915.387	14095.7	436.556	681.377	False	False	False	False	False	False	False	False	False	False
C1_01650W	20.666	20.9399	22.8608	29.6284	24.2077	2.74102	18.2763	5.65897	13.2701	4.60791	16.0863	4.43997	18.4429	13.6968	17.4233	11.1491	11.4245	6.54237	9.94964	2.52593	False	False	True	True	True	True	True	True	True	True
C1_01660C	1.3061	0.525232	0.91091	0.0119877	0.817133	0.0217257	1.07738	0.116185	0.931234	0.00521813	0.823601	0.0346727	1.07545	0.141478	1.14007	1.17784	0.901519	0.0223368	0.800792	0.00439537	True	True	True	True	True	True	True	False	True	True
C1_01670C	6.99232	6.39441	6.35901	2.33205	6.27145	3.38977	7.22054	2.68113	5.64751	1.79413	10.4846	5.27798	7.01804	1.0066	7.7082	4.59698	7.90399	5.75205	6.58321	1.00796	True	True	True	True	True	True	True	True	True	True
C1_01680C	106.011	1023.81	147.271	267.344	105.99	966.994	113.149	858.849	127.158	958.16	177.1	1227.69	155.477	6622.24	182.599	4555.97	214.673	7934.71	181.135	2649.73	False	False	False	False	False	False	False	False	False	False
C1_01690C	1225.92	36853.4	1112.83	23177	914.096	26065	1421.36	134749	1260.57	110317	1523.25	199330	1099.98	116763	1298.58	202781	1638.58	554287	1215.44	165861	False	False	False	False	False	False	False	False	False	False
C1_01700W	10.5424	5.86802	9.5973	3.00496	11.106	3.21021	10.1251	10.3728	11.0007	7.88726	20.1981	6.90643	9.4232	2.99295	18.0237	23.6896	13.8302	12.6533	14.0665	8.09417	True	True	True	False	True	True	True	False	True	True
C1_01710W	12.409	20.9574	17.4705	44.6046	11.3764	14.0803	14.7659	31.0849	10.659	8.61611	22.7202	52.2025	17.3514	18.6236	17.7532	14.5357	13.1418	35.3113	8.80572	3.79932	False	False	False	False	True	False	False	True	False	True
C1_01720C	126.219	2679.35	121.845	2743.38	96.7336	887.091	259.312	6103.55	52.679	359.054	200.439	3893.55	118.695	636.325	164.201	5282.72	404.928	38899.4	105.702	3444.79	False	False	False	False	False	False	False	False	False	False
C1_01730W	1.04957	0.0286022	1.02507	0.0150907	0.919363	0.0274231	1.04967	0.0179528	1.04733	0.0065888	0.926381	0.0440494	1.05801	0.0948529	0.81151	0.0109777	1.01419	0.0282533	0.901206	0.00558762	True	True	True	True	True	True	True	True	True	True
C1_01740W	3.80729	2.44527	18.7941	238.177	1.76801	3.00045	3.62443	1.62495	4.08152	1.88311	1.86135	0.0349692	4.32716	1.74936	0.65665	0.0830556	2.0301	1.22708	1.52201	1.18363	True	False	False	True	True	True	True	True	True	True
C1_01750W	7.05042	0.458587	8.09891	0.743111	4.62327	0.326397	5.23906	1.13819	6.59839	1.07877	10.844	3.62313	19.9753	6.02852	13.1057	2.81606	18.1225	4.8499	7.52453	1.69292	True	True	True	True	True	True	True	True	True	True
C1_01760W	17.9305	5.75019	22.3457	20.3758	15.8653	6.25357	28.8336	4.16246	12.0995	4.1889	15.6104	1.95826	20.6733	18.585	14.1775	4.55074	21.3557	4.92645	10.5378	3.01472	True	True	True	True	True	True	True	True	True	True
C1_01770W	4.43831	1.94204	5.03293	0.593151	5.09762	1.19534	5.23617	2.19158	4.56245	1.23286	6.87864	1.88248	4.59643	1.09993	5.18558	1.73076	5.0316	3.10665	5.50372	2.37345	True	True	True	True	True	True	True	True	True	True
C1_01780C	43.4561	44.7088	46.9235	24.7368	49.2433	25.635	68.5435	8.13687	38.2391	5.31342	30.6572	2.43258	27.5785	8.63837	25.3185	28.352	28.851	1.09793	23.4806	2.94575	False	True	True	True	True	True	True	False	True	True
C1_01790W	25.416	10.7812	17.7616	5.72156	23.6632	9.33881	24.3903	3.15313	31.3809	9.01758	28.0366	16.4239	21.1348	7.8514	27.9407	11.4191	25.2552	11.2934	28.8875	7.98277	True	True	True	True	True	True	True	True	True	True
C1_01800W	48.2506	77.5131	53.8584	9.41119	52.4659	127.628	48.2266	189.523	63.6227	98.0967	90.9765	434.503	65.4178	414.535	75.8391	349.689	75.5528	812.113	77.557	168.904	False	True	False	False	False	False	False	False	False	False
C1_01810C	19.4802	19.9537	45.9074	173.215	30.785	15.4768	39.8955	6.46552	23.8823	4.25513	20.2202	8.67738	35.5758	125.277	26.443	38.8764	22.4051	8.5503	16.9689	6.39036	False	False	True	True	True	True	False	False	True	True
C1_01820C	10.8334	11.052	13.9227	16.5516	14.4131	16.7629	10.4158	10.7219	11.8233	23.2091	13.8809	11.9571	12.6126	50.5306	14.5889	17.9077	11.8894	41.4967	13.5144	23.7055	False	False	False	False	False	True	False	False	False	False
C1_01830C	55.4626	55.7756	61.0435	35.8339	70.2197	197.886	60.127	257.533	46.8567	212.912	47.0248	198.438	47.407	161.471	68.3324	582.858	36.9493	132.55	35.362	75.5382	False	True	False	False	False	False	False	False	False	False
C1_01840C	35.6086	23.0764	53.8312	103.26	43.3112	50.1044	50.9713	18.7688	29.7993	14.1335	41.2652	57.6823	61.2967	48.8514	33.7386	1.97971	30.7455	9.1895	27.2968	14.4006	True	False	False	True	True	False	True	True	True	True
C1_01850C	14.2716	3.44974	17.8275	17.3972	17.2172	5.50715	14.8372	5.39265	13.493	5.94378	16.2483	9.32671	16.7788	14.6278	18.3373	10.3007	16.1523	6.49995	18.4314	8.26274	True	True	True	True	True	True	True	True	True	True
C1_01860W	63.6083	21.1194	53.8014	30.3129	80.3807	32.086	67.1089	42.4067	65.8115	113.279	75.0272	10.3832	63.5714	170.891	101.215	407.264	89.8278	51.5919	83.6413	181.855	True	True	True	True	False	True	False	False	True	False
C1_01870C	162.064	584.072	170.6	590.847	164.404	126.433	133.893	189.591	174.452	501.89	174.868	308.393	204.712	795.554	182.644	698.856	168.191	234.638	234.57	501.244	False	False	True	False	False	False	False	False	False	False
C1_01880C	7.93523	4.07328	9.42341	6.59801	7.65937	2.2826	9.29752	9.70636	8.68623	1.38122	10.2116	4.36608	8.55312	0.957364	8.49765	1.22741	9.09783	9.75257	6.52632	0.452672	True	True	True	False	True	True	True	True	False	True
C1_01890C	32.5554	8.48751	30.7727	4.65347	31.99	14.2902	33.6555	42.9717	27.6419	5.38584	24.94	40.9383	26.9072	22.4494	30.9665	75.895	25.1043	57.3329	23.3193	12.4467	True	True	True	False	True	False	True	False	False	True
C1_01900C	21.2337	23.1521	38.5657	54.9899	34.5162	7.31663	27.4901	6.9489	29.518	38.9449	23.0038	5.61258	38.1065	32.7918	32.5324	9.39526	26.711	15.8395	28.8326	23.6344	False	False	True	True	False	True	True	True	True	True
C1_01910W	57.6995	62.7498	67.0835	165.624	83.5491	18.8199	30.0643	51.6488	66.0561	139.304	74.591	41.4154	68.9736	503.552	95.6537	193.337	48.6143	197.788	107.842	17.2451	False	False	True	False	False	True	False	False	False	True
C1_01920W	9.52286	1.08005	14.5757	1.20882	7.76172	0.452002	6.15559	0.404335	18.3713	2.08094	26.3618	7.59258	59.701	26.7632	42.1861	36.6815	50.7983	68.0563	50.3225	19.1979	True	True	True	True	True	True	True	True	False	True
C1_01930W	127.326	349.796	73.1665	86.6324	201.308	1372.8	131.252	568.022	84.7081	296.08	25.4418	78.561	91.6366	1541.62	81.7162	1017.69	32.8711	78.6679	67.7045	417.278	False	False	False	False	False	False	False	False	False	False
C1_01940C	67.9652	283.874	56.0335	168.853	92.4569	386.966	52.6034	755.227	72.8056	549.674	85.6786	775.29	68.7429	2310.7	104.009	2147.14	66.367	1706.78	83.8527	1182.75	False	False	False	False	False	False	False	False	False	False
C1_01950C	19.3845	25.5076	15.2815	10.0905	23.1967	23.0573	13.72	23.756	21.7669	57.0232	34.2901	55.327	17.7536	54.688	35.4675	28.336	19.8711	108.707	36.2902	11.6784	False	True	True	False	False	False	False	True	False	True
C1_01970W	0.271901	0.0019389	0.265404	0.00101206	0.238188	0.00186329	0.271912	0.00120883	0.271356	0.000445673	0.239952	0.00297256	0.273932	0.00635181	0.244444	0.00743855	0.310292	0.0180943	0.233186	0.000371146	True	True	True	True	True	True	True	True	True	True
C1_01980W	346.49	1031.26	402.274	8726.27	193.688	887.556	418.382	2803.58	175.188	193.182	196.336	1259.53	517.711	2618.46	566.402	1579.98	318.109	12958.7	481.77	2732.5	False	False	False	False	False	False	False	False	False	False
C1_01990W	0.430948	0.0357516	0.951326	0.0559425	1.08897	0.490959	0.499712	0.0977625	0.991153	0.676731	0.330956	0.0435377	0.316292	0.00983064	0.359612	0.00753624	0.317153	0.0181229	0.118095	0.00715471	True	True	True	True	True	True	True	True	True	True
C1_02000W	108.516	274.415	106.985	49.3518	118.337	50.0089	118.417	63.8828	111.777	261.418	116.857	152.054	98.0423	155.578	129.941	608.606	117.108	52.9083	110.033	329.353	False	True	True	True	False	False	False	False	True	False
C1_02010C	7.85318	6.69043	9.20237	6.06347	7.53226	1.33883	9.15426	1.42798	7.29192	5.647	9.86379	3.17329	8.55977	0.350533	7.82371	1.21948	8.46534	0.254867	8.09654	1.90328	True	True	True	True	True	True	True	True	True	True
C1_02020W	33.8321	87.7552	41.374	18.6147	33.6345	8.25341	39.1266	38.3452	24.2067	10.8186	36.1924	15.7658	42.7398	124.236	30.228	35.1494	42.4989	85.3358	27.0492	23.9174	False	True	True	True	True	True	False	False	False	True
C1_02030C	16.235	21.2278	20.8535	12.819	18.1193	8.28047	13.4332	1.76256	23.3138	12.466	17.8608	8.30302	20.1089	34.8048	26.0892	58.7576	13.9563	4.23572	29.1267	58.5428	False	True	True	True	True	True	False	False	True	False
C1_02040C	10.6491	7.57032	20.4693	28.1644	9.20813	4.20401	11.1516	1.78498	9.64537	1.72489	8.29406	0.414763	12.3984	7.22513	6.61738	0.587117	10.2279	1.43278	7.42223	4.17779	True	False	True	True	True	True	True	True	True	True
C1_02050C	22.5426	1.66884	28.0961	28.209	21.9199	4.29557	21.4981	2.64358	21.5085	1.89014	27.5202	22.5623	29.7991	4.96729	22.8102	5.84495	21.1763	14.6584	24.6716	22.5619	True	False	True	True	True	True	True	True	True	True
C1_02060W	83.2284	482.191	92.06	89.2043	91.5217	181.093	69.1407	135.167	64.031	107.895	64.9504	99.4965	60.214	85.0127	60.5553	58.6834	43.6298	85.7722	58.6694	29.8758	False	True	False	False	False	False	False	True	False	True
C1_02070W	0.55865	0.0197494	0.238145	0.0105733	0.342398	0.028474	0.720057	0.131336	1.08178	0.51994	2.82329	0.408056	0.226535	0.0113703	0.291058	0.0651314	0.198426	0.019833	0.108749	0.00287132	True	True	True	True	True	True	True	True	True	True
C1_02080W	19.1935	4.33367	21.3138	4.24024	25.5131	13.396	19.8122	6.84922	21.0434	4.5459	26.4068	27.727	13.4938	6.18326	23.831	17.6078	27.5191	14.9716	22.9154	32.0241	True	True	True	True	True	False	True	True	True	False
C1_02090C	11.2596	17.5222	17.9553	17.8288	14.4053	9.52747	11.9181	2.8216	12.9484	10.0123	15.8177	8.23064	19.0236	23.162	16.8258	3.0603	14.5992	8.75982	15.4214	3.4388	False	True	True	True	True	True	False	True	True	True
C1_02100W	12.5438	11.3074	15.8106	0.47496	10.1424	6.03542	10.7991	3.82304	11.2315	4.69631	18.6904	8.91316	15.8918	3.50628	14.4798	6.24469	13.107	34.645	12.9575	2.63679	True	True	True	True	True	True	True	True	False	True
C1_02110C	24.1672	42.3904	38.2138	961.603	38.548	42.638	33.1277	14.3842	13.3017	96.911	12.0284	85.9497	5.16368	3.88419	98.2741	196.849	2.7353	1.55266	2.9003	0.976311	False	False	False	True	False	False	True	False	True	True
C1_02120C	113.139	201.336	54.7973	175.07	91.8419	434.101	70.4047	36.5147	106.3	449.115	39.6478	139.226	9.91016	6.46244	25.0842	289.8	10.4564	0.571101	14.7401	41.0495	False	False	False	True	False	False	True	False	True	False
C1_02130C	21.3404	9.43874	19.021	18.6269	17.2077	0.854907	32.3595	34.7118	19.667	3.10157	17.1799	26.291	16.211	4.15433	3.69479	0.777231	3.57448	0.865712	7.81905	0.964327	True	True	True	False	True	False	True	True	True	True
C1_02140C	0.483532	0.0433261	0.595825	0.059286	0.420566	0.0632702	0.322699	0.0268285	0.219137	0.000288761	0.485908	0.135519	0.452895	0.0950363	0.369551	0.0401004	0.639147	0.0928428	0.347745	0.0908137	True	True	True	True	True	True	True	True	True	True
C1_02150W	25.8698	15.569	21.3486	18.8001	14.3785	4.98551	41.3452	16.735	23.256	6.58456	14.978	8.2393	7.23755	1.0472	1.50965	1.05819	1.23402	0.0656858	5.07324	4.20456	True	True	True	True	True	True	True	True	True	True
C1_02160W	34.5591	39.0294	40.9271	103.552	34.9176	8.62255	36.4973	45.8978	30.9274	39.3131	44.4877	247.545	35.3062	40.6792	42.7814	156.551	40.9409	94.3547	41.9994	63.2765	False	False	True	False	False	False	False	False	False	False
C1_02170C	3.90277	1.98752	11.5403	5.00248	2.83406	0.975413	11.0521	0.513225	8.91152	1.04868	4.27511	1.40136	1.64157	1.40811	4.89604	2.86433	7.86041	0.575627	3.29095	0.615131	True	True	True	True	True	True	True	True	True	True
C1_02180W	21.2247	23.742	31.4106	103.255	21.571	4.51045	31.384	39.9829	21.8912	8.39683	20.5232	3.69264	21.0891	5.56848	19.8269	3.37592	15.2639	2.98195	11.8296	4.32477	False	False	True	False	True	True	True	True	True	True
C1_02190W	12.1563	7.80835	11.7869	14.0572	16.4824	29.5895	8.70149	4.28244	12.9119	32.0324	13.0618	1.57599	12.3638	31.1712	13.3245	16.9794	13.0198	18.1935	17.1858	22.4589	True	False	False	True	False	True	False	False	False	False
C1_02200C	20.0083	7.16037	24.2412	7.75484	21.9224	5.06657	20.0548	7.27401	17.656	4.25388	15.9246	4.56864	16.9296	8.51495	21.2003	15.5373	17.5741	4.42097	14.2939	3.5039	True	True	True	True	True	True	True	True	True	True
C1_02210W	18.6197	2.31996	23.2232	4.94149	21.8619	4.70091	26.6718	5.58533	25.1176	5.12075	18.6563	0.784971	17.8973	12.0261	20.8788	2.41082	22.7144	3.92519	24.8954	2.00869	True	True	True	True	True	True	True	True	True	True
C1_02220C	75.5665	388.035	122.598	452.933	67.4499	39.1672	50.3921	49.5918	41.6823	38.7751	31.3545	7.77458	49.1597	94.1437	37.2275	80.6913	16.6419	2.41452	24.581	17.1807	False	False	True	True	True	True	False	False	True	True
C1_02230W	44.624	162.867	45.8166	96.7731	36.5285	96.379	34.224	71.8914	31.8073	130.538	47.0883	35.5288	36.5603	19.8698	37.6474	54.507	26.8392	69.6319	33.191	20.86	False	False	False	False	False	True	True	False	False	True
C1_02240W	82.587	216.377	90.8372	234.475	80.1368	191.828	72.9063	134.798	74.3204	96.4147	88.1932	19.7279	86.6185	84.4274	75.4518	57.6389	62.8628	49.3761	72.476	25.6153	False	False	False	False	False	True	True	True	True	True
C1_02250W	10.5057	8.2558	65.8179	498.759	41.75	301.139	6.02193	6.83647	37.2811	203.773	20.147	13.3947	72.5	242.422	19.2656	11.4606	17.7332	18.6159	18.2122	3.07747	True	False	False	False	False	True	False	True	False	True
C1_02260C	22.4039	24.4757	21.2299	14.8889	26.1022	10.5592	18.8307	40.0336	22.179	16.9912	30.2569	24.9699	21.0633	31.0169	29.7721	32.1194	19.9961	45.4238	22.9582	20.972	False	True	True	False	True	True	False	False	False	True
C1_02270C	26.8229	30.7464	21.8351	273.739	9.60274	59.6612	25.1429	76.7565	10.7716	3.22127	2.97092	0.425695	2.77411	0.324024	1.83378	0.497011	4.00543	4.20343	2.48193	0.719316	False	False	False	False	True	True	True	True	False	True
C1_02280C	6.03406	2.55679	4.50845	1.36131	4.77647	1.69272	3.94226	2.07478	4.97594	2.15435	11.4929	6.87526	5.10317	3.11904	7.74721	4.5534	5.90435	5.13046	7.82933	2.64614	True	True	True	True	True	True	True	True	True	True
C1_02290C	66.2444	377.723	107.546	265.239	83.0058	410.922	65.3035	213.805	86.2706	236.924	116.343	36.7587	118.474	672.909	98.0023	170.144	103.351	935.004	97.6861	37.4859	False	False	False	False	False	True	False	False	False	True
C1_02300W	164.943	493.47	105.62	539.851	151.846	277.411	89.8321	238.028	134.9	32.2157	329.073	6161.02	114.98	1080.78	230.853	901.687	136.479	1595.4	178.969	824.43	False	False	False	False	True	False	False	False	False	False
C1_02310C	113.912	528.832	179.71	48.4778	128.577	159.909	95.0817	69.5549	124.05	290.438	169.168	355.62	177.256	611.4	174.613	221.753	104.245	182.743	132.898	114.92	False	True	False	True	False	False	False	False	False	True
C1_02320C	70.5637	453.053	77.4061	441.102	78.0425	541.829	67.3407	186.034	57.8012	151.332	73.9894	108.638	62.7071	380.383	86.3667	401.92	74.6234	217.355	69.9888	180.343	False	False	False	False	False	False	False	False	False	False
C1_02330C	259.109	8254.38	178.978	3315.72	329.19	26975	203.437	13111.9	248.7	15125.6	333.519	21992.5	279.573	45327.4	332.636	35991.4	326.929	61928.9	326.567	33739.1	False	False	False	False	False	False	False	False	False	False
C1_02340C	23.6609	88.999	8.20516	6.24306	5.10574	5.30406	14.2444	20.1028	9.59077	28.5537	17.303	98.5805	8.30215	6.43201	9.21975	15.0418	18.2657	85.3377	9.46646	25.7237	False	True	False	False	False	False	True	False	False	False
C1_02350W	10.2489	19.9254	13.4844	16.6657	13.1436	14.0332	10.7065	6.14442	17.0681	40.2597	20.1565	21.7419	19.6042	45.5622	18.5912	37.3127	19.7382	42.028	24.195	15.2997	False	False	False	True	False	False	False	False	False	True
C1_02360C	0.310629	0.0136904	0.462253	0.0619042	0.567818	0.0875386	0.66283	0.0842865	0.629586	0.050919	0.811867	0.0251369	0.277813	0.0186068	0.608325	0.0536449	0.657932	0.114773	0.699187	0.0594173	True	True	True	True	True	True	True	True	True	True
C1_02370C	25.4717	3.63798	27.5919	34.8828	19.5222	3.62146	22.2423	4.63397	24.7721	11.5081	60.3218	58.4919	36.8162	10.0731	32.6985	31.3147	24.012	1.55579	30.2887	13.5124	True	False	True	True	True	True	True	True	True	True
C1_02380C	2.22151	2.41048	2.64307	1.38068	4.08821	4.67729	2.9676	3.1371	4.00126	7.10006	4.53574	14.161	3.23533	6.63677	4.72037	10.3219	4.68161	9.19147	5.1781	8.14881	False	True	False	False	False	False	False	False	False	False
C1_02390W	6.0582	3.74604	8.85392	3.83384	8.65715	6.73546	8.98728	14.1023	7.34586	3.65478	9.59862	6.65206	8.48151	10.5097	10.7078	10.4892	9.60897	22.4306	8.27835	1.8858	True	True	True	False	True	True	False	True	False	True
C1_02400C	46.1429	68.2561	52.9503	258.614	32.9019	450.653	40.4109	225.443	44.3241	236.302	62.0886	77.2045	49.6477	263.565	34.8385	158.646	56.3721	431.1	52.4867	103.988	False	False	False	False	False	False	False	False	False	False
C1_02410C	30.1131	21.8404	30.8136	44.2442	22.8309	2.4156	34.3615	97.4009	26.7551	3.5888	53.4046	41.2069	34.8267	13.635	33.147	41.2042	49.9108	89.5312	39.0178	36.266	True	False	True	False	True	True	True	False	False	True
C1_02420C	104.97	448.297	111.354	943.01	78.1097	721.429	105.805	731.307	86.2095	218.065	91.2368	568.468	72.5274	42.4257	53.1508	224.81	71.0824	345.788	70.0262	89.6742	False	False	False	False	False	False	True	False	False	False
C1_02430C	89.2313	600.682	104.491	301.244	81.8972	145.191	84.0869	44.6131	84.111	306.837	128.848	191.474	104.665	151.498	96.761	74.4414	93.2886	231.31	104.237	69.8388	False	False	False	True	False	False	False	True	False	True
C1_02440C	14.8698	10.3798	19.5263	17.1156	17.1452	3.06139	12.7552	8.80931	15.8597	10.0653	17.4212	1.14978	18.3662	16.1205	19.8359	7.92495	17.4773	27.1411	17.5566	8.33116	True	True	True	True	True	True	True	True	False	True
C1_02450C	7.4848	10.2405	9.01991	12.9104	11.5401	28.8032	6.05001	30.4133	9.46149	30.0451	16.6535	28.3412	10.7312	45.351	14.4023	43.9229	11.77	69.4641	16.6558	9.83312	False	False	False	False	False	False	False	False	False	True
C1_02460W	4651.49	111728	4851.94	1.08943e+06	5978.96	114319	4958.07	645534	5249.62	1.14795e+06	5837.51	329631	6074.93	2.18312e+06	6639.48	2.6999e+06	6242.68	1.11121e+06	5618.74	1.08527e+06	False	False	False	False	False	False	False	False	False	False
C1_02470W	14.215	35.2201	15.2763	12.4268	11.4679	12.5953	7.48872	13.8661	10.1811	26.5859	29.3691	14.332	18.1627	10.7445	19.691	22.8796	15.1768	38.3334	19.2716	30.2152	False	True	False	False	False	True	True	False	False	False
C1_02480W	420.153	39706.7	304.081	3117.63	362.614	10943.7	348.301	10062	344.197	14372.3	587.13	7059.42	383.397	2939.23	512.428	19349.6	427.033	7666.29	474.324	2194.96	False	False	False	False	False	False	False	False	False	False
C1_02490C	3.32507	1.97981	10.3668	9.42876	5.98572	7.17585	4.7187	4.98718	4.27386	3.45644	6.76698	0.884644	12.17	38.46	8.6586	17.95	7.95756	11.3447	9.3683	9.02034	True	True	False	False	True	True	False	False	False	True
C1_02500W	16.6522	16.3211	22.171	28.7207	12.2076	21.6237	11.0844	5.36689	18.2625	38.3604	22.4618	4.08495	18.1961	123.997	16.9249	80.8061	16.5384	42.6761	26.2834	22.1421	True	False	False	True	False	True	False	False	False	True
C1_02510W	35.9065	36.8084	8.72722	3.11275	39.996	16.6824	31.8251	35.2816	41.4327	53.4941	49.2242	50.1469	8.78095	4.37343	48.1753	61.2382	38.8216	98.7907	51.7512	34.9476	False	True	True	False	False	False	True	False	False	True
C1_02520W	2.20868	0.222583	4.24695	15.8551	0.482887	0.335645	1.72805	1.14184	0.453377	0.0701174	0.119038	0.00634039	0.161752	0.0057563	0.0820857	0.00437522	0.252816	0.0668607	0.232675	0.0105562	True	False	True	True	True	True	True	True	True	True
C1_02530C	105.899	59.5478	169.073	1803.93	103.186	277.415	75.4433	28.5924	87.1535	51.1664	95.149	420.005	110.939	39.9826	121.814	46.4492	67.3639	148.907	115.233	86.4026	True	False	False	True	True	False	True	True	False	True
C1_02540C	18.6373	127.521	1.02507	0.0150907	0.919363	0.0274231	1.04967	0.0179528	1.04733	0.0065888	1.52494	0.547259	1.05801	0.0948529	0.81151	0.0109777	1.01419	0.0282533	0.901206	0.00558762	False	True	True	True	True	True	True	True	True	True
C1_02560W	0.252797	0.00166683	0.246766	0.000869276	0.221494	0.00157087	0.252548	0.00103596	0.252131	0.000380673	0.223148	0.00254411	0.254889	0.00546598	0.195447	0.000626603	0.244059	0.00163968	0.216997	0.000316588	True	True	True	True	True	True	True	True	True	True
C1_02570C	1.41608	0.142422	0.735145	0.168388	0.951149	0.154475	0.550041	0.00789921	0.59378	0.101298	0.496403	0.0131068	0.572136	0.156891	1.10441	0.155416	0.448501	0.061331	0.471594	0.0385511	True	True	True	True	True	True	True	True	True	True
C1_02580W	0.783654	0.0775717	1.59979	0.708661	0.376411	0.0370711	0.642639	0.037487	0.623351	0.0632143	0.749822	0.0508034	2.89106	1.05148	0.740945	0.148825	3.11233	1.6324	0.511241	0.0567973	True	True	True	True	True	True	True	True	True	True
C1_02590C	598.928	40810	690.949	19610.2	712.007	4831.21	289.999	1511.75	485.248	10028.9	519.121	1882.39	660.537	11698.6	726.564	1192.05	264.49	1389.35	520.903	4053.54	False	False	False	False	False	False	False	False	False	False
C1_02600W	133.667	2225.49	136.431	433.353	210.629	1528.31	36.8994	29.2896	146.991	562.691	128.297	558.6	181.138	4816.68	252.21	10962	73.591	217.637	169.202	571.665	False	False	False	True	False	False	False	False	False	False
C1_02610W	24.4377	21.1708	29.0075	19.0722	22.8322	4.37139	22.813	6.10989	25.0285	11.0232	27.236	3.02534	28.108	4.42003	24.1638	8.46401	22.8561	1.86958	25.4057	0.913369	True	True	True	True	True	True	True	True	True	True
C1_02620C	207.334	645.147	271.098	4623.45	294.357	299.548	189.485	812.074	224.713	1751.53	330.381	15729.7	427.415	8464.02	370.942	5940.01	243.825	1886.24	294.88	2807.24	False	False	False	False	False	False	False	False	False	False
C1_02630C	43.6262	40.893	45.6743	55.7433	23.1004	8.95256	42.4236	49.8512	20.6429	22.2518	17.4241	18.6609	11.7248	4.72171	7.34183	1.01283	16.685	4.56508	14.0501	4.97865	True	False	True	False	False	False	True	True	True	True
C1_02640C	133.562	286.314	166.204	321.955	162.103	203.508	128.401	758.605	140.755	971.615	165.098	211.011	159.813	1073.38	173.908	556.138	179.206	732.615	175.892	553.601	False	False	False	False	False	False	False	False	False	False
C1_02650W	113.634	35.1707	255.081	299.659	79.2012	261.329	92.4895	197.805	126.702	60.4043	156.107	530.287	209.209	6955.87	102.045	2320.81	141.746	566.143	214.268	1810.13	True	False	False	False	True	False	False	False	False	False
C1_02660C	52.8621	52.9495	66.3326	216.67	66.9276	29.6118	78.1731	39.8327	61.2369	150.728	55.9858	142.278	70.3289	207.407	72.1217	138.192	93.5688	100.591	78.4576	45.3572	False	False	True	True	False	False	False	False	False	True
C1_02670C	0.104301	0.00958235	0.134573	0.00347862	0.0879413	0.00250994	0.155752	0.00431598	0.0832464	0.00277294	0.0945799	0.00152172	0.0795124	0.00272449	0.100431	0.00418193	0.104951	0.00353219	0.137651	0.0083715	True	True	True	True	True	True	True	True	True	True
C1_02680C	6.72155	3.07708	6.5078	2.81996	5.65367	0.492234	5.91486	0.831881	6.39444	0.682835	10.536	1.76719	7.39616	1.52148	8.12688	3.66423	6.75643	1.10863	7.80747	0.524054	True	True	True	True	True	True	True	True	True	True
C1_02690C	3.78626	2.70465	0.841878	0.221387	1.19882	0.647238	1.10425	0.354452	1.34679	0.66301	0.588475	0.434077	0.368065	0.0160963	0.583645	0.177958	0.496115	0.0964702	0.748457	0.313998	True	True	True	True	True	True	True	True	True	True
C1_02700C	426.01	2158.12	616.426	15140.3	754.472	25255.4	305.344	6298.31	285.09	1885.63	92.9943	2656.96	155.134	2934.58	98.7355	4395.16	21.4596	24.4166	36.7254	386.149	False	False	False	False	False	False	False	False	False	False
C1_02710W	198.495	1491.67	238.032	916.826	234.027	1011.1	199.788	146.032	225.816	1354.91	264.131	653.938	246.617	742.401	239.646	86.0866	218.787	904.26	236.402	268.067	False	False	False	True	False	False	False	True	False	False
C1_02720W	12.2204	2.08699	14.2917	3.40751	8.54522	0.889452	10.725	3.08358	13.0579	0.666448	19.3708	1.81391	14.2848	6.32854	12.5947	4.26018	11.8438	15.3062	15.7071	2.40989	True	True	True	True	True	True	True	True	False	True
C1_02730W	5.92571	1.1031	13.1045	12.6923	5.86468	2.11336	5.85943	8.79818	5.54468	0.515329	1.01002	0.188977	1.95959	0.67596	0.638474	0.0106658	0.480558	0.0458758	0.423411	0.0339103	True	True	True	False	True	True	True	True	True	True
C1_02740C	6.11351	1.30484	6.31108	0.617053	5.54403	0.357829	6.81907	3.76964	5.04966	2.40539	7.64475	7.81412	6.73695	5.50832	6.43469	4.29855	6.97986	7.16839	5.05963	2.69121	True	True	True	True	True	False	True	True	False	True
C1_02750C	41.6882	9.33197	30.3715	8.44133	26.1501	10.1916	33.9217	16.7858	40.2418	3.45294	49.8529	46.2972	38.1823	49.011	33.5345	35.9811	41.7306	97.8095	44.0193	26.8738	True	True	True	True	True	True	False	False	False	True
C1_02760W	244.92	1185.55	225.921	1519.05	201.18	434.445	205.192	831.643	240.435	996.449	275.021	4528.47	222.341	1551.32	209.59	1281.48	222.241	4383.3	243.581	2082.69	False	False	False	False	False	False	False	False	False	False
C1_02770W	197.7	9005.78	296.642	13174.9	189.59	1533.35	184.335	606.846	189.054	7251.06	262.573	4098.95	256.343	1745.54	236.005	1046.15	217.836	495.413	246.086	2661.37	False	False	False	False	False	False	False	False	False	False
C1_02780W	179.959	1306.44	295.4	994.342	318.793	761.134	414.188	550.954	147.298	417.947	107.761	125.304	233.455	828.48	152.615	261.376	200.276	206.74	81.7462	64.8698	False	False	False	False	False	False	False	False	False	True
C1_02790W	451.56	1993.54	512.349	8060.46	465.869	2121.39	459.805	2566.65	541.635	2530.2	440.79	3409.37	507.967	4341.23	530.932	8529.74	508.642	2741.53	546.63	2266.36	False	False	False	False	False	False	False	False	False	False
C1_02800W	0.383235	0.0631313	1.08763	0.385591	2.51893	0.464735	0.759378	0.156336	0.510137	0.0782614	0.84311	0.117296	0.927466	0.193829	1.76445	0.563914	0.585682	0.0827413	0.389625	0.0542682	True	True	True	True	True	True	True	True	True	True
C1_02810W	12.9019	3.17684	12.6633	2.78666	14.1139	3.05876	16.104	5.80726	15.7788	2.61403	10.4814	2.81498	10.8886	0.51393	8.98366	1.6569	9.17455	1.52264	11.1356	0.630388	True	True	True	True	True	True	True	True	True	True
C1_02820W	25.0184	12.9053	35.9832	55.8346	28.0523	4.50788	37.3677	8.34384	34.8628	8.2939	35.7808	12.9028	44.6419	75.7698	33.7822	12.9487	49.0085	46.3657	42.5079	8.31307	True	False	True	True	True	True	False	True	True	True
C1_02830W	24.8594	16.3088	30.0445	25.2748	39.2543	34.734	28.8441	22.3971	27.1048	34.1758	33.9562	16.1821	31.709	66.3147	42.4961	44.5791	35.4874	27.1181	28.9545	20.4	True	True	True	True	False	True	False	False	True	True
C1_02840W	27.332	34.1628	26.1367	21.0343	23.3765	13.0672	21.8911	4.91424	29.1898	8.20391	20.3544	10.152	22.1786	6.90228	25.5726	36.158	27.9714	25.507	27.7007	8.33133	False	True	True	True	True	True	True	False	True	True
C1_02850W	14.7727	2.37175	20.0391	2.15422	18.3021	2.77527	16.7371	3.0753	18.6275	1.79259	20.2565	6.88296	19.4036	22.3948	20.996	16.3344	21.7015	4.5311	21.264	6.56087	True	True	True	True	True	True	False	True	True	True
C1_02860C	184.234	4619.22	159.403	1091.21	87.3498	493.256	145.786	1690.85	97.5265	778.051	184.578	1430.71	142.608	1133.4	78.0597	283.213	136.688	3163.63	100.348	209.504	False	False	False	False	False	False	False	False	False	False
C1_02870W	51.0399	258.487	61.8382	63.6254	40.5448	20.1777	62.3957	119.32	41.5282	99.7842	55.0418	44.5751	45.125	53.1873	36.3443	45.5486	54.9942	132.79	43.8035	36.1663	False	False	True	False	False	True	False	False	False	True
C1_02880C	57.2072	42.8279	96.254	150.302	77.8686	36.0164	73.216	95.5861	65.3206	104.061	115.439	1511.33	129.933	477.69	125.411	109.733	151.421	120.915	95.3659	230.669	True	False	True	False	False	False	False	True	True	False
C1_02890C	20.1732	20.0831	33.7758	27.9373	31.4666	26.4095	18.203	10.7595	24.3119	11.6356	33.4631	84.0873	36.7629	89.6493	54.6635	347.343	35.7291	28.8893	35.7052	16.4399	True	True	True	True	True	False	False	False	True	True
C1_02900C	11.2967	1.00062	13.5666	2.6914	13.0951	0.69451	11.187	2.11724	14.4846	5.36977	15.1384	4.14533	13.9981	2.54709	14.9711	0.742928	12.7633	1.98441	17.7524	2.87809	True	True	True	True	True	True	True	True	True	True
C1_02910C	11.4697	3.33392	13.7579	3.02081	12.5333	0.809677	11.0352	3.55582	9.21084	5.02477	15.9578	5.4717	14.0669	3.80543	15.7895	3.35611	14.1324	12.5658	10.5097	2.31558	True	True	True	True	True	True	True	True	True	True
C1_02920W	28.7999	8.47655	30.5858	10.6884	42.0804	14.0236	30.6405	4.55529	39.8155	41.4965	37.9206	28.6972	36.5834	11.1592	51.5204	19.1851	39.3219	20.6434	48.0534	30.756	True	True	True	True	False	True	True	True	True	True
C1_02930C	29.2304	37.6086	41.9744	51.709	52.5748	51.822	31.1318	12.1761	32.7304	33.9687	40.4941	3.46165	42.2953	61.5955	52.43	16.8289	40.4651	14.439	37.4293	11.4652	False	False	True	True	False	True	False	True	True	True
C1_02940C	35.2245	95.4786	30.4514	47.6767	38.7277	164.802	43.7548	240.725	45.4312	169.133	31.3866	54.0667	30.6087	81.6369	41.4855	132.124	47.9964	439.818	44.1574	204.65	False	False	False	False	False	False	False	False	False	False
C1_02950W	21.9082	5.55219	31.5407	12.1919	25.8312	12.7378	26.3933	9.21391	19.3735	10.2317	27.2913	57.9771	29.6972	23.8287	31.286	36.2726	30.2083	35.2094	27.5851	66.586	True	True	True	True	True	False	True	False	False	False
C1_02960C	41.205	28.1208	57.8182	74.109	56.9851	61.1	42.3603	10.4116	39.5667	17.0457	43.1193	11.0114	56.8406	26.6428	60.6482	148.952	42.7563	11.4802	40.3637	22.6154	True	False	False	True	True	True	True	False	True	True
C1_02970W	113.974	186.924	102.066	95.1171	39.9592	231.743	67.5273	133.34	101.522	47.3078	90.1522	28.0741	132.915	430.096	44.0814	371.29	67.704	94.9888	98.1215	33.2265	False	True	False	False	True	True	False	False	False	True
C1_02980W	12.6164	4.90224	15.9209	6.24811	8.59203	5.29568	10.533	1.18262	15.2726	3.50536	12.0576	5.38429	22.1993	6.3791	10.2309	15.6593	5.19749	1.11449	9.566	9.46231	True	True	True	True	True	True	True	False	True	True
C1_02990C	37.6487	9.05109	47.8803	37.8001	39.8022	493.71	23.7388	39.121	46.8311	208.81	100.984	716.941	233.11	11742.1	139.758	3703.09	116.971	923.158	138.314	599.801	True	True	False	False	False	False	False	False	False	False
C1_03000W	7.11401	4.00631	10.7517	6.91086	4.9324	1.44708	17.7664	6.84267	2.78418	0.175116	3.15806	0.705698	4.43892	0.784268	2.31595	0.297826	15.0845	30.6429	1.6136	0.260975	True	True	True	True	True	True	True	True	False	True
C1_03010W	3009.11	889896	2048.42	407872	3642.53	1.81199e+06	2820.22	845421	3321.38	882920	2848.59	942819	2413.72	282217	4068.38	1.54151e+06	3996.02	4.00223e+06	4468.96	2.36871e+06	False	False	False	False	False	False	False	False	False	False
C1_03020C	3181.95	674262	2903.37	153571	3835.1	616599	3672.61	188277	3776.27	43561.7	3844.16	436649	3681.47	145212	4472.5	779167	4533.36	54630.9	4203.77	86976.2	False	False	False	False	False	False	False	False	False	False
C1_03030W	2793.75	33265.4	2617.3	104187	3097.52	45398.5	2463.56	47776.2	3029.44	40019.3	3554.46	60808.9	3129.62	15197	3556.43	280574	3118.87	49654.7	3369.04	11399	False	False	False	False	False	False	False	False	False	False
C1_03040W	28.3534	16.5987	39.5156	26.2205	36.8547	11.1316	23.8311	4.92264	25.9677	8.19134	34.0902	47.4529	34.4397	58.3235	41.8827	92.4902	29.463	6.33027	30.2052	30.0767	True	True	True	True	True	False	False	False	True	True
C1_03050W	20.7252	3.87868	26.6359	12.8403	20.4959	9.62987	26.7124	20.7652	20.4532	2.40714	20.7418	10.9241	29.1383	70.8656	22.4799	29.0616	26.0783	95.6464	22.4464	39.0658	True	True	True	True	True	True	False	False	False	False
C1_03060C	88.3783	183.776	99.03	249.009	138.903	161.019	73.7972	108.141	118.423	1056.07	107.946	72.4903	109.897	1830.12	142.53	2162.19	108.765	701.139	161.524	1392.41	False	False	False	False	False	True	False	False	False	False
C1_03070C	33.4361	70.5503	28.9896	40.0016	40.0536	66.1943	28.2823	9.84781	30.292	33.7554	34.1388	78.944	26.6701	16.7443	41.767	21.9721	26.5874	7.84065	29.9318	30.9339	False	False	False	True	False	False	True	True	True	False
C1_03080C	10.5955	2.19386	11.6946	12.4364	14.4672	12.7774	14.8205	8.46671	10.8746	3.27555	13.961	3.72393	9.40718	12.5743	15.9415	12.4461	15.5622	5.0759	12.77	12.1682	True	False	True	True	True	True	False	True	True	True
C1_03090W	2806.53	93853.5	3047.51	263785	3158.52	21637.3	2505.76	81244.4	2958.64	555102	3478.31	233158	3490.96	379673	3135.22	355396	3150.2	331368	3515.5	159752	False	False	False	False	False	False	False	False	False	False
C1_03100W	58.967	252.575	51.6605	81.2522	49.7361	50.7585	62.1403	104.516	31.2283	18.5374	36.5157	57.9452	36.485	25.2702	29.0723	4.5636	26.8236	21.3509	21.4792	0.910181	False	False	False	False	True	False	True	True	True	True
C1_03110W	4073.35	208422	4145.05	112120	3990.77	117257	3758.72	122594	4426.44	57613.2	5953.84	545289	5156.95	41112.7	4762.4	282495	4529.85	160434	4848.38	338813	False	False	False	False	False	False	False	False	False	False
C1_03120W	25.804	70.2745	29.8549	91.0567	21.6907	29.9045	16.7672	13.7126	24.5873	44.3517	27.6202	9.2506	25.3529	3.84955	23.1285	3.27236	16.1687	3.7738	23.2389	9.38198	False	False	False	True	False	True	True	True	True	True
C1_03130C	105.371	289.007	140.243	158.672	92.0922	48.083	112.576	38.6779	104.085	40.869	114.041	66.8016	114.29	188.327	93.4582	267.488	91.5226	48.1415	88.3963	132.24	False	False	True	True	True	True	False	False	True	False
C1_03140W	15.4959	5.18591	18.7252	15.4135	16.9249	13.7359	23.7648	43.6396	16.4994	12.3127	18.2352	2.06556	15.3296	5.88303	17.4959	3.8529	18.6674	2.47253	15.2744	12.9131	True	True	True	False	True	True	True	True	True	True
C1_03150C	18.2359	8.20769	34.4113	15.7737	34.1815	31.0625	34.2152	2.13146	18.5679	6.912	11.7753	1.97845	19.9101	13.5269	22.1003	4.29754	20.7226	12.9915	9.29805	4.002	True	True	True	True	True	True	True	True	True	True
C1_03160C	44.2534	49.1372	53.3241	47.4088	49.9047	26.3872	60.2995	143.7	48.5462	25.7169	45.713	36.282	41.9355	74.0926	40.6625	36.6818	42.3509	175.607	35.6796	46.9239	False	True	True	False	True	True	False	True	False	False
C1_03170C	11.9261	23.1818	16.9708	15.31	13.4459	10.1195	14.7796	8.04187	10.6602	13.4191	11.507	4.71082	12.8355	2.12884	10.4665	2.44743	10.5409	3.7706	9.8327	0.461112	False	True	True	True	False	True	True	True	True	True
C1_03180W	21.2911	14.4791	26.8929	5.4845	29.4357	10.6972	27.1011	27.4862	23.0362	4.54231	28.0863	5.5642	25.5795	25.5989	31.2507	14.6217	32.9677	34.4956	27.1768	24.291	True	True	True	False	True	True	False	True	False	True
C1_03190C	654.177	770.194	341.689	447.57	380.203	732.331	479.029	7580.07	348.354	1586.16	584.779	3511.5	331.773	3834.09	450.816	6931.6	362.597	2080.25	382.141	3130.54	False	False	False	False	False	False	False	False	False	False
C1_03200C	14.5265	3.33009	17.5525	3.40274	14.5149	1.90275	17.9302	3.98311	15.6829	1.24456	14.8749	0.771411	20.0888	4.38296	17.336	8.51084	20.6498	35.4388	16.955	2.23706	True	True	True	True	True	True	True	True	False	True
C1_03210C	235.899	1714.94	217.503	1542.55	225.86	1018.41	271.67	313.412	166.437	508.8	149.904	25.6465	142.756	288.029	184.398	362.444	162.064	40.0433	141.218	71.5141	False	False	False	False	False	True	False	False	True	True
C1_03220C	2294.51	350534	2102.64	57022.4	2351.74	367033	2782.85	952469	2244.61	372180	2398.71	286093	2004.48	262124	2773.8	686833	2450.98	1.1311e+06	2008.9	315507	False	False	False	False	False	False	False	False	False	False
C1_03230C	88.5423	61.6327	124.872	309.456	104.905	163.396	75.7412	27.39	119.855	129.578	97.1894	276.787	123.694	261.58	102.337	97.8941	85.0124	301.169	132.722	300.759	True	False	False	True	False	False	False	True	False	False
C1_03240W	206.062	344.633	309.394	791.723	288.223	1770.51	168.994	962.424	232.105	687.164	159.768	212.652	262.415	259.922	199.301	274.988	174.277	586.113	186.635	503.897	False	False	False	False	False	False	True	False	False	False
C1_03250C	37.153	31.7682	38.8334	62.7777	47.173	20.9832	41.5358	17.99	38.944	77.0416	35.2244	6.62596	35.094	27.4391	39.774	43.9018	36.8498	13.1118	34.237	28.7778	True	False	True	True	False	True	True	False	True	True
C1_03260W	18.208	2.31252	21.0923	3.2064	21.0596	6.82132	23.5151	3.72322	17.5632	1.88083	16.2609	1.76656	17.2728	1.29155	17.9291	1.89743	16.452	1.26645	14.7895	1.21749	True	True	True	True	True	True	True	True	True	True
C1_03270W	13.581	2.45678	24.0538	22.0026	11.9093	9.69723	23.4145	19.749	15.1713	6.09756	18.1221	15.2628	29.3691	88.6527	13.8119	10.5053	18.365	11.879	12.0646	8.9198	True	True	True	True	True	True	False	True	True	True
C1_03280W	157.37	812.089	224.715	1309.91	182.776	659.659	163.075	251.991	180.296	1778.8	209.047	417.101	234.482	6253.08	220.298	3028.48	240.773	1759.03	223.582	1281.52	False	False	False	False	False	False	False	False	False	False
C1_03290W	14.0878	1.17387	20.1264	5.86107	16.1902	4.48497	17.5063	1.65067	17.4091	4.95193	15.8228	1.26975	22.7205	4.22514	16.6095	1.48696	19.8111	9.92575	19.0061	6.90706	True	True	True	True	True	True	True	True	True	True
C1_03300C	34.7792	19.5601	44.4531	10.5107	45.6187	6.33817	39.9293	37.3393	43.2527	5.14372	55.6893	34.0141	46.8691	111.95	56.8857	26.6097	55.9432	107.286	50.1409	35.4883	True	True	True	True	True	True	False	True	False	True
C1_03310W	121.565	338.713	121.721	198.269	113.811	95.8062	106.838	140.952	117.03	74.5554	173.443	675.568	140.936	61.8214	153.974	163.918	143.067	194.807	155.856	312.041	False	False	True	False	True	False	True	False	False	False
C1_03320C	26.036	12.9502	48.0743	577.546	24.455	23.1812	32.7776	9.49712	17.8153	7.25209	18.0986	5.37648	26.7204	17.0705	18.5521	6.24061	20.9809	6.31854	12.3673	5.53357	True	False	True	True	True	True	True	True	True	True
C1_03330C	19.3606	19.1837	23.2236	35.9718	20.2111	4.89123	26.7767	10.9226	16.8529	11.3113	15.976	2.31252	17.5339	8.33598	16.9426	0.458401	16.2673	0.494372	13.0832	3.04805	True	False	True	True	True	True	True	True	True	True
C1_03340C	205.124	355.143	212.328	479.577	187.304	942.985	201.772	481.885	160.134	105.809	190.141	771.118	205.966	3130.22	194.577	1248.16	185.724	881.137	168.828	915.937	False	False	False	False	True	False	False	False	False	False
C1_03350C	151.161	578.226	198.762	1194.64	129.516	768.317	128.034	270.312	154.642	784.765	183.357	907.778	202.312	1412.83	155.215	981.872	157.327	546.404	212.229	1186.72	False	False	False	False	False	False	False	False	False	False
C1_03360W	14.9356	7.28796	16.8627	20.5596	17.8781	8.57956	16.0162	11.0742	13.7823	13.4395	15.4847	7.10597	17.2223	3.02999	17.4653	3.72498	17.423	6.3079	13.6535	7.65809	True	False	True	True	True	True	True	True	True	True
C1_03370W	260.252	417.174	227.38	525.469	286.551	856.747	241.87	504.958	265.415	255.948	284.586	1571.55	248.108	381.61	306.754	297.84	301.966	891.97	305.862	246.661	False	False	False	False	True	False	False	True	False	True
C1_03380W	83.4498	716.83	84.3578	124.992	85.5095	188.35	119.632	1004.22	72.4061	63.6202	46.2513	77.3542	48.0085	77.243	40.033	29.87	40.8649	45.0308	27.4272	4.15441	False	False	False	False	True	False	False	True	False	True
C1_03390W	67.5056	45.0827	59.4835	54.9355	62.7156	307.832	86.8869	306.244	63.4755	195.234	27.3198	114.427	44.7816	74.9265	50.6592	570.438	50.0114	227.599	38.8287	300.016	True	True	False	False	False	False	False	False	False	False
C1_03400W	14.143	0.232134	16.4403	4.25471	16.1009	2.35426	18.9429	1.3293	20.5045	0.174696	9.68782	0.994395	9.95107	1.42336	13.0971	3.26444	15.3616	0.800994	14.0955	0.824878	True	True	True	True	True	True	True	True	True	True
C1_03410W	18.7981	3.99463	17.0664	3.0184	20.4338	6.29943	16.7335	32.3158	20.7456	13.3875	34.2106	33.5646	21.8061	70.6025	28.4742	45.4899	27.8539	194.028	26.1432	35.6871	True	True	True	False	True	True	False	False	False	False
C1_03420W	1.07199	0.300801	0.80956	0.0411282	1.03925	0.213594	0.726851	0.00866176	0.845439	0.0889485	0.743571	0.0766939	0.912966	0.0500798	0.853617	0.127342	0.702113	0.0135825	0.931797	0.565968	True	True	True	True	True	True	True	True	True	True
C1_03430W	17.5568	7.03059	26.2951	8.40482	26.013	48.1669	30.7168	85.5817	16.3721	9.53219	15.1129	7.74651	25.5862	28.245	22.4688	20.3083	26.9009	132.176	12.9462	1.60588	True	True	False	False	True	True	False	True	False	True
C1_03440C	97.1553	162.22	135.697	200.042	100.65	215.222	140.283	452.601	134.038	525.705	132.051	569.951	177.398	2558.82	119.407	1200.77	148.777	1274.6	143.175	1279.12	False	False	False	False	False	False	False	False	False	False
C1_03450C	15.7662	20.1497	15.58	2.4558	12.2552	1.34976	17.3451	5.75246	13.3062	6.1002	14.0115	2.56885	13.1187	6.69092	11.026	4.1247	13.2131	1.85942	13.4495	0.943162	False	True	True	True	True	True	True	True	True	True
C1_03460C	2.82627	0.250794	3.80271	0.106339	3.09554	0.720436	5.15978	0.608279	6.76982	0.385719	15.7504	13.0599	12.7118	4.41538	13.391	5.77594	18.6243	14.5319	14.5213	1.73589	True	True	True	True	True	True	True	True	True	True
C1_03470C	0.415994	0.0878717	1.06064	0.122139	0.428481	0.0193052	0.702944	0.0898037	0.1567	0.0111542	0.307432	0.0130349	0.590852	0.0108862	0.293023	0.0248326	0.454755	0.0589733	0.171133	0.0214099	True	True	True	True	True	True	True	True	True	True
C1_03480C	16.4568	16.1122	16.4683	9.3571	13.1589	4.62814	18.9923	22.7671	12.4134	8.4023	17.7862	9.99382	13.2627	4.31877	13.3362	4.65973	15.1707	25.2565	12.2726	2.33223	True	True	True	False	True	True	True	True	False	True
C1_03490W	136.315	203.101	117.239	151.824	84.7209	88.8562	152.696	138.169	68.2191	65.4011	68.6549	175.213	79.2442	153.508	48.9881	72.5118	74.6983	29.824	46.6271	19.2668	False	False	False	True	True	False	False	False	True	True
C1_03500W	538.018	1236	383.016	1672.62	525.948	316.755	332.844	631.018	406.644	1513.47	457.465	3118.7	341.118	3106.65	511.751	3825.56	325.175	262.828	418.834	1475.64	False	False	True	False	False	False	False	False	True	False
C1_03510C	380.788	1253.54	433.206	2763.28	379.123	9100.8	406.91	10434	334.84	5212.12	180.078	896.987	283.632	5671.35	208.695	4993.49	161.621	1692.53	168.726	2826.6	False	False	False	False	False	False	False	False	False	False
C1_03520W	144.587	434.301	196.205	1790.52	178.346	81.5903	154.56	116.267	173.901	674.948	150.798	311.281	168.62	271.655	171.73	162.38	156.143	264.162	171.275	452.882	False	False	True	True	False	False	False	True	False	False
C1_03530W	19.899	10.9836	18.7053	2.43168	19.2674	3.28162	18.5306	1.8077	19.3779	1.97339	21.7896	3.74688	21.303	3.68913	20.7511	10.8944	22.7045	3.09262	22.662	9.59396	True	True	True	True	True	True	True	True	True	True
C1_03540C	96.9874	188.289	92.0827	258.087	127.46	143.376	108.036	190.739	98.9707	239.228	116.088	401.632	98.982	50.373	149.867	541.683	137.07	541.532	131.272	495.298	False	False	False	False	False	False	True	False	False	False
C1_03550C	81.5715	47.447	74.2684	20.9346	101.706	183.35	123.324	202.154	88.3034	93.9447	52.9905	56.9959	64.4533	168.107	65.5741	104.359	59.6222	324.348	56.0274	39.8536	True	True	False	False	False	False	False	False	False	True
C1_03560C	139.742	362.053	159.686	910.71	113.379	64.7292	164.804	84.5737	134.586	67.3381	137.968	287.838	139.616	414.962	111.838	263.942	163.997	790.009	130.313	69.9009	False	False	True	True	True	False	False	False	False	True
C1_03570C	0.657083	0.0112079	0.641562	0.00588983	0.777259	0.269844	0.893636	0.182801	0.655818	0.0025913	0.580004	0.0171957	0.7641	0.0870908	0.508133	0.00432277	0.634789	0.0111033	0.564275	0.00217642	True	True	True	True	True	True	True	True	True	True
C1_03580W	0.771107	0.0153431	0.753034	0.00816373	0.675259	0.0148642	0.771195	0.00972167	0.769436	0.0035928	0.680689	0.023781	0.777375	0.0512346	0.596303	0.00591211	0.745049	0.0153242	0.66202	0.00299269	True	True	True	True	True	True	True	True	True	True
C1_03600W	85.8363	217.23	91.9189	284.48	92.3367	226.613	97.9822	184.898	62.1814	21.7265	88.5577	724.838	98.9458	574.705	108.26	764.838	109.646	1283.46	82.2555	806.153	False	False	False	False	True	False	False	False	False	False
C1_03610C	26.0886	12.2594	20.2833	7.58004	31.1761	22.5681	28.3003	59.3663	23.6462	13.0904	21.0211	21.2921	21.4813	20.8072	31.1602	29.4877	29.1602	28.4076	25.4289	10.549	True	True	True	False	True	False	True	True	True	True
C1_03620C	54.9866	81.2001	43.5928	26.1329	70.0005	60.3488	58.5795	128.394	41.7644	59.3527	106.207	94.602	43.9631	85.2208	89.5966	340.487	88.3957	62.7824	36.3543	31.8564	False	True	True	False	False	True	False	False	True	True
C1_03630W	10.3171	3.8231	12.8542	4.0157	12.2717	1.53176	10.7227	0.503352	9.74637	1.84732	12.2763	1.53929	14.2384	7.02937	13.4235	9.83666	11.2382	4.36607	11.9793	5.90376	True	True	True	True	True	True	True	True	True	True
C1_03640C	90.3688	39.9613	92.0777	39.4597	109.106	37.8555	104.024	377.269	128.277	433.737	124.729	228.579	107.939	475.135	150.416	204.665	137.439	1059.61	151.656	370.028	True	True	True	False	False	False	False	False	False	False
C1_03650C	27.0196	36.8171	26.2055	53.783	35.6724	116.886	21.1667	112.064	25.4207	87.7606	34.3933	35.1198	38.4625	717.331	44.9654	402.696	39.0813	550.271	40.5639	284.313	False	False	False	False	False	False	False	False	False	False
C1_03660W	45.3307	42.9766	38.0979	48.2501	67.5828	24.1935	51.8321	48.3999	57.1453	63.0941	36.7266	59.7937	43.9568	220.57	72.4014	565.919	59.3821	415.996	52.9623	131.787	True	False	True	True	False	False	False	False	False	False
C1_03670C	26.1991	55.137	18.5544	25.1114	20.9429	13.1488	15.5025	4.23975	21.2554	6.12643	21.8646	1.09242	19.8399	5.767	21.9094	5.16772	19.7776	1.2604	22.0221	17.4899	False	False	True	True	True	True	True	True	True	True
C1_03680W	16.3533	2.28884	21.4951	3.65081	16.2411	4.30714	17.627	4.20623	28.0797	25.5213	43.3603	43.4616	61.6053	39.3126	55.9964	84.2878	62.5885	28.5803	63.3046	54.7155	True	True	True	True	True	False	True	False	True	True
C1_03690W	100.942	49.3171	102.945	126.638	101.27	305.518	95.6676	341.473	144.912	632.279	108.303	9.8623	108.352	82.8475	118.022	209.69	96.705	410.3	116.68	83.6558	True	False	False	False	False	True	True	False	False	True
C1_03700C	0.868601	0.0195613	1.31841	0.817681	0.760798	0.018834	1.00675	0.113547	0.86666	0.00450684	0.891849	0.119506	1.01056	0.152476	0.801519	0.142547	1.71111	0.976932	1.12982	0.205702	True	True	True	True	True	True	True	True	True	True
C1_03710C	32.8448	14.307	29.9068	6.78898	20.105	1.49931	29.3222	14.2516	24.9109	3.4433	21.1984	1.38218	19.2888	1.95719	24.8959	17.0359	25.1507	38.4319	23.833	1.91834	True	True	True	True	True	True	True	True	False	True
C1_03720C	68.432	284.711	55.347	146.3	39.0116	49.4422	71.3699	43.4773	30.1885	23.6492	32.7278	4.63032	44.1335	8.02175	45.7315	128.695	52.5683	44.0061	36.6684	51.5496	False	False	False	True	True	True	True	False	True	False
C1_03730C	50.9078	91.9081	60.3549	145.005	57.7642	30.0185	59.6433	52.2981	43.6361	49.4858	63.7999	24.8907	61.9982	41.6095	57.6779	31.715	60.6772	97.6275	46.4844	5.5134	False	False	True	True	False	True	True	True	False	True
C1_03740W	10.6398	2.20524	16.013	3.21439	15.7988	1.55592	14.5426	1.02767	15.0106	4.22113	13.88	5.98481	20.3857	8.25782	20.1485	9.54188	20.7833	15.434	17.7076	5.29574	True	True	True	True	True	True	True	True	True	True
C1_03750W	31.3488	103.106	21.3065	41.884	40.8808	27.4321	36.8891	101.841	25.9359	29.1695	29.7098	15.6124	18.8334	6.49707	31.8741	49.1072	28.8297	22.9735	25.0348	6.32934	False	False	True	False	False	True	True	False	True	True
C1_03760C	36.8657	137.367	41.9766	87.0542	41.297	108.853	34.5105	88.5903	39.8585	169.11	53.9514	19.0424	44.4709	47.7952	44.7266	27.925	48.5176	194.894	53.4907	2.13514	False	False	False	False	False	True	False	True	False	True
C1_03770W	20.6512	2.29734	25.1359	9.7499	18.5923	0.97962	17.0132	0.909335	17.5227	2.67197	27.5523	10.8585	25.7723	17.2699	25.7845	23.4367	25.6181	24.9933	24.5969	6.66974	True	True	True	True	True	True	True	True	True	True
C1_03780C	110.859	656.16	173.842	650.711	108.59	436.64	127.806	627.268	102.107	242.15	138.384	110.843	154.834	153.011	115.49	74.3043	122.753	39.7375	104.575	12.6641	False	False	False	False	False	True	True	True	True	True
C1_03790C	87.6925	1042.73	65.7361	736.366	96.5151	2209.11	64.5019	1720.98	127.818	5945.14	131.12	1871.11	78.0075	3342.87	100.721	2973.61	91.3325	4232.08	170.66	6578.8	False	False	False	False	False	False	False	False	False	False
C1_03800W	14.8488	2.13696	17.9887	9.12484	12.3341	19.1423	10.7756	8.44538	10.5449	6.92113	27.2747	15.3804	16.0568	27.023	18.5881	11.227	13.6105	31.2684	12.5105	1.76602	True	True	False	True	True	True	False	True	False	True
C1_03810C	7.81504	7.45785	8.9826	2.03905	9.66191	3.50289	7.76561	8.43092	7.69319	4.08736	12.1159	1.97166	9.68619	10.8389	13.648	2.45445	10.8071	11.8015	9.37831	5.84141	True	True	True	False	True	True	False	True	False	True
C1_03820W	19.6297	16.9022	19.788	5.91084	16.971	81.3471	13.4253	10.7541	18.3919	14.3071	29.8734	98.4219	31.5159	69.418	43.3855	671.793	24.5979	20.8082	17.4401	65.1163	True	True	False	True	True	False	False	False	True	False
C1_03830C	30.1801	3.04117	31.0181	20.5142	32.7179	2.78673	25.1803	43.2294	36.0862	14.7788	45.0931	10.5191	31.8032	40.2252	39.8464	7.0243	32.4245	45.1699	43.8575	13.8752	True	True	True	False	True	True	False	True	False	True
C1_03840W	8.23166	4.84194	9.71917	7.21484	14.7388	13.4467	9.99371	9.80097	11.071	8.51272	12.8972	7.19095	9.54167	54.3908	21.8775	84.1126	14.6104	57.7933	12.3404	4.51145	True	True	True	True	True	True	False	False	False	True
C1_03860C	23.0471	1.29597	18.3432	2.77864	17.0636	0.905534	17.9796	2.53407	17.8408	2.72863	25.0921	4.39379	17.8526	9.87957	21.169	10.6953	17.4691	12.1908	21.7499	7.36236	True	True	True	True	True	True	True	True	True	True
C1_03870C	16.5283	9.44014	13.1015	5.64222	6.64089	3.15449	7.8961	4.20646	14.6046	6.84556	22.8838	44.8527	22.8941	25.3674	17.4405	31.6707	9.03783	10.9784	24.7209	4.85624	True	True	True	True	True	False	False	False	False	True
C1_03880C	0.208599	0.00113257	0.20394	0.000602159	0.182724	0.00109824	0.208959	0.000712885	0.208198	0.000260178	0.184191	0.00173748	0.21047	0.00374406	0.161491	0.000433262	0.20146	0.00112765	0.1793	0.000212339	True	True	True	True	True	True	True	True	True	True
C1_03890W	0.0703772	0.000127996	0.0690024	6.97878e-05	0.0786084	0.00140945	0.107371	0.00210486	0.0704021	3.01853e-05	0.0625673	0.00020265	0.11782	0.0104274	0.0617292	0.000164564	0.0683576	0.000124351	0.0607157	2.71816e-05	True	True	True	True	True	True	True	True	True	True
C1_03900W	10.4099	16.6045	7.76228	2.75721	13.3592	23.1632	10.1761	28.8161	7.99182	16.2861	19.7194	45.7391	9.13435	28.9386	16.6668	15.8467	14.9741	63.5998	12.3043	6.6499	False	True	False	False	False	False	False	True	False	True
C1_03910C	3.9376	1.56289	3.72692	0.193084	4.42918	2.55054	3.93744	5.75326	3.12598	0.956637	5.40227	3.00503	3.80903	3.72471	5.65535	4.2652	5.20986	11.0278	4.17	2.01177	True	True	True	False	True	True	True	True	False	True
C1_03920C	9.61344	14.5828	12.3127	11.6057	8.7011	12.0278	10.5757	6.50516	8.72907	3.26598	13.2312	9.51835	12.5393	2.40072	12.4885	4.80249	12.8683	1.29086	13.1629	2.81061	False	True	False	True	True	True	True	True	True	True
C1_03930W	23.1044	35.1137	41.9599	48.8098	28.5343	48.9785	32.9585	96.3485	29.2773	22.3455	45.8744	18.5182	43.5518	181.596	45.2313	22.4692	44.0745	309.775	38.3659	44.826	False	False	False	False	True	True	False	True	False	False
C1_03940W	55.8092	67.8464	86.5913	258.411	21.4552	91.616	47.5403	53.2667	31.1276	62.6045	78.6514	912.217	92.4526	3109.61	41.2733	711.376	79.6758	436.829	85.4564	2077.51	False	False	False	False	False	False	False	False	False	False
C1_03950C	2.89973	1.12337	3.02537	0.313944	2.38276	0.394436	4.32853	4.69133	2.71999	0.28689	3.31662	1.0308	1.90737	4.51816	1.67969	0.63875	2.91941	2.8078	2.80316	2.18506	True	True	True	False	True	True	False	True	True	True
C1_03960C	7.97076	6.60633	7.41693	1.49103	5.61227	0.89836	8.59857	11.5455	7.73254	3.42829	11.0933	13.2372	6.60731	6.162	5.73555	2.69054	7.45316	20.2551	7.76604	4.58717	True	True	True	False	True	False	True	True	False	True
C1_03970W	0.414393	0.0672384	0.350956	0.0861719	0.246336	0.0114327	0.551014	0.108378	0.483245	0.0964789	0.622187	0.37322	0.363611	0.0689872	0.278396	0.0123605	0.701297	0.397232	0.420617	0.0688352	True	True	True	True	True	True	True	True	True	True
C1_03980W	10.4873	31.3343	9.19607	9.29876	14.3159	59.8064	9.1076	15.65	12.5353	35.4853	19.3669	207.258	11.8518	67.8428	18.519	130.871	11.9725	56.5683	19.3836	146.423	False	False	False	False	False	False	False	False	False	False
C1_03990W	1.8914	0.142023	1.48984	0.330408	5.03197	0.623575	1.35183	0.450459	2.51595	0.237934	3.1904	0.510289	1.26027	0.0391672	5.88676	4.81237	1.66898	0.809554	2.94074	0.455421	True	True	True	True	True	True	True	True	True	True
C1_04000C	6.53126	4.43028	9.02791	14.5268	8.01952	1.41418	5.93706	7.38864	8.07782	8.1922	16.2086	14.1304	11.235	11.1178	11.6088	15.4795	11.0459	12.8247	10.6643	6.4369	True	False	True	False	False	True	True	False	False	True
C1_04010C	10.1886	5.46725	2.35139	1.5582	99.238	471.521	0.676738	0.213549	1.05719	0.293177	13.7612	36.7078	2.98995	6.5327	40.4066	151.562	0.64592	0.253403	1.06991	0.577895	True	True	False	True	True	False	False	False	True	True
C1_04020C	84.2922	460.994	37.7077	55.999	179.623	2312.43	153.21	1831.15	58.3988	102.608	67.8654	547.772	23.4252	339.352	89.3112	1789.69	63.149	56.8229	21.7052	78.0372	False	False	False	False	False	False	False	False	True	False
C1_04030W	14.7796	25.7043	21.8226	19.0832	22.4725	15.8131	18.346	18.2407	13.8674	8.39333	22.2978	3.44694	22.1988	29.2005	29.3308	11.0853	25.4425	32.3349	16.5792	2.12816	False	True	True	True	True	True	False	True	False	True
C1_04040C	21.4954	49.0034	20.816	46.4417	23.1539	39.2659	21.4174	60.4943	25.4171	117.144	40.8706	64.2631	23.8834	94.6299	27.2954	52.4876	30.4408	236.275	35.3588	65.6864	False	False	False	False	False	False	False	False	False	False
C1_04050C	2.02917	1.03785	0.334245	0.0309958	0.982651	0.294617	0.233842	0.00900926	14.5709	6.88305	0.315152	0.035081	0.220361	0.0029392	0.271515	0.0429958	0.272522	0.042173	2.21026	0.554292	True	True	True	True	True	True	True	True	True	True
C1_04060W	21.7449	40.1791	20.9902	28.8888	13.1045	9.83271	29.8491	20.4898	10.4375	0.608134	13.1244	1.57526	19.7204	1.65435	16.8608	17.3031	24.1429	0.778357	12.156	1.84443	False	False	True	True	True	True	True	False	True	True
C1_04070C	18.1213	49.9654	22.5681	38.6454	22.9658	32.6369	9.77933	7.65285	17.7248	43.6444	23.6841	12.4308	22.5001	42.3487	30.5871	14.848	12.047	9.19129	25.8505	11.7666	False	False	False	True	False	True	False	True	True	True
C1_04080W	32.4537	23.2978	57.5572	37.2748	42.9007	92.3309	58.3218	42.1936	47.7678	39.1253	51.9977	115.979	51.1	56.2245	44.6222	24.6739	59.5668	61.7726	50.1253	178.646	True	True	False	True	True	False	False	True	False	False
C1_04090C	19.8084	52.9931	20.2226	23.5824	19.1038	49.9446	15.0866	25.3087	18.165	33.416	31.2865	32.0072	21.1043	76.0965	22.9213	54.3405	18.0494	84.3077	23.7174	12.7897	False	False	False	False	False	False	False	False	False	True
C1_04100C	1174.57	32494.6	1344.52	4173.22	1164	60713.7	1116.89	25863.6	880.044	20406.2	1165.8	97228.1	1231.7	28589.7	1211.13	62923.1	1145.58	11420.7	951.405	44075.7	False	False	False	False	False	False	False	False	False	False
C1_04110W	4.45606	8.41095	4.78481	14.0375	3.61834	4.69544	3.36805	1.23491	4.21171	4.79354	9.44049	17.4087	5.50053	2.03925	6.39067	10.6749	7.72487	6.63482	8.13595	11.4994	False	False	False	True	False	False	True	False	True	False
C1_04120C	7.68083	7.78365	13.7807	23.8544	8.45187	12.5911	6.14828	7.69134	10.7845	20.5607	14.7377	17.4972	11.5887	19.19	10.6835	7.24287	9.10683	4.78652	15.5909	6.62511	False	False	False	False	False	False	False	True	True	True
C1_04130W	71.7921	333.481	89.0635	354.759	90.528	420.068	63.745	340.18	87.692	893.242	101.112	300.893	92.2132	779.963	89.774	520.347	81.5002	741.915	106.124	257.958	False	False	False	False	False	False	False	False	False	False
C1_04140W	1.40812	0.137781	3.35377	1.16301	6.25048	1.05509	0.562514	0.104292	1.26335	0.0696839	1.56693	0.468642	2.01198	0.59045	5.13889	3.22503	0.352626	0.0730076	0.207204	0.00855379	True	True	True	True	True	True	True	True	True	True
C1_04150C	6.63635	40.5292	6.29075	8.31824	9.91498	56.155	2.81753	1.43101	5.37675	14.6548	7.44597	8.46809	8.671	5.62959	16.3785	40.1832	6.32041	7.64662	13.4722	24.9818	False	False	False	True	False	False	True	False	False	False
C1_04160C	26.6628	28.4543	36.7246	24.9153	38.7333	95.1662	24.6124	14.6595	39.1104	38.2113	42.8221	32.4394	38.2061	122.993	50.0528	25.0695	31.2375	107.654	39.7057	36.6195	False	True	False	True	True	True	False	True	False	True
C1_04170C	2077.92	131744	1701.07	42017.1	2808.34	285691	2156.9	127824	3118.62	98183.9	4297.01	392133	3074.96	94668.7	5292.94	604203	4030.1	165518	4833.53	431631	False	False	False	False	False	False	False	False	False	False
C1_04180W	2801.08	155700	1758.31	52714.8	3777	220048	3317.47	68017.9	5345.26	1.96587e+06	6446.84	261023	3667.08	1.57363e+06	7812.5	2.19861e+06	6766.25	3.08129e+06	8120.73	2.49366e+06	False	False	False	False	False	False	False	False	False	False
C1_04190C	34.8866	98.6165	47.4874	48.4365	40.3831	86.0069	23.0787	22.075	23.0451	24.7191	35.5798	16.2443	42.4437	17.8451	46.9757	59.5915	26.2392	10.8283	30.3481	19.1052	False	False	False	True	False	True	True	False	True	True
C1_04200C	72.813	565.809	85.6186	482.801	85.0626	167.375	96.3427	421.785	62.8271	137.339	70.388	142.423	87.0293	185.66	79.4409	135.47	83.4293	92.4819	56.0965	34.2128	False	False	False	False	False	False	False	False	False	True
C1_04210C	277.582	7585.78	227.078	4054.11	299.102	11363	245.027	1986.37	150.561	2675.26	199.329	2314.26	176.23	1389.81	212.177	2438.7	143.991	2042.38	148.448	1848.58	False	False	False	False	False	False	False	False	False	False
C1_04220C	10.0734	4.25945	9.47049	0.626884	10.5131	1.12968	9.82518	1.87294	8.44658	1.66294	10.0695	2.84593	9.79998	5.37669	10.3435	3.61966	9.75378	10.7166	10.6564	9.04446	True	True	True	True	True	True	True	True	False	True
C1_04230W	76.7306	60.2406	91.7578	75.9557	118.538	140.039	61.9634	102.186	96.1789	97.42	96.3448	91.9435	84.836	506.267	125.193	196.215	69.4987	486.434	106.139	244.223	True	True	False	False	False	True	False	False	False	False
C1_04240C	394.945	19848.4	249.91	6827.05	524.828	38634.2	325.621	8342.49	463.98	10136.9	557.764	27485.5	350.579	3824.5	700.217	90740.7	471.982	7322.08	679.736	54636.4	False	False	False	False	False	False	False	False	False	False
C1_04250C	4.18161	2.33088	1.94509	0.345778	4.76169	0.297038	4.45389	1.74109	2.85625	1.25114	4.85651	1.20436	2.56238	0.49792	6.67492	3.21809	6.93304	2.81581	4.83579	1.28348	True	True	True	True	True	True	True	True	True	True
C1_04260W	3834.03	765393	2630.78	535553	3267.79	305071	3351.24	745951	5737.83	1.42926e+06	7201.29	819363	4488.81	36680.5	6043.12	307863	5882.53	853535	7410.45	1.24193e+06	False	False	False	False	False	False	False	False	False	False
C1_04270C	0.417366	0.171859	0.459047	0.149339	0.322581	0.0547164	0.32845	0.115332	0.377717	0.113365	0.198491	0.0148371	0.141547	0.00385401	0.131028	0.00440631	0.293885	0.141524	0.140243	0.0101017	True	True	True	True	True	True	True	True	True	True
C1_04280C	11.9428	8.42473	11.2453	1.68477	11.1235	3.33481	11.6598	2.28258	8.15416	4.01075	13.1179	4.25657	9.93369	1.473	10.4235	9.2567	10.1065	5.74819	8.12207	1.85398	True	True	True	True	True	True	True	True	True	True
C1_04290C	315.986	1716.86	442.74	8868.1	312.893	559.827	365.385	278.254	272.686	439.055	339.36	3644.97	498.667	3774.93	388.761	960.165	335.84	2704.36	275.693	414.32	False	False	False	True	False	False	False	False	False	False
C1_04300C	1026.59	8898.7	1143.19	9324.93	887.805	9046.73	1052.79	36724.5	1250.41	3924.93	1881.38	279770	1710.43	54023	1466.44	37386	1834.77	291110	1720.58	79255.7	False	False	False	False	False	False	False	False	False	False
C1_04310C	12.723	12.7887	17.1823	9.72772	9.04928	6.1933	14.6661	3.25	7.58963	4.36985	16.9134	6.43416	15.0471	13.462	9.66272	3.16286	13.4364	25.8534	7.14071	5.25277	False	True	True	True	True	True	True	True	False	True
C1_04320W	22.4411	63.093	30.8213	76.8777	25.4591	5.50239	29.5111	43.4248	20.9174	44.3927	21.8771	1.30212	24.1189	9.71561	19.7824	26.1644	21.9369	23.967	14.5261	10.7233	False	False	True	False	False	True	True	False	False	True
C1_04330W	45.0295	13.506	67.0366	252.8	49.5823	4.16193	36.8739	40.4415	37.0796	26.7959	62.1132	186.241	58.6083	265.722	75.4182	973.987	38.0351	45.8031	25.4222	34.5801	True	False	True	False	True	False	False	False	False	False
C1_04340C	16.6231	45.3219	20.3838	34.2091	15.9841	21.1705	16.7128	27.8447	18.1325	24.641	28.1098	9.35776	23.6385	39.1808	23.727	27.6625	29.3444	47.5896	25.8626	9.44715	False	False	False	False	False	True	False	False	False	True
C1_04350C	4.3102	1.33923	2.77775	0.405959	4.11243	1.05314	3.23722	0.477228	3.05792	0.139606	4.9114	1.83844	3.50046	1.21319	5.06623	4.45176	2.03161	0.185942	2.85421	0.749535	True	True	True	True	True	True	True	True	True	True
C1_04360C	236.173	809.869	299.754	592.156	333.553	1707.14	129.575	704.247	158.219	540.665	304.692	1123.85	281.639	1453.83	440.265	10998.6	174.714	495.209	218.936	762.345	False	False	False	False	False	False	False	False	False	False
C1_04370C	109.636	67.0667	163.897	288.256	133.561	454.411	109.255	876.853	128.106	1026.3	122.777	357.347	178.879	8729.95	178.421	3575.62	176.216	2931.65	193.936	2438.98	True	False	False	False	False	False	False	False	False	False
C1_04380W	33.6907	100.051	43.4435	76.5442	52.7717	111.917	29.0055	31.9409	46.4941	138.356	52.7027	35.7514	48.4426	27.8486	69.1357	91.8992	37.4356	50.308	55.0434	49.837	False	False	False	False	False	True	True	False	False	True
C1_04390C	12.0619	2.58146	15.1522	17.5333	21.3201	22.6695	12.3779	38.6047	15.6812	40.5319	17.5396	21.3124	16.3399	88.2358	20.2472	60.1939	15.9904	117.793	19.325	56.6906	True	False	False	False	False	False	False	False	False	False
C1_04400C	109.845	115.605	137.511	111.38	106.89	96.7494	134.551	42.6393	130.802	22.5415	102.647	50.8513	123.523	295.727	91.046	144.17	98.7212	6.87623	91.2164	101.073	False	True	True	True	True	True	False	False	True	False
C1_04410C	156.868	162.569	180.832	281.941	186.478	1230.52	159.616	288.079	169.47	37.0174	138.008	106.165	177.316	243.559	174.589	242.362	174.201	393.87	183.61	246.009	False	False	False	False	True	True	False	False	False	False
C1_04420C	334.718	3107.61	291.934	630.386	364.675	3943.82	355.377	4177.33	311.672	1344.39	262.14	3168.75	233.538	1431.97	295.488	2137.41	271.968	2968.07	265.541	1699.4	False	False	False	False	False	False	False	False	False	False
C1_04430C	75.4716	22.9076	175.675	188.699	72.0843	221.497	72.214	211.588	66.9904	60.2598	53.3183	79.357	167.923	790.361	57.8185	135.165	53.5935	193.411	58.4731	132.032	True	False	False	False	True	False	False	False	False	False
C1_04440W	0.315901	0.0465999	0.364281	0.0891815	0.224933	0.00859074	0.310029	0.0166047	0.241976	0.0100357	0.239051	0.00858047	0.228293	0.00228323	0.188164	0.00681658	0.198541	0.00108405	0.259655	0.0192868	True	True	True	True	True	True	True	True	True	True
C1_04450C	18.1918	41.0699	5.89233	0.646091	33.0722	182.522	13.8268	27.4457	18.1166	94.7659	14.4201	79.0211	24.9333	97.5086	81.5026	2352.26	86.7451	878.305	43.4465	1393.74	False	True	False	False	False	False	False	False	False	False
C1_04460C	13.1557	24.6595	26.2835	72.5202	12.8989	14.8474	14.8917	34.0807	12.3426	26.9472	7.44292	4.6281	18.003	76.4384	17.2983	69.368	12.1317	30.8156	8.49166	16.0528	False	False	False	False	False	True	False	False	False	False
C1_04470C	18.4591	21.2354	34.6527	61.4662	22.4796	108.091	15.4543	15.294	10.0452	17.6065	11.3146	22.5397	29.5999	92.1607	29.5163	264.938	8.59811	8.54255	4.77013	11.0664	False	False	False	True	False	False	False	False	True	False
C1_04480C	20.5125	1.14081	13.8809	0.961368	13.9317	5.3715	17.8766	3.02909	11.8832	0.435807	12.3122	0.512067	10.8658	5.07347	10.3585	2.51557	10.4515	5.35151	10.8241	1.99157	True	True	True	True	True	True	True	True	True	True
C1_04490W	24.922	20.7932	22.6664	19.6016	32.251	10.7169	23.6819	49.1597	26.2876	80.3052	35.6891	53.4563	26.3598	97.4481	41.0172	153.731	29.7478	97.142	36.0995	79.2195	True	True	True	False	False	False	False	False	False	False
C1_04500W	228.942	5601.38	291.657	33638.3	53.17	2269.64	145.293	1791.17	247.316	7350.73	29.9138	265.232	31.7526	188.087	21.0483	339.879	40.5451	307.469	40.6135	949.077	False	False	False	False	False	False	False	False	False	False
C1_04510W	21.0295	3.5217	11.7045	1.98266	11.9664	3.54252	18.9165	2.12478	14.8438	7.78887	21.9617	13.5551	11.6534	0.762325	11.791	2.22235	17.9184	5.67221	16.0173	5.0068	True	True	True	True	True	True	True	True	True	True
C1_04520C	141.474	118.761	158.365	187.221	129.058	716.7	146.688	194.102	133.772	231.392	181.838	398.129	145.698	506.295	147.928	1000.55	147.928	133.814	129.733	870.378	True	False	False	False	False	False	False	False	True	False
C1_04530C	48.4761	64.116	47.1502	28.5628	34.0621	12.7196	49.3749	7.4133	40.9021	27.2131	43.146	5.60438	36.9893	4.35416	31.4713	15.1576	43.3316	52.5563	38.1191	2.37852	False	True	True	True	True	True	True	True	False	True
C1_04540C	16.2602	26.7169	16.0146	9.11996	16.6199	5.44384	15.984	1.64237	13.8955	9.9973	17.6147	3.32358	16.1415	5.26463	17.7016	15.5269	15.2264	2.36481	16.2289	4.01236	False	True	True	True	True	True	True	True	True	True
C1_04550W	26.3966	128.522	20.3959	16.6674	32.948	36.2254	30.0115	32.1085	25.873	115.992	26.9194	20.9961	22.3075	73.3062	32.9395	68.9159	27.9635	73.2137	29.3611	93.9757	False	True	False	False	False	True	False	False	False	False
C1_04560W	11.1333	4.95072	16.2072	16.5228	15.3012	10.0601	13.8078	2.40095	12.7391	7.19493	14.1761	2.03103	16.5137	4.04921	17.1923	7.81954	11.6034	10.0838	10.4793	1.84671	True	False	True	True	True	True	True	True	True	True
C1_04570C	6.21893	1.79215	4.49983	0.924079	7.25056	1.65609	6.05015	2.04147	6.71598	0.957138	10.9805	1.33302	6.20457	0.893844	10.3043	1.29807	7.97724	1.09886	9.17313	0.267398	True	True	True	True	True	True	True	True	True	True
C1_04580C	52.1876	48.4054	46.3133	55.2519	41.5249	25.478	47.2233	70.044	36.4882	22.3246	33.0531	52.3989	42.8198	104.673	27.4224	118.733	23.0643	19.7134	24.2972	62.4599	True	False	True	False	True	False	False	False	True	False
C1_04590W	579.921	3839.8	288.791	7385	410.381	4774.77	450.254	4617.55	401.218	8920.11	240.47	5347.65	142.322	4123.07	135.116	5270.29	97.5402	3399.16	83.5449	1762.1	False	False	False	False	False	False	False	False	False	False
C1_04600C	90.4513	271.807	104.359	424.044	78.8858	29.7753	91.9536	118.001	111.133	129.769	119.689	59.3105	107.167	332.067	115.15	144.06	148.677	475.072	153.417	216.321	False	False	True	False	False	True	False	False	False	False
C1_04610W	675.958	31420.7	734.131	3377.17	706.56	41381.1	782.778	44040.5	743.422	19491.2	988.834	130862	1010.73	175061	1030.79	117886	1136.83	218563	952.388	60557.2	False	False	False	False	False	False	False	False	False	False
C1_04620W	74.8553	618.134	85.4828	529.735	78.7464	596.462	93.8438	432.72	55.7651	496.937	39.24	26.2011	45.073	216.147	31.472	40.2447	39.5881	73.7733	37.303	38.6032	False	False	False	False	False	True	False	False	False	False
C1_04630C	10.0682	2.10604	8.59041	1.86958	10.2961	1.44653	9.58781	0.408169	7.3071	0.983851	10.2118	0.507477	8.08998	1.62686	10.7513	1.98858	9.95571	1.34671	8.22862	0.610826	True	True	True	True	True	True	True	True	True	True
C1_04640W	37.2071	21.6162	49.841	52.8381	43.1994	13.1279	34.2755	6.94357	35.7973	14.3238	49.8574	0.693463	54.9804	10.2446	56.4623	7.31039	41.0543	2.41046	39.9807	24.6519	True	False	True	True	True	True	True	True	True	True
C1_04650W	2.52239	11.3609	6.65286	42.8613	2.14449	2.8483	0.915622	0.687433	5.00219	6.87837	0.743021	0.0270119	1.07877	0.202352	1.46064	0.158764	0.764216	0.698903	0.384382	0.13897	False	False	False	True	False	True	True	True	True	True
C1_04660W	2.43677	4.54346	9.55741	82.9264	3.57569	8.69688	2.57677	2.91373	8.60666	6.77885	1.95175	0.127763	1.89814	0.136572	1.70571	0.0501747	2.64306	4.85576	2.59181	1.4717	False	False	False	False	True	True	True	True	False	True
C1_04670W	16.5501	39.9524	12.9707	9.35807	18.9405	32.429	13.8081	33.9116	17.2069	47.1748	23.4007	38.9551	17.1031	55.67	20.5791	23.6209	19.6049	78.1723	20.6904	42.2818	False	True	False	False	False	False	False	False	False	False
C1_04680W	612.534	5635.72	1358.22	6558.57	1057.16	23663.9	734.697	26057.6	976.534	57358.1	553.525	6656.77	1486.29	138031	867.545	69728.4	521.647	2068.95	628.541	24327.9	False	False	False	False	False	False	False	False	False	False
C1_04690C	0.131168	0.00338039	0.199256	0.00760276	0.0944015	0.00614541	0.104133	0.00360181	0.203582	0.010225	0.0673338	0.000909317	0.0655015	0.00118776	0.0637658	0.00169053	0.0625883	0.00181606	0.0627978	0.000716988	True	True	True	True	True	True	True	True	True	True
C1_04700C	7.09949	9.1471	8.70387	5.37946	6.78931	2.69665	9.26851	7.94484	6.67867	0.973214	4.18104	0.287072	4.49929	0.707106	3.46206	1.04533	3.528	0.659835	2.53747	0.594369	False	True	True	True	True	True	True	True	True	True
C1_04710C	7.9985	5.25831	7.46431	2.02198	8.9422	2.28287	7.46864	32.6205	11.963	13.5214	15.7959	14.482	7.95478	18.2011	9.95504	12.7109	13.1298	58.2941	15.7688	22.5817	True	True	True	False	False	True	False	False	False	False
C1_04720W	338.447	5365.07	425.666	8202.61	252.034	1162.33	335.127	9102.47	284.007	555.701	353.121	8186.45	333.787	2976.01	285.117	1031.71	359.272	8033.1	336.269	8509.74	False	False	False	False	False	False	False	False	False	False
C1_04730C	39.5953	123.675	62.4633	185.209	43.5095	123.131	31.4563	36.0364	39.0732	149.033	51.4774	108.475	69.2164	769.568	44.4467	303.481	41.041	160.989	60.8701	594.455	False	False	False	False	False	False	False	False	False	False
C1_04740W	7.63029	10.8628	21.9655	18.1628	12.4139	10.1573	34.3165	21.3292	11.0584	12.0909	10.2429	6.73437	26.0535	94.5768	14.6768	46.2637	37.0753	24.1281	16.5827	20.1273	False	True	True	True	False	True	False	False	True	False
C1_04750W	0.994817	0.323545	2.38547	1.36038	1.36325	0.166823	1.21753	0.178506	3.46535	0.615303	0.537375	0.0743238	4.20119	3.19729	0.77019	0.022991	1.37359	0.158006	1.52555	0.0618322	True	True	True	True	True	True	True	True	True	True
C1_04760C	9.2835	0.367386	12.9578	3.0079	11.1818	0.871762	10.7558	0.381248	8.97403	0.215169	16.6548	0.796339	21.926	1.63015	16.3658	3.74937	16.3683	3.51647	15.0548	1.72551	True	True	True	True	True	True	True	True	True	True
C1_04770C	330.209	12362.5	193.653	1258.9	336.277	7431.8	381.951	1971.97	235.867	851.921	183.323	114.122	168.055	1388.88	200.033	6110.86	149.2	67.8249	137.979	385.605	False	False	False	False	False	True	False	False	True	False
C1_04780C	23.3481	26.424	22.4324	8.45249	20.1454	5.99918	18.5879	3.98062	20.5415	19.7197	22.1576	6.86504	19.3681	4.5824	20.5624	12.153	17.1414	2.41549	17.5003	3.08444	False	True	True	True	True	True	True	True	True	True
C1_04790W	67.0625	27.7052	49.6607	26.1873	52.4939	41.2551	68.7439	9.60927	69.6484	31.5527	79.2498	46.118	55.6674	25.6475	57.0081	25.6861	74.2466	100.913	78.4298	67.7393	True	True	True	True	True	True	True	True	False	True
C1_04800C	0.197883	0.00483791	0.685091	0.0454356	0.715515	0.0656327	0.0728768	0.00529587	0.22203	0.00507521	0.216182	0.00901946	0.477776	0.0296273	0.505578	0.0352986	0.0805659	0.00268087	0.116507	0.00344403	True	True	True	True	True	True	True	True	True	True
C1_04810W	18.8873	2.93863	19.3894	4.85157	15.2271	1.57991	21.0087	8.04652	19.8808	1.39884	20.5718	3.03435	18.4583	6.88582	15.4033	10.1326	19.3825	2.17362	17.0167	4.24195	True	True	True	True	True	True	True	True	True	True
C1_04820C	46.6578	71.8273	61.2922	142.33	74.8507	171.209	43.1405	80.0786	46.4157	80.9022	79.9775	45.4284	76.6844	1245.16	114.336	687.034	83.6973	453.346	76.775	65.3606	False	False	False	False	False	True	False	False	False	True
C1_04830W	97.6695	89.4589	111.712	145.344	103.554	4.90595	91.9093	9.9119	101.044	50.3788	118.233	42.4207	107.419	399.251	124.118	660.249	91.3401	46.987	102.92	124.161	True	False	True	True	True	True	False	False	True	False
C1_04840C	23.1793	21.0217	31.7089	53.1124	23.4133	11.8921	22.4296	13.6506	20.9502	27.8046	25.9434	29.8844	28.0954	31.1572	26.6435	17.0884	23.9318	35.1797	20.8043	40.9159	True	False	True	True	False	False	False	True	False	False
C1_04850C	21.1816	32.5502	17.7424	46.5785	33.858	53.8582	9.59668	24.0398	20.7743	61.4914	23.5882	8.7823	20.2306	75.1163	30.9303	121.186	7.64728	15.4736	15.8345	25.0814	False	False	False	False	False	True	False	False	False	False
C1_04860W	30.3072	59.5255	38.7799	59.5254	26.1787	21.8439	29.9819	8.76756	26.462	23.6794	31.2883	12.7845	34.7385	14.6279	26.5546	14.4809	25.8327	13.0959	25.3162	11.8581	False	False	True	True	True	True	True	True	True	True
C1_04870W	1.32368	0.191173	3.16738	0.449874	0.837056	0.0457762	0.317755	0.0538966	0.985772	0.0503757	1.19296	0.0742545	2.30592	0.358882	1.01112	0.0476859	0.275434	0.0191612	0.612371	0.0656765	True	True	True	True	True	True	True	True	True	True
C1_04880C	194.859	315.186	308.704	1598.35	268.852	2204.07	174.342	1396.22	246.967	1194.94	339.254	3699.98	332.932	9827.14	427.397	5599.17	387.078	2350.85	403.655	3965.35	False	False	False	False	False	False	False	False	False	False
C1_04890W	463.575	3240.86	387.061	1500.61	656.027	1262.22	394.85	3967.94	440.49	4336.68	518.975	3690.85	445.688	2436.95	604.838	10678.8	468.47	3047.87	570.595	4572.89	False	False	False	False	False	False	False	False	False	False
C1_04900W	42.2464	308.437	60.6078	55.965	42.9341	131.126	41.0806	23.1773	18.0816	3.38535	6.0005	0.619668	16.8976	3.03581	9.87835	0.325486	17.1515	1.87382	10.0608	2.54477	False	True	False	True	True	True	True	True	True	True
C1_04910C	41.2162	73.2575	33.3251	19.9146	70.0369	37.6757	7.59033	2.35618	7.45121	1.20849	44.073	90.9151	40.0692	31.4879	72.5109	102.284	8.07715	1.325	7.5029	2.96111	False	True	True	True	True	False	True	False	True	True
C1_04930C	6.97754	2.98728	10.923	4.8306	10.5349	6.58032	1.76579	0.330548	2.75857	0.0839367	10.057	9.53399	13.9205	9.1753	15.22	16.4628	4.74112	1.02725	3.80321	4.05441	True	True	True	True	True	True	True	False	True	False
C1_04940C	5.99379	3.0794	21.1992	8.48172	19.2892	8.34694	7.76072	3.54982	4.68292	1.6592	9.80534	4.2664	13.3059	7.61644	20.5684	10.9478	7.75852	9.58391	6.88422	1.72282	True	True	True	True	True	True	True	True	False	True
C1_04950C	24.4326	37.1692	46.4986	127.761	22.3599	41.4837	28.0207	48.0608	35.1121	12.661	44.5064	17.8464	49.3971	34.4716	29.9122	39.7424	43.0078	24.2317	42.7397	57.5854	False	False	False	False	True	True	True	False	True	False
C1_04960C	6.47196	6.43695	7.3897	2.80816	9.19975	5.58948	8.85294	10.4072	8.83548	14.5516	12.5157	3.69319	7.05178	5.65087	11.5124	5.37395	11.3134	27.5418	10.5918	2.06107	True	True	True	False	False	True	True	True	False	True
C1_04970W	19.3084	43.7541	31.361	103.962	33.5127	137.136	21.969	88.3191	20.5796	74.4508	37.5582	45.5307	39.8194	441.511	45.7269	157.975	42.7852	307.982	30.9262	52.397	False	False	False	False	False	False	False	False	False	False
C1_04980C	32.071	5.28983	34.3294	33.6416	33.7282	3.99795	26.6939	2.62516	31.9017	7.89515	55.5333	16.6083	37.1401	36.673	50.7125	68.6289	33.318	5.45097	32.2197	31.457	True	True	True	True	True	True	True	False	True	True
C1_04990C	23.0073	22.4171	20.6142	38.6732	31.1979	38.1447	22.3671	61.9384	17.5685	29.2893	30.5601	106.457	21.7528	91.4906	32.359	152.447	27.362	108.835	21.7983	49.2389	True	False	False	False	False	False	False	False	False	False
C1_05000W	0.811836	0.108392	7.93067	14.167	3.28765	1.04697	4.28294	2.94031	3.02834	0.899209	8.67569	1.2628	17.0583	15.5973	10.0832	16.0665	9.97428	13.9444	3.07171	0.500241	True	False	True	True	True	True	True	False	False	True
C1_05010C	23.9766	148.592	31.6895	279.283	39.6408	325.724	15.1233	19.536	11.6031	16.6153	34.077	170.167	33.0254	80.629	39.2738	195.961	26.1848	56.4014	22.2264	136.879	False	False	False	False	False	False	False	False	False	False
C1_05020C	20.9328	24.2973	21.7778	10.3173	25.5981	1.76091	18.4149	8.8196	20.3193	3.45288	27.2487	18.696	22.7725	10.1308	29.9222	11.0482	24.7909	13.6674	20.9501	3.43382	False	True	True	True	True	True	True	True	True	True
C1_05030C	39.7722	31.9536	41.8548	39.8394	52.3583	9.12151	35.387	14.419	53.9286	127.604	50.6132	66.7866	39.106	35.6428	62.5982	117.105	41.4413	53.7157	47.1516	24.968	True	True	True	True	False	False	True	False	False	True
C1_05050C	31.1407	14.8272	33.8254	31.2537	36.1572	28.7419	24.9721	28.7339	34.5526	46.0821	38.9343	7.98943	32.6578	107.544	35.2281	47.4589	27.9473	80.8643	40.4624	24.3546	True	True	True	False	False	True	False	False	False	True
C1_05060W	19.7113	21.0779	28.9033	17.2354	22.6157	16.1819	16.7904	8.23397	26.8101	5.97249	26.2206	6.40741	25.6084	49.7903	24.7615	26.8724	23.7798	8.68763	35.4357	26.7306	False	True	True	True	True	True	False	False	True	True
C1_05070C	20.732	35.7803	23.8197	25.3986	17.211	5.12942	24.0127	25.5097	16.2144	9.76762	25.8631	2.05847	23.0875	6.53267	22.1724	10.7656	24.891	19.52	20.6823	7.72434	False	False	True	False	True	True	True	True	True	True
C1_05080W	0.519339	0.0598169	0.712235	0.25097	0.527393	0.10506	0.618523	0.0359064	1.2257	0.471499	0.641539	0.0112557	1.63786	0.113008	0.701364	0.0125928	0.965618	0.515345	1.99803	0.233241	True	True	True	True	True	True	True	True	True	True
C1_05090W	15.788	9.90502	15.6331	5.53303	17.8655	4.26757	14.1654	3.71444	16.3295	1.16077	18.1474	7.29788	16.2346	8.38192	18.6251	26.7198	19.0461	16.7971	20.5876	1.97733	True	True	True	True	True	True	True	False	True	True
C1_05100W	25.8671	21.3821	31.7429	17.5543	32.4555	18.3993	18.5368	9.91966	26.4107	15.6036	39.1043	39.7107	29.9034	40.6254	49.4233	155.963	23.1684	10.9745	31.5303	29.4974	True	True	True	True	True	False	False	False	True	True
C1_05110C	299.427	1888.77	299.774	2607.13	259.139	2464.77	283.912	930.101	291.882	1104.77	298.264	3244.56	342.354	2295.18	292.382	1943.17	395.077	7752.74	362.703	4346.96	False	False	False	False	False	False	False	False	False	False
C1_05120W	18.5916	5.45003	19.237	11.4722	22.1326	8.57081	19.7152	9.27289	18.9968	1.03464	21.4633	4.7245	21.9371	3.80099	25.6474	1.64301	26.6987	13.991	21.5163	0.832065	True	True	True	True	True	True	True	True	True	True
C1_05130W	0.240303	0.034924	0.309704	0.0298441	0.150216	0.000724987	0.171939	0.000484975	0.22833	0.00823117	0.187407	0.0144003	0.173284	0.0025576	0.154484	0.00296149	0.165916	0.0007483	0.147449	0.00014515	True	True	True	True	True	True	True	True	True	True
C1_05140W	132.051	549.635	152.076	1290.97	77.0602	43.5375	115.384	559.977	68.5248	776.255	7.60513	0.465482	7.14557	4.69187	2.94108	0.623395	3.5718	2.01313	3.58246	4.2775	False	False	True	False	False	True	True	True	True	False
C1_05150C	0.667797	0.151273	0.676058	0.26137	0.573235	0.115499	0.468931	0.0466413	0.47973	0.0650806	0.47039	0.11062	0.389435	0.0399179	0.284087	0.0035433	0.358816	0.0105765	0.371547	0.021621	True	True	True	True	True	True	True	True	True	True
C1_05160C	50.3519	150.453	67.9414	425.801	49.9257	146.63	40.5071	10.9954	57.6976	74.7664	60.579	13.174	59.4683	10.0652	58.9858	139.277	37.5801	3.36244	36.6925	26.4324	False	False	False	True	False	True	True	False	True	True
C1_05170C	107.627	183.857	125.605	180.279	129.028	694.862	107.675	52.7782	103.603	135.877	84.8111	71.7263	93.3278	79.7012	116.644	270.143	92.3344	20.4201	82.1747	43.0201	False	False	False	True	False	True	True	False	True	True
C1_05180C	29.6784	9.87055	56.6472	41.0645	36.0456	137.542	24.4698	63.122	30.7648	87.4206	46.0647	98.7192	63.525	2062.77	55.451	1181.11	50.2984	433.913	66.7906	946.152	True	True	False	False	False	False	False	False	False	False
C1_05190C	286.775	12023.3	381.651	7210.41	256.745	13042.7	140.088	1774.03	243.25	6152.41	448.946	37465.4	443.651	89618.6	360.92	51237.5	276.105	16552.7	468.146	48872.6	False	False	False	False	False	False	False	False	False	False
C1_05200C	56.4723	27.4504	90.4197	119.157	87.5063	99.6678	82.255	149.933	73.5273	25.3658	66.3163	62.5952	70.4574	53.3468	96.4192	250.644	78.0518	31.0512	76.2222	127.359	True	False	False	False	True	True	True	False	True	False
C1_05210C	69.5141	14.3413	156.416	772.329	95.51	338.343	94.3822	894.514	105.445	321.679	110.746	137.181	164.796	1893.65	122.533	384.855	138.984	599.254	132.758	139.035	True	False	False	False	False	False	False	False	False	False
C1_05220C	5.8333	0.363799	8.35793	0.767372	6.34055	1.36035	5.51909	5.03422	7.02743	4.3986	7.91314	3.96636	7.95528	7.19678	8.63918	2.30932	6.68849	3.59086	9.32402	3.06978	True	True	True	True	True	True	True	True	True	True
C1_05230W	4.53224	4.6785	10.1716	8.10523	5.35625	0.213962	5.67615	8.62821	4.84525	4.78448	6.27074	7.15604	10.8195	5.2307	6.67758	4.23139	10.2028	6.17837	9.3716	3.72371	False	True	True	False	True	False	True	True	True	True
C1_05240C	131.219	816.105	135.364	1065.48	155.382	198.294	131.232	236.411	131.345	262.582	135.408	151.077	115.517	168.19	152.643	112.816	137.337	184.484	132.512	419.653	False	False	False	False	False	False	False	True	False	False
C1_05250W	0.761	0.10986	0.747468	0.0691954	0.768391	0.122797	0.434579	0.051008	1.37709	0.474121	0.62725	0.151422	0.383335	0.0399515	0.797499	0.114689	0.424496	0.0491721	0.478541	0.0691985	True	True	True	True	True	True	True	True	True	True
C1_05260C	12.3314	2.30876	14.7541	3.47533	11.5427	2.63864	14.9685	3.9329	11.3583	4.17424	10.6329	0.603233	14.6805	8.49134	10.7443	2.29039	13.2601	8.33032	11.6866	4.65975	True	True	True	True	True	True	True	True	True	True
C1_05270C	63.1705	53.8721	66.0384	81.8443	79.5478	271.005	63.3173	201.172	72.616	358.702	78.7547	67.8669	79.8253	1435.63	103.755	1559.35	102.756	880.06	108.506	1069.89	True	False	False	False	False	True	False	False	False	False
C1_05280W	16.7617	10.3819	18.5308	3.32153	18.9853	3.04624	17.6955	6.0686	15.285	0.54236	16.9834	2.53792	19.2916	11.7876	19.5938	10.1346	17.1473	7.37625	19.4966	8.86793	True	True	True	True	True	True	True	True	True	True
C1_05290W	179.311	64.0707	198.741	727.718	191.845	340.056	182.925	344.667	174.733	206.24	146.019	1258.54	184.191	279.165	161.076	495.219	159.281	572.948	165.539	395.617	True	False	False	False	False	False	False	False	False	False
C1_05300C	100.021	1110.15	75.355	123.813	85.3988	225.948	88.0805	168.047	74.7924	122.067	87.0572	173.093	79.7242	42.9307	75.4885	86.3438	58.0267	101.5	57.4229	15.1048	False	False	False	False	False	False	True	False	False	True
C1_05310W	2.12388	1.18279	1.17585	0.37725	0.719423	0.0168864	2.11425	3.23732	1.37599	0.220191	1.71798	0.985323	0.946633	0.109853	1.34589	0.420981	0.904371	0.0559788	1.00756	0.479138	True	True	True	False	True	True	True	True	True	True
C1_05320C	16.6103	7.7708	17.2022	0.851376	14.0653	3.4478	16.2761	1.42187	13.985	1.36824	14.6278	5.54021	14.1638	2.28017	13.1911	5.15731	13.1102	0.602048	13.5402	0.243992	True	True	True	True	True	True	True	True	True	True
C1_05330C	21.0837	2.50455	32.1881	9.60321	22.8334	2.89682	20.8522	4.53461	24.3808	7.00789	23.7324	4.78866	25.3972	10.2463	24.3788	10.6614	26.6408	18.0976	27.5016	7.30125	True	True	True	True	True	True	True	True	True	True
C1_05340C	15.8453	5.75767	26.9016	55.5822	18.5057	4.48874	22.538	11.4465	19.9249	11.6714	16.8359	1.6763	24.3842	2.55539	21.2076	7.21062	24.5302	10.3704	22.1318	2.08763	True	False	True	True	True	True	True	True	True	True
C1_05350W	24.393	17.2664	27.6396	15.9973	34.0999	138.213	31.9128	61.8602	21.1753	3.58974	27.3833	59.4874	28.3168	38.8013	34.486	55.864	27.0443	5.97286	21.4489	49.067	True	True	False	False	True	False	False	False	True	False
C1_05360C	20.8558	7.9595	25.2179	33.6187	25.4087	9.69419	23.6875	10.1356	23.2802	11.0315	20.4953	7.71535	25.1096	3.56166	19.2782	1.67851	22.0829	8.23825	26.2224	5.72388	True	False	True	True	True	True	True	True	True	True
C1_05370C	10.1305	3.8528	14.719	3.67086	11.2277	5.11365	13.3713	3.24589	9.00875	1.06739	9.04172	1.37374	10.2809	6.94213	10.6215	8.30271	9.19542	8.24579	7.06065	1.38866	True	True	True	True	True	True	True	True	True	True
C1_05380C	9.87928	1.78189	8.86012	3.15335	12.5929	0.954673	12.3068	1.45965	11.3727	4.09563	10.0771	0.481194	9.62334	0.400149	12.0858	0.905217	12.7999	1.38549	13.1211	0.323049	True	True	True	True	True	True	True	True	True	True
C1_05390C	23.7138	32.1437	20.1315	23.8141	26.2128	12.3476	20.834	13.4948	20.6972	44.6327	23.6354	27.5256	23.4526	49.9592	27.3713	15.4733	24.041	23.6237	25.5015	23.8811	False	False	True	True	False	False	False	True	True	True
C1_05400C	31.4554	131.98	38.8577	38.8444	29.139	15.7559	30.7563	55.4705	38.5193	66.6628	34.4688	122.716	37.2258	229.027	40.4186	49.6465	47.9635	44.3022	43.6761	35.094	False	True	True	False	False	False	False	False	True	True
C1_05410C	118.465	727.765	262.019	629.605	214.464	9406.77	109.004	1366.17	133.58	1620.31	103.372	1035.85	214.779	4638.57	163.893	4609.61	89.6105	594.083	114.072	1937.01	False	False	False	False	False	False	False	False	False	False
C1_05420W	44.4383	27.0601	52.0144	94.6505	63.3042	138.732	39.379	68.0596	46.5061	34.9856	50.0849	113.414	54.1823	119.823	67.1876	160.576	55.2305	158.529	58.7761	90.9811	True	False	False	False	True	False	False	False	False	False
C1_05430W	26.6697	7.84119	26.5106	9.644	28.3492	13.5499	34.1814	40.6068	35.6841	21.5447	28.7599	6.62491	26.4268	16.4451	33.3312	77.3153	37.7526	153.85	35.4063	1.26523	True	True	True	False	True	True	True	False	False	True
C1_05440C	10.7617	15.921	16.5251	45.0004	13.9872	7.79107	12.2476	4.32141	5.15353	3.14717	8.03372	0.831809	9.6641	7.55966	10.5901	17.3069	4.22932	3.98315	2.41779	0.623988	False	False	True	True	True	True	True	False	True	True
C1_05450W	0.247551	0.0116636	0.521014	0.0502413	0.157341	0.0041644	0.360282	0.0597937	0.426777	0.295765	0.27064	0.011005	0.41779	0.0501341	0.319626	0.0155117	0.452335	0.0999339	0.175979	0.00528174	True	True	True	True	True	True	True	True	True	True
C1_05460W	22.3888	3.33096	26.2243	11.0661	23.3055	5.22562	25.8158	7.33044	19.538	1.75463	19.1724	1.16595	24.1466	8.43384	20.7689	5.12109	24.3594	40.738	18.8736	4.47217	True	True	True	True	True	True	True	True	False	True
C1_05470W	50.4809	3.90381	57.2279	10.7239	55.19	18.9317	56.3673	24.0031	40.465	18.2463	56.6618	159.505	53.5426	3.62908	61.478	117.671	60.8843	98.2971	39.694	91.9418	True	True	True	True	True	False	True	False	False	False
C1_05480C	1.65911	0.165329	3.07027	0.911472	3.74134	0.22668	2.63302	0.439238	1.21587	0.233019	1.31599	0.364966	1.06956	0.0702565	3.91896	0.624319	2.00106	0.340218	0.92759	0.0584661	True	True	True	True	True	True	True	True	True	True
C1_05490C	109.291	156.671	162.524	100.863	96.7519	148.429	85.4021	49.7694	102.446	230.766	126.807	19.4428	143.411	1496.15	101.415	1113.6	113.238	322.029	136.488	382.639	False	True	False	True	False	True	False	False	False	False
C1_05500W	7.47482	0.939231	13.4946	27.1881	13.6418	29.355	8.59898	23.9575	10.7763	16.6373	10.7246	13.2299	14.1639	88.0214	13.7508	74.9609	11.8248	64.3192	14.5578	43.102	True	False	False	False	False	False	False	False	False	False
C1_05510C	22.8522	140.462	18.4656	71.4253	21.7003	102.182	21.9194	78.8079	15.1274	47.9707	41.8525	52.6211	13.7263	40.7686	25.4017	32.6133	31.743	218.224	20.0301	38.6831	False	False	False	False	False	False	False	False	False	False
C1_05520W	3.86999	0.282433	4.20102	0.13665	3.60956	0.372641	2.39091	0.207771	3.70709	0.324892	3.71871	1.94535	9.04709	2.84479	3.87918	0.378841	3.02346	0.206207	14.1215	0.0737011	True	True	True	True	True	True	True	True	True	True
C1_05530C	91.6465	1095.87	75.3555	370.778	89.6582	449.856	70.3115	72.1339	78.9294	608.224	130.183	275.229	92.7601	149.271	101.996	313.089	91.7868	67.6758	110.054	126.665	False	False	False	False	False	False	False	False	True	False
C1_05540C	7.7505	1.00705	5.83532	3.05105	10.034	4.44642	5.43648	0.597861	8.08064	1.78713	7.53627	3.2136	5.24301	8.84759	9.82055	48.4398	3.66695	1.29293	4.94371	0.888551	True	True	True	True	True	True	False	False	True	True
C1_05550C	3.47528	14.4873	1.26607	0.618372	0.977434	0.180052	2.16425	2.47488	2.28912	7.3182	3.71957	0.941596	1.79582	0.394864	1.85924	1.70456	3.61157	3.94206	1.44693	0.657959	False	True	True	False	False	True	True	True	False	True
C1_05560W	146.199	961.482	102.21	460.29	191.717	3231.26	116.773	519.817	96.6777	297.597	87.4311	283.903	109.507	998.741	127.398	3536.76	112.53	327.917	79.5831	354.498	False	False	False	False	False	False	False	False	False	False
C1_05570W	0.930929	0.0789022	0.702668	0.00709914	0.63058	0.0129393	0.719896	0.00846616	1.29336	1.18246	0.635225	0.0206823	0.874424	0.0783517	0.828483	0.0863218	1.00473	0.217572	1.02628	0.550054	True	True	True	True	True	True	True	True	True	True
C1_05580W	0.850921	0.0657519	1.08111	0.353979	15.1032	193.4	0.871381	0.123739	0.739452	0.00326159	0.65394	0.0219272	0.961124	0.268909	4.52453	20.954	1.22579	0.556269	0.636167	0.00277383	True	True	False	True	True	True	True	False	True	True
C1_05590W	1.25941	0.398322	2.07749	1.7431	2.03684	2.22556	1.23424	0.24839	4.38031	3.15332	1.37403	0.567257	2.25858	1.05257	1.38302	0.880416	1.5338	0.791992	2.247	3.42397	True	True	False	True	True	True	True	True	True	False
C1_05600W	3.71082	0.34689	3.8867	0.407137	4.59241	0.640446	4.1272	0.0783982	3.69767	0.222301	3.13295	0.157118	3.09915	0.833759	4.07951	2.16148	2.75294	0.252409	2.87151	0.197625	True	True	True	True	True	True	True	True	True	True
C1_05610W	30.5987	13.2233	28.8757	19.9619	27.8619	6.13298	27.8324	10.3534	26.0063	12.0139	36.6019	15.1202	29.6281	34.5926	25.8928	9.3233	23.9974	16.6313	25.2113	10.2815	True	True	True	True	True	True	False	True	True	True
C1_05620C	0.233883	0.0202127	0.109939	0.00249351	0.0873992	0.00212765	0.2251	0.0128069	0.410485	0.0336586	0.13383	0.0073132	0.0974176	0.00218677	0.0989472	0.00192929	0.151946	0.0247462	0.559713	0.0971084	True	True	True	True	True	True	True	True	True	True
C1_05630C	167.032	1172.37	171.957	1794.91	136.753	1338.36	132.996	626.779	143.406	1192.92	154.699	47.3874	154.624	79.7041	104.798	121.151	121.187	802.954	146.861	75.0427	False	False	False	False	False	True	True	False	False	True
C1_05640C	12.8109	5.039	16.8211	18.1362	19.9413	11.8147	14.3559	19.5657	16.9351	13.9044	18.6439	4.34038	16.7313	29.236	17.8659	24.0095	17.3406	53.8067	19.8066	22.6871	True	False	True	False	True	True	False	False	False	False
C1_05650W	46.2865	119.639	36.9231	30.9461	64.6284	29.189	43.4011	222.854	55.5232	155.419	62.5045	84.7739	40.3645	268.743	66.6399	281.407	59.4482	481.208	67.285	271.834	False	True	True	False	False	False	False	False	False	False
C1_05660C	38.9596	186.525	38.1193	64.4251	36.2372	75.0644	33.3791	12.0853	40.8275	85.9834	57.1317	45.368	42.4174	14.2392	43.5146	36.5531	43.9085	15.9531	53.2898	3.10799	False	False	False	True	False	True	True	True	True	True
C1_05670W	83.7554	9.51479	75.9566	10.2567	88.7868	67.7319	85.0849	77.4181	87.0166	167.992	84.4177	254.512	57.4007	54.0393	78.8065	228.015	60.4332	30.9098	66.1809	143.149	True	True	True	True	False	False	True	False	True	False
C1_05680C	242.345	202.245	203.661	710.262	303.143	3598.26	176.84	625.607	210.624	347.656	257.07	562.145	274.415	4165.51	341.766	6161.29	204.165	2195.59	247.297	882.252	True	False	False	False	False	False	False	False	False	False
C1_05690C	0.167727	0.00633052	0.489194	0.0748015	0.130844	0.00557771	0.399162	0.0125213	0.234738	0.0215986	0.332818	0.0266178	0.407263	0.125678	0.384569	0.072702	1.05184	0.308579	0.343301	0.0122048	True	True	True	True	True	True	True	True	True	True
C1_05700W	172.789	102.006	291.023	5470.36	226.596	1684.86	233.382	389.349	171.59	396.745	195.919	769.6	243.849	3496.45	235.778	1546.23	167.046	164.818	141.683	672.083	True	False	False	False	False	False	False	False	True	False
C1_05710C	1.90402	0.244431	3.12561	0.667855	2.24014	0.244564	1.71943	0.239079	1.19349	0.291578	3.12871	0.253873	2.90616	0.786368	3.25455	0.509233	1.42688	0.304901	1.14992	0.321387	True	True	True	True	True	True	True	True	True	True
C1_05720W	1521.19	54389.7	1349.78	50353.7	1632.12	84750.2	1307.67	32162.2	1455.01	16204.3	1680.32	18060.5	1371.01	30303.1	1487.05	12370.7	1454.76	6523.61	1435.06	8899.19	False	False	False	False	False	False	False	False	False	False
C1_05730W	1108.03	24700.4	1096.36	31445.1	1216.32	17999.3	1041.62	15019.3	1115.67	3847.34	1393.69	4196.45	1199.49	25067.1	1139.5	22747	1105.13	43296.8	1070.3	6679.85	False	False	False	False	False	False	False	False	False	False
C1_05740C	12.2601	1.22621	5.3412	0.944037	11.5191	8.87286	9.75401	4.17736	10.9574	1.3563	12.791	4.03726	5.09582	2.54818	12.7008	9.49562	8.5194	6.11751	11.9827	1.98193	True	True	True	True	True	True	True	True	True	True
C1_05750C	15.4014	6.66541	12.0179	3.12694	16.101	9.65154	12.59	1.22423	12.4572	0.827043	15.6929	0.751181	12.6248	3.10055	16.0055	10.0215	14.0209	4.21911	15.3019	5.99896	True	True	True	True	True	True	True	True	True	True
C1_05760C	5.44221	7.06359	7.44092	3.02663	5.17476	6.12436	13.2943	12.7867	5.40272	5.08623	50.9749	274.46	18.2925	86.4182	6.79215	3.2033	312.438	24683.6	150.177	6496.88	False	True	False	True	True	False	False	True	False	False
C1_05770C	64.4836	281.416	79.5434	169.396	85.515	61.2071	73.1887	83.6373	68.5277	37.0241	73.8779	216.029	80.2045	1138.29	87.6821	1213.57	56.487	170.897	48.5769	228.796	False	False	True	False	True	False	False	False	False	False
C1_05780W	62.3625	25.9369	75.0392	29.4252	53.9061	2.08307	58.1748	14.8828	68.0597	24.91	86.4847	11.9772	82.254	23.5024	73.5666	115.414	75.6827	15.6823	78.9678	124.786	True	True	True	True	True	True	True	False	True	False
C1_05790W	103.491	77.7209	90.1487	810.28	114.335	170.397	69.5936	425.895	83.8011	720.443	137.426	385.398	86.4917	1240.01	156.38	1292.47	101.305	925.08	127.12	602.55	True	False	False	False	False	False	False	False	False	False
C1_05800C	14.2177	17.5851	11.2637	13.736	14.8774	4.31289	15.332	21.51	14.8143	46.7999	15.085	18.8746	13.6455	68.7461	18.5857	44.5569	20.8106	161.807	18.5955	59.7368	False	False	True	False	False	False	False	False	False	False
C1_05810W	243.09	3342.59	267.405	2904.1	313.265	6480	140.392	1386.61	269.001	8860.4	325.306	3218.75	303.123	15049.4	363.606	13860.5	224.927	6500.6	337.084	9260.7	False	False	False	False	False	False	False	False	False	False
C1_05820C	11.5868	8.84481	20.3454	5.22956	18.6673	13.9794	23.428	22.2814	17.7364	18.1202	11.6641	2.58101	20.2428	16.4347	16.9905	10.7716	16.9842	15.4454	17.1011	1.49803	True	True	True	True	False	True	True	True	True	True
C1_05830W	0.914225	0.475174	0.534398	0.207811	0.539256	0.231929	0.477141	0.09131	0.811582	0.201603	0.61729	0.0414303	0.471863	0.0632946	0.37616	0.0996537	1.43111	0.518729	0.491623	0.0576639	True	True	True	True	True	True	True	True	True	True
C1_05840W	3.01875	0.209476	6.38642	1.62356	2.76293	0.377595	3.80898	1.45158	3.65393	0.400152	7.21546	2.10404	9.10712	9.34484	4.83337	2.58757	4.44503	2.48602	8.56622	1.52874	True	True	True	True	True	True	False	True	True	True
C1_05850W	40.1362	99.1821	31.0451	47.2797	50.013	96.6075	33.2185	40.0278	63.2066	399.711	65.1411	469.146	41.1564	368.146	88.0937	1443.73	47.3486	248.388	86.9487	932.962	False	False	False	False	False	False	False	False	False	False
C1_05860W	10.5642	7.13723	10.7571	6.049	11.6736	4.01454	9.58977	6.15634	5.35984	4.71858	10.7294	3.24967	8.41613	2.702	12.1998	0.654407	6.1953	6.1472	6.42903	1.48067	True	True	True	True	True	True	True	True	True	True
C1_05870W	12.4438	2.6102	7.07596	4.07549	2.93415	1.01035	1.74779	0.401091	2.65396	0.600337	15.1542	4.32627	5.30359	3.45134	4.32502	1.28952	2.25651	0.282761	4.49764	0.23728	True	True	True	True	True	True	True	True	True	True
C1_05880W	26.4212	156.799	101.348	1315.22	33.4497	226.997	20.1251	68.1999	26.2801	75.6781	27.9225	64.8709	64.9676	941.202	33.451	209.496	20.6463	49.458	44.6595	213.275	False	False	False	False	False	False	False	False	False	False
C1_05890W	8.23062	1.20116	11.6621	115.113	2.46439	5.69555	4.49701	6.48184	2.07779	0.883712	3.53658	0.304516	1.91536	0.0446727	2.05603	0.24177	1.71887	2.72841	2.23282	1.89082	True	False	False	False	True	True	True	True	False	True
C1_05900W	28.8723	4.12832	35.2534	23.0649	28.9944	17.385	28.5406	7.80199	30.0031	6.19244	64.7869	122.552	33.0064	6.73636	54.7524	42.6839	34.4045	14.9667	47.2717	12.0755	True	True	True	True	True	False	True	True	True	True
C1_05910W	32.5926	6.88745	37.1919	11.6993	27.3952	10.2731	38.3894	39.4652	28.6528	6.02861	31.8908	25.5945	27.5552	25.9422	23.7126	54.2346	30.4271	16.9021	19.8043	29.0253	True	True	True	False	True	True	True	False	True	False
C1_05920W	36.4906	123.052	19.5416	27.6933	26.557	121.195	29.0474	31.6633	13.7645	36.9524	13.9425	23.2713	4.20621	1.673	3.01863	1.10218	2.67433	0.509526	2.77578	0.255617	False	False	False	False	False	False	True	True	True	True
C1_05930C	9.88131	11.2116	11.551	5.01194	10.0117	4.34057	9.34703	7.61722	8.37917	3.31149	15.6909	13.1655	9.82877	5.27229	10.0709	4.45872	10.0989	12.7631	8.63001	2.22907	False	True	True	True	True	True	True	True	False	True
C1_05940W	3.20648	1.98758	5.23724	1.84423	9.62672	13.8975	9.05912	19.4991	23.9589	63.0176	38.4503	96.0326	24.723	6.38224	19.9124	4.13589	31.1488	92.0935	34.3325	21.738	True	True	False	False	False	False	True	True	False	True
C1_05950C	125.851	1831.84	62.146	136.132	110.511	506.066	105.553	1127.11	69.3077	223.557	97.8318	607.321	53.4623	248.916	82.9021	253.687	68.1292	664.745	59.2195	74.2498	False	False	False	False	False	False	False	False	False	False
C1_05960W	82.5605	285.627	34.859	187.743	60.2893	291.262	84.4829	106.46	49.3136	245.176	30.0845	103.931	10.5961	6.16534	18.1252	7.50225	21.67	20.651	14.7938	3.55447	False	False	False	False	False	False	True	True	True	True
C1_05970W	0.237041	0.00220396	0.778627	0.18615	0.0477469	0.000512584	0.561051	0.00767622	0.313657	0.00514441	0.446448	0.054411	0.501224	0.100708	0.0592612	0.000454105	0.562515	0.0486298	0.333097	0.0331081	True	True	True	True	True	True	True	True	True	True
C1_05980W	20.3784	37.743	16.838	13.8019	17.9189	6.51442	13.3506	6.34836	11.9159	8.54856	16.8084	13.688	9.6111	6.28979	14.6207	5.90627	9.97282	6.62815	10.3873	6.46364	False	True	True	True	True	True	True	True	True	True
C1_05990C	17.7418	17.887	22.7187	37.8173	26.9121	21.2518	16.0952	8.14248	21.7424	50.9277	35.4339	24.597	27.2577	64.514	35.5136	44.3546	27.8241	69.7939	25.7647	31.9707	False	False	True	True	False	True	False	False	False	False
C1_06000W	0.142579	0.00453525	0.154631	0.0084803	0.122676	0.00112003	0.167311	0.00583748	0.161252	0.0149406	0.117049	0.0047715	0.174856	0.0162595	0.115383	0.00194524	0.0851953	0.00103016	0.111601	0.00689522	True	True	True	True	True	True	True	True	True	True
C1_06010W	48.2457	173.175	68.7868	353.21	51.932	204.216	39.2942	25.1306	59.0624	151.843	83.3997	419.866	77.0617	330.257	53.0671	48.0518	62.3346	155.33	84.4616	366.142	False	False	False	True	False	False	False	True	False	False
C1_06020W	27.9114	5.90432	31.6541	13.5435	30.5379	9.8907	30.9975	20.6436	33.3832	7.76233	29.1567	3.10763	30.4518	11.6598	33.6064	30.7562	28.8404	24.3707	28.6934	8.46824	True	True	True	True	True	True	True	True	True	True
C1_06030C	2.58828	2.51114	1.33184	0.0813619	4.268	3.33681	2.37778	0.897501	2.46797	1.38338	4.24356	1.87553	1.16364	0.274809	4.35663	2.29026	3.24479	2.10819	3.07403	0.959026	True	True	True	True	True	True	True	True	True	True
C1_06040W	8.6492	10.7656	4.57735	0.422041	8.60891	7.06578	6.95246	2.75617	8.3584	7.29791	12.5098	6.35644	4.44702	0.940968	9.37133	5.05936	7.80394	6.29719	8.88816	1.86896	False	True	True	True	True	True	True	True	True	True
C1_06050C	320.113	4238.85	405.35	4743.45	278.552	10645.6	198.372	2707.27	299.014	10769.3	468.763	1298.79	430.13	70245.3	431.901	64861.3	390.019	11326.3	573.185	19580.7	False	False	False	False	False	False	False	False	False	False
C1_06060C	377.965	28189.1	391.74	13198.9	251.987	16043.2	108.423	339.454	512.963	50905.4	726.184	4599.44	490.55	18113.8	388.641	16065.4	213.219	2095.7	901.146	11111.9	False	False	False	False	False	False	False	False	False	False
C1_06070W	38.1238	92.2932	41.0443	30.3141	54.2506	189.534	41.7063	353.057	39.488	158.669	63.1581	241.066	48.2129	921.321	74.652	859.648	74.1946	1136.1	63.5534	393.946	False	True	False	False	False	False	False	False	False	False
C1_06080C	121.16	3049.94	158.604	1077.94	163.317	2290.92	123.806	959.325	134.992	1615.77	190.796	134.871	166.63	1030.31	197.349	1181.74	140.502	2035.62	156.274	183.553	False	False	False	False	False	True	False	False	False	False
C1_06090C	37.7909	97.2487	43.901	36.9644	32.8409	33.3803	41.0082	67.4355	44.7203	82.3974	61.3831	15.9138	50.1294	41.1874	43.0825	32.5487	50.7442	40.6392	51.9605	16.7233	False	True	False	False	False	True	True	True	True	True
C1_06100C	188.303	879.953	210.157	4153.49	156.133	1359.94	134.014	1127.75	191.897	3200.32	221.758	143.436	195.564	2236.32	172.98	802.474	151.162	3739.55	211.757	1780.36	False	False	False	False	False	True	False	False	False	False
C1_06110C	23.1336	15.9935	39.5236	70.2574	30.2556	11.8942	27.2918	0.5942	26.6719	9.47489	29.4194	13.5421	35.7473	6.46644	40.3237	15.7117	30.6801	8.66923	29.7556	23.2608	True	False	True	True	True	True	True	True	True	True
C1_06120C	5.25335	1.12389	3.22976	0.694449	3.73599	1.64764	2.99854	3.39259	5.98139	5.00645	7.39573	3.92549	2.83667	2.0131	5.43777	3.55083	5.00769	2.46725	8.40134	3.74654	True	True	True	False	True	True	True	True	True	True
C1_06130C	51.6023	71.3081	43.9792	4.24427	44.1638	2.37348	31.7643	6.5266	35.1522	5.8775	17.2553	11.7511	26.3025	28.3804	29.4059	31.1788	14.6184	2.07096	23.9025	34.9415	False	True	True	True	True	True	False	False	True	False
C1_06140C	19.3652	65.5414	14.7923	17.0873	12.2948	60.6772	15.5875	7.26458	22.6501	110.819	1.88474	0.729906	11.3871	13.9914	4.75838	2.76185	2.6357	2.73632	6.52972	9.2866	False	False	False	True	False	True	False	True	False	False
C1_06150W	0.278168	0.018787	0.272976	0.0876874	1.19026	0.275447	0.365689	0.105951	0.227843	0.0290951	0.103127	0.000524787	0.182751	0.0464589	1.63369	1.91037	0.131614	0.00197636	0.0894021	5.23796e-05	True	True	True	True	True	True	True	False	True	True
C1_06160W	0.278848	0.00490917	0.594588	0.0500578	0.937154	0.0663286	0.509932	0.0574153	0.276048	0.00629164	0.0569265	0.000466543	0.375071	0.0170461	0.918564	0.598324	0.273632	0.0372257	0.191901	0.0261406	True	True	True	True	True	True	True	True	True	True
C1_06180W	642.419	8935.57	186.202	495.432	219.732	289.333	164.282	151.963	133.712	84.2604	573.649	3586.24	151.211	906.74	216.668	2582.51	132.357	115.837	115.838	208.214	False	False	False	True	True	False	False	False	True	False
C1_06190C	7.36988	7.60572	3.71828	0.347662	3.0522	1.51946	1.56237	0.0988132	2.95921	1.11487	7.7963	1.0835	3.70431	0.768081	2.33869	0.230363	1.91083	0.351469	1.97573	0.422289	False	True	True	True	True	True	True	True	True	True
C1_06200W	34.5827	40.2326	36.3992	30.723	23.3715	7.55488	49.5809	30.1511	29.8013	25.2378	29.3825	0.38033	31.8349	4.98347	25.1437	4.32106	36.7022	27.199	29.7109	10.194	False	True	True	True	True	True	True	True	True	True
C1_06210W	8.71001	7.18946	11.3234	4.63778	9.72108	2.02133	7.24152	3.16643	12.2748	3.89812	14.9879	3.95294	12.6234	6.0798	13.3004	7.66604	9.64603	7.27977	15.553	10.9989	True	True	True	True	True	True	True	True	True	True
C1_06220C	0.113652	0.00604871	0.128773	0.0092192	0.219271	0.0181307	0.209821	0.0222108	0.120126	0.00309158	0.107514	0.00772098	0.0984409	0.00161141	0.214739	0.0160035	0.138103	0.00458389	0.0478718	1.61328e-05	True	True	True	True	True	True	True	True	True	True
C1_06230C	33.1456	83.4421	56.1086	440.712	32.3579	112.807	35.302	51.7658	31.2798	42.7948	41.1257	15.3582	48.1171	134.238	36.7989	26.6388	30.9157	50.2972	33.27	12.5568	False	False	False	False	False	True	False	True	False	True
C1_06250W	9.93024	4.03815	9.63972	1.77441	16.3105	0.931588	17.1497	1.81372	9.48026	6.06327	10.9603	3.32207	8.16755	1.06044	22.3304	4.45554	14.9951	3.25081	11.9147	2.15204	True	True	True	True	True	True	True	True	True	True
C1_06260W	0.0809342	0.00016987	0.0793814	8.9381e-05	0.244064	0.0385503	0.118993	0.00369445	0.08098	4.16988e-05	0.0832748	0.00096431	0.120424	0.00264616	0.0628626	6.36927e-05	0.108274	0.00323687	0.0819084	0.000966614	True	True	True	True	True	True	True	True	True	True
C1_06270W	20.545	25.8688	20.7725	19.2146	15.8467	7.51423	19.4562	12.2327	18.8569	21.1403	27.6173	14.9637	15.9453	1.8053	17.2992	5.73624	16.9794	9.8969	18.1166	1.70563	False	True	True	True	False	True	True	True	True	True
[truncated: 5,853 more rows]

## Sheet: Variance core direct targets
	SC5314		P76067		P57055		P87		P75010		SC5314 efg1		P76067 efg1		P57055 efg1		P87 efg1		P75010 efg1		"Is variance smaller than mean?"
[truncated: 111 more rows]

[truncated: 1 more sheets: Variance Strain-limited direct]
