# Supplementary material for: Collaboration between Antagonistic Cell Type Regulators Governs Natural Variation in the Candida albicans Biofilm and Hyphal Gene Expression Network
Source: mBio. 2022 Aug 22;13(5):e01937-22. doi: 10.1128/mbio.01937-22 (PMC9600859; doi:10.1128/mbio.01937-22)
Supplement: DATA SET S2 [file mbio.01937-22-s0003.xlsx]

## Sheet: MSPC_SC5314
Chromosome	Start	End	MSPC Peak (summit)	ID	Name		Peak location	Distance	Value	Strand
Ca21chr1_C_albicans_SC5314	6448	6449	MSPC_Peak_1859	orf19.6114	orf19.6114		5358-6786	Dist--1729	0	-
Ca21chr1_C_albicans_SC5314	6470	6472	MSPC_Peak_1859	orf19.6114	orf19.6114		5358-6786	Dist--1751	0	-
Ca21chr1_C_albicans_SC5314	11443	11444	MSPC_Peak_1856	orf19.6112	orf19.6112	orf19.6113	11026-13723	Dist-0	0	+
Ca21chr1_C_albicans_SC5314	11522	11523	MSPC_Peak_1856	orf19.6109	orf19.6109	orf19.6110	11026-13723	Dist--641	0	+
Ca21chr1_C_albicans_SC5314	12127	12128	MSPC_Peak_1856	orf19.6109	orf19.6109	orf19.6110	11026-13723	Dist--36	0	+
Ca21chr1_C_albicans_SC5314	12161	12162	MSPC_Peak_1856	orf19.6109	orf19.6109	orf19.6110	11026-13723	Dist--2	0	+
Ca21chr1_C_albicans_SC5314	13497	13498	MSPC_Peak_1856	orf19.6109	orf19.6109	orf19.6110	11026-13723	Dist-0	0	+
Ca21chr1_C_albicans_SC5314	15059	15065	MSPC_Peak_1853	orf19.6102	orf19.6102	orf19.6103	14828-15237	Dist-0	267.206	-
Ca21chr1_C_albicans_SC5314	28138	28139	MSPC_Peak_1850	orf19.6091	orf19.6091		27802-28420	Dist--890	0	-
Ca21chr1_C_albicans_SC5314	31670	31674	MSPC_Peak_1848	orf19.6085	orf19.6085		31446-32750	Dist--169	0	+
Ca21chr1_C_albicans_SC5314	33600	33601	MSPC_Peak_1846	orf19.6084	orf19.6084		33410-34241	Dist--283	0	-
Ca21chr1_C_albicans_SC5314	34095	34096	MSPC_Peak_1846	orf19.6084	orf19.6084		33410-34241	Dist--778	0	-
Ca21chr1_C_albicans_SC5314	35830	35837	MSPC_Peak_1843	orf19.6082	orf19.6082	orf19.6081	35724-36152	Dist--152	0	-
Ca21chr1_C_albicans_SC5314	37034	37035	MSPC_Peak_1840	orf19.6081	orf19.6081	orf19.6082	36840-37571	Dist--818	0	+
Ca21chr1_C_albicans_SC5314	37083	37084	MSPC_Peak_1840	orf19.6081	orf19.6081	orf19.6082	36840-37571	Dist--769	0	+
Ca21chr1_C_albicans_SC5314	42093	42128	MSPC_Peak_1838	tT(AGU)6	tT(AGU)6		41826-42360	Dist-0	0	-
Ca21chr1_C_albicans_SC5314	46595	46608	MSPC_Peak_1836	orf19.6077	orf19.6077		46394-46744	Dist--197	0	+
Ca21chr1_C_albicans_SC5314	47741	47742	MSPC_Peak_1832	orf19.6077	orf19.6077		47590-47885	Dist-0	281	+
Ca21chr1_C_albicans_SC5314	52009	52010	MSPC_Peak_1828	orf19.6073	orf19.6073	orf19.6072	51924-52476	Dist--328	90	-
Ca21chr1_C_albicans_SC5314	53141	53147	MSPC_Peak_1824	orf19.6072	orf19.6072	orf19.6073	52958-53286	Dist-0	0	+
Ca21chr1_C_albicans_SC5314	57496	57497	MSPC_Peak_1820	orf19.6071	orf19.6071	orf19.6070	57409-58102	Dist--422	211.306	-
Ca21chr1_C_albicans_SC5314	58055	58056	MSPC_Peak_1820	orf19.6071	orf19.6071	orf19.6070	57409-58102	Dist--981	211.306	-
Ca21chr1_C_albicans_SC5314	58795	58796	MSPC_Peak_1815	orf19.6070	orf19.6070	orf19.6071	58649-59045	Dist--555	0	+
Ca21chr1_C_albicans_SC5314	58832	58846	MSPC_Peak_1815	orf19.6070	orf19.6070	orf19.6071	58649-59045	Dist--505	0	+
Ca21chr1_C_albicans_SC5314	62910	62924	MSPC_Peak_1813	orf19.6068	orf19.6068		62686-63057	Dist--280	0	+
Ca21chr1_C_albicans_SC5314	76558	76559	MSPC_Peak_1811	orf19.6060	orf19.6060		76409-76679	Dist-0	0	-
Ca21chr1_C_albicans_SC5314	87704	87708	MSPC_Peak_1809	orf19.6053	orf19.6053	orf19.6054	87455-87852	Dist--194	0	+
Ca21chr1_C_albicans_SC5314	126552	126575	MSPC_Peak_1807	tP(UGG)3	tP(UGG)3		126363-126723	Dist-0	0	+
Ca21chr1_C_albicans_SC5314	142021	142059	MSPC_Peak_1804	orf19.6028	orf19.6028		141141-143963	Dist--1086	0	-
Ca21chr1_C_albicans_SC5314	145419	145420	MSPC_Peak_1801	orf19.6028	orf19.6028		144628-145803	Dist--4484	0	-
Ca21chr1_C_albicans_SC5314	145446	145450	MSPC_Peak_1801	orf19.6028	orf19.6028		144628-145803	Dist--4511	0	-
Ca21chr1_C_albicans_SC5314	147378	147382	MSPC_Peak_1798	orf19.6027	orf19.6027		146446-148231	Dist--3233	0	+
Ca21chr1_C_albicans_SC5314	152077	152080	MSPC_Peak_1795	orf19.6025	orf19.6025	orf19.6026	151682-154230	Dist--3369	0	+
Ca21chr1_C_albicans_SC5314	163345	163346	MSPC_Peak_1792	orf19.6022	orf19.6022		163147-164181	Dist--670	0	-
Ca21chr1_C_albicans_SC5314	163370	163380	MSPC_Peak_1792	orf19.6022	orf19.6022		163147-164181	Dist--695	0	-
Ca21chr1_C_albicans_SC5314	164030	164031	MSPC_Peak_1792	orf19.6022	orf19.6022		163147-164181	Dist--1355	0	-
Ca21chr1_C_albicans_SC5314	164882	164889	MSPC_Peak_1789	orf19.6021	orf19.6021		164716-165362	Dist--2196	0	+
Ca21chr1_C_albicans_SC5314	176000	176004	MSPC_Peak_1786	orf19.6017	orf19.6017		175847-176191	Dist-0	0	+
Ca21chr1_C_albicans_SC5314	179573	179579	MSPC_Peak_1783	orf19.6013	orf19.6013		179382-179764	Dist--252	0	+
Ca21chr1_C_albicans_SC5314	189275	189276	MSPC_Peak_1780	orf19.6011	orf19.6011		189221-189646	Dist-0	0	-
Ca21chr1_C_albicans_SC5314	189349	189350	MSPC_Peak_1780	orf19.6011	orf19.6011		189221-189646	Dist-0	0	-
Ca21chr1_C_albicans_SC5314	189575	189576	MSPC_Peak_1780	orf19.6011	orf19.6011		189221-189646	Dist-0	0	-
Ca21chr1_C_albicans_SC5314	190507	190508	MSPC_Peak_1778	orf19.6010.1	orf19.6010.1	orf19.6011	190362-190670	Dist--197	0	+
Ca21chr1_C_albicans_SC5314	204997	205014	MSPC_Peak_1775	tA(AGC)4	tA(AGC)4		204793-205202	Dist-0	0	+
Ca21chr1_C_albicans_SC5314	222556	222562	MSPC_Peak_1772	orf19.3300	orf19.3300	orf19.3301	222147-222786	Dist--480	0	-
Ca21chr1_C_albicans_SC5314	222609	222610	MSPC_Peak_1772	orf19.3300	orf19.3300	orf19.3301	222147-222786	Dist--533	0	-
Ca21chr1_C_albicans_SC5314	224264	224273	MSPC_Peak_1766	orf19.3301	orf19.3301	orf19.3300	223455-224427	Dist--404	0	+
Ca21chr1_C_albicans_SC5314	231559	231576	MSPC_Peak_1764	orf19.3302	orf19.3302		230463-232888	Dist--1772	0	-
Ca21chr1_C_albicans_SC5314	245102	245103	MSPC_Peak_1763	orf19.3309	orf19.3309		244817-245372	Dist--113	0	+
Ca21chr1_C_albicans_SC5314	248519	248542	MSPC_Peak_1760	orf19.3311	orf19.3311	orf19.3310	247656-248719	Dist--284	0	+
Ca21chr1_C_albicans_SC5314	252754	252755	MSPC_Peak_1758	orf19.3314	orf19.3314	orf19.3315	252550-252964	Dist--258	0	-
Ca21chr1_C_albicans_SC5314	252785	252797	MSPC_Peak_1758	orf19.3314	orf19.3314	orf19.3315	252550-252964	Dist--289	0	-
Ca21chr1_C_albicans_SC5314	259066	259074	MSPC_Peak_1756	orf19.3320	orf19.3320		258873-259309	Dist-0	0	+
Ca21chr1_C_albicans_SC5314	268843	268846	MSPC_Peak_1753	orf19.3325	orf19.3325		267913-270360	Dist--1370	0	-
Ca21chr1_C_albicans_SC5314	270203	270204	MSPC_Peak_1753	orf19.3325.3	orf19.3325.3		267913-270360	Dist--182	0	-
Ca21chr1_C_albicans_SC5314	272216	272229	MSPC_Peak_1750	orf19.3327	orf19.3327		272010-272488	Dist--232	0	-
Ca21chr1_C_albicans_SC5314	275239	275240	MSPC_Peak_1747	orf19.3328	orf19.3328		274889-275554	Dist--1032	0	-
Ca21chr1_C_albicans_SC5314	277565	277592	MSPC_Peak_1744	orf19.3329	orf19.3329		277189-277807	Dist--603	0	-
Ca21chr1_C_albicans_SC5314	280277	280278	MSPC_Peak_1740	orf19.3330	orf19.3330		279861-280396	Dist--1005	177.381	-
Ca21chr1_C_albicans_SC5314	280346	280347	MSPC_Peak_1740	orf19.3330	orf19.3330		279861-280396	Dist--1074	177.381	-
Ca21chr1_C_albicans_SC5314	281809	281824	MSPC_Peak_1737	orf19.3331	orf19.3331	orf19.3330.3	281544-282473	Dist--625	0	+
Ca21chr1_C_albicans_SC5314	283024	283025	MSPC_Peak_1734	orf19.3331	orf19.3331	orf19.3330.3	282826-283113	Dist-0	87	+
Ca21chr1_C_albicans_SC5314	284447	284451	MSPC_Peak_1730	orf19.3332	orf19.3332		284206-284724	Dist--202	0	+
Ca21chr1_C_albicans_SC5314	290663	290665	MSPC_Peak_1728	orf19.3334	orf19.3334	orf19.3335	289587-291206	Dist--203	0	-
Ca21chr1_C_albicans_SC5314	293990	293997	MSPC_Peak_1725	orf19.3336	orf19.3336		293010-294554	Dist--2063	0	+
Ca21chr1_C_albicans_SC5314	299014	299031	MSPC_Peak_1720	orf19.3337	orf19.3337		298481-299460	Dist--597	0	+
Ca21chr1_C_albicans_SC5314	302566	302574	MSPC_Peak_1718	orf19.3342	orf19.3342	orf19.3341	301759-303071	Dist--6564	0	+
Ca21chr1_C_albicans_SC5314	306286	306287	MSPC_Peak_1716	orf19.3340	orf19.3340		306159-306471	Dist--259	0	-
Ca21chr1_C_albicans_SC5314	332755	332756	MSPC_Peak_1715	orf19.3354	orf19.3354		332535-333556	Dist-0	0	+
Ca21chr1_C_albicans_SC5314	332919	332920	MSPC_Peak_1715	orf19.3354	orf19.3354		332535-333556	Dist-0	0	+
Ca21chr1_C_albicans_SC5314	332963	332964	MSPC_Peak_1715	orf19.3354	orf19.3354		332535-333556	Dist-0	0	+
Ca21chr1_C_albicans_SC5314	336153	336156	MSPC_Peak_1713	tS(UGA)1	tS(UGA)1		335910-336418	Dist-0	0	-
Ca21chr1_C_albicans_SC5314	343057	343058	MSPC_Peak_1710	orf19.3358	orf19.3358	orf19.3359	342607-343910	Dist-0	0	-
Ca21chr1_C_albicans_SC5314	343621	343622	MSPC_Peak_1710	orf19.3358	orf19.3358	orf19.3359	342607-343910	Dist-0	0	-
Ca21chr1_C_albicans_SC5314	343743	343754	MSPC_Peak_1710	orf19.3358	orf19.3358	orf19.3359	342607-343910	Dist-0	0	-
Ca21chr1_C_albicans_SC5314	344579	344584	MSPC_Peak_1709	orf19.3358	orf19.3358	orf19.3359	344197-345315	Dist--660	0	-
Ca21chr1_C_albicans_SC5314	349561	349582	MSPC_Peak_1708	orf19.3360	orf19.3360		349205-350814	Dist--1534	0	+
Ca21chr1_C_albicans_SC5314	354047	354058	MSPC_Peak_1707	tA(AGC)3	tA(AGC)3		353821-354395	Dist--166	0	+
Ca21chr1_C_albicans_SC5314	355744	355747	MSPC_Peak_1705	orf19.4551	orf19.4551		355558-355911	Dist--1350	0	+
Ca21chr1_C_albicans_SC5314	356494	356514	MSPC_Peak_1704	orf19.4551	orf19.4551		356306-356695	Dist--583	0	+
Ca21chr1_C_albicans_SC5314	360497	360498	MSPC_Peak_1701	orf19.4550	orf19.4550		360399-360789	Dist--549	171	+
Ca21chr1_C_albicans_SC5314	381144	381145	MSPC_Peak_1700	orf19.4540	orf19.4540		381022-381715	Dist--344	253	-
Ca21chr1_C_albicans_SC5314	382567	382569	MSPC_Peak_1697	orf19.4539	orf19.4539		382328-382814	Dist--460	0	-
Ca21chr1_C_albicans_SC5314	395348	395350	MSPC_Peak_1695	orf19.4531	orf19.4531		394416-395628	Dist--254	0	+
Ca21chr1_C_albicans_SC5314	403907	403908	MSPC_Peak_1693	orf19.4528	orf19.4528	orf19.4528.1	403728-404185	Dist--201	0	-
Ca21chr1_C_albicans_SC5314	403947	403951	MSPC_Peak_1693	orf19.4528	orf19.4528	orf19.4528.1	403728-404185	Dist--241	0	-
Ca21chr1_C_albicans_SC5314	405822	405839	MSPC_Peak_1691	orf19.4528.1	orf19.4528.1	orf19.4528	404569-408718	Dist-0	0	+
Ca21chr1_C_albicans_SC5314	425465	425469	MSPC_Peak_1690	orf19.3663.1	orf19.3663.1	orf19.3663	425296-425755	Dist--541	0	+
Ca21chr1_C_albicans_SC5314	432049	432050	MSPC_Peak_1688	orf19.3666	orf19.3666	orf19.3667	431876-432222	Dist--33	0	-
Ca21chr1_C_albicans_SC5314	434759	434760	MSPC_Peak_1685	orf19.3668	orf19.3668		434200-434893	Dist-0	234	-
Ca21chr1_C_albicans_SC5314	436543	436558	MSPC_Peak_1683	orf19.3668	orf19.3668		436182-437114	Dist--472	0	-
Ca21chr1_C_albicans_SC5314	438214	438217	MSPC_Peak_1681	orf19.3668	orf19.3668		437864-440593	Dist--2143	0	-
Ca21chr1_C_albicans_SC5314	439529	439530	MSPC_Peak_1681	orf19.3668	orf19.3668		437864-440593	Dist--3458	0	-
Ca21chr1_C_albicans_SC5314	445697	445717	MSPC_Peak_1679	orf19.3669	orf19.3669		442101-448443	Dist--1439	0	-
Ca21chr1_C_albicans_SC5314	449004	449005	MSPC_Peak_1677	orf19.3672	orf19.3672	orf19.3671	448762-453658	Dist--3182	0	+
Ca21chr1_C_albicans_SC5314	450409	450410	MSPC_Peak_1677	orf19.3670	orf19.3670		448762-453658	Dist-0	0	-
Ca21chr1_C_albicans_SC5314	451461	451467	MSPC_Peak_1677	orf19.3671	orf19.3671	orf19.3672	448762-453658	Dist-0	0	-
Ca21chr1_C_albicans_SC5314	451499	451500	MSPC_Peak_1677	orf19.3671	orf19.3671	orf19.3672	448762-453658	Dist-0	0	-
Ca21chr1_C_albicans_SC5314	453450	453451	MSPC_Peak_1677	orf19.3672	orf19.3672	orf19.3671	448762-453658	Dist-0	0	+
Ca21chr1_C_albicans_SC5314	454310	454311	MSPC_Peak_1676	orf19.3673	orf19.3673		454029-454421	Dist--108	0	+
Ca21chr1_C_albicans_SC5314	454341	454342	MSPC_Peak_1676	orf19.3673	orf19.3673		454029-454421	Dist--77	0	+
Ca21chr1_C_albicans_SC5314	456372	456376	MSPC_Peak_1674	orf19.3675	orf19.3675	orf19.3674	455867-458110	Dist--398	0	+
Ca21chr1_C_albicans_SC5314	464973	464996	MSPC_Peak_1673	orf19.3680	orf19.3680	orf19.3679	464757-465154	Dist--667	0	+
Ca21chr1_C_albicans_SC5314	472634	472652	MSPC_Peak_1672	orf19.3682	orf19.3682		472448-472821	Dist--2303	0	+
Ca21chr1_C_albicans_SC5314	473675	473696	MSPC_Peak_1671	orf19.3682	orf19.3682		473400-474024	Dist--1259	0	+
Ca21chr1_C_albicans_SC5314	487088	487097	MSPC_Peak_1670	orf19.3689	orf19.3689		486916-487928	Dist--577	0	-
Ca21chr1_C_albicans_SC5314	488771	488776	MSPC_Peak_1669	tR(CCG)1	tR(CCG)1		488296-489047	Dist-0	0	-
Ca21chr1_C_albicans_SC5314	497633	497637	MSPC_Peak_1668	orf19.3694	orf19.3694		497319-498023	Dist--1377	0	-
Ca21chr1_C_albicans_SC5314	514888	514906	MSPC_Peak_1667	orf19.2929	orf19.2929		513256-515290	Dist--3189	0	-
Ca21chr1_C_albicans_SC5314	517927	517928	MSPC_Peak_1666	orf19.2930	orf19.2930		517782-518049	Dist--347	278	-
Ca21chr1_C_albicans_SC5314	520839	520851	MSPC_Peak_1665	orf19.2934	orf19.2934	orf19.2935	520703-522333	Dist--200	0	-
Ca21chr1_C_albicans_SC5314	522193	522200	MSPC_Peak_1665	orf19.2936	orf19.2936		520703-522333	Dist--470	0	+
Ca21chr1_C_albicans_SC5314	530405	530406	MSPC_Peak_1664	orf19.2941	orf19.2941		530273-530629	Dist-0	309	+
Ca21chr1_C_albicans_SC5314	533993	534021	MSPC_Peak_1663	orf19.2942	orf19.2942	orf19.2943.5	532364-535146	Dist-0	0	-
Ca21chr1_C_albicans_SC5314	534636	534637	MSPC_Peak_1663	orf19.2942	orf19.2942	orf19.2943.5	532364-535146	Dist--420	0	-
Ca21chr1_C_albicans_SC5314	536214	536236	MSPC_Peak_1662	orf19.2943.5	orf19.2943.5	orf19.2942	535726-537093	Dist--750	0	+
Ca21chr1_C_albicans_SC5314	542894	542895	MSPC_Peak_1661	orf19.2947	orf19.2947	orf19.2948	542515-542978	Dist--238	109	-
Ca21chr1_C_albicans_SC5314	564235	564236	MSPC_Peak_1660	orf19.2960	orf19.2960	orf19.2959.1	563971-565107	Dist--1508	0	+
Ca21chr1_C_albicans_SC5314	564866	564867	MSPC_Peak_1660	orf19.2959.1	orf19.2959.1	orf19.2960	563971-565107	Dist--379	0	-
Ca21chr1_C_albicans_SC5314	564904	564905	MSPC_Peak_1660	orf19.2959.1	orf19.2959.1	orf19.2960	563971-565107	Dist--417	0	-
Ca21chr1_C_albicans_SC5314	569190	569191	MSPC_Peak_1659	orf19.2959.1	orf19.2959.1	orf19.2960	568906-569593	Dist--4703	0	-
Ca21chr1_C_albicans_SC5314	569217	569219	MSPC_Peak_1659	orf19.2959.1	orf19.2959.1	orf19.2960	568906-569593	Dist--4730	0	-
Ca21chr1_C_albicans_SC5314	572408	572411	MSPC_Peak_1658	orf19.2962	orf19.2962		572142-574077	Dist--1870	0	+
Ca21chr1_C_albicans_SC5314	579593	579605	MSPC_Peak_1657	orf19.2965	orf19.2965	orf19.2964	579440-579789	Dist--206	0	+
Ca21chr1_C_albicans_SC5314	580981	580986	MSPC_Peak_1656	orf19.2965.1	orf19.2965.1		580773-581226	Dist--287	0	+
Ca21chr1_C_albicans_SC5314	585450	585451	MSPC_Peak_1655	orf19.2969	orf19.2969		585350-585790	Dist--524	101	+
Ca21chr1_C_albicans_SC5314	593533	593534	MSPC_Peak_1654	orf19.2971	orf19.2971		593503-593799	Dist--222	84	+
Ca21chr1_C_albicans_SC5314	619977	619990	MSPC_Peak_1653	orf19.2989	orf19.2989		619790-620150	Dist--176	0	+
Ca21chr1_C_albicans_SC5314	621538	621539	MSPC_Peak_1652	orf19.2987	orf19.2987	orf19.2988	621403-621673	Dist--3751	286	-
Ca21chr1_C_albicans_SC5314	624261	624274	MSPC_Peak_1651	orf19.2990	orf19.2990		624100-624783	Dist--665	0	-
Ca21chr1_C_albicans_SC5314	624646	624647	MSPC_Peak_1651	orf19.2990	orf19.2990		624100-624783	Dist--1050	0	-
Ca21chr1_C_albicans_SC5314	626428	626429	MSPC_Peak_1650	orf19.2991	orf19.2991		626276-626642	Dist--1677	0	+
Ca21chr1_C_albicans_SC5314	631764	631777	MSPC_Peak_1649	orf19.2994	orf19.2994	orf19.2994.1	630205-633152	Dist--84	0	-
Ca21chr1_C_albicans_SC5314	631887	631888	MSPC_Peak_1649	orf19.2994	orf19.2994	orf19.2994.1	630205-633152	Dist--207	0	-
Ca21chr1_C_albicans_SC5314	643008	643010	MSPC_Peak_1648	orf19.3002	orf19.3002	orf19.3001	642649-644767	Dist--280	0	+
Ca21chr1_C_albicans_SC5314	649825	649826	MSPC_Peak_1647	orf19.3003.1	orf19.3003.1		649486-651435	Dist--304	0	+
Ca21chr1_C_albicans_SC5314	649883	649898	MSPC_Peak_1647	orf19.3003.1	orf19.3003.1		649486-651435	Dist--232	0	+
Ca21chr1_C_albicans_SC5314	662575	662576	MSPC_Peak_1646	orf19.3010.1	orf19.3010.1		662285-663320	Dist-0	145.466	-
Ca21chr1_C_albicans_SC5314	662651	662652	MSPC_Peak_1646	orf19.3010.1	orf19.3010.1		662285-663320	Dist-0	145.466	-
Ca21chr1_C_albicans_SC5314	663880	663881	MSPC_Peak_1645	orf19.3010.1	orf19.3010.1		663622-664302	Dist-0	179.377	-
Ca21chr1_C_albicans_SC5314	664027	664028	MSPC_Peak_1645	orf19.3010.1	orf19.3010.1		663622-664302	Dist-0	179.377	-
Ca21chr1_C_albicans_SC5314	664858	664882	MSPC_Peak_1644	orf19.3010.1	orf19.3010.1		664670-665920	Dist--457	0	-
Ca21chr1_C_albicans_SC5314	666647	666648	MSPC_Peak_1643	orf19.3010.1	orf19.3010.1		666242-667858	Dist--2246	0	-
Ca21chr1_C_albicans_SC5314	667438	667466	MSPC_Peak_1643	orf19.3010.1	orf19.3010.1		666242-667858	Dist--3037	0	-
Ca21chr1_C_albicans_SC5314	668357	668362	MSPC_Peak_1642	orf19.3010.1	orf19.3010.1		668153-668522	Dist--3956	0	-
Ca21chr1_C_albicans_SC5314	674185	674205	MSPC_Peak_1641	orf19.3013	orf19.3013		674055-674578	Dist--277	0	-
Ca21chr1_C_albicans_SC5314	675501	675502	MSPC_Peak_1640	orf19.3014	orf19.3014		675131-675936	Dist-0	142	-
Ca21chr1_C_albicans_SC5314	693738	693739	MSPC_Peak_1639	orf19.3029	orf19.3029		693555-693879	Dist--339	0	-
Ca21chr1_C_albicans_SC5314	700279	700280	MSPC_Peak_1638	orf19.3034	orf19.3034	orf19.3035	700082-700424	Dist--812	248	-
Ca21chr1_C_albicans_SC5314	700943	700944	MSPC_Peak_1637	orf19.3035	orf19.3035	orf19.3034	700644-701057	Dist--843	70	+
Ca21chr1_C_albicans_SC5314	709837	709838	MSPC_Peak_1636	orf19.3038	orf19.3038		708971-712660	Dist-0	0	+
Ca21chr1_C_albicans_SC5314	709876	709877	MSPC_Peak_1636	orf19.3038	orf19.3038		708971-712660	Dist-0	0	+
Ca21chr1_C_albicans_SC5314	710015	710016	MSPC_Peak_1636	orf19.3038	orf19.3038		708971-712660	Dist-0	0	+
Ca21chr1_C_albicans_SC5314	711908	711909	MSPC_Peak_1636	orf19.3038	orf19.3038		708971-712660	Dist-0	0	+
Ca21chr1_C_albicans_SC5314	712521	712522	MSPC_Peak_1636	orf19.3040	orf19.3040		708971-712660	Dist--517	0	+
Ca21chr1_C_albicans_SC5314	715010	715015	MSPC_Peak_1635	orf19.3041	orf19.3041		714704-715271	Dist--598	0	+
Ca21chr1_C_albicans_SC5314	719312	719348	MSPC_Peak_1634	tN(GUU)3	tN(GUU)3		719051-719521	Dist-0	0	+
Ca21chr1_C_albicans_SC5314	730761	730762	MSPC_Peak_1633	orf19.3048	orf19.3048		730615-731059	Dist--602	0	-
Ca21chr1_C_albicans_SC5314	730837	730858	MSPC_Peak_1633	orf19.3048	orf19.3048		730615-731059	Dist--678	0	-
Ca21chr1_C_albicans_SC5314	736350	736356	MSPC_Peak_1632	orf19.3051	orf19.3051	orf19.3050	735901-736542	Dist--509	0	+
Ca21chr1_C_albicans_SC5314	748324	748346	MSPC_Peak_1631	tL(UAA)3	tL(UAA)3		748010-748574	Dist-0	0	-
Ca21chr1_C_albicans_SC5314	766740	766741	MSPC_Peak_1630	tT(CGU)1	tT(CGU)1		766567-766954	Dist-0	0	-
Ca21chr1_C_albicans_SC5314	766765	766779	MSPC_Peak_1630	tT(CGU)1	tT(CGU)1		766567-766954	Dist-0	0	-
Ca21chr1_C_albicans_SC5314	772109	772113	MSPC_Peak_1629	orf19.1133	orf19.1133		771583-772318	Dist--1105	0	-
Ca21chr1_C_albicans_SC5314	772835	772853	MSPC_Peak_1628	orf19.1133	orf19.1133		772683-773012	Dist--1831	0	-
Ca21chr1_C_albicans_SC5314	776252	776255	MSPC_Peak_1627	orf19.1037	orf19.1037		776072-776540	Dist--408	0	-
Ca21chr1_C_albicans_SC5314	780295	780309	MSPC_Peak_1626	orf19.1035	orf19.1035	orf19.1036	780143-780457	Dist--872	0	+
Ca21chr1_C_albicans_SC5314	787536	787537	MSPC_Peak_1625	orf19.1033	orf19.1033	orf19.1032	787395-787693	Dist--595	0	-
Ca21chr1_C_albicans_SC5314	801373	801401	MSPC_Peak_1624	orf19.1027	orf19.1027	orf19.1028	801175-801621	Dist--401	0	+
Ca21chr1_C_albicans_SC5314	811976	812002	MSPC_Peak_1623	orf19.4457	orf19.4457		811832-812249	Dist--471	0	-
Ca21chr1_C_albicans_SC5314	816125	816128	MSPC_Peak_1622	orf19.4459	orf19.4459		815760-816548	Dist--486	0	-
Ca21chr1_C_albicans_SC5314	817905	817909	MSPC_Peak_1621	orf19.4459	orf19.4459		817537-819053	Dist--2266	0	-
Ca21chr1_C_albicans_SC5314	819804	819805	MSPC_Peak_1620	orf19.4463	orf19.4463	orf19.4461	819463-820464	Dist--3819	0	+
Ca21chr1_C_albicans_SC5314	819831	819833	MSPC_Peak_1620	orf19.4463	orf19.4463	orf19.4461	819463-820464	Dist--3791	0	+
Ca21chr1_C_albicans_SC5314	821083	821091	MSPC_Peak_1619	orf19.4461	orf19.4461	orf19.4463	820700-821562	Dist-0	0	-
Ca21chr1_C_albicans_SC5314	842156	842157	MSPC_Peak_1618	orf19.4475	orf19.4475		842019-842566	Dist--280	0	-
Ca21chr1_C_albicans_SC5314	842199	842205	MSPC_Peak_1618	orf19.4475	orf19.4475		842019-842566	Dist--323	0	-
Ca21chr1_C_albicans_SC5314	844142	844162	MSPC_Peak_1617	orf19.4476	orf19.4476		843973-844301	Dist--267	0	-
Ca21chr1_C_albicans_SC5314	846095	846096	MSPC_Peak_1616	orf19.4477	orf19.4477	orf19.4478	845956-846269	Dist--239	0	-
Ca21chr1_C_albicans_SC5314	846131	846132	MSPC_Peak_1616	orf19.4477	orf19.4477	orf19.4478	845956-846269	Dist--275	0	-
Ca21chr1_C_albicans_SC5314	852879	852880	MSPC_Peak_1615	orf19.4481	orf19.4481	orf19.4482	852750-853033	Dist--578	227	-
Ca21chr1_C_albicans_SC5314	860124	860125	MSPC_Peak_1614	orf19.1042	orf19.1042	orf19.1043	859923-860443	Dist-0	0	-
Ca21chr1_C_albicans_SC5314	860249	860261	MSPC_Peak_1614	orf19.1042	orf19.1042	orf19.1043	859923-860443	Dist-0	0	-
Ca21chr1_C_albicans_SC5314	867181	867186	MSPC_Peak_1613	orf19.1048	orf19.1048		866780-867427	Dist--270	0	+
Ca21chr1_C_albicans_SC5314	870862	870863	MSPC_Peak_1612	orf19.1051	orf19.1051	orf19.1052	870491-872560	Dist-0	0	-
Ca21chr1_C_albicans_SC5314	871552	871565	MSPC_Peak_1612	orf19.1051	orf19.1051	orf19.1052	870491-872560	Dist--412	0	-
Ca21chr1_C_albicans_SC5314	872259	872260	MSPC_Peak_1612	orf19.1052	orf19.1052	orf19.1051	870491-872560	Dist-0	0	+
Ca21chr1_C_albicans_SC5314	881131	881151	MSPC_Peak_1611	orf19.1059	orf19.1059		880882-881293	Dist-0	0	-
Ca21chr1_C_albicans_SC5314	881806	881807	MSPC_Peak_1610	orf19.1060	orf19.1060	orf19.1061	881678-882915	Dist-0	0	-
Ca21chr1_C_albicans_SC5314	881841	881842	MSPC_Peak_1610	orf19.1060	orf19.1060	orf19.1061	881678-882915	Dist-0	0	-
Ca21chr1_C_albicans_SC5314	881882	881883	MSPC_Peak_1610	orf19.1060	orf19.1060	orf19.1061	881678-882915	Dist-0	0	-
Ca21chr1_C_albicans_SC5314	882543	882544	MSPC_Peak_1610	orf19.1061	orf19.1061	orf19.1060	881678-882915	Dist-0	0	+
Ca21chr1_C_albicans_SC5314	887648	887649	MSPC_Peak_1609	orf19.1064	orf19.1064		887547-887944	Dist-0	90	-
Ca21chr1_C_albicans_SC5314	889998	889999	MSPC_Peak_1608	orf19.1064	orf19.1064		889875-890255	Dist--808	0	-
Ca21chr1_C_albicans_SC5314	890049	890050	MSPC_Peak_1608	orf19.1064	orf19.1064		889875-890255	Dist--859	0	-
Ca21chr1_C_albicans_SC5314	892635	892639	MSPC_Peak_1607	orf19.1065	orf19.1065		892314-893022	Dist--250	0	-
Ca21chr1_C_albicans_SC5314	897554	897573	MSPC_Peak_1606	orf19.1069	orf19.1069		896973-897723	Dist--441	0	+
Ca21chr1_C_albicans_SC5314	904296	904298	MSPC_Peak_1605	orf19.5203	orf19.5203		904060-904572	Dist--303	0	-
Ca21chr1_C_albicans_SC5314	921301	921304	MSPC_Peak_1604	orf19.6840	orf19.6840		920983-921567	Dist--549	0	-
Ca21chr1_C_albicans_SC5314	926455	926456	MSPC_Peak_1576	orf19.6842	orf19.6842	orf19.6843	926232-926921	Dist--481	0	-
Ca21chr1_C_albicans_SC5314	926487	926492	MSPC_Peak_1576	orf19.6843	orf19.6843	orf19.6842	926232-926921	Dist--453	0	+
Ca21chr1_C_albicans_SC5314	928431	928439	MSPC_Peak_1573	orf19.6844	orf19.6844		928291-928926	Dist--722	0	+
Ca21chr1_C_albicans_SC5314	945370	945386	MSPC_Peak_1569	orf19.6852	orf19.6852	orf19.6852.1	944598-947412	Dist--835	0	-
Ca21chr1_C_albicans_SC5314	949949	949955	MSPC_Peak_1566	orf19.6854	orf19.6854	orf19.6853	949594-950219	Dist-0	0	+
Ca21chr1_C_albicans_SC5314	950028	950029	MSPC_Peak_1566	orf19.6854	orf19.6854	orf19.6853	949594-950219	Dist-0	0	+
Ca21chr1_C_albicans_SC5314	972472	972473	MSPC_Peak_1560	orf19.778	orf19.778		972389-972678	Dist--1079	232	+
Ca21chr1_C_albicans_SC5314	973713	973714	MSPC_Peak_1555	orf19.778	orf19.778		973617-974222	Dist-0	248.765	+
Ca21chr1_C_albicans_SC5314	973801	973808	MSPC_Peak_1555	orf19.778	orf19.778		973617-974222	Dist-0	248.765	+
Ca21chr1_C_albicans_SC5314	990731	990732	MSPC_Peak_1552	orf19.768	orf19.768		990605-990879	Dist--175	0	-
Ca21chr1_C_albicans_SC5314	993491	993508	MSPC_Peak_1550	orf19.767	orf19.767		993328-993785	Dist--641	0	-
Ca21chr1_C_albicans_SC5314	1012454	1012455	MSPC_Peak_1545	orf19.756	orf19.756		1011658-1012775	Dist--603	0	+
Ca21chr1_C_albicans_SC5314	1015718	1015723	MSPC_Peak_1544	orf19.754	orf19.754	orf19.755	1015556-1015875	Dist--130	0	+
Ca21chr1_C_albicans_SC5314	1017133	1017146	MSPC_Peak_1539	orf19.753	orf19.753		1016880-1017367	Dist--603	0	+
Ca21chr1_C_albicans_SC5314	1025256	1025259	MSPC_Peak_1536	orf19.750	orf19.750		1024918-1025965	Dist--1439	0	-
Ca21chr1_C_albicans_SC5314	1025806	1025827	MSPC_Peak_1536	orf19.750	orf19.750		1024918-1025965	Dist--1989	0	-
Ca21chr1_C_albicans_SC5314	1027712	1027713	MSPC_Peak_1532	orf19.750	orf19.750		1027591-1027875	Dist--3895	0	-
Ca21chr1_C_albicans_SC5314	1033633	1033634	MSPC_Peak_1529	orf19.48	orf19.48		1033356-1033842	Dist--1112	0	-
Ca21chr1_C_albicans_SC5314	1033665	1033675	MSPC_Peak_1529	orf19.48	orf19.48		1033356-1033842	Dist--1144	0	-
Ca21chr1_C_albicans_SC5314	1036082	1036101	MSPC_Peak_1525	orf19.50	orf19.50	orf19.51	1035897-1036455	Dist--193	0	-
Ca21chr1_C_albicans_SC5314	1036287	1036288	MSPC_Peak_1525	orf19.50	orf19.50	orf19.51	1035897-1036455	Dist--398	0	-
Ca21chr1_C_albicans_SC5314	1046800	1046820	MSPC_Peak_1521	orf19.53	orf19.53	orf19.54	1046391-1047698	Dist--1244	0	-
Ca21chr1_C_albicans_SC5314	1062714	1062723	MSPC_Peak_1519	orf19.4064	orf19.4064	orf19.4063	1062459-1062949	Dist--775	0	-
Ca21chr1_C_albicans_SC5314	1069929	1069932	MSPC_Peak_1512	orf19.4060	orf19.4060	orf19.4059	1069760-1070384	Dist--239	0	-
Ca21chr1_C_albicans_SC5314	1072876	1072887	MSPC_Peak_1509	orf19.4060	orf19.4060	orf19.4059	1072308-1073124	Dist--3186	0	-
Ca21chr1_C_albicans_SC5314	1075316	1075333	MSPC_Peak_1505	orf19.4060	orf19.4060	orf19.4059	1074061-1076948	Dist--5626	0	-
Ca21chr1_C_albicans_SC5314	1076760	1076761	MSPC_Peak_1505	orf19.4056	orf19.4056		1074061-1076948	Dist--5918	0	+
Ca21chr1_C_albicans_SC5314	1082225	1082226	MSPC_Peak_1500	orf19.4056	orf19.4056		1080004-1094812	Dist--453	0	+
Ca21chr1_C_albicans_SC5314	1091023	1091028	MSPC_Peak_1500	orf19.450	orf19.450		1080004-1094812	Dist--5785	0	-
Ca21chr1_C_albicans_SC5314	1094176	1094177	MSPC_Peak_1500	orf19.449	orf19.449		1080004-1094812	Dist--315	0	-
Ca21chr1_C_albicans_SC5314	1100383	1100390	MSPC_Peak_1497	orf19.446	orf19.446		1100205-1101072	Dist--185	0	-
Ca21chr1_C_albicans_SC5314	1105267	1105276	MSPC_Peak_1493	orf19.441	orf19.441	orf19.442	1105080-1105668	Dist-0	0	-
Ca21chr1_C_albicans_SC5314	1109311	1109313	MSPC_Peak_1490	orf19.438	orf19.438	orf19.439	1109158-1109455	Dist-0	0	+
Ca21chr1_C_albicans_SC5314	1116143	1116160	MSPC_Peak_1486	tP(UGG)1	tP(UGG)1		1115561-1116343	Dist-0	0	+
Ca21chr1_C_albicans_SC5314	1123363	1123364	MSPC_Peak_1482	orf19.430	orf19.430	orf19.431	1123227-1123507	Dist-0	306	+
Ca21chr1_C_albicans_SC5314	1157137	1157138	MSPC_Peak_1479	orf19.413.1	orf19.413.1	orf19.413	1156919-1158080	Dist--1299	0	-
Ca21chr1_C_albicans_SC5314	1157173	1157179	MSPC_Peak_1479	orf19.413.1	orf19.413.1	orf19.413	1156919-1158080	Dist--1335	0	-
Ca21chr1_C_albicans_SC5314	1165875	1165904	MSPC_Peak_1478	orf19.410.3	orf19.410.3	orf19.411	1164797-1166431	Dist--1021	0	+
Ca21chr1_C_albicans_SC5314	1168181	1168191	MSPC_Peak_1473	tN(GUU)1	tN(GUU)1		1167872-1169125	Dist--46	0	+
Ca21chr1_C_albicans_SC5314	1194654	1194665	MSPC_Peak_1470	orf19.2479	orf19.2479	orf19.2478.1	1194504-1194910	Dist--421	0	-
Ca21chr1_C_albicans_SC5314	1195892	1195893	MSPC_Peak_1467	orf19.2478.1	orf19.2478.1	orf19.2479	1195229-1197111	Dist-0	0	+
Ca21chr1_C_albicans_SC5314	1195951	1195952	MSPC_Peak_1467	orf19.2478.1	orf19.2478.1	orf19.2479	1195229-1197111	Dist-0	0	+
Ca21chr1_C_albicans_SC5314	1204915	1204919	MSPC_Peak_1463	orf19.2475	orf19.2475		1204809-1205109	Dist--343	0	-
Ca21chr1_C_albicans_SC5314	1213847	1213858	MSPC_Peak_1460	orf19.2468	orf19.2468	orf19.2469	1213704-1214014	Dist--125	0	+
Ca21chr1_C_albicans_SC5314	1225882	1225883	MSPC_Peak_1452	orf19.2459	orf19.2459		1225327-1226219	Dist--854	0	+
Ca21chr1_C_albicans_SC5314	1225909	1225910	MSPC_Peak_1452	orf19.2459	orf19.2459		1225327-1226219	Dist--827	0	+
Ca21chr1_C_albicans_SC5314	1225938	1225939	MSPC_Peak_1452	orf19.2459	orf19.2459		1225327-1226219	Dist--798	0	+
Ca21chr1_C_albicans_SC5314	1230689	1230690	MSPC_Peak_1446	orf19.2458	orf19.2458		1230278-1230812	Dist--739	92	+
Ca21chr1_C_albicans_SC5314	1235285	1235290	MSPC_Peak_1440	orf19.2457	orf19.2457		1234657-1235990	Dist--1065	0	+
Ca21chr1_C_albicans_SC5314	1250547	1250548	MSPC_Peak_1437	orf19.2452	orf19.2452	orf19.2451	1250186-1250893	Dist--1039	0	-
Ca21chr1_C_albicans_SC5314	1250634	1250641	MSPC_Peak_1437	orf19.2451	orf19.2451	orf19.2452	1250186-1250893	Dist--959	0	+
Ca21chr1_C_albicans_SC5314	1281059	1281068	MSPC_Peak_1433	orf19.2435	orf19.2435		1280870-1281256	Dist--322	0	-
Ca21chr1_C_albicans_SC5314	1287020	1287036	MSPC_Peak_1431	orf19.2431	orf19.2431	orf19.2430	1286730-1287474	Dist--597	0	-
Ca21chr1_C_albicans_SC5314	1292151	1292152	MSPC_Peak_1427	orf19.2661	orf19.2661		1291377-1294142	Dist--718	0	+
Ca21chr1_C_albicans_SC5314	1292495	1292496	MSPC_Peak_1427	orf19.2661	orf19.2661		1291377-1294142	Dist--374	0	+
Ca21chr1_C_albicans_SC5314	1303125	1303137	MSPC_Peak_1423	orf19.1826	orf19.1826	orf19.1825	1302835-1304124	Dist--501	0	-
Ca21chr1_C_albicans_SC5314	1324775	1324778	MSPC_Peak_1420	orf19.1821	orf19.1821		1321295-1325822	Dist-0	0	-
Ca21chr1_C_albicans_SC5314	1326917	1326918	MSPC_Peak_1416	orf19.1821	orf19.1821		1326217-1327282	Dist--2093	0	-
Ca21chr1_C_albicans_SC5314	1326939	1326944	MSPC_Peak_1416	orf19.1821	orf19.1821		1326217-1327282	Dist--2115	0	-
Ca21chr1_C_albicans_SC5314	1327956	1327973	MSPC_Peak_1413	orf19.1821	orf19.1821		1327760-1328157	Dist--3132	0	-
Ca21chr1_C_albicans_SC5314	1329553	1329591	MSPC_Peak_1410	orf19.1821	orf19.1821		1328996-1330503	Dist--4729	0	-
Ca21chr1_C_albicans_SC5314	1331905	1331918	MSPC_Peak_1406	snR5b	snR5b		1331195-1333884	Dist--2471	0	+
Ca21chr1_C_albicans_SC5314	1335635	1335636	MSPC_Peak_1403	orf19.177	orf19.177		1335401-1335878	Dist--2037	0	+
Ca21chr1_C_albicans_SC5314	1335666	1335672	MSPC_Peak_1403	orf19.177	orf19.177		1335401-1335878	Dist--2001	0	+
Ca21chr1_C_albicans_SC5314	1336975	1336976	MSPC_Peak_1397	orf19.177	orf19.177		1336802-1337095	Dist--697	0	+
Ca21chr1_C_albicans_SC5314	1342185	1342208	MSPC_Peak_1391	orf19.6277	orf19.6277		1341753-1343646	Dist--2701	0	+
Ca21chr1_C_albicans_SC5314	1343374	1343376	MSPC_Peak_1391	orf19.6277	orf19.6277		1341753-1343646	Dist--1533	0	+
Ca21chr1_C_albicans_SC5314	1349856	1349859	MSPC_Peak_1383	orf19.6276	orf19.6276		1349304-1350205	Dist--995	0	+
Ca21chr1_C_albicans_SC5314	1353837	1353841	MSPC_Peak_1380	orf19.6275	orf19.6275		1353666-1354045	Dist--212	0	+
Ca21chr1_C_albicans_SC5314	1356517	1356518	MSPC_Peak_1374	orf19.6272	orf19.6272	orf19.6273	1356212-1356797	Dist--3501	0	+
Ca21chr1_C_albicans_SC5314	1358276	1358283	MSPC_Peak_1371	orf19.6274	orf19.6274		1357383-1358645	Dist--947	0	-
Ca21chr1_C_albicans_SC5314	1358304	1358305	MSPC_Peak_1371	orf19.6274	orf19.6274		1357383-1358645	Dist--975	0	-
Ca21chr1_C_albicans_SC5314	1376066	1376067	MSPC_Peak_1365	orf19.6265.1	orf19.6265.1		1375646-1377328	Dist-0	0	-
Ca21chr1_C_albicans_SC5314	1376918	1376925	MSPC_Peak_1365	orf19.6265.1	orf19.6265.1		1375646-1377328	Dist--178	0	-
Ca21chr1_C_albicans_SC5314	1379996	1379997	MSPC_Peak_1358	orf19.6264	orf19.6264	orf19.6264.3	1379829-1380102	Dist--466	229	+
Ca21chr1_C_albicans_SC5314	1408853	1408863	MSPC_Peak_1355	orf19.6253	orf19.6253		1408637-1409843	Dist--184	0	+
Ca21chr1_C_albicans_SC5314	1422559	1422560	MSPC_Peak_1349	orf19.6245	orf19.6245		1422287-1422905	Dist--419	0	+
Ca21chr1_C_albicans_SC5314	1439508	1439518	MSPC_Peak_1345	orf19.6237	orf19.6237	orf19.6238	1438899-1439703	Dist--633	0	+
Ca21chr1_C_albicans_SC5314	1439563	1439564	MSPC_Peak_1345	orf19.6237	orf19.6237	orf19.6238	1438899-1439703	Dist--587	0	+
Ca21chr1_C_albicans_SC5314	1455296	1455302	MSPC_Peak_1340	orf19.6227	orf19.6227		1455096-1455496	Dist--303	0	+
Ca21chr1_C_albicans_SC5314	1458347	1458366	MSPC_Peak_1337	orf19.6225.1	orf19.6225.1	orf19.6225	1458151-1458674	Dist--777	0	-
Ca21chr1_C_albicans_SC5314	1458598	1458599	MSPC_Peak_1337	orf19.6225	orf19.6225	orf19.6225.1	1458151-1458674	Dist--739	0	+
Ca21chr1_C_albicans_SC5314	1469494	1469507	MSPC_Peak_1334	orf19.6220.4	orf19.6220.4		1468408-1469665	Dist--151	0	-
Ca21chr1_C_albicans_SC5314	1478900	1478907	MSPC_Peak_1330	orf19.6217	orf19.6217	orf19.6219	1478737-1479055	Dist-0	0	+
Ca21chr1_C_albicans_SC5314	1478930	1478931	MSPC_Peak_1330	orf19.6217	orf19.6217	orf19.6219	1478737-1479055	Dist-0	0	+
Ca21chr1_C_albicans_SC5314	1484094	1484112	MSPC_Peak_1326	tP(AGG)1	tP(AGG)1		1483776-1484329	Dist-0	0	-
Ca21chr1_C_albicans_SC5314	1487832	1487833	MSPC_Peak_1318	orf19.6209	orf19.6209	orf19.6208	1487677-1488003	Dist-0	192	-
Ca21chr1_C_albicans_SC5314	1489513	1489520	MSPC_Peak_1313	orf19.6209	orf19.6209	orf19.6208	1489277-1489904	Dist--303	0	-
Ca21chr1_C_albicans_SC5314	1499552	1499571	MSPC_Peak_1302	orf19.6202	orf19.6202		1499205-1501999	Dist--498	0	-
Ca21chr1_C_albicans_SC5314	1502851	1502867	MSPC_Peak_1297	orf19.6200	orf19.6200		1502643-1503194	Dist-0	0	-
Ca21chr1_C_albicans_SC5314	1504143	1504147	MSPC_Peak_1294	orf19.6200	orf19.6200		1503838-1504487	Dist--949	0	-
Ca21chr1_C_albicans_SC5314	1512925	1512931	MSPC_Peak_1289	orf19.6196	orf19.6196	orf19.6197	1512657-1513135	Dist--413	0	+
Ca21chr1_C_albicans_SC5314	1522876	1522880	MSPC_Peak_1284	orf19.4456	orf19.4456		1521361-1529096	Dist--4134	0	+
Ca21chr1_C_albicans_SC5314	1535844	1535868	MSPC_Peak_1280	orf19.4450.1	orf19.4450.1		1534740-1536817	Dist--412	0	-
Ca21chr1_C_albicans_SC5314	1539336	1539337	MSPC_Peak_1273	orf19.4450	orf19.4450	orf19.4449	1539130-1539492	Dist--873	242	-
Ca21chr1_C_albicans_SC5314	1549591	1549592	MSPC_Peak_1266	orf19.4445	orf19.4445	orf19.4446	1549384-1549734	Dist--247	232	+
Ca21chr1_C_albicans_SC5314	1570129	1570130	MSPC_Peak_1260	tL(AAG)2	tL(AAG)2		1569989-1570286	Dist-0	0	-
Ca21chr1_C_albicans_SC5314	1570771	1570778	MSPC_Peak_1257	snR43a	snR43a		1570594-1571445	Dist--134	0	+
Ca21chr1_C_albicans_SC5314	1572070	1572092	MSPC_Peak_1253	tL(AAG)2	tL(AAG)2		1571798-1573782	Dist--1898	0	-
Ca21chr1_C_albicans_SC5314	1572375	1572376	MSPC_Peak_1253	tL(AAG)2	tL(AAG)2		1571798-1573782	Dist--2203	0	-
Ca21chr1_C_albicans_SC5314	1573528	1573529	MSPC_Peak_1253	tL(AAG)2	tL(AAG)2		1571798-1573782	Dist--3356	0	-
Ca21chr1_C_albicans_SC5314	1575099	1575134	MSPC_Peak_1251	orf19.4438	orf19.4438		1574402-1576306	Dist--3834	0	+
Ca21chr1_C_albicans_SC5314	1577887	1577902	MSPC_Peak_1247	orf19.4438	orf19.4438		1577146-1578168	Dist--1066	0	+
Ca21chr1_C_albicans_SC5314	1608721	1608722	MSPC_Peak_1242	orf19.4424	orf19.4424	orf19.4426	1608573-1608861	Dist--408	0	+
Ca21chr1_C_albicans_SC5314	1614886	1614892	MSPC_Peak_1237	snR42a	snR42a		1614624-1615644	Dist--685	0	+
Ca21chr1_C_albicans_SC5314	1630731	1630732	MSPC_Peak_1233	orf19.2800	orf19.2800	orf19.2792	1630162-1631625	Dist-0	0	+
Ca21chr1_C_albicans_SC5314	1630880	1630901	MSPC_Peak_1233	orf19.2792	orf19.2792	orf19.2800	1630162-1631625	Dist--1737	0	-
Ca21chr1_C_albicans_SC5314	1635071	1635072	MSPC_Peak_1223	orf19.2790	orf19.2790	orf19.2791	1634935-1635218	Dist--169	283	+
Ca21chr1_C_albicans_SC5314	1654844	1654871	MSPC_Peak_1220	orf19.2781	orf19.2781		1654513-1655122	Dist--1100	0	-
Ca21chr1_C_albicans_SC5314	1660002	1660003	MSPC_Peak_1213	orf19.2778	orf19.2778		1659772-1660139	Dist--270	199	+
Ca21chr1_C_albicans_SC5314	1667918	1667919	MSPC_Peak_1210	orf19.1228	orf19.1228		1667763-1668058	Dist--288	0	+
Ca21chr1_C_albicans_SC5314	1687029	1687051	MSPC_Peak_1207	orf19.4712	orf19.4712		1686773-1687274	Dist--4324	0	+
Ca21chr1_C_albicans_SC5314	1688514	1688528	MSPC_Peak_1203	orf19.4712	orf19.4712		1688289-1688716	Dist--2847	0	+
Ca21chr1_C_albicans_SC5314	1690859	1690883	MSPC_Peak_1200	orf19.4712	orf19.4712		1690557-1691081	Dist--492	0	+
Ca21chr1_C_albicans_SC5314	1713264	1713265	MSPC_Peak_1196	orf19.5058	orf19.5058		1713067-1713493	Dist-0	187	-
Ca21chr1_C_albicans_SC5314	1714246	1714247	MSPC_Peak_1193	orf19.5058	orf19.5058		1714077-1714438	Dist--627	0	-
Ca21chr1_C_albicans_SC5314	1722599	1722606	MSPC_Peak_1188	orf19.5063	orf19.5063	orf19.5061	1722276-1722815	Dist--313	0	+
Ca21chr1_C_albicans_SC5314	1728554	1728555	MSPC_Peak_1185	snR67	snR67		1728448-1728767	Dist--642	111.579	+
Ca21chr1_C_albicans_SC5314	1728641	1728642	MSPC_Peak_1185	snR67	snR67		1728448-1728767	Dist--555	111.579	+
Ca21chr1_C_albicans_SC5314	1738122	1738138	MSPC_Peak_1183	orf19.5069	orf19.5069		1737920-1738301	Dist--259	0	-
Ca21chr1_C_albicans_SC5314	1745339	1745350	MSPC_Peak_1179	orf19.5071	orf19.5071		1744289-1745552	Dist--1965	0	+
Ca21chr1_C_albicans_SC5314	1757583	1757584	MSPC_Peak_1175	orf19.5079	orf19.5079		1757290-1758257	Dist--490	0	+
Ca21chr1_C_albicans_SC5314	1757635	1757636	MSPC_Peak_1175	orf19.5079	orf19.5079		1757290-1758257	Dist--438	0	+
Ca21chr1_C_albicans_SC5314	1757870	1757871	MSPC_Peak_1175	orf19.5079	orf19.5079		1757290-1758257	Dist--203	0	+
Ca21chr1_C_albicans_SC5314	1759513	1759514	MSPC_Peak_1171	orf19.5079	orf19.5079		1759327-1759881	Dist-0	293.166	+
Ca21chr1_C_albicans_SC5314	1759588	1759589	MSPC_Peak_1171	orf19.5079	orf19.5079		1759327-1759881	Dist-0	293.166	+
Ca21chr1_C_albicans_SC5314	1785023	1785024	MSPC_Peak_1159	orf19.5094	orf19.5094		1784846-1785159	Dist--2061	286	-
Ca21chr1_C_albicans_SC5314	1794029	1794044	MSPC_Peak_1152	orf19.5098	orf19.5098	orf19.5097	1793879-1794221	Dist--180	0	+
Ca21chr1_C_albicans_SC5314	1806698	1806699	MSPC_Peak_1145	orf19.5102	orf19.5102		1806621-1807034	Dist--256	176.384	-
Ca21chr1_C_albicans_SC5314	1806747	1806748	MSPC_Peak_1145	orf19.5102	orf19.5102		1806621-1807034	Dist--305	176.384	-
Ca21chr1_C_albicans_SC5314	1814895	1814905	MSPC_Peak_1142	orf19.5105	orf19.5105		1814515-1815258	Dist--1269	0	-
Ca21chr1_C_albicans_SC5314	1823040	1823051	MSPC_Peak_1135	orf19.5110	orf19.5110		1822693-1823319	Dist--801	0	+
Ca21chr1_C_albicans_SC5314	1823072	1823073	MSPC_Peak_1135	orf19.5110	orf19.5110		1822693-1823319	Dist--779	0	+
Ca21chr1_C_albicans_SC5314	1826345	1826348	MSPC_Peak_1132	orf19.5112	orf19.5112		1825933-1827060	Dist--333	0	+
Ca21chr1_C_albicans_SC5314	1830741	1830752	MSPC_Peak_1126	orf19.5113	orf19.5113		1829619-1831042	Dist--408	0	-
Ca21chr1_C_albicans_SC5314	1833428	1833436	MSPC_Peak_1122	orf19.5114.1	orf19.5114.1		1832353-1836724	Dist--290	0	-
Ca21chr1_C_albicans_SC5314	1833471	1833472	MSPC_Peak_1122	orf19.5114.1	orf19.5114.1		1832353-1836724	Dist--333	0	-
Ca21chr1_C_albicans_SC5314	1838185	1838218	MSPC_Peak_1116	orf19.5118	orf19.5118	orf19.5117	1837133-1838775	Dist--1122	0	+
Ca21chr1_C_albicans_SC5314	1839467	1839468	MSPC_Peak_1112	orf19.5118	orf19.5118	orf19.5117	1839173-1842071	Dist-0	0	+
Ca21chr1_C_albicans_SC5314	1839521	1839522	MSPC_Peak_1112	orf19.5118	orf19.5118	orf19.5117	1839173-1842071	Dist-0	0	+
Ca21chr1_C_albicans_SC5314	1839755	1839756	MSPC_Peak_1112	orf19.5118	orf19.5118	orf19.5117	1839173-1842071	Dist-0	0	+
Ca21chr1_C_albicans_SC5314	1840818	1840836	MSPC_Peak_1112	orf19.5118	orf19.5118	orf19.5117	1839173-1842071	Dist-0	0	+
Ca21chr1_C_albicans_SC5314	1841854	1841855	MSPC_Peak_1112	orf19.382	orf19.382		1839173-1842071	Dist--752	0	+
Ca21chr1_C_albicans_SC5314	1843090	1843098	MSPC_Peak_1107	orf19.382	orf19.382		1842673-1843956	Dist-0	0	+
Ca21chr1_C_albicans_SC5314	1843120	1843121	MSPC_Peak_1107	orf19.382	orf19.382		1842673-1843956	Dist-0	0	+
Ca21chr1_C_albicans_SC5314	1851666	1851667	MSPC_Peak_1099	orf19.387	orf19.387	orf19.386	1851508-1851801	Dist--206	221	+
Ca21chr1_C_albicans_SC5314	1861164	1861174	MSPC_Peak_1095	orf19.392	orf19.392	orf19.391	1860948-1861363	Dist--146	0	+
Ca21chr1_C_albicans_SC5314	1865202	1865209	MSPC_Peak_1089	orf19.395	orf19.395	orf19.396	1863805-1866705	Dist-0	0	-
Ca21chr1_C_albicans_SC5314	1865304	1865305	MSPC_Peak_1089	orf19.395	orf19.395	orf19.396	1863805-1866705	Dist-0	0	-
Ca21chr1_C_albicans_SC5314	1876664	1876668	MSPC_Peak_1085	orf19.403	orf19.403		1875906-1876906	Dist--1019	0	-
Ca21chr1_C_albicans_SC5314	1885877	1885878	MSPC_Peak_1079	orf19.409	orf19.409	orf19.4720	1885673-1886161	Dist-0	110	-
Ca21chr1_C_albicans_SC5314	1914618	1914625	MSPC_Peak_1068	orf19.4737	orf19.4737		1913891-1914819	Dist--312	0	+
Ca21chr1_C_albicans_SC5314	1933626	1933649	MSPC_Peak_1064	orf19.4748	orf19.4748	orf19.4749	1933420-1933841	Dist--175	0	-
Ca21chr1_C_albicans_SC5314	1935715	1935717	MSPC_Peak_1058	orf19.4748	orf19.4748	orf19.4749	1935554-1935902	Dist--2264	0	-
Ca21chr1_C_albicans_SC5314	1944456	1944461	MSPC_Peak_1051	orf19.4752	orf19.4752		1943398-1945834	Dist--1665	0	-
Ca21chr1_C_albicans_SC5314	1952712	1952713	MSPC_Peak_1045	snR128	snR128		1952408-1953286	Dist--284	273.196	+
Ca21chr1_C_albicans_SC5314	1953034	1953035	MSPC_Peak_1045	snR128	snR128		1952408-1953286	Dist-0	273.196	+
Ca21chr1_C_albicans_SC5314	1956248	1956253	MSPC_Peak_1042	orf19.4754	orf19.4754		1955667-1956422	Dist--1357	0	-
Ca21chr1_C_albicans_SC5314	1979342	1979343	MSPC_Peak_1036	orf19.4765	orf19.4765		1979197-1979540	Dist--450	0	-
Ca21chr1_C_albicans_SC5314	1979367	1979373	MSPC_Peak_1036	orf19.4765	orf19.4765		1979197-1979540	Dist--475	0	-
Ca21chr1_C_albicans_SC5314	1980576	1980577	MSPC_Peak_1031	orf19.4765	orf19.4765		1980182-1980829	Dist--1684	0	-
Ca21chr1_C_albicans_SC5314	1980605	1980612	MSPC_Peak_1031	orf19.4765	orf19.4765		1980182-1980829	Dist--1713	0	-
Ca21chr1_C_albicans_SC5314	1989384	1989394	MSPC_Peak_1028	orf19.4769	orf19.4769		1989141-1989790	Dist--2193	0	+
Ca21chr1_C_albicans_SC5314	1990373	1990377	MSPC_Peak_1024	orf19.4769	orf19.4769		1990109-1990698	Dist--1210	0	+
Ca21chr1_C_albicans_SC5314	1993793	1993795	MSPC_Peak_1018	orf19.4771	orf19.4771		1993603-1994227	Dist--2944	0	+
Ca21chr1_C_albicans_SC5314	1993825	1993826	MSPC_Peak_1018	orf19.4771	orf19.4771		1993603-1994227	Dist--2913	0	+
Ca21chr1_C_albicans_SC5314	2001477	2001489	MSPC_Peak_1014	orf19.4772	orf19.4772		2001316-2001619	Dist--737	0	-
Ca21chr1_C_albicans_SC5314	2009503	2009504	MSPC_Peak_1007	orf19.4775	orf19.4775		2009417-2009790	Dist--888	0	+
Ca21chr1_C_albicans_SC5314	2009548	2009549	MSPC_Peak_1007	orf19.4775	orf19.4775		2009417-2009790	Dist--843	0	+
Ca21chr1_C_albicans_SC5314	2013407	2013408	MSPC_Peak_1002	orf19.4776	orf19.4776		2012972-2013745	Dist--1530	0	+
Ca21chr1_C_albicans_SC5314	2013447	2013448	MSPC_Peak_1002	orf19.4776	orf19.4776		2012972-2013745	Dist--1490	0	+
Ca21chr1_C_albicans_SC5314	2024381	2024382	MSPC_Peak_997	orf19.4779	orf19.4779	orf19.4780	2024242-2024518	Dist-0	0	-
Ca21chr1_C_albicans_SC5314	2030237	2030238	MSPC_Peak_989	orf19.4783	orf19.4783	orf19.4784	2030153-2030444	Dist--161	162	-
Ca21chr1_C_albicans_SC5314	2030968	2030969	MSPC_Peak_976	orf19.4784	orf19.4784	orf19.4783	2030825-2031101	Dist--164	0	+
Ca21chr1_C_albicans_SC5314	2052471	2052472	MSPC_Peak_970	orf19.4792	orf19.4792	orf19.4793	2052037-2053580	Dist--661	0	-
Ca21chr1_C_albicans_SC5314	2054535	2054536	MSPC_Peak_965	orf19.4793	orf19.4793	orf19.4792	2054443-2054800	Dist--509	0	+
Ca21chr1_C_albicans_SC5314	2054586	2054587	MSPC_Peak_965	orf19.4793	orf19.4793	orf19.4792	2054443-2054800	Dist--458	0	+
Ca21chr1_C_albicans_SC5314	2059834	2059847	MSPC_Peak_958	orf19.4795	orf19.4795	orf19.4796	2059708-2060054	Dist--221	0	-
Ca21chr1_C_albicans_SC5314	2065823	2065824	MSPC_Peak_950	orf19.4799	orf19.4799	orf19.4798	2065669-2065948	Dist--112	306	+
Ca21chr1_C_albicans_SC5314	2080771	2080774	MSPC_Peak_942	orf19.4807	orf19.4807		2080563-2080974	Dist--165	0	+
Ca21chr1_C_albicans_SC5314	2098491	2098502	MSPC_Peak_937	orf19.4816	orf19.4816	orf19.4817	2098307-2100364	Dist--2382	0	-
Ca21chr1_C_albicans_SC5314	2101355	2101356	MSPC_Peak_933	orf19.4818	orf19.4818		2100970-2102129	Dist--1350	0	+
Ca21chr1_C_albicans_SC5314	2105343	2105344	MSPC_Peak_927	orf19.4820	orf19.4820		2105188-2106167	Dist--1747	0	+
Ca21chr1_C_albicans_SC5314	2105386	2105387	MSPC_Peak_927	orf19.4820	orf19.4820		2105188-2106167	Dist--1704	0	+
Ca21chr1_C_albicans_SC5314	2106001	2106002	MSPC_Peak_927	snR31a	snR31a		2105188-2106167	Dist--120	0	-
Ca21chr1_C_albicans_SC5314	2117055	2117056	MSPC_Peak_919	orf19.4824	orf19.4824	orf19.4823	2116983-2117484	Dist--944	179.377	+
Ca21chr1_C_albicans_SC5314	2117394	2117395	MSPC_Peak_919	orf19.4824	orf19.4824	orf19.4823	2116983-2117484	Dist--605	179.377	+
Ca21chr1_C_albicans_SC5314	2122125	2122130	MSPC_Peak_913	orf19.4827	orf19.4827		2121968-2122270	Dist--174	0	+
Ca21chr1_C_albicans_SC5314	2131878	2131906	MSPC_Peak_907	orf19.4833	orf19.4833		2131612-2132115	Dist--483	0	+
Ca21chr1_C_albicans_SC5314	2160622	2160633	MSPC_Peak_904	orf19.4851	orf19.4851	orf19.4853	2160405-2161126	Dist--652	0	-
Ca21chr1_C_albicans_SC5314	2160968	2160969	MSPC_Peak_904	orf19.4853	orf19.4853	orf19.4851	2160405-2161126	Dist--524	0	+
Ca21chr1_C_albicans_SC5314	2164297	2164309	MSPC_Peak_897	tS(CGA)1	tS(CGA)1		2164037-2164988	Dist-0	0	-
Ca21chr1_C_albicans_SC5314	2169289	2169307	MSPC_Peak_894	orf19.4858	orf19.4858	orf19.4857	2168628-2169765	Dist--523	0	+
Ca21chr1_C_albicans_SC5314	2169333	2169334	MSPC_Peak_894	orf19.4858	orf19.4858	orf19.4857	2168628-2169765	Dist--496	0	+
Ca21chr1_C_albicans_SC5314	2186278	2186312	MSPC_Peak_888	orf19.4866	orf19.4866		2185973-2186521	Dist--1142	0	-
Ca21chr1_C_albicans_SC5314	2187329	2187330	MSPC_Peak_883	orf19.4866	orf19.4866		2186842-2187960	Dist--2193	0	-
Ca21chr1_C_albicans_SC5314	2187353	2187361	MSPC_Peak_883	orf19.4866	orf19.4866		2186842-2187960	Dist--2217	0	-
Ca21chr1_C_albicans_SC5314	2188380	2188381	MSPC_Peak_868	orf19.4866	orf19.4866		2188249-2188868	Dist--3244	0	-
Ca21chr1_C_albicans_SC5314	2188758	2188762	MSPC_Peak_868	orf19.4866	orf19.4866		2188249-2188868	Dist--3622	0	-
Ca21chr1_C_albicans_SC5314	2194117	2194128	MSPC_Peak_864	orf19.4869	orf19.4869	orf19.4867	2193194-2194435	Dist--1278	0	+
Ca21chr1_C_albicans_SC5314	2199051	2199052	MSPC_Peak_858	orf19.4871	orf19.4871		2198937-2199538	Dist--861	0	+
Ca21chr1_C_albicans_SC5314	2199082	2199083	MSPC_Peak_858	orf19.4871	orf19.4871		2198937-2199538	Dist--830	0	+
Ca21chr1_C_albicans_SC5314	2203210	2203211	MSPC_Peak_852	orf19.4875	orf19.4875	orf19.4874	2203084-2203364	Dist--5461	0	+
Ca21chr1_C_albicans_SC5314	2205239	2205240	MSPC_Peak_846	orf19.4873	orf19.4873		2205093-2205382	Dist--1139	0	-
Ca21chr1_C_albicans_SC5314	2213757	2213759	MSPC_Peak_843	orf19.4880	orf19.4880	orf19.4879.2	2213617-2214217	Dist--342	0	+
Ca21chr1_C_albicans_SC5314	2217990	2217991	MSPC_Peak_836	orf19.4883	orf19.4883		2217506-2218146	Dist-0	0	-
Ca21chr1_C_albicans_SC5314	2218021	2218022	MSPC_Peak_836	orf19.4883	orf19.4883		2217506-2218146	Dist-0	0	-
Ca21chr1_C_albicans_SC5314	2219853	2219861	MSPC_Peak_832	orf19.4883	orf19.4883		2219679-2220029	Dist-0	0	-
Ca21chr1_C_albicans_SC5314	2221160	2221161	MSPC_Peak_825	orf19.4883	orf19.4883		2220971-2222033	Dist--959	0	-
Ca21chr1_C_albicans_SC5314	2221801	2221807	MSPC_Peak_825	orf19.4883	orf19.4883		2220971-2222033	Dist--1600	0	-
Ca21chr1_C_albicans_SC5314	2221835	2221836	MSPC_Peak_825	orf19.4883	orf19.4883		2220971-2222033	Dist--1634	0	-
Ca21chr1_C_albicans_SC5314	2225007	2225011	MSPC_Peak_822	orf19.4883	orf19.4883		2224659-2225393	Dist--4806	0	-
Ca21chr1_C_albicans_SC5314	2228104	2228127	MSPC_Peak_817	orf19.4884	orf19.4884		2227787-2228515	Dist--2411	0	+
Ca21chr1_C_albicans_SC5314	2229637	2229642	MSPC_Peak_811	orf19.4884	orf19.4884		2229097-2230101	Dist--896	0	+
Ca21chr1_C_albicans_SC5314	2234033	2234044	MSPC_Peak_806	orf19.4885	orf19.4885		2233769-2234331	Dist--2337	0	+
Ca21chr1_C_albicans_SC5314	2236099	2236104	MSPC_Peak_800	orf19.4885	orf19.4885		2235593-2236271	Dist--277	0	+
Ca21chr1_C_albicans_SC5314	2238798	2238819	MSPC_Peak_793	orf19.4886	orf19.4886		2238407-2239053	Dist--358	0	+
Ca21chr1_C_albicans_SC5314	2242998	2243012	MSPC_Peak_787	orf19.4887	orf19.4887	orf19.4888	2242822-2244043	Dist--596	0	-
Ca21chr1_C_albicans_SC5314	2243620	2243621	MSPC_Peak_787	orf19.4887	orf19.4887	orf19.4888	2242822-2244043	Dist--1218	0	-
Ca21chr1_C_albicans_SC5314	2253801	2253802	MSPC_Peak_782	orf19.4890	orf19.4890		2253393-2254704	Dist--1329	0	-
Ca21chr1_C_albicans_SC5314	2258843	2258857	MSPC_Peak_768	orf19.4892	orf19.4892		2258460-2259047	Dist--1989	0	-
Ca21chr1_C_albicans_SC5314	2265972	2265973	MSPC_Peak_762	orf19.4895	orf19.4895		2265809-2266151	Dist--29	0	-
Ca21chr1_C_albicans_SC5314	2266003	2266004	MSPC_Peak_762	orf19.4895	orf19.4895		2265809-2266151	Dist--60	0	-
Ca21chr1_C_albicans_SC5314	2273605	2273620	MSPC_Peak_757	orf19.4899	orf19.4899	orf19.4898	2273415-2273912	Dist-0	0	+
Ca21chr1_C_albicans_SC5314	2273811	2273812	MSPC_Peak_757	orf19.4899	orf19.4899	orf19.4898	2273415-2273912	Dist-0	0	+
Ca21chr1_C_albicans_SC5314	2275403	2275404	MSPC_Peak_751	orf19.4900	orf19.4900		2274658-2276173	Dist--996	0	+
Ca21chr1_C_albicans_SC5314	2275428	2275443	MSPC_Peak_751	orf19.4900	orf19.4900		2274658-2276173	Dist--957	0	+
Ca21chr1_C_albicans_SC5314	2289735	2289736	MSPC_Peak_746	orf19.4906	orf19.4906		2289567-2290259	Dist--159	0	-
Ca21chr1_C_albicans_SC5314	2289804	2289810	MSPC_Peak_746	orf19.4906	orf19.4906		2289567-2290259	Dist--228	0	-
Ca21chr1_C_albicans_SC5314	2295260	2295264	MSPC_Peak_740	orf19.4908	orf19.4908	orf19.4907	2295022-2295947	Dist--315	0	+
Ca21chr1_C_albicans_SC5314	2300826	2300847	MSPC_Peak_735	orf19.4909.1	orf19.4909.1		2299634-2301157	Dist--117	0	-
Ca21chr1_C_albicans_SC5314	2303586	2303601	MSPC_Peak_730	orf19.4911	orf19.4911	orf19.4910	2302476-2303855	Dist--612	0	+
Ca21chr1_C_albicans_SC5314	2314739	2314760	MSPC_Peak_725	orf19.986	orf19.986		2314538-2316452	Dist--488	0	+
Ca21chr1_C_albicans_SC5314	2314782	2314783	MSPC_Peak_725	orf19.986	orf19.986		2314538-2316452	Dist--465	0	+
Ca21chr1_C_albicans_SC5314	2315522	2315523	MSPC_Peak_725	orf19.986	orf19.986		2314538-2316452	Dist-0	0	+
Ca21chr1_C_albicans_SC5314	2345652	2345664	MSPC_Peak_719	orf19.1830	orf19.1830		2345473-2345875	Dist--1012	0	-
Ca21chr1_C_albicans_SC5314	2348328	2348345	MSPC_Peak_714	orf19.1832	orf19.1832	orf19.1831	2348132-2349027	Dist--1599	0	+
Ca21chr1_C_albicans_SC5314	2359719	2359722	MSPC_Peak_707	orf19.1835	orf19.1835	orf19.1836	2359521-2359886	Dist--466	0	-
Ca21chr1_C_albicans_SC5314	2359778	2359779	MSPC_Peak_707	orf19.1835	orf19.1835	orf19.1836	2359521-2359886	Dist--525	0	-
Ca21chr1_C_albicans_SC5314	2378628	2378631	MSPC_Peak_701	orf19.2350	orf19.2350		2378354-2378811	Dist--853	0	-
Ca21chr1_C_albicans_SC5314	2380837	2380839	MSPC_Peak_696	orf19.2347	orf19.2347	orf19.2346	2380677-2381018	Dist--221	0	-
Ca21chr1_C_albicans_SC5314	2395503	2395504	MSPC_Peak_692	orf19.2337	orf19.2337	orf19.2336	2395414-2395761	Dist--265	0	-
Ca21chr1_C_albicans_SC5314	2395555	2395556	MSPC_Peak_692	orf19.2337	orf19.2337	orf19.2336	2395414-2395761	Dist--317	0	-
Ca21chr1_C_albicans_SC5314	2395681	2395682	MSPC_Peak_692	orf19.2337	orf19.2337	orf19.2336	2395414-2395761	Dist--443	0	-
Ca21chr1_C_albicans_SC5314	2401757	2401758	MSPC_Peak_686	orf19.2333	orf19.2333	orf19.2332	2401646-2403225	Dist--544	0	-
Ca21chr1_C_albicans_SC5314	2402932	2402933	MSPC_Peak_686	orf19.2332	orf19.2332	orf19.2333	2401646-2403225	Dist--666	0	+
Ca21chr1_C_albicans_SC5314	2406294	2406295	MSPC_Peak_681	orf19.2329.1	orf19.2329.1	orf19.2331	2406106-2407583	Dist--298	0	+
Ca21chr1_C_albicans_SC5314	2406351	2406359	MSPC_Peak_681	orf19.2329.1	orf19.2329.1	orf19.2331	2406106-2407583	Dist--234	0	+
Ca21chr1_C_albicans_SC5314	2410396	2410406	MSPC_Peak_668	tI(UAU)1	tI(UAU)1		2410163-2410640	Dist-0	0	-
Ca21chr1_C_albicans_SC5314	2432305	2432306	MSPC_Peak_658	orf19.2311	orf19.2311		2431985-2432696	Dist--150	286.176	+
Ca21chr1_C_albicans_SC5314	2432567	2432568	MSPC_Peak_658	orf19.2311	orf19.2311		2431985-2432696	Dist-0	286.176	+
Ca21chr1_C_albicans_SC5314	2434065	2434068	MSPC_Peak_652	orf19.2310.1	orf19.2310.1		2433016-2434730	Dist--63	0	+
Ca21chr1_C_albicans_SC5314	2434103	2434104	MSPC_Peak_652	orf19.2310.1	orf19.2310.1		2433016-2434730	Dist--27	0	+
Ca21chr1_C_albicans_SC5314	2436319	2436320	MSPC_Peak_648	orf19.2309.2	orf19.2309.2		2435675-2437485	Dist-0	0	-
Ca21chr1_C_albicans_SC5314	2437208	2437209	MSPC_Peak_648	orf19.2309.2	orf19.2309.2		2435675-2437485	Dist--166	0	-
Ca21chr1_C_albicans_SC5314	2437252	2437253	MSPC_Peak_648	orf19.2309.2	orf19.2309.2		2435675-2437485	Dist--210	0	-
Ca21chr1_C_albicans_SC5314	2441154	2441161	MSPC_Peak_643	orf19.2308	orf19.2308		2440775-2442060	Dist--872	0	+
Ca21chr1_C_albicans_SC5314	2441798	2441799	MSPC_Peak_643	orf19.2308	orf19.2308		2440775-2442060	Dist--234	0	+
Ca21chr1_C_albicans_SC5314	2449522	2449525	MSPC_Peak_636	orf19.2302	orf19.2302		2449318-2449777	Dist--197	0	+
Ca21chr1_C_albicans_SC5314	2456498	2456512	MSPC_Peak_631	orf19.2296	orf19.2296		2455841-2456786	Dist--624	0	+
Ca21chr1_C_albicans_SC5314	2457557	2457562	MSPC_Peak_625	orf19.2296	orf19.2296		2457116-2459309	Dist-0	0	+
Ca21chr1_C_albicans_SC5314	2458907	2458908	MSPC_Peak_625	orf19.2296	orf19.2296		2457116-2459309	Dist-0	0	+
Ca21chr1_C_albicans_SC5314	2463836	2463856	MSPC_Peak_619	orf19.2296	orf19.2296		2463714-2464237	Dist-0	0	+
Ca21chr1_C_albicans_SC5314	2467922	2467941	MSPC_Peak_613	orf19.681	orf19.681		2467679-2468213	Dist--892	0	-
Ca21chr1_C_albicans_SC5314	2472051	2472057	MSPC_Peak_608	orf19.676	orf19.676	orf19.677	2471777-2472863	Dist--667	0	+
Ca21chr1_C_albicans_SC5314	2475038	2475039	MSPC_Peak_602	orf19.675	orf19.675	orf19.675.1	2474777-2476458	Dist--559	0	+
Ca21chr1_C_albicans_SC5314	2475093	2475095	MSPC_Peak_602	orf19.675	orf19.675	orf19.675.1	2474777-2476458	Dist--503	0	+
Ca21chr1_C_albicans_SC5314	2476156	2476157	MSPC_Peak_602	orf19.675	orf19.675	orf19.675.1	2474777-2476458	Dist-0	0	+
Ca21chr1_C_albicans_SC5314	2476264	2476265	MSPC_Peak_602	orf19.674	orf19.674		2474777-2476458	Dist--549	0	+
Ca21chr1_C_albicans_SC5314	2486055	2486056	MSPC_Peak_598	orf19.670.2	orf19.670.2		2483219-2486737	Dist--469	0	-
Ca21chr1_C_albicans_SC5314	2486097	2486098	MSPC_Peak_598	orf19.670.2	orf19.670.2		2483219-2486737	Dist--511	0	-
Ca21chr1_C_albicans_SC5314	2487650	2487651	MSPC_Peak_590	orf19.670	orf19.670	orf19.669	2487496-2487762	Dist--195	297	-
Ca21chr1_C_albicans_SC5314	2491577	2491578	MSPC_Peak_584	orf19.668	orf19.668	orf19.667.1	2491481-2493112	Dist--192	0	-
Ca21chr1_C_albicans_SC5314	2492478	2492479	MSPC_Peak_584	orf19.667.1	orf19.667.1	orf19.668	2491481-2493112	Dist-0	0	+
Ca21chr1_C_albicans_SC5314	2492656	2492657	MSPC_Peak_584	orf19.667.1	orf19.667.1	orf19.668	2491481-2493112	Dist-0	0	+
Ca21chr1_C_albicans_SC5314	2505570	2505571	MSPC_Peak_579	orf19.660	orf19.660		2505405-2505766	Dist--651	0	+
Ca21chr1_C_albicans_SC5314	2519261	2519264	MSPC_Peak_573	orf19.656	orf19.656		2518955-2519623	Dist--890	0	-
Ca21chr1_C_albicans_SC5314	2520242	2520262	MSPC_Peak_563	orf19.656	orf19.656		2519973-2520491	Dist--1871	0	-
Ca21chr1_C_albicans_SC5314	2532263	2532275	MSPC_Peak_556	orf19.1168	orf19.1168		2532036-2532481	Dist--316	0	-
Ca21chr1_C_albicans_SC5314	2550162	2550163	MSPC_Peak_548	orf19.1158	orf19.1158	orf19.1159	2550016-2550292	Dist--15	281	+
Ca21chr1_C_albicans_SC5314	2555028	2555029	MSPC_Peak_542	orf19.1153	orf19.1153		2554839-2555202	Dist--853	0	+
Ca21chr1_C_albicans_SC5314	2555701	2555710	MSPC_Peak_537	orf19.1153	orf19.1153		2555509-2555899	Dist--172	0	+
Ca21chr1_C_albicans_SC5314	2557387	2557388	MSPC_Peak_528	orf19.1153	orf19.1153		2557268-2557622	Dist-0	136	+
Ca21chr1_C_albicans_SC5314	2558829	2558830	MSPC_Peak_523	orf19.1152	orf19.1152		2558425-2559443	Dist-0	0	+
Ca21chr1_C_albicans_SC5314	2558854	2558874	MSPC_Peak_523	orf19.1152	orf19.1152		2558425-2559443	Dist-0	0	+
Ca21chr1_C_albicans_SC5314	2564099	2564114	MSPC_Peak_517	orf19.1149	orf19.1149		2563879-2564256	Dist--306	0	-
Ca21chr1_C_albicans_SC5314	2567340	2567359	MSPC_Peak_512	orf19.1146	orf19.1146	orf19.1148	2567081-2567548	Dist--885	0	+
Ca21chr1_C_albicans_SC5314	2574164	2574165	MSPC_Peak_506	orf19.1142	orf19.1142		2573964-2574476	Dist--660	0	+
Ca21chr1_C_albicans_SC5314	2574194	2574195	MSPC_Peak_506	orf19.1142	orf19.1142		2573964-2574476	Dist--630	0	+
Ca21chr1_C_albicans_SC5314	2574238	2574239	MSPC_Peak_506	orf19.1142	orf19.1142		2573964-2574476	Dist--586	0	+
Ca21chr1_C_albicans_SC5314	2583054	2583082	MSPC_Peak_500	snR8a	snR8a		2582060-2584070	Dist--786	0	+
Ca21chr1_C_albicans_SC5314	2583566	2583567	MSPC_Peak_500	snR8a	snR8a		2582060-2584070	Dist--301	0	+
Ca21chr1_C_albicans_SC5314	2588778	2588792	MSPC_Peak_494	tY(GUA)1	tY(GUA)1		2588532-2589442	Dist-0	0	+
Ca21chr1_C_albicans_SC5314	2592087	2592088	MSPC_Peak_488	orf19.5282	orf19.5282		2591614-2595106	Dist--1258	0	+
Ca21chr1_C_albicans_SC5314	2592904	2592905	MSPC_Peak_488	orf19.5282	orf19.5282		2591614-2595106	Dist--441	0	+
Ca21chr1_C_albicans_SC5314	2592972	2592979	MSPC_Peak_488	orf19.5282	orf19.5282		2591614-2595106	Dist--367	0	+
Ca21chr1_C_albicans_SC5314	2594275	2594276	MSPC_Peak_488	orf19.5282	orf19.5282		2591614-2595106	Dist-0	0	+
Ca21chr1_C_albicans_SC5314	2609726	2609743	MSPC_Peak_483	orf19.5274	orf19.5274		2609377-2609944	Dist--1093	0	+
Ca21chr1_C_albicans_SC5314	2622915	2622945	MSPC_Peak_477	orf19.5267	orf19.5267		2621909-2623532	Dist--1130	0	+
Ca21chr1_C_albicans_SC5314	2630655	2630656	MSPC_Peak_471	orf19.5265	orf19.5265	orf19.5264	2630418-2632613	Dist--1275	0	-
Ca21chr1_C_albicans_SC5314	2630683	2630684	MSPC_Peak_471	orf19.5265	orf19.5265	orf19.5264	2630418-2632613	Dist--1303	0	-
Ca21chr1_C_albicans_SC5314	2631355	2631358	MSPC_Peak_471	orf19.5264	orf19.5264	orf19.5265	2630418-2632613	Dist--750	0	+
Ca21chr1_C_albicans_SC5314	2648388	2648393	MSPC_Peak_468	orf19.5254	orf19.5254	orf19.5253	2648219-2648649	Dist--120	0	-
Ca21chr1_C_albicans_SC5314	2676908	2676916	MSPC_Peak_455	orf19.5238	orf19.5238	orf19.5237	2676635-2677172	Dist--526	0	-
Ca21chr1_C_albicans_SC5314	2683256	2683259	MSPC_Peak_448	orf19.5233	orf19.5233	orf19.5234	2683091-2683408	Dist--530	0	+
Ca21chr1_C_albicans_SC5314	2684048	2684050	MSPC_Peak_442	orf19.5233	orf19.5233	orf19.5234	2683775-2684688	Dist-0	0	+
Ca21chr1_C_albicans_SC5314	2695791	2695792	MSPC_Peak_436	orf19.5227	orf19.5227	orf19.5228	2695594-2695928	Dist--177	0	+
Ca21chr1_C_albicans_SC5314	2699424	2699433	MSPC_Peak_432	orf19.5225.2	orf19.5225.2		2698112-2699680	Dist--244	0	-
Ca21chr1_C_albicans_SC5314	2699461	2699462	MSPC_Peak_432	orf19.5225.2	orf19.5225.2		2698112-2699680	Dist--281	0	-
Ca21chr1_C_albicans_SC5314	2703680	2703683	MSPC_Peak_426	orf19.5223	orf19.5223	orf19.5221	2703550-2703998	Dist-0	0	-
Ca21chr1_C_albicans_SC5314	2707770	2707775	MSPC_Peak_420	orf19.5220	orf19.5220		2707599-2707952	Dist--160	0	+
Ca21chr1_C_albicans_SC5314	2719769	2719786	MSPC_Peak_414	orf19.69	orf19.69	orf19.69.2	2719184-2719962	Dist--346	0	+
Ca21chr1_C_albicans_SC5314	2727661	2727662	MSPC_Peak_411	tW(CCA)1	tW(CCA)1		2727518-2727887	Dist-0	0	-
Ca21chr1_C_albicans_SC5314	2727685	2727694	MSPC_Peak_411	tW(CCA)1	tW(CCA)1		2727518-2727887	Dist-0	0	-
Ca21chr1_C_albicans_SC5314	2728907	2728938	MSPC_Peak_403	orf19.3765	orf19.3765		2728505-2729070	Dist--582	0	+
Ca21chr1_C_albicans_SC5314	2751331	2751332	MSPC_Peak_396	orf19.6362	orf19.6362		2751268-2751725	Dist--1250	195.34	+
Ca21chr1_C_albicans_SC5314	2751408	2751409	MSPC_Peak_396	orf19.6362	orf19.6362		2751268-2751725	Dist--1173	195.34	+
Ca21chr1_C_albicans_SC5314	2788584	2788585	MSPC_Peak_391	orf19.6343	orf19.6343	orf19.6342	2788401-2789558	Dist--376	0	-
Ca21chr1_C_albicans_SC5314	2788636	2788637	MSPC_Peak_391	orf19.6343	orf19.6343	orf19.6342	2788401-2789558	Dist--428	0	-
Ca21chr1_C_albicans_SC5314	2788670	2788671	MSPC_Peak_391	orf19.6343	orf19.6343	orf19.6342	2788401-2789558	Dist--462	0	-
Ca21chr1_C_albicans_SC5314	2798502	2798503	MSPC_Peak_383	orf19.4914.1	orf19.4914.1		2798263-2800763	Dist--1426	0	+
Ca21chr1_C_albicans_SC5314	2800035	2800057	MSPC_Peak_383	orf19.4914.1	orf19.4914.1		2798263-2800763	Dist-0	0	+
Ca21chr1_C_albicans_SC5314	2811677	2811683	MSPC_Peak_380	orf19.4921.1	orf19.4921.1		2811163-2811936	Dist--321	0	+
Ca21chr1_C_albicans_SC5314	2826060	2826061	MSPC_Peak_372	orf19.4927	orf19.4927		2825851-2826360	Dist--845	0	-
Ca21chr1_C_albicans_SC5314	2826091	2826096	MSPC_Peak_372	orf19.4927	orf19.4927		2825851-2826360	Dist--876	0	-
Ca21chr1_C_albicans_SC5314	2827064	2827070	MSPC_Peak_369	orf19.4927	orf19.4927		2826890-2827266	Dist--1849	0	-
Ca21chr1_C_albicans_SC5314	2827094	2827095	MSPC_Peak_369	orf19.4927	orf19.4927		2826890-2827266	Dist--1879	0	-
Ca21chr1_C_albicans_SC5314	2836468	2836470	MSPC_Peak_365	orf19.4930	orf19.4930		2836278-2836676	Dist--124	0	-
Ca21chr1_C_albicans_SC5314	2839781	2839797	MSPC_Peak_353	orf19.4931.1	orf19.4931.1	orf19.4931	2838957-2840714	Dist--147	0	+
Ca21chr1_C_albicans_SC5314	2854837	2854840	MSPC_Peak_348	orf19.4936.1	orf19.4936.1		2850668-2856369	Dist--260	0	+
Ca21chr1_C_albicans_SC5314	2870416	2870435	MSPC_Peak_342	orf19.4941	orf19.4941	orf19.4942	2868528-2872184	Dist--588	0	-
Ca21chr1_C_albicans_SC5314	2879964	2879968	MSPC_Peak_337	orf19.4946	orf19.4946	orf19.4945	2879467-2880134	Dist-0	0	+
Ca21chr1_C_albicans_SC5314	2883018	2883021	MSPC_Peak_331	orf19.4948	orf19.4948		2882845-2883919	Dist--340	0	-
Ca21chr1_C_albicans_SC5314	2883593	2883594	MSPC_Peak_331	orf19.4949	orf19.4949		2882845-2883919	Dist--226	0	-
Ca21chr1_C_albicans_SC5314	2890806	2890807	MSPC_Peak_326	orf19.4952	orf19.4952		2889911-2892308	Dist--889	0	+
Ca21chr1_C_albicans_SC5314	2890828	2890839	MSPC_Peak_326	orf19.4952	orf19.4952		2889911-2892308	Dist--857	0	+
Ca21chr1_C_albicans_SC5314	2891779	2891780	MSPC_Peak_326	orf19.4952	orf19.4952		2889911-2892308	Dist-0	0	+
Ca21chr1_C_albicans_SC5314	2910907	2910910	MSPC_Peak_319	orf19.4961	orf19.4961	orf19.4960	2909287-2911523	Dist--823	0	+
Ca21chr1_C_albicans_SC5314	2911138	2911139	MSPC_Peak_319	orf19.4961	orf19.4961	orf19.4960	2909287-2911523	Dist--594	0	+
Ca21chr1_C_albicans_SC5314	2912529	2912530	MSPC_Peak_312	orf19.4961	orf19.4961	orf19.4960	2912085-2912832	Dist-0	0	+
Ca21chr1_C_albicans_SC5314	2912589	2912590	MSPC_Peak_312	orf19.4961	orf19.4961	orf19.4960	2912085-2912832	Dist-0	0	+
Ca21chr1_C_albicans_SC5314	2912661	2912662	MSPC_Peak_312	orf19.4961	orf19.4961	orf19.4960	2912085-2912832	Dist-0	0	+
Ca21chr1_C_albicans_SC5314	2923557	2923566	MSPC_Peak_307	orf19.4966	orf19.4966	orf19.4967	2923361-2923734	Dist--1176	0	-
Ca21chr1_C_albicans_SC5314	2924271	2924277	MSPC_Peak_301	orf19.4967	orf19.4967	orf19.4966	2924012-2924533	Dist--1273	0	+
Ca21chr1_C_albicans_SC5314	2939380	2939400	MSPC_Peak_298	orf19.4972	orf19.4972		2939162-2939693	Dist--1810	0	-
Ca21chr1_C_albicans_SC5314	2942997	2943012	MSPC_Peak_292	orf19.4975	orf19.4975		2942765-2943484	Dist--1783	0	+
Ca21chr1_C_albicans_SC5314	2944057	2944059	MSPC_Peak_286	orf19.4975	orf19.4975		2943855-2944645	Dist--736	0	+
Ca21chr1_C_albicans_SC5314	2951111	2951115	MSPC_Peak_280	orf19.4976	orf19.4976		2950873-2951311	Dist--136	0	+
Ca21chr1_C_albicans_SC5314	2955391	2955418	MSPC_Peak_277	orf19.4980	orf19.4980		2955176-2955597	Dist--345	0	+
Ca21chr1_C_albicans_SC5314	2957556	2957557	MSPC_Peak_270	orf19.4980	orf19.4980		2957365-2957746	Dist-0	0	+
Ca21chr1_C_albicans_SC5314	2957587	2957588	MSPC_Peak_270	orf19.4980	orf19.4980		2957365-2957746	Dist-0	0	+
Ca21chr1_C_albicans_SC5314	2957625	2957626	MSPC_Peak_270	orf19.4980	orf19.4980		2957365-2957746	Dist-0	0	+
Ca21chr1_C_albicans_SC5314	2960323	2960324	MSPC_Peak_267	orf19.4981	orf19.4981		2960080-2960770	Dist--192	0	-
Ca21chr1_C_albicans_SC5314	2960437	2960438	MSPC_Peak_267	orf19.4981	orf19.4981		2960080-2960770	Dist--306	0	-
Ca21chr1_C_albicans_SC5314	2960471	2960472	MSPC_Peak_267	snR3a	snR3a		2960080-2960770	Dist-0	0	-
Ca21chr1_C_albicans_SC5314	2980003	2980015	MSPC_Peak_254	orf19.4993	orf19.4993		2979836-2980298	Dist--1601	0	+
Ca21chr1_C_albicans_SC5314	2980036	2980037	MSPC_Peak_254	orf19.4993	orf19.4993		2979836-2980298	Dist--1579	0	+
Ca21chr1_C_albicans_SC5314	2984345	2984352	MSPC_Peak_250	orf19.4995	orf19.4995		2984186-2984491	Dist--770	0	+
Ca21chr1_C_albicans_SC5314	2991001	2991007	MSPC_Peak_243	orf19.4997	orf19.4997	orf19.4998	2990626-2991890	Dist--970	0	-
Ca21chr1_C_albicans_SC5314	2991049	2991050	MSPC_Peak_243	orf19.4997	orf19.4997	orf19.4998	2990626-2991890	Dist--1018	0	-
Ca21chr1_C_albicans_SC5314	2992488	2992492	MSPC_Peak_237	orf19.4998	orf19.4998	orf19.4997	2992158-2993186	Dist--857	0	+
Ca21chr1_C_albicans_SC5314	2994002	2994003	MSPC_Peak_230	orf19.4998	orf19.4998	orf19.4997	2993939-2994286	Dist-0	61	+
Ca21chr1_C_albicans_SC5314	2996729	2996731	MSPC_Peak_223	orf19.5000	orf19.5000		2996549-2996913	Dist--477	0	+
Ca21chr1_C_albicans_SC5314	2999644	2999645	MSPC_Peak_213	orf19.5001	orf19.5001		2999548-2999963	Dist--245	94	+
Ca21chr1_C_albicans_SC5314	3006200	3006201	MSPC_Peak_207	orf19.5005	orf19.5005		3006022-3006366	Dist--273	0	+
Ca21chr1_C_albicans_SC5314	3006239	3006240	MSPC_Peak_207	orf19.5005	orf19.5005		3006022-3006366	Dist--234	0	+
Ca21chr1_C_albicans_SC5314	3011885	3011886	MSPC_Peak_197	orf19.5007	orf19.5007	orf19.5006.1	3011822-3012108	Dist-0	64	+
Ca21chr1_C_albicans_SC5314	3023624	3023625	MSPC_Peak_192	orf19.5014	orf19.5014	orf19.5015	3023497-3023806	Dist--89	0	-
Ca21chr1_C_albicans_SC5314	3024419	3024420	MSPC_Peak_184	orf19.5014	orf19.5014	orf19.5015	3024352-3024831	Dist--884	201.327	-
Ca21chr1_C_albicans_SC5314	3024754	3024755	MSPC_Peak_184	orf19.5014	orf19.5014	orf19.5015	3024352-3024831	Dist--1219	201.327	-
Ca21chr1_C_albicans_SC5314	3034881	3034883	MSPC_Peak_177	orf19.5019	orf19.5019	orf19.5017	3034474-3035131	Dist--379	0	+
Ca21chr1_C_albicans_SC5314	3040980	3040984	MSPC_Peak_174	orf19.5022	orf19.5022	orf19.5021	3039735-3041213	Dist--610	0	+
Ca21chr1_C_albicans_SC5314	3046944	3046959	MSPC_Peak_167	orf19.5024	orf19.5024		3046059-3048915	Dist-0	0	-
Ca21chr1_C_albicans_SC5314	3048375	3048380	MSPC_Peak_167	orf19.5024	orf19.5024		3046059-3048915	Dist--194	0	-
Ca21chr1_C_albicans_SC5314	3049483	3049484	MSPC_Peak_161	orf19.5024	orf19.5024		3049293-3049614	Dist--1302	94	-
Ca21chr1_C_albicans_SC5314	3058729	3058730	MSPC_Peak_157	orf19.5026	orf19.5026		3058400-3059009	Dist--1678	0	-
Ca21chr1_C_albicans_SC5314	3058757	3058761	MSPC_Peak_157	orf19.5026	orf19.5026		3058400-3059009	Dist--1706	0	-
Ca21chr1_C_albicans_SC5314	3061151	3061184	MSPC_Peak_141	tA(AGC)7	tA(AGC)7		3060949-3061393	Dist-0	0	-
Ca21chr1_C_albicans_SC5314	3071136	3071138	MSPC_Peak_138	orf19.5032	orf19.5032		3070980-3071285	Dist--3088	0	+
Ca21chr1_C_albicans_SC5314	3073431	3073449	MSPC_Peak_134	orf19.5032	orf19.5032		3072278-3073873	Dist--777	0	+
Ca21chr1_C_albicans_SC5314	3080849	3080850	MSPC_Peak_130	orf19.5035	orf19.5035		3080612-3081101	Dist--484	0	-
Ca21chr1_C_albicans_SC5314	3080874	3080880	MSPC_Peak_130	orf19.5035	orf19.5035		3080612-3081101	Dist--509	0	-
Ca21chr1_C_albicans_SC5314	3090499	3090506	MSPC_Peak_127	orf19.7210	orf19.7210		3090212-3090689	Dist-0	0	+
Ca21chr1_C_albicans_SC5314	3107998	3107999	MSPC_Peak_123	orf19.7217	orf19.7217		3107537-3108221	Dist--129	0	-
Ca21chr1_C_albicans_SC5314	3112151	3112161	MSPC_Peak_118	orf19.7219	orf19.7219		3111054-3112577	Dist--1646	0	+
Ca21chr1_C_albicans_SC5314	3120542	3120554	MSPC_Peak_115	orf19.7222	orf19.7222	orf19.7223	3120169-3121094	Dist--217	0	-
Ca21chr1_C_albicans_SC5314	3131971	3131980	MSPC_Peak_111	orf19.7229	orf19.7229		3131680-3132168	Dist--507	0	-
Ca21chr1_C_albicans_SC5314	3135117	3135123	MSPC_Peak_107	orf19.7231	orf19.7231		3134888-3135327	Dist--849	0	-
Ca21chr1_C_albicans_SC5314	3149085	3149097	MSPC_Peak_103	orf19.7239	orf19.7239		3148712-3149625	Dist-0	0	-
Ca21chr1_C_albicans_SC5314	3149449	3149450	MSPC_Peak_103	orf19.7239	orf19.7239		3148712-3149625	Dist-0	0	-
Ca21chr1_C_albicans_SC5314	3150786	3150801	MSPC_Peak_99	orf19.7239	orf19.7239		3150504-3151527	Dist--459	0	-
Ca21chr1_C_albicans_SC5314	3155034	3155039	MSPC_Peak_94	orf19.7242	orf19.7242	orf19.7243	3154805-3155292	Dist--137	0	-
Ca21chr1_C_albicans_SC5314	3157104	3157113	MSPC_Peak_92	orf19.7245	orf19.7245	orf19.7244	3156936-3157237	Dist--118	0	+
Ca21chr1_C_albicans_SC5314	3159661	3159662	MSPC_Peak_82	orf19.7247	orf19.7247	orf19.7250	3158386-3162240	Dist-0	0	-
Ca21chr1_C_albicans_SC5314	3161210	3161211	MSPC_Peak_82	orf19.7247	orf19.7247	orf19.7250	3158386-3162240	Dist--554	0	-
Ca21chr1_C_albicans_SC5314	3161247	3161248	MSPC_Peak_82	orf19.7247	orf19.7247	orf19.7250	3158386-3162240	Dist--591	0	-
Ca21chr1_C_albicans_SC5314	3161600	3161601	MSPC_Peak_82	orf19.7250	orf19.7250	orf19.7247	3158386-3162240	Dist--685	0	+
Ca21chr1_C_albicans_SC5314	3164666	3164671	MSPC_Peak_39	orf19.7252	orf19.7252	orf19.7251	3164174-3164949	Dist--259	0	+
Ca21chr1_C_albicans_SC5314	3165365	3165375	MSPC_Peak_34	orf19.7251	orf19.7251	orf19.7252	3165228-3165779	Dist--972	0	-
Ca21chr1_C_albicans_SC5314	3165650	3165651	MSPC_Peak_34	orf19.7251	orf19.7251	orf19.7252	3165228-3165779	Dist--1257	0	-
Ca21chr1_C_albicans_SC5314	3168131	3168132	MSPC_Peak_23	orf19.7257	orf19.7257	orf19.7256	3167988-3168371	Dist-0	265.209	-
Ca21chr1_C_albicans_SC5314	3168232	3168233	MSPC_Peak_23	orf19.7257	orf19.7257	orf19.7256	3167988-3168371	Dist-0	265.209	-
Ca21chr1_C_albicans_SC5314	3173561	3173562	MSPC_Peak_19	orf19.7263	orf19.7263	orf19.7264	3173419-3173916	Dist-0	0	-
Ca21chr1_C_albicans_SC5314	3173592	3173593	MSPC_Peak_19	orf19.7263	orf19.7263	orf19.7264	3173419-3173916	Dist-0	0	-
Ca21chr1_C_albicans_SC5314	3177577	3177578	MSPC_Peak_15	orf19.7267	orf19.7267		3177440-3177829	Dist--38	235	-
Ca21chr1_C_albicans_SC5314	3178380	3178391	MSPC_Peak_10	orf19.7269	orf19.7269	orf19.7270	3178109-3178615	Dist--121	0	-
Ca21chr1_C_albicans_SC5314	3183464	3183465	MSPC_Peak_3	orf19.7274	orf19.7274		3183464-3183754	Dist-0	41	-
Ca21chr2_C_albicans_SC5314	1670	1671	MSPC_Peak_1876	orf19.1925	orf19.1925	orf19.7278	962-2412	Dist--2578	0	+
Ca21chr2_C_albicans_SC5314	1748	1750	MSPC_Peak_1876	orf19.1925	orf19.1925	orf19.7278	962-2412	Dist--2499	0	+
Ca21chr2_C_albicans_SC5314	4170	4171	MSPC_Peak_1873	orf19.1925	orf19.1925	orf19.7278	3622-4266	Dist--78	271	+
Ca21chr2_C_albicans_SC5314	7439	7461	MSPC_Peak_1871	tV(CAC)1	tV(CAC)1		7205-7742	Dist-0	0	-
Ca21chr2_C_albicans_SC5314	9245	9246	MSPC_Peak_1869	orf19.1917	orf19.1917		8982-9425	Dist-0	0	-
Ca21chr2_C_albicans_SC5314	9279	9280	MSPC_Peak_1869	orf19.1917	orf19.1917		8982-9425	Dist-0	0	-
Ca21chr2_C_albicans_SC5314	12355	12373	MSPC_Peak_1867	orf19.1914	orf19.1914	orf19.1913	12214-12543	Dist-0	0	-
Ca21chr2_C_albicans_SC5314	14714	14715	MSPC_Peak_1864	orf19.1910	orf19.1910	orf19.1911	14565-14871	Dist--109	198	+
Ca21chr2_C_albicans_SC5314	18575	18597	MSPC_Peak_1861	orf19.1906	orf19.1906	orf19.1907	17768-18941	Dist--222	0	+
Ca21chr2_C_albicans_SC5314	19543	19545	MSPC_Peak_1860	orf19.2119	orf19.2119		19392-19733	Dist--147	0	+
Ca21chr2_C_albicans_SC5314	22506	22513	MSPC_Peak_1857	orf19.2117	orf19.2117		22391-22731	Dist-0	0	+
Ca21chr2_C_albicans_SC5314	27561	27562	MSPC_Peak_1855	orf19.2112	orf19.2112	orf19.2113	27369-27817	Dist--25	0	+
Ca21chr2_C_albicans_SC5314	27590	27591	MSPC_Peak_1855	orf19.2112	orf19.2112	orf19.2113	27369-27817	Dist-0	0	+
Ca21chr2_C_albicans_SC5314	27655	27656	MSPC_Peak_1855	orf19.2112	orf19.2112	orf19.2113	27369-27817	Dist-0	0	+
Ca21chr2_C_albicans_SC5314	28467	28471	MSPC_Peak_1852	orf19.2111.2	orf19.2111.2		28233-29175	Dist--96	0	+
Ca21chr2_C_albicans_SC5314	30161	30162	MSPC_Peak_1849	orf19.2110	orf19.2110	orf19.2111	30072-30353	Dist--14	157	+
Ca21chr2_C_albicans_SC5314	33580	33587	MSPC_Peak_1844	orf19.2107.1	orf19.2107.1	orf19.2108	32598-34138	Dist-0	0	+
Ca21chr2_C_albicans_SC5314	34662	34663	MSPC_Peak_1842	orf19.2107	orf19.2107		34520-35305	Dist-0	306.147	-
Ca21chr2_C_albicans_SC5314	34708	34709	MSPC_Peak_1842	orf19.2107	orf19.2107		34520-35305	Dist-0	306.147	-
Ca21chr2_C_albicans_SC5314	55324	55325	MSPC_Peak_1839	orf19.2093	orf19.2093		55190-55511	Dist--88	0	-
Ca21chr2_C_albicans_SC5314	55360	55361	MSPC_Peak_1839	orf19.2093	orf19.2093		55190-55511	Dist--124	0	-
Ca21chr2_C_albicans_SC5314	74901	74902	MSPC_Peak_1834	orf19.2079	orf19.2079	orf19.2078	74781-75106	Dist-0	82	-
Ca21chr2_C_albicans_SC5314	77797	77802	MSPC_Peak_1831	orf19.2077	orf19.2077		77573-78035	Dist--327	0	+
Ca21chr2_C_albicans_SC5314	112820	112821	MSPC_Peak_1829	orf19.2060	orf19.2060	orf19.2059	110227-114151	Dist--809	0	-
Ca21chr2_C_albicans_SC5314	112847	112851	MSPC_Peak_1829	orf19.2060	orf19.2060	orf19.2059	110227-114151	Dist--836	0	-
Ca21chr2_C_albicans_SC5314	123534	123536	MSPC_Peak_1826	orf19.2054	orf19.2054		123073-123776	Dist--685	0	-
Ca21chr2_C_albicans_SC5314	127037	127040	MSPC_Peak_1823	orf19.2051	orf19.2051		126773-127327	Dist--220	0	-
Ca21chr2_C_albicans_SC5314	129835	129848	MSPC_Peak_1822	orf19.2049	orf19.2049	orf19.2050	129571-130077	Dist--251	0	+
Ca21chr2_C_albicans_SC5314	163773	163775	MSPC_Peak_1819	orf19.2023	orf19.2023		160987-167273	Dist--693	0	+
Ca21chr2_C_albicans_SC5314	170434	170448	MSPC_Peak_1817	orf19.2020	orf19.2020		168776-172323	Dist-0	0	+
Ca21chr2_C_albicans_SC5314	171018	171019	MSPC_Peak_1817	orf19.2020	orf19.2020		168776-172323	Dist-0	0	+
Ca21chr2_C_albicans_SC5314	175958	175982	MSPC_Peak_1812	tL(CAA)2	tL(CAA)2		175741-176211	Dist-0	0	-
Ca21chr2_C_albicans_SC5314	180522	180544	MSPC_Peak_1810	orf19.2013	orf19.2013	orf19.2014	180269-182444	Dist--257	0	+
Ca21chr2_C_albicans_SC5314	197942	197943	MSPC_Peak_1805	orf19.2005	orf19.2005		197800-198154	Dist-0	120.546	-
Ca21chr2_C_albicans_SC5314	198004	198005	MSPC_Peak_1805	orf19.2005	orf19.2005		197800-198154	Dist-0	120.546	-
Ca21chr2_C_albicans_SC5314	200057	200063	MSPC_Peak_1803	orf19.2005	orf19.2005		198962-201207	Dist--1643	0	-
Ca21chr2_C_albicans_SC5314	200892	200893	MSPC_Peak_1803	orf19.2005	orf19.2005		198962-201207	Dist--2478	0	-
Ca21chr2_C_albicans_SC5314	203370	203371	MSPC_Peak_1799	orf19.2003	orf19.2003	orf19.2002	203248-203538	Dist--283	0	-
Ca21chr2_C_albicans_SC5314	203398	203406	MSPC_Peak_1799	orf19.2003	orf19.2003	orf19.2002	203248-203538	Dist--311	0	-
Ca21chr2_C_albicans_SC5314	204348	204357	MSPC_Peak_1797	orf19.2002	orf19.2002	orf19.2003	203816-204642	Dist--573	0	+
Ca21chr2_C_albicans_SC5314	214823	214824	MSPC_Peak_1794	orf19.1996	orf19.1996		214611-215288	Dist--744	0	+
Ca21chr2_C_albicans_SC5314	215032	215046	MSPC_Peak_1794	orf19.1996	orf19.1996		214611-215288	Dist--522	0	+
Ca21chr2_C_albicans_SC5314	217008	217025	MSPC_Peak_1791	tL(UAA)1	tL(UAA)1		216860-217203	Dist-0	0	-
Ca21chr2_C_albicans_SC5314	221920	221934	MSPC_Peak_1788	orf19.1995	orf19.1995	orf19.1994	221629-222364	Dist--472	0	-
Ca21chr2_C_albicans_SC5314	229605	229606	MSPC_Peak_1785	orf19.1992	orf19.1992	orf19.1991	229288-230087	Dist--475	0	-
Ca21chr2_C_albicans_SC5314	229648	229649	MSPC_Peak_1785	orf19.1992	orf19.1992	orf19.1991	229288-230087	Dist--518	0	-
Ca21chr2_C_albicans_SC5314	229677	229678	MSPC_Peak_1785	orf19.1992	orf19.1992	orf19.1991	229288-230087	Dist--547	0	-
Ca21chr2_C_albicans_SC5314	236797	236800	MSPC_Peak_1782	orf19.1989	orf19.1989		236588-237048	Dist--403	0	-
Ca21chr2_C_albicans_SC5314	240730	240731	MSPC_Peak_1777	orf19.1442	orf19.1442	orf19.1441	240636-240950	Dist--413	232	+
Ca21chr2_C_albicans_SC5314	251896	251898	MSPC_Peak_1774	orf19.1446	orf19.1446		251474-253710	Dist--1389	0	-
Ca21chr2_C_albicans_SC5314	254310	254312	MSPC_Peak_1771	orf19.1448	orf19.1448	orf19.1447	254055-254525	Dist--2422	0	+
Ca21chr2_C_albicans_SC5314	256540	256562	MSPC_Peak_1769	orf19.1448	orf19.1448	orf19.1447	256380-256707	Dist--172	0	+
Ca21chr2_C_albicans_SC5314	275359	275379	MSPC_Peak_1767	orf19.1461	orf19.1461	orf19.1460	275065-275614	Dist--188	0	+
Ca21chr2_C_albicans_SC5314	279528	279537	MSPC_Peak_1761	orf19.1464	orf19.1464		279370-279814	Dist--715	0	+
Ca21chr2_C_albicans_SC5314	288125	288126	MSPC_Peak_1759	orf19.1470	orf19.1470	orf19.1471	287737-288867	Dist-0	0	-
Ca21chr2_C_albicans_SC5314	288760	288761	MSPC_Peak_1759	orf19.1470	orf19.1470	orf19.1471	287737-288867	Dist--533	0	-
Ca21chr2_C_albicans_SC5314	296392	296393	MSPC_Peak_1755	orf19.1476	orf19.1476		296170-296480	Dist--181	185	+
Ca21chr2_C_albicans_SC5314	309575	309581	MSPC_Peak_1752	orf19.1482	orf19.1482	orf19.1481	309402-309804	Dist--180	0	+
Ca21chr2_C_albicans_SC5314	313577	313604	MSPC_Peak_1749	orf19.1485	orf19.1485		313450-313814	Dist--1412	0	-
Ca21chr2_C_albicans_SC5314	315723	315728	MSPC_Peak_1746	orf19.1486	orf19.1486		315420-316202	Dist--551	0	-
Ca21chr2_C_albicans_SC5314	320409	320411	MSPC_Peak_1743	orf19.1486	orf19.1486		319936-320820	Dist--5237	0	-
Ca21chr2_C_albicans_SC5314	325830	325832	MSPC_Peak_1741	orf19.1490	orf19.1490		323269-326977	Dist--1868	0	+
Ca21chr2_C_albicans_SC5314	325855	325856	MSPC_Peak_1741	orf19.1490	orf19.1490		323269-326977	Dist--1844	0	+
Ca21chr2_C_albicans_SC5314	347418	347436	MSPC_Peak_1738	orf19.1497	orf19.1497		347245-347651	Dist--813	0	-
Ca21chr2_C_albicans_SC5314	349571	349574	MSPC_Peak_1735	orf19.1499	orf19.1499		349371-349723	Dist--1158	0	+
Ca21chr2_C_albicans_SC5314	362665	362680	MSPC_Peak_1733	orf19.1505	orf19.1505		362401-362905	Dist--729	0	-
Ca21chr2_C_albicans_SC5314	363560	363565	MSPC_Peak_1732	orf19.1505	orf19.1505		363282-363881	Dist--1624	0	-
Ca21chr2_C_albicans_SC5314	368483	368493	MSPC_Peak_1729	orf19.1508	orf19.1508		368019-368779	Dist--899	0	-
Ca21chr2_C_albicans_SC5314	368538	368539	MSPC_Peak_1729	orf19.1508	orf19.1508		368019-368779	Dist--954	0	-
Ca21chr2_C_albicans_SC5314	377107	377108	MSPC_Peak_1726	orf19.1510	orf19.1510		376921-377447	Dist--649	0	-
Ca21chr2_C_albicans_SC5314	377137	377138	MSPC_Peak_1726	orf19.1510	orf19.1510		376921-377447	Dist--679	0	-
Ca21chr2_C_albicans_SC5314	377176	377177	MSPC_Peak_1726	orf19.1510	orf19.1510		376921-377447	Dist--718	0	-
Ca21chr2_C_albicans_SC5314	386062	386063	MSPC_Peak_1721	orf19.1513	orf19.1513	orf19.1514	385916-386209	Dist--223	281	-
Ca21chr2_C_albicans_SC5314	404589	404609	MSPC_Peak_1714	orf19.1523	orf19.1523	orf19.1524	404408-404890	Dist--466	0	-
Ca21chr2_C_albicans_SC5314	448873	448883	MSPC_Peak_1603	orf19.1542	orf19.1542		448697-449044	Dist-0	0	-
Ca21chr2_C_albicans_SC5314	450788	450789	MSPC_Peak_1602	orf19.1542	orf19.1542		450650-450945	Dist--171	0	-
Ca21chr2_C_albicans_SC5314	455274	455291	MSPC_Peak_1601	orf19.1544	orf19.1544	orf19.1543	455154-455461	Dist--308	0	+
Ca21chr2_C_albicans_SC5314	471137	471138	MSPC_Peak_1600	orf19.1560	orf19.1560	orf19.1559	470911-471368	Dist--107	0	+
Ca21chr2_C_albicans_SC5314	474273	474277	MSPC_Peak_1598	orf19.1562	orf19.1562		473035-475196	Dist--410	0	+
Ca21chr2_C_albicans_SC5314	491719	491722	MSPC_Peak_1596	orf19.1570	orf19.1570	orf19.1569	491492-491980	Dist--145	0	+
Ca21chr2_C_albicans_SC5314	496214	496215	MSPC_Peak_1593	tV(AAC)1	tV(AAC)1		496072-496343	Dist-0	0	+
Ca21chr2_C_albicans_SC5314	503082	503083	MSPC_Peak_1588	orf19.1575	orf19.1575		502952-503228	Dist--319	232	+
Ca21chr2_C_albicans_SC5314	521003	521011	MSPC_Peak_1585	orf19.1584	orf19.1584		520478-521227	Dist--159	0	+
Ca21chr2_C_albicans_SC5314	523134	523135	MSPC_Peak_1581	orf19.1585	orf19.1585		522638-523969	Dist--950	0	+
Ca21chr2_C_albicans_SC5314	523755	523772	MSPC_Peak_1581	orf19.1585	orf19.1585		522638-523969	Dist--313	0	+
Ca21chr2_C_albicans_SC5314	528621	528629	MSPC_Peak_1579	orf19.1587	orf19.1587	orf19.1588	528413-528848	Dist--221	0	-
Ca21chr2_C_albicans_SC5314	572237	572238	MSPC_Peak_1571	orf19.5818	orf19.5818		572092-572665	Dist--770	127	+
Ca21chr2_C_albicans_SC5314	588026	588029	MSPC_Peak_1565	orf19.5809	orf19.5809		587424-588365	Dist--209	0	+
Ca21chr2_C_albicans_SC5314	592706	592707	MSPC_Peak_1558	orf19.5806	orf19.5806		591525-592876	Dist-0	239.253	-
Ca21chr2_C_albicans_SC5314	592728	592729	MSPC_Peak_1558	orf19.5806	orf19.5806		591525-592876	Dist-0	239.253	-
Ca21chr2_C_albicans_SC5314	593534	593541	MSPC_Peak_1554	orf19.5806	orf19.5806		593143-593710	Dist--548	0	-
Ca21chr2_C_albicans_SC5314	595011	595012	MSPC_Peak_1547	orf19.5806	orf19.5806		594773-595114	Dist--2025	51	-
Ca21chr2_C_albicans_SC5314	605647	605650	MSPC_Peak_1542	orf19.5801	orf19.5801		605451-605840	Dist--864	0	-
Ca21chr2_C_albicans_SC5314	608721	608722	MSPC_Peak_1537	orf19.5799	orf19.5799	orf19.5798	608604-609720	Dist--414	0	-
Ca21chr2_C_albicans_SC5314	609516	609524	MSPC_Peak_1537	orf19.5799	orf19.5799	orf19.5798	608604-609720	Dist--1209	0	-
Ca21chr2_C_albicans_SC5314	610606	610608	MSPC_Peak_1533	orf19.5798	orf19.5798	orf19.5799	610438-610775	Dist--151	0	+
Ca21chr2_C_albicans_SC5314	613789	613805	MSPC_Peak_1530	orf19.5797	orf19.5797		613628-613988	Dist--259	0	+
Ca21chr2_C_albicans_SC5314	619860	619861	MSPC_Peak_1527	orf19.5792	orf19.5792	orf19.5791	619730-620037	Dist--73	0	-
Ca21chr2_C_albicans_SC5314	620729	620733	MSPC_Peak_1523	orf19.5791	orf19.5791	orf19.5792	620555-620876	Dist--218	0	+
Ca21chr2_C_albicans_SC5314	624471	624472	MSPC_Peak_1518	orf19.5788	orf19.5788	orf19.5789	624368-625427	Dist-0	65	+
Ca21chr2_C_albicans_SC5314	626107	626108	MSPC_Peak_1514	orf19.5788	orf19.5788	orf19.5789	625784-626314	Dist-0	84	+
Ca21chr2_C_albicans_SC5314	629769	629785	MSPC_Peak_1510	orf19.5784	orf19.5784		629259-629953	Dist--1007	0	+
Ca21chr2_C_albicans_SC5314	636354	636359	MSPC_Peak_1507	orf19.5782	orf19.5782		636150-636493	Dist--79	0	-
Ca21chr2_C_albicans_SC5314	655444	655452	MSPC_Peak_1504	orf19.910	orf19.910	orf19.5776	655210-655599	Dist--155	0	+
Ca21chr2_C_albicans_SC5314	658659	658669	MSPC_Peak_1499	orf19.5776	orf19.5776	orf19.910	658482-658812	Dist--4438	0	-
Ca21chr2_C_albicans_SC5314	661164	661171	MSPC_Peak_1496	orf19.909	orf19.909		660311-661487	Dist--1044	0	-
Ca21chr2_C_albicans_SC5314	662129	662130	MSPC_Peak_1492	orf19.909	orf19.909		661818-662348	Dist--2009	0	-
Ca21chr2_C_albicans_SC5314	662192	662193	MSPC_Peak_1492	orf19.909	orf19.909		661818-662348	Dist--2072	0	-
Ca21chr2_C_albicans_SC5314	662214	662215	MSPC_Peak_1492	orf19.909	orf19.909		661818-662348	Dist--2094	0	-
Ca21chr2_C_albicans_SC5314	662776	662789	MSPC_Peak_1489	orf19.909	orf19.909		662625-663000	Dist--2656	0	-
Ca21chr2_C_albicans_SC5314	676228	676229	MSPC_Peak_1484	orf19.903	orf19.903		675437-677104	Dist-0	0	+
Ca21chr2_C_albicans_SC5314	676328	676329	MSPC_Peak_1484	orf19.903	orf19.903		675437-677104	Dist-0	0	+
Ca21chr2_C_albicans_SC5314	676356	676357	MSPC_Peak_1484	orf19.903	orf19.903		675437-677104	Dist-0	0	+
Ca21chr2_C_albicans_SC5314	693074	693075	MSPC_Peak_1476	orf19.894	orf19.894	orf19.895	692979-693254	Dist--2	229	+
Ca21chr2_C_albicans_SC5314	695408	695412	MSPC_Peak_1471	orf19.893	orf19.893		695224-695547	Dist--427	0	+
Ca21chr2_C_albicans_SC5314	700585	700586	MSPC_Peak_1466	orf19.889	orf19.889		700460-701166	Dist--308	306	+
Ca21chr2_C_albicans_SC5314	706788	706819	MSPC_Peak_1462	orf19.886	orf19.886		706554-707005	Dist-0	0	+
Ca21chr2_C_albicans_SC5314	709919	709927	MSPC_Peak_1458	orf19.882	orf19.882		709782-710063	Dist--302	0	-
Ca21chr2_C_albicans_SC5314	719444	719462	MSPC_Peak_1456	orf19.876	orf19.876		718955-720220	Dist--191	0	+
Ca21chr2_C_albicans_SC5314	726843	726848	MSPC_Peak_1453	orf19.872	orf19.872	orf19.871	726615-727861	Dist--251	0	-
Ca21chr2_C_albicans_SC5314	726896	726897	MSPC_Peak_1453	orf19.872	orf19.872	orf19.871	726615-727861	Dist--304	0	-
Ca21chr2_C_albicans_SC5314	727737	727738	MSPC_Peak_1453	orf19.871	orf19.871	orf19.872	726615-727861	Dist--696	0	+
Ca21chr2_C_albicans_SC5314	732482	732484	MSPC_Peak_1449	orf19.872	orf19.872	orf19.871	731816-732932	Dist--5890	0	-
Ca21chr2_C_albicans_SC5314	735811	735820	MSPC_Peak_1445	orf19.872	orf19.872	orf19.871	734847-740087	Dist--9219	0	-
Ca21chr2_C_albicans_SC5314	737705	737712	MSPC_Peak_1445	orf19.867	orf19.867		734847-740087	Dist--9572	0	+
Ca21chr2_C_albicans_SC5314	738854	738866	MSPC_Peak_1445	orf19.867	orf19.867		734847-740087	Dist--8418	0	+
Ca21chr2_C_albicans_SC5314	739560	739561	MSPC_Peak_1445	orf19.867	orf19.867		734847-740087	Dist--7723	0	+
Ca21chr2_C_albicans_SC5314	742959	742960	MSPC_Peak_1442	orf19.868	orf19.868		742592-743475	Dist--494	0	-
Ca21chr2_C_albicans_SC5314	742993	742999	MSPC_Peak_1442	orf19.868	orf19.868		742592-743475	Dist--528	0	-
Ca21chr2_C_albicans_SC5314	745344	745351	MSPC_Peak_1438	orf19.867	orf19.867		744087-745613	Dist--1933	0	+
Ca21chr2_C_albicans_SC5314	746983	746986	MSPC_Peak_1435	orf19.867	orf19.867		746790-747165	Dist--298	0	+
Ca21chr2_C_albicans_SC5314	749282	749283	MSPC_Peak_1432	orf19.866	orf19.866		749000-749656	Dist--597	0	+
Ca21chr2_C_albicans_SC5314	749341	749355	MSPC_Peak_1432	orf19.866	orf19.866		749000-749656	Dist--525	0	+
Ca21chr2_C_albicans_SC5314	762001	762013	MSPC_Peak_1428	orf19.857	orf19.857		761793-762278	Dist--1489	0	+
Ca21chr2_C_albicans_SC5314	766426	766428	MSPC_Peak_1424	orf19.856	orf19.856		766220-766659	Dist--224	0	+
Ca21chr2_C_albicans_SC5314	771845	771866	MSPC_Peak_1419	tE(CUC)1	tE(CUC)1		771663-772337	Dist-0	0	+
Ca21chr2_C_albicans_SC5314	779783	779805	MSPC_Peak_1411	orf19.851	orf19.851	orf19.850	779599-780022	Dist--302	0	-
Ca21chr2_C_albicans_SC5314	781202	781211	MSPC_Peak_1407	orf19.850	orf19.850	orf19.851	780850-781507	Dist--1102	0	+
Ca21chr2_C_albicans_SC5314	783962	783971	MSPC_Peak_1404	orf19.849	orf19.849		783769-784582	Dist--2015	0	+
Ca21chr2_C_albicans_SC5314	785222	785237	MSPC_Peak_1399	orf19.849	orf19.849		785039-785377	Dist--749	0	+
Ca21chr2_C_albicans_SC5314	788830	788834	MSPC_Peak_1395	orf19.848	orf19.848		788503-789190	Dist--783	0	+
Ca21chr2_C_albicans_SC5314	790325	790348	MSPC_Peak_1390	tR(UCU)2	tR(UCU)2		790095-790594	Dist-0	0	+
Ca21chr2_C_albicans_SC5314	805429	805446	MSPC_Peak_1386	orf19.840	orf19.840		804392-805926	Dist--116	0	-
Ca21chr2_C_albicans_SC5314	805484	805485	MSPC_Peak_1386	orf19.840	orf19.840		804392-805926	Dist--171	0	-
Ca21chr2_C_albicans_SC5314	806988	806999	MSPC_Peak_1381	orf19.838.1	orf19.838.1		806255-807143	Dist--132	0	-
Ca21chr2_C_albicans_SC5314	810482	810483	MSPC_Peak_1375	tR(UCU)3	tR(UCU)3		809782-810831	Dist-0	0	+
Ca21chr2_C_albicans_SC5314	810504	810526	MSPC_Peak_1375	tF(GAA)3	tF(GAA)3		809782-810831	Dist-0	0	+
Ca21chr2_C_albicans_SC5314	828721	828724	MSPC_Peak_1372	orf19.829	orf19.829	orf19.828	828134-828943	Dist--832	0	-
Ca21chr2_C_albicans_SC5314	829669	829673	MSPC_Peak_1366	orf19.828	orf19.828	orf19.829	829397-829931	Dist--844	0	+
Ca21chr2_C_albicans_SC5314	832160	832161	MSPC_Peak_1362	orf19.827.1	orf19.827.1		831943-832764	Dist-0	0	+
Ca21chr2_C_albicans_SC5314	832233	832234	MSPC_Peak_1362	orf19.827.1	orf19.827.1		831943-832764	Dist-0	0	+
Ca21chr2_C_albicans_SC5314	838212	838213	MSPC_Peak_1357	orf19.822	orf19.822		838054-839349	Dist-0	0	-
Ca21chr2_C_albicans_SC5314	839067	839089	MSPC_Peak_1357	orf19.822	orf19.822		838054-839349	Dist--308	0	-
Ca21chr2_C_albicans_SC5314	839193	839194	MSPC_Peak_1357	orf19.820	orf19.820		838054-839349	Dist-0	0	-
Ca21chr2_C_albicans_SC5314	847530	847535	MSPC_Peak_1353	orf19.816	orf19.816		847287-847783	Dist--790	0	-
Ca21chr2_C_albicans_SC5314	854778	854782	MSPC_Peak_1348	orf19.815	orf19.815		853756-855208	Dist--1376	0	-
Ca21chr2_C_albicans_SC5314	858103	858104	MSPC_Peak_1343	SNRNAU2	SNRNAU2		857689-858629	Dist--58	0	-
Ca21chr2_C_albicans_SC5314	858498	858515	MSPC_Peak_1343	orf19.813	orf19.813	orf19.814	857689-858629	Dist--178	0	+
Ca21chr2_C_albicans_SC5314	877398	877399	MSPC_Peak_1338	orf19.804	orf19.804		877222-877522	Dist-0	184	-
Ca21chr2_C_albicans_SC5314	880719	880720	MSPC_Peak_1327	orf19.801	orf19.801	orf19.802	880537-880867	Dist--159	0	+
Ca21chr2_C_albicans_SC5314	897628	897633	MSPC_Peak_1321	orf19.792	orf19.792		897269-897746	Dist--264	0	+
Ca21chr2_C_albicans_SC5314	901475	901477	MSPC_Peak_1317	orf19.1592	orf19.1592	orf19.1591	901231-901658	Dist-0	0	-
Ca21chr2_C_albicans_SC5314	920133	920134	MSPC_Peak_1310	orf19.4513	orf19.4513		919949-920263	Dist--763	300	+
Ca21chr2_C_albicans_SC5314	946728	946731	MSPC_Peak_1305	orf19.4499	orf19.4499		946557-946869	Dist--301	0	+
Ca21chr2_C_albicans_SC5314	958524	958525	MSPC_Peak_1299	orf19.4491	orf19.4491		958359-958632	Dist--168	209	+
Ca21chr2_C_albicans_SC5314	961683	961684	MSPC_Peak_1293	orf19.4490	orf19.4490	orf19.4488	961204-961937	Dist-0	178.379	-
Ca21chr2_C_albicans_SC5314	961782	961783	MSPC_Peak_1293	orf19.4490	orf19.4490	orf19.4488	961204-961937	Dist-0	178.379	-
Ca21chr2_C_albicans_SC5314	962328	962337	MSPC_Peak_1288	orf19.4490	orf19.4490	orf19.4488	962164-962556	Dist--332	0	-
Ca21chr2_C_albicans_SC5314	964036	964037	MSPC_Peak_1283	snR189b	snR189b		963870-964388	Dist--567	0	-
Ca21chr2_C_albicans_SC5314	964058	964061	MSPC_Peak_1283	snR189b	snR189b		963870-964388	Dist--589	0	-
Ca21chr2_C_albicans_SC5314	965151	965152	MSPC_Peak_1279	orf19.4488	orf19.4488	orf19.4490	965043-965386	Dist--351	0	+
Ca21chr2_C_albicans_SC5314	965215	965216	MSPC_Peak_1279	orf19.4488	orf19.4488	orf19.4490	965043-965386	Dist--287	0	+
Ca21chr2_C_albicans_SC5314	980150	980165	MSPC_Peak_1274	orf19.149	orf19.149	orf19.147	979945-980350	Dist-0	0	+
Ca21chr2_C_albicans_SC5314	994605	994606	MSPC_Peak_1271	orf19.193	orf19.193	orf19.192	994366-995139	Dist--377	0	-
Ca21chr2_C_albicans_SC5314	994915	994935	MSPC_Peak_1271	orf19.192	orf19.192	orf19.193	994366-995139	Dist--490	0	+
Ca21chr2_C_albicans_SC5314	1015318	1015322	MSPC_Peak_1267	orf19.4125	orf19.4125	orf19.4127	1015159-1015471	Dist--589	0	+
Ca21chr2_C_albicans_SC5314	1024270	1024278	MSPC_Peak_1262	tD(GUC)5	tD(GUC)5		1023833-1025057	Dist--116	0	-
Ca21chr2_C_albicans_SC5314	1027228	1027236	MSPC_Peak_1258	tG(GCC)3	tG(GCC)3		1026433-1027462	Dist-0	0	+
Ca21chr2_C_albicans_SC5314	1029987	1029988	MSPC_Peak_1254	orf19.3523	orf19.3523		1029907-1030388	Dist--301	0	-
Ca21chr2_C_albicans_SC5314	1030016	1030017	MSPC_Peak_1254	orf19.3523	orf19.3523		1029907-1030388	Dist--330	0	-
Ca21chr2_C_albicans_SC5314	1035470	1035473	MSPC_Peak_1245	orf19.3528	orf19.3528	orf19.3529	1035253-1035752	Dist--170	0	-
Ca21chr2_C_albicans_SC5314	1036301	1036321	MSPC_Peak_1241	orf19.3529	orf19.3529	orf19.3528	1036090-1036460	Dist--402	0	+
Ca21chr2_C_albicans_SC5314	1042556	1042557	MSPC_Peak_1236	tT(AGU)4	tT(AGU)4		1041982-1042860	Dist-0	0	+
Ca21chr2_C_albicans_SC5314	1042583	1042586	MSPC_Peak_1236	tT(AGU)4	tT(AGU)4		1041982-1042860	Dist-0	0	+
Ca21chr2_C_albicans_SC5314	1048514	1048515	MSPC_Peak_1231	orf19.3537	orf19.3537	orf19.3538	1048361-1048664	Dist--188	0	-
Ca21chr2_C_albicans_SC5314	1077499	1077515	MSPC_Peak_1229	tQ(UUG)3	tQ(UUG)3		1077270-1077786	Dist-0	0	-
Ca21chr2_C_albicans_SC5314	1078802	1078803	MSPC_Peak_1222	orf19.3554	orf19.3554		1078486-1078932	Dist-0	87	-
Ca21chr2_C_albicans_SC5314	1079819	1079831	MSPC_Peak_1218	orf19.3554	orf19.3554		1079673-1080164	Dist--677	0	-
Ca21chr2_C_albicans_SC5314	1079886	1079887	MSPC_Peak_1218	orf19.3554	orf19.3554		1079673-1080164	Dist--744	0	-
Ca21chr2_C_albicans_SC5314	1081259	1081278	MSPC_Peak_1215	orf19.3554	orf19.3554		1081135-1082830	Dist--2117	0	-
Ca21chr2_C_albicans_SC5314	1082158	1082170	MSPC_Peak_1215	orf19.3555	orf19.3555		1081135-1082830	Dist--1719	0	+
Ca21chr2_C_albicans_SC5314	1104736	1104758	MSPC_Peak_1209	orf19.3568	orf19.3568	orf19.3569	1104598-1104907	Dist--540	0	-
Ca21chr2_C_albicans_SC5314	1110294	1110313	MSPC_Peak_1204	orf19.3572.3	orf19.3572.3		1110054-1110597	Dist--216	0	+
Ca21chr2_C_albicans_SC5314	1112312	1112320	MSPC_Peak_1198	tI(AAU)3	tI(AAU)3		1112034-1112556	Dist-0	0	-
Ca21chr2_C_albicans_SC5314	1112343	1112344	MSPC_Peak_1198	tI(AAU)3	tI(AAU)3		1112034-1112556	Dist-0	0	-
Ca21chr2_C_albicans_SC5314	1117910	1117911	MSPC_Peak_1194	orf19.3574	orf19.3574	orf19.3575	1117776-1118207	Dist--741	0	-
Ca21chr2_C_albicans_SC5314	1117945	1117946	MSPC_Peak_1194	orf19.3574	orf19.3574	orf19.3575	1117776-1118207	Dist--776	0	-
Ca21chr2_C_albicans_SC5314	1117983	1117984	MSPC_Peak_1194	orf19.3575	orf19.3575	orf19.3574	1117776-1118207	Dist--763	0	+
Ca21chr2_C_albicans_SC5314	1119107	1119108	MSPC_Peak_1189	orf19.3575	orf19.3575	orf19.3574	1118477-1120533	Dist-0	0	+
Ca21chr2_C_albicans_SC5314	1119246	1119247	MSPC_Peak_1189	orf19.3575	orf19.3575	orf19.3574	1118477-1120533	Dist-0	0	+
Ca21chr2_C_albicans_SC5314	1119832	1119833	MSPC_Peak_1189	orf19.3575	orf19.3575	orf19.3574	1118477-1120533	Dist-0	0	+
Ca21chr2_C_albicans_SC5314	1124767	1124769	MSPC_Peak_1186	orf19.3581	orf19.3581	orf19.3582	1124631-1125165	Dist-0	0	-
Ca21chr2_C_albicans_SC5314	1132382	1132383	MSPC_Peak_1176	orf19.6869	orf19.6869	orf19.6871	1132262-1132539	Dist--381	263	-
Ca21chr2_C_albicans_SC5314	1133152	1133165	MSPC_Peak_1167	orf19.6869	orf19.6869	orf19.6871	1132907-1133639	Dist--1151	0	-
Ca21chr2_C_albicans_SC5314	1134304	1134305	MSPC_Peak_1154	orf19.6871	orf19.6871	orf19.6869	1134094-1134897	Dist--786	0	+
Ca21chr2_C_albicans_SC5314	1134665	1134667	MSPC_Peak_1154	orf19.6871	orf19.6871	orf19.6869	1134094-1134897	Dist--424	0	+
Ca21chr2_C_albicans_SC5314	1142953	1142966	MSPC_Peak_1146	orf19.6873.1	orf19.6873.1	orf19.6873	1141416-1143221	Dist--334	0	+
Ca21chr2_C_albicans_SC5314	1143963	1143965	MSPC_Peak_1137	tS(AGA)4	tS(AGA)4		1143732-1144688	Dist-0	0	-
Ca21chr2_C_albicans_SC5314	1143986	1143987	MSPC_Peak_1137	tS(AGA)4	tS(AGA)4		1143732-1144688	Dist-0	0	-
Ca21chr2_C_albicans_SC5314	1146678	1146694	MSPC_Peak_1128	tS(AGA)4	tS(AGA)4		1145019-1148393	Dist--2659	0	-
Ca21chr2_C_albicans_SC5314	1149468	1149481	MSPC_Peak_1119	orf19.6874	orf19.6874		1149050-1149876	Dist--618	0	+
Ca21chr2_C_albicans_SC5314	1165197	1165205	MSPC_Peak_1113	orf19.6882	orf19.6882	orf19.6881	1164901-1168822	Dist--297	0	+
Ca21chr2_C_albicans_SC5314	1165255	1165256	MSPC_Peak_1113	orf19.6882	orf19.6882	orf19.6881	1164901-1168822	Dist--246	0	+
Ca21chr2_C_albicans_SC5314	1168278	1168282	MSPC_Peak_1113	orf19.6882.1	orf19.6882.1		1164901-1168822	Dist--204	0	-
Ca21chr2_C_albicans_SC5314	1170115	1170131	MSPC_Peak_1105	orf19.6883	orf19.6883		1169920-1170370	Dist--277	0	-
Ca21chr2_C_albicans_SC5314	1170165	1170166	MSPC_Peak_1105	orf19.6883	orf19.6883		1169920-1170370	Dist--327	0	-
Ca21chr2_C_albicans_SC5314	1176591	1176606	MSPC_Peak_1097	orf19.6887	orf19.6887	orf19.6888	1176458-1176785	Dist--177	0	-
Ca21chr2_C_albicans_SC5314	1200907	1200913	MSPC_Peak_1088	orf19.5210	orf19.5210	orf19.5210.1	1200752-1201066	Dist--250	0	-
Ca21chr2_C_albicans_SC5314	1202127	1202129	MSPC_Peak_1082	orf19.5210	orf19.5210	orf19.5210.1	1201913-1202779	Dist--1470	0	-
Ca21chr2_C_albicans_SC5314	1202273	1202274	MSPC_Peak_1082	orf19.5210	orf19.5210	orf19.5210.1	1201913-1202779	Dist--1616	0	-
Ca21chr2_C_albicans_SC5314	1208755	1208756	MSPC_Peak_1073	orf19.5213	orf19.5213		1208598-1208958	Dist-0	0	+
Ca21chr2_C_albicans_SC5314	1208806	1208807	MSPC_Peak_1073	orf19.5213	orf19.5213		1208598-1208958	Dist-0	0	+
Ca21chr2_C_albicans_SC5314	1231415	1231419	MSPC_Peak_1063	orf19.4118	orf19.4118		1230976-1232309	Dist--1424	0	+
Ca21chr2_C_albicans_SC5314	1233038	1233047	MSPC_Peak_1050	orf19.4118	orf19.4118		1232890-1234749	Dist-0	309.187	+
Ca21chr2_C_albicans_SC5314	1233087	1233088	MSPC_Peak_1050	orf19.4118	orf19.4118		1232890-1234749	Dist-0	309.187	+
Ca21chr2_C_albicans_SC5314	1234265	1234266	MSPC_Peak_1050	orf19.4118	orf19.4118		1232890-1234749	Dist-0	309.187	+
Ca21chr2_C_albicans_SC5314	1237956	1237967	MSPC_Peak_1041	tM(CAU)3	tM(CAU)3		1237799-1238141	Dist-0	0	-
Ca21chr2_C_albicans_SC5314	1245864	1245879	MSPC_Peak_1032	orf19.4109	orf19.4109		1245593-1246006	Dist--276	0	+
Ca21chr2_C_albicans_SC5314	1284419	1284434	MSPC_Peak_1025	orf19.5495	orf19.5495	orf19.5493	1284212-1284632	Dist--910	0	+
Ca21chr2_C_albicans_SC5314	1309140	1309145	MSPC_Peak_1006	orf19.20	orf19.20		1308699-1309354	Dist--918	0	-
Ca21chr2_C_albicans_SC5314	1314423	1314427	MSPC_Peak_998	orf19.23	orf19.23	orf19.22.1	1314203-1314582	Dist--403	0	+
Ca21chr2_C_albicans_SC5314	1316836	1316843	MSPC_Peak_987	orf19.24	orf19.24		1316240-1317061	Dist--386	0	+
Ca21chr2_C_albicans_SC5314	1317566	1317572	MSPC_Peak_978	orf19.24	orf19.24		1317391-1317760	Dist-0	0	+
Ca21chr2_C_albicans_SC5314	1321551	1321581	MSPC_Peak_969	tI(AAU)1	tI(AAU)1		1321356-1321738	Dist-0	0	+
Ca21chr2_C_albicans_SC5314	1332328	1332337	MSPC_Peak_959	snR8b	snR8b		1331994-1333866	Dist--233	0	+
Ca21chr2_C_albicans_SC5314	1332375	1332376	MSPC_Peak_959	snR8b	snR8b		1331994-1333866	Dist--194	0	+
Ca21chr2_C_albicans_SC5314	1339770	1339785	MSPC_Peak_949	orf19.35	orf19.35		1338173-1340201	Dist--1365	0	+
Ca21chr2_C_albicans_SC5314	1339841	1339842	MSPC_Peak_949	orf19.35	orf19.35		1338173-1340201	Dist--1308	0	+
Ca21chr2_C_albicans_SC5314	1344936	1344937	MSPC_Peak_940	orf19.36	orf19.36	orf19.35.1	1344800-1345079	Dist--2078	0	+
Ca21chr2_C_albicans_SC5314	1349441	1349454	MSPC_Peak_930	orf19.35.1	orf19.35.1	orf19.36	1349028-1349687	Dist--3997	0	-
Ca21chr2_C_albicans_SC5314	1362474	1362475	MSPC_Peak_921	orf19.1223	orf19.1223		1362299-1363561	Dist--2441	0	-
Ca21chr2_C_albicans_SC5314	1362560	1362561	MSPC_Peak_921	orf19.1223	orf19.1223		1362299-1363561	Dist--2527	0	-
Ca21chr2_C_albicans_SC5314	1363361	1363364	MSPC_Peak_921	orf19.1224	orf19.1224		1362299-1363561	Dist--1855	0	+
Ca21chr2_C_albicans_SC5314	1364312	1364334	MSPC_Peak_910	orf19.1224	orf19.1224		1364043-1364879	Dist--885	0	+
Ca21chr2_C_albicans_SC5314	1365725	1365726	MSPC_Peak_896	orf19.1224	orf19.1224		1365384-1365798	Dist-0	86	+
Ca21chr2_C_albicans_SC5314	1366457	1366460	MSPC_Peak_886	orf19.3152	orf19.3152		1366284-1366672	Dist--5297	0	+
Ca21chr2_C_albicans_SC5314	1366487	1366488	MSPC_Peak_886	orf19.3152	orf19.3152		1366284-1366672	Dist--5269	0	+
Ca21chr2_C_albicans_SC5314	1377909	1377915	MSPC_Peak_877	orf19.3149	orf19.3149		1377561-1378658	Dist--1596	0	+
Ca21chr2_C_albicans_SC5314	1377989	1377990	MSPC_Peak_877	orf19.3149	orf19.3149		1377561-1378658	Dist--1521	0	+
Ca21chr2_C_albicans_SC5314	1379589	1379590	MSPC_Peak_866	orf19.3149	orf19.3149		1379210-1380340	Dist-0	0	+
Ca21chr2_C_albicans_SC5314	1379620	1379624	MSPC_Peak_866	orf19.3149	orf19.3149		1379210-1380340	Dist-0	0	+
Ca21chr2_C_albicans_SC5314	1381526	1381541	MSPC_Peak_857	orf19.3148	orf19.3148		1381355-1381871	Dist--1773	0	+
Ca21chr2_C_albicans_SC5314	1395665	1395666	MSPC_Peak_848	orf19.2232	orf19.2232		1395471-1396863	Dist-0	0	-
Ca21chr2_C_albicans_SC5314	1395808	1395809	MSPC_Peak_848	orf19.2232	orf19.2232		1395471-1396863	Dist-0	0	-
Ca21chr2_C_albicans_SC5314	1396718	1396735	MSPC_Peak_848	orf19.2232	orf19.2232		1395471-1396863	Dist--200	0	-
Ca21chr2_C_albicans_SC5314	1405419	1405423	MSPC_Peak_831	orf19.2238	orf19.2238		1405233-1405684	Dist--1927	0	+
Ca21chr2_C_albicans_SC5314	1415242	1415243	MSPC_Peak_815	orf19.2242	orf19.2242		1415133-1415433	Dist-0	157	-
Ca21chr2_C_albicans_SC5314	1417059	1417083	MSPC_Peak_805	orf19.2244	orf19.2244	orf19.2245	1416874-1417361	Dist--356	0	-
Ca21chr2_C_albicans_SC5314	1429733	1429734	MSPC_Peak_795	orf19.2251	orf19.2251		1429595-1429886	Dist-0	0	+
Ca21chr2_C_albicans_SC5314	1455997	1456014	MSPC_Peak_785	orf19.2268	orf19.2268	orf19.2269	1455827-1456189	Dist--463	0	-
Ca21chr2_C_albicans_SC5314	1482637	1482650	MSPC_Peak_777	orf19.2285	orf19.2285		1482449-1482890	Dist--146	0	+
Ca21chr2_C_albicans_SC5314	1498464	1498465	MSPC_Peak_765	orf19.1902	orf19.1902		1498007-1498540	Dist--141	106	+
Ca21chr2_C_albicans_SC5314	1506741	1506775	MSPC_Peak_753	orf19.1896	orf19.1896		1506595-1506980	Dist--210	0	+
Ca21chr2_C_albicans_SC5314	1545804	1545805	MSPC_Peak_737	orf19.1868	orf19.1868		1545569-1545883	Dist--326	98	+
Ca21chr2_C_albicans_SC5314	1558154	1558159	MSPC_Peak_728	orf19.1861	orf19.1861	orf19.1862	1557868-1558265	Dist--198	0	+
Ca21chr2_C_albicans_SC5314	1573883	1573888	MSPC_Peak_718	orf19.2210	orf19.2210	orf19.2209	1573702-1574184	Dist-0	0	-
Ca21chr2_C_albicans_SC5314	1573909	1573910	MSPC_Peak_718	orf19.2210	orf19.2210	orf19.2209	1573702-1574184	Dist-0	0	-
Ca21chr2_C_albicans_SC5314	1575780	1575786	MSPC_Peak_706	orf19.2210	orf19.2210	orf19.2209	1574563-1576279	Dist--1419	0	-
Ca21chr2_C_albicans_SC5314	1585321	1585327	MSPC_Peak_695	orf19.2204.2	orf19.2204.2		1585160-1585515	Dist--505	0	+
Ca21chr2_C_albicans_SC5314	1587202	1587205	MSPC_Peak_687	orf19.2204	orf19.2204		1586943-1587354	Dist--490	0	+
Ca21chr2_C_albicans_SC5314	1594976	1594979	MSPC_Peak_677	orf19.2199	orf19.2199	orf19.2198	1594435-1595381	Dist--619	0	-
Ca21chr2_C_albicans_SC5314	1600487	1600494	MSPC_Peak_669	tM(CAU)2	tM(CAU)2		1600312-1600699	Dist-0	0	-
Ca21chr2_C_albicans_SC5314	1602464	1602467	MSPC_Peak_657	orf19.2194	orf19.2194	orf19.2195	1602216-1602648	Dist--195	0	+
Ca21chr2_C_albicans_SC5314	1607885	1607905	MSPC_Peak_641	orf19.2192	orf19.2192		1605925-1611900	Dist--531	0	+
Ca21chr2_C_albicans_SC5314	1608649	1608650	MSPC_Peak_641	orf19.2192	orf19.2192		1605925-1611900	Dist-0	0	+
Ca21chr2_C_albicans_SC5314	1613719	1613720	MSPC_Peak_623	orf19.2190	orf19.2190		1613556-1613930	Dist-0	242	-
Ca21chr2_C_albicans_SC5314	1614677	1614678	MSPC_Peak_606	orf19.2190	orf19.2190		1614562-1614852	Dist-0	127	-
Ca21chr2_C_albicans_SC5314	1620335	1620336	MSPC_Peak_595	tI(AAU)2	tI(AAU)2		1619832-1620554	Dist-0	0	+
Ca21chr2_C_albicans_SC5314	1620359	1620366	MSPC_Peak_595	tI(AAU)2	tI(AAU)2		1619832-1620554	Dist-0	0	+
Ca21chr2_C_albicans_SC5314	1621664	1621676	MSPC_Peak_587	tA(AGC)1	tA(AGC)1		1621473-1621849	Dist-0	0	+
Ca21chr2_C_albicans_SC5314	1625125	1625126	MSPC_Peak_578	orf19.2182	orf19.2182	orf19.2183	1624971-1625259	Dist-0	0	+
Ca21chr2_C_albicans_SC5314	1634275	1634276	MSPC_Peak_569	orf19.2179.2	orf19.2179.2		1633149-1634512	Dist--155	0	-
Ca21chr2_C_albicans_SC5314	1634305	1634306	MSPC_Peak_569	orf19.2179.2	orf19.2179.2		1633149-1634512	Dist--185	0	-
Ca21chr2_C_albicans_SC5314	1638051	1638064	MSPC_Peak_558	RPR1	RPR1		1637076-1638399	Dist-0	0	+
Ca21chr2_C_albicans_SC5314	1641751	1641752	MSPC_Peak_547	orf19.2177	orf19.2177	orf19.2176	1641627-1641900	Dist-0	0	+
Ca21chr2_C_albicans_SC5314	1645944	1645947	MSPC_Peak_538	orf19.2173	orf19.2173		1645535-1646221	Dist--260	0	+
Ca21chr2_C_albicans_SC5314	1653261	1653265	MSPC_Peak_529	orf19.2170	orf19.2170	orf19.2169	1652597-1653677	Dist--1007	0	-
Ca21chr2_C_albicans_SC5314	1664830	1664831	MSPC_Peak_520	orf19.2164.1	orf19.2164.1	orf19.2219	1664689-1664968	Dist--901	0	-
Ca21chr2_C_albicans_SC5314	1676425	1676439	MSPC_Peak_507	orf19.1354	orf19.1354		1675533-1678712	Dist-0	0	-
Ca21chr2_C_albicans_SC5314	1676499	1676500	MSPC_Peak_507	orf19.1354	orf19.1354		1675533-1678712	Dist-0	0	-
Ca21chr2_C_albicans_SC5314	1680584	1680586	MSPC_Peak_497	orf19.1351	orf19.1351	orf19.1350	1679974-1680776	Dist--645	0	-
Ca21chr2_C_albicans_SC5314	1691065	1691076	MSPC_Peak_485	orf19.1435	orf19.1435		1690403-1692280	Dist-0	0	-
Ca21chr2_C_albicans_SC5314	1691776	1691777	MSPC_Peak_485	orf19.1435	orf19.1435		1690403-1692280	Dist-0	0	-
Ca21chr2_C_albicans_SC5314	1697679	1697680	MSPC_Peak_478	orf19.1433.1	orf19.1433.1	orf19.3639	1697544-1697856	Dist--829	0	-
Ca21chr2_C_albicans_SC5314	1697707	1697708	MSPC_Peak_478	orf19.1433.1	orf19.1433.1	orf19.3639	1697544-1697856	Dist--857	0	-
Ca21chr2_C_albicans_SC5314	1698883	1698886	MSPC_Peak_457	orf19.3639	orf19.3639	orf19.1433.1	1698715-1699041	Dist--439	0	+
Ca21chr2_C_albicans_SC5314	1701993	1701994	MSPC_Peak_446	orf19.3638	orf19.3638	orf19.3637	1701781-1702221	Dist--515	0	-
Ca21chr2_C_albicans_SC5314	1702019	1702036	MSPC_Peak_446	orf19.3638	orf19.3638	orf19.3637	1701781-1702221	Dist--541	0	-
Ca21chr2_C_albicans_SC5314	1735919	1735926	MSPC_Peak_433	orf19.3622	orf19.3622		1735734-1736134	Dist--955	0	+
Ca21chr2_C_albicans_SC5314	1742522	1742543	MSPC_Peak_424	orf19.3618	orf19.3618		1742283-1742919	Dist--4491	0	+
Ca21chr2_C_albicans_SC5314	1744728	1744734	MSPC_Peak_413	orf19.3618	orf19.3618		1744438-1745036	Dist--2300	0	+
Ca21chr2_C_albicans_SC5314	1746080	1746085	MSPC_Peak_404	orf19.3618	orf19.3618		1745692-1746718	Dist--949	0	+
Ca21chr2_C_albicans_SC5314	1758288	1758289	MSPC_Peak_394	orf19.3612	orf19.3612	orf19.3611	1758115-1758451	Dist--199	0	-
Ca21chr2_C_albicans_SC5314	1792972	1792973	MSPC_Peak_384	orf19.3586	orf19.3586	orf19.3589	1792690-1793389	Dist--440	0	+
Ca21chr2_C_albicans_SC5314	1793163	1793164	MSPC_Peak_384	orf19.3586	orf19.3586	orf19.3589	1792690-1793389	Dist--249	0	+
Ca21chr2_C_albicans_SC5314	1793189	1793190	MSPC_Peak_384	orf19.3586	orf19.3586	orf19.3589	1792690-1793389	Dist--223	0	+
Ca21chr2_C_albicans_SC5314	1797012	1797013	MSPC_Peak_373	orf19.225	orf19.225	orf19.223	1796815-1797236	Dist--563	0	-
Ca21chr2_C_albicans_SC5314	1802355	1802363	MSPC_Peak_366	orf19.220	orf19.220		1802004-1803464	Dist--613	0	-
Ca21chr2_C_albicans_SC5314	1804049	1804051	MSPC_Peak_357	orf19.220	orf19.220		1803866-1804282	Dist--2307	0	-
Ca21chr2_C_albicans_SC5314	1807534	1807537	MSPC_Peak_346	orf19.218	orf19.218		1806162-1808816	Dist-0	0	+
Ca21chr2_C_albicans_SC5314	1811933	1811934	MSPC_Peak_338	orf19.216.1	orf19.216.1		1811271-1812196	Dist--677	0	+
Ca21chr2_C_albicans_SC5314	1811977	1811983	MSPC_Peak_338	orf19.216.1	orf19.216.1		1811271-1812196	Dist--628	0	+
Ca21chr2_C_albicans_SC5314	1814786	1814787	MSPC_Peak_327	orf19.216	orf19.216	orf19.215	1814625-1815918	Dist--298	0	-
Ca21chr2_C_albicans_SC5314	1815673	1815685	MSPC_Peak_327	orf19.215	orf19.215	orf19.216	1814625-1815918	Dist--445	0	+
Ca21chr2_C_albicans_SC5314	1829631	1829637	MSPC_Peak_316	orf19.207	orf19.207		1829512-1830215	Dist--1471	0	-
Ca21chr2_C_albicans_SC5314	1830078	1830079	MSPC_Peak_316	orf19.207	orf19.207		1829512-1830215	Dist--1918	0	-
Ca21chr2_C_albicans_SC5314	1838824	1838825	MSPC_Peak_305	orf19.203	orf19.203	orf19.204	1838540-1839454	Dist--4138	0	+
Ca21chr2_C_albicans_SC5314	1839200	1839213	MSPC_Peak_305	orf19.203	orf19.203	orf19.204	1838540-1839454	Dist--3750	0	+
Ca21chr2_C_albicans_SC5314	1840765	1840766	MSPC_Peak_297	orf19.204	orf19.204	orf19.203	1840010-1841211	Dist--534	0	-
Ca21chr2_C_albicans_SC5314	1840789	1840790	MSPC_Peak_297	orf19.204	orf19.204	orf19.203	1840010-1841211	Dist--558	0	-
Ca21chr2_C_albicans_SC5314	1840833	1840834	MSPC_Peak_297	orf19.204	orf19.204	orf19.203	1840010-1841211	Dist--602	0	-
Ca21chr2_C_albicans_SC5314	1841849	1841859	MSPC_Peak_287	orf19.203	orf19.203	orf19.204	1841720-1842058	Dist--1104	0	+
Ca21chr2_C_albicans_SC5314	1848533	1848534	MSPC_Peak_268	orf19.200	orf19.200		1848381-1848668	Dist--151	0	+
Ca21chr2_C_albicans_SC5314	1854145	1854155	MSPC_Peak_261	orf19.198	orf19.198		1854010-1854349	Dist--588	0	-
Ca21chr2_C_albicans_SC5314	1854186	1854187	MSPC_Peak_261	orf19.198	orf19.198		1854010-1854349	Dist--629	0	-
Ca21chr2_C_albicans_SC5314	1868532	1868540	MSPC_Peak_252	orf19.4072	orf19.4072		1868345-1868699	Dist-0	0	-
Ca21chr2_C_albicans_SC5314	1878730	1878733	MSPC_Peak_242	orf19.4077	orf19.4077		1878470-1880061	Dist--1792	0	+
Ca21chr2_C_albicans_SC5314	1887237	1887262	MSPC_Peak_231	tP(UGG)2	tP(UGG)2		1886719-1887547	Dist--871	0	+
Ca21chr2_C_albicans_SC5314	1888586	1888588	MSPC_Peak_220	orf19.4081	orf19.4081		1887943-1888897	Dist--668	0	+
Ca21chr2_C_albicans_SC5314	1918101	1918107	MSPC_Peak_211	orf19.1599	orf19.1599	orf19.1598	1917932-1918267	Dist-0	0	+
Ca21chr2_C_albicans_SC5314	1922362	1922363	MSPC_Peak_201	orf19.1601	orf19.1601		1922093-1923478	Dist-0	0	+
Ca21chr2_C_albicans_SC5314	1923272	1923289	MSPC_Peak_201	orf19.1598	orf19.1598	orf19.1599	1922093-1923478	Dist--8581	0	-
Ca21chr2_C_albicans_SC5314	1923311	1923312	MSPC_Peak_201	orf19.1598	orf19.1598	orf19.1599	1922093-1923478	Dist--8620	0	-
Ca21chr2_C_albicans_SC5314	1933944	1933953	MSPC_Peak_189	orf19.1604	orf19.1604		1933823-1934136	Dist--431	0	-
Ca21chr2_C_albicans_SC5314	1936254	1936266	MSPC_Peak_182	orf19.1604	orf19.1604		1935206-1936552	Dist--2741	0	-
Ca21chr2_C_albicans_SC5314	1950104	1950112	MSPC_Peak_173	orf19.1401	orf19.1401	orf19.1402	1949031-1951071	Dist--1200	0	+
Ca21chr2_C_albicans_SC5314	1963622	1963623	MSPC_Peak_165	orf19.1395	orf19.1395		1963411-1963978	Dist--446	0	-
Ca21chr2_C_albicans_SC5314	1963647	1963652	MSPC_Peak_165	orf19.1395	orf19.1395		1963411-1963978	Dist--471	0	-
Ca21chr2_C_albicans_SC5314	1979606	1979609	MSPC_Peak_163	orf19.1386	orf19.1386	orf19.1387	1979392-1979851	Dist--166	0	+
Ca21chr2_C_albicans_SC5314	1983483	1983484	MSPC_Peak_158	orf19.1382	orf19.1382	orf19.1383	1983371-1983653	Dist-0	0	+
Ca21chr2_C_albicans_SC5314	1989368	1989369	MSPC_Peak_152	orf19.1377	orf19.1377	orf19.1376	1988759-1989836	Dist--362	0	-
Ca21chr2_C_albicans_SC5314	1989703	1989704	MSPC_Peak_152	orf19.1376	orf19.1376	orf19.1377	1988759-1989836	Dist--228	0	+
Ca21chr2_C_albicans_SC5314	2004779	2004788	MSPC_Peak_147	orf19.1369	orf19.1369		2004565-2004978	Dist--305	0	-
Ca21chr2_C_albicans_SC5314	2008045	2008046	MSPC_Peak_139	orf19.1368	orf19.1368		2007624-2008309	Dist--1344	0	+
Ca21chr2_C_albicans_SC5314	2008073	2008090	MSPC_Peak_139	orf19.1368	orf19.1368		2007624-2008309	Dist--1300	0	+
Ca21chr2_C_albicans_SC5314	2022334	2022340	MSPC_Peak_126	orf19.1363	orf19.1363	orf19.1362	2021783-2022608	Dist--734	0	-
Ca21chr2_C_albicans_SC5314	2023149	2023155	MSPC_Peak_120	orf19.1362	orf19.1362	orf19.1363	2022884-2023415	Dist--1033	0	+
Ca21chr2_C_albicans_SC5314	2029997	2030011	MSPC_Peak_114	orf19.1358	orf19.1358		2029867-2030210	Dist--1291	0	+
Ca21chr2_C_albicans_SC5314	2031787	2031788	MSPC_Peak_109	orf19.1358	orf19.1358		2031509-2032189	Dist-0	106	+
Ca21chr2_C_albicans_SC5314	2040094	2040095	MSPC_Peak_101	orf19.1355	orf19.1355	orf19.1785	2040063-2040398	Dist--791	91	-
Ca21chr2_C_albicans_SC5314	2055690	2055691	MSPC_Peak_97	orf19.1778	orf19.1778	orf19.1779	2054512-2056832	Dist--586	0	+
Ca21chr2_C_albicans_SC5314	2055742	2055743	MSPC_Peak_97	orf19.1778	orf19.1778	orf19.1779	2054512-2056832	Dist--534	0	+
Ca21chr2_C_albicans_SC5314	2055906	2055907	MSPC_Peak_97	orf19.1778	orf19.1778	orf19.1779	2054512-2056832	Dist--370	0	+
Ca21chr2_C_albicans_SC5314	2057565	2057581	MSPC_Peak_93	orf19.1777	orf19.1777		2057298-2057761	Dist--533	0	+
Ca21chr2_C_albicans_SC5314	2074033	2074034	MSPC_Peak_89	orf19.1770	orf19.1770		2073835-2074469	Dist--741	0	+
Ca21chr2_C_albicans_SC5314	2074056	2074057	MSPC_Peak_89	orf19.1770	orf19.1770		2073835-2074469	Dist--718	0	+
Ca21chr2_C_albicans_SC5314	2074086	2074087	MSPC_Peak_89	orf19.1770	orf19.1770		2073835-2074469	Dist--688	0	+
Ca21chr2_C_albicans_SC5314	2093056	2093065	MSPC_Peak_83	orf19.1763	orf19.1763	orf19.1764	2092868-2093173	Dist--284	0	+
Ca21chr2_C_albicans_SC5314	2097490	2097491	MSPC_Peak_78	orf19.1760	orf19.1760		2097131-2097614	Dist-0	195.34	-
Ca21chr2_C_albicans_SC5314	2097516	2097517	MSPC_Peak_78	orf19.1760	orf19.1760		2097131-2097614	Dist-0	195.34	-
Ca21chr2_C_albicans_SC5314	2098524	2098542	MSPC_Peak_73	orf19.1760	orf19.1760		2098227-2099278	Dist--932	0	-
Ca21chr2_C_albicans_SC5314	2106503	2106517	MSPC_Peak_68	orf19.1756	orf19.1756		2106229-2106761	Dist--1311	0	+
Ca21chr2_C_albicans_SC5314	2122268	2122285	MSPC_Peak_63	orf19.1750	orf19.1750	orf19.1751	2121982-2122426	Dist-0	252.231	+
Ca21chr2_C_albicans_SC5314	2139795	2139801	MSPC_Peak_59	orf19.1742	orf19.1742		2139609-2139926	Dist--1342	0	-
Ca21chr2_C_albicans_SC5314	2148892	2148894	MSPC_Peak_55	orf19.3490	orf19.3490		2148109-2149286	Dist--2715	0	+
Ca21chr2_C_albicans_SC5314	2155509	2155536	MSPC_Peak_50	orf19.5320	orf19.5320	orf19.5318	2155386-2155767	Dist--7004	0	+
Ca21chr2_C_albicans_SC5314	2167817	2167839	MSPC_Peak_43	tV(UAC)1	tV(UAC)1		2167529-2168758	Dist-0	0	-
Ca21chr2_C_albicans_SC5314	2168533	2168554	MSPC_Peak_43	tF(GAA)4	tF(GAA)4		2167529-2168758	Dist-0	0	+
Ca21chr2_C_albicans_SC5314	2169819	2169826	MSPC_Peak_38	orf19.5325	orf19.5325	orf19.5326	2169557-2170072	Dist-0	209.311	-
Ca21chr2_C_albicans_SC5314	2180824	2180843	MSPC_Peak_33	orf19.5334	orf19.5334	orf19.5335	2179483-2181388	Dist--403	0	-
Ca21chr2_C_albicans_SC5314	2184960	2184968	MSPC_Peak_28	orf19.5337	orf19.5337		2184625-2187975	Dist--81	0	+
Ca21chr2_C_albicans_SC5314	2187598	2187603	MSPC_Peak_28	orf19.5339	orf19.5339		2184625-2187975	Dist-0	0	+
Ca21chr2_C_albicans_SC5314	2190235	2190236	MSPC_Peak_24	orf19.5341	orf19.5341		2190199-2190949	Dist-0	175.386	+
Ca21chr2_C_albicans_SC5314	2190843	2190844	MSPC_Peak_24	orf19.5342	orf19.5342		2190199-2190949	Dist-0	175.386	+
Ca21chr2_C_albicans_SC5314	2193735	2193736	MSPC_Peak_18	orf19.5342.1	orf19.5342.1		2193633-2194212	Dist--594	128.519	-
Ca21chr2_C_albicans_SC5314	2193757	2193758	MSPC_Peak_18	orf19.5342.1	orf19.5342.1		2193633-2194212	Dist--616	128.519	-
Ca21chr2_C_albicans_SC5314	2216533	2216534	MSPC_Peak_11	orf19.5364	orf19.5364	orf19.5363	2216305-2216703	Dist-0	275.193	+
Ca21chr2_C_albicans_SC5314	2216559	2216560	MSPC_Peak_11	orf19.5364	orf19.5364	orf19.5363	2216305-2216703	Dist-0	275.193	+
Ca21chr2_C_albicans_SC5314	2230131	2230147	MSPC_Peak_5	orf19.5369	orf19.5369	orf19.5370	2229935-2230852	Dist--3115	0	-
Ca21chr3_C_albicans_SC5314	4813	4814	MSPC_Peak_1877	orf19.5475	orf19.5475	orf19.5474	4683-5013	Dist-0	0	+
Ca21chr3_C_albicans_SC5314	6864	6873	MSPC_Peak_1875	orf19.5472	orf19.5472	orf19.5469	5527-7857	Dist-0	0	+
Ca21chr3_C_albicans_SC5314	9978	9981	MSPC_Peak_1874	orf19.5469	orf19.5469	orf19.5472	9508-10431	Dist--1882	0	-
Ca21chr3_C_albicans_SC5314	13613	13614	MSPC_Peak_1872	orf19.5467	orf19.5467	orf19.5468	13519-13962	Dist--143	0	+
Ca21chr3_C_albicans_SC5314	13655	13668	MSPC_Peak_1872	orf19.5467	orf19.5467	orf19.5468	13519-13962	Dist--89	0	+
Ca21chr3_C_albicans_SC5314	15775	15783	MSPC_Peak_1870	orf19.5466	orf19.5466		15064-17302	Dist--119	0	+
Ca21chr3_C_albicans_SC5314	15806	15807	MSPC_Peak_1870	orf19.5466	orf19.5466		15064-17302	Dist--95	0	+
Ca21chr3_C_albicans_SC5314	19740	19741	MSPC_Peak_1868	orf19.5462	orf19.5462	orf19.5459	19208-19949	Dist-0	0	+
Ca21chr3_C_albicans_SC5314	19778	19783	MSPC_Peak_1868	orf19.5462	orf19.5462	orf19.5459	19208-19949	Dist-0	0	+
Ca21chr3_C_albicans_SC5314	24056	24069	MSPC_Peak_1866	orf19.5454	orf19.5454	orf19.5451	23948-24324	Dist-0	0	-
Ca21chr3_C_albicans_SC5314	28112	28117	MSPC_Peak_1865	orf19.5447	orf19.5447	orf19.5449	27867-29156	Dist--162	0	+
Ca21chr3_C_albicans_SC5314	28147	28148	MSPC_Peak_1865	orf19.5447	orf19.5447	orf19.5449	27867-29156	Dist--131	0	+
Ca21chr3_C_albicans_SC5314	29978	29979	MSPC_Peak_1863	orf19.5447	orf19.5447	orf19.5449	29822-30428	Dist-0	288.173	+
Ca21chr3_C_albicans_SC5314	30008	30009	MSPC_Peak_1863	orf19.5447	orf19.5447	orf19.5449	29822-30428	Dist-0	288.173	+
Ca21chr3_C_albicans_SC5314	44482	44483	MSPC_Peak_1862	orf19.5437	orf19.5437	orf19.5438	43375-44882	Dist--633	0	+
Ca21chr3_C_albicans_SC5314	44505	44520	MSPC_Peak_1862	orf19.5437	orf19.5437	orf19.5438	43375-44882	Dist--596	0	+
Ca21chr3_C_albicans_SC5314	50740	50747	MSPC_Peak_1858	orf19.5431	orf19.5431		50052-51666	Dist--960	0	+
Ca21chr3_C_albicans_SC5314	52149	52163	MSPC_Peak_1854	orf19.5431	orf19.5431		51960-52302	Dist-0	303.151	+
Ca21chr3_C_albicans_SC5314	59511	59513	MSPC_Peak_1851	orf19.5426	orf19.5426		59399-59690	Dist--170	0	-
Ca21chr3_C_albicans_SC5314	69521	69531	MSPC_Peak_1847	orf19.5416	orf19.5416	orf19.5417	69323-69741	Dist--538	0	+
Ca21chr3_C_albicans_SC5314	86155	86156	MSPC_Peak_1845	orf19.5406	orf19.5406	orf19.5404.1	85962-86289	Dist--1126	0	-
Ca21chr3_C_albicans_SC5314	86190	86191	MSPC_Peak_1845	orf19.5406	orf19.5406	orf19.5404.1	85962-86289	Dist--1161	0	-
Ca21chr3_C_albicans_SC5314	87213	87214	MSPC_Peak_1841	orf19.5404.1	orf19.5404.1	orf19.5406	86983-87253	Dist--1699	87	+
Ca21chr3_C_albicans_SC5314	93563	93578	MSPC_Peak_1837	orf19.5399	orf19.5399		93207-94297	Dist--2074	0	+
Ca21chr3_C_albicans_SC5314	106352	106353	MSPC_Peak_1835	orf19.5392	orf19.5392		106161-106888	Dist--1016	0	+
Ca21chr3_C_albicans_SC5314	106404	106414	MSPC_Peak_1835	orf19.5392	orf19.5392		106161-106888	Dist--955	0	+
Ca21chr3_C_albicans_SC5314	116138	116139	MSPC_Peak_1833	orf19.5389	orf19.5389		115904-116354	Dist--840	0	-
Ca21chr3_C_albicans_SC5314	116168	116169	MSPC_Peak_1833	orf19.5389	orf19.5389		115904-116354	Dist--870	0	-
Ca21chr3_C_albicans_SC5314	116199	116200	MSPC_Peak_1833	orf19.5389	orf19.5389		115904-116354	Dist--901	0	-
Ca21chr3_C_albicans_SC5314	122682	122688	MSPC_Peak_1830	orf19.5384	orf19.5384		122485-122872	Dist--820	0	+
Ca21chr3_C_albicans_SC5314	128157	128159	MSPC_Peak_1827	orf19.5383	orf19.5383		127808-128481	Dist--4962	0	+
Ca21chr3_C_albicans_SC5314	130183	130202	MSPC_Peak_1825	orf19.5383	orf19.5383		129763-131168	Dist--2919	0	+
Ca21chr3_C_albicans_SC5314	130229	130230	MSPC_Peak_1825	orf19.5383	orf19.5383		129763-131168	Dist--2891	0	+
Ca21chr3_C_albicans_SC5314	131983	131984	MSPC_Peak_1821	orf19.5383	orf19.5383		131685-136216	Dist--1137	0	+
Ca21chr3_C_albicans_SC5314	132579	132580	MSPC_Peak_1821	orf19.5383	orf19.5383		131685-136216	Dist--541	0	+
Ca21chr3_C_albicans_SC5314	133454	133455	MSPC_Peak_1821	orf19.5383	orf19.5383		131685-136216	Dist-0	0	+
Ca21chr3_C_albicans_SC5314	136991	136992	MSPC_Peak_1818	orf19.5381	orf19.5381		136670-137231	Dist--641	0	+
Ca21chr3_C_albicans_SC5314	137021	137027	MSPC_Peak_1818	orf19.5381	orf19.5381		136670-137231	Dist--606	0	+
Ca21chr3_C_albicans_SC5314	143115	143129	MSPC_Peak_1816	orf19.5379	orf19.5379		142980-143285	Dist--444	0	+
Ca21chr3_C_albicans_SC5314	147814	147833	MSPC_Peak_1814	orf19.5376	orf19.5376		147578-148039	Dist--433	0	+
Ca21chr3_C_albicans_SC5314	151322	151326	MSPC_Peak_1808	orf19.3071	orf19.3071		150719-151621	Dist--3731	0	+
Ca21chr3_C_albicans_SC5314	153290	153303	MSPC_Peak_1806	orf19.3071	orf19.3071		153026-153903	Dist--1754	0	+
Ca21chr3_C_albicans_SC5314	172704	172705	MSPC_Peak_1802	orf19.6163	orf19.6163	orf19.6160	172268-172860	Dist--349	0	+
Ca21chr3_C_albicans_SC5314	174495	174506	MSPC_Peak_1800	orf19.6164	orf19.6164		174325-175110	Dist-0	0	+
Ca21chr3_C_albicans_SC5314	174811	174812	MSPC_Peak_1800	orf19.6165	orf19.6165		174325-175110	Dist--515	0	+
Ca21chr3_C_albicans_SC5314	187120	187128	MSPC_Peak_1796	orf19.6169	orf19.6169		185856-187840	Dist--339	0	+
Ca21chr3_C_albicans_SC5314	187154	187155	MSPC_Peak_1796	orf19.6169	orf19.6169		185856-187840	Dist--312	0	+
Ca21chr3_C_albicans_SC5314	188728	188742	MSPC_Peak_1793	orf19.2496	orf19.2496		188498-189981	Dist--625	0	+
Ca21chr3_C_albicans_SC5314	189681	189682	MSPC_Peak_1793	orf19.2496	orf19.2496		188498-189981	Dist-0	0	+
Ca21chr3_C_albicans_SC5314	190587	190588	MSPC_Peak_1790	orf19.2498	orf19.2498		190412-190763	Dist--596	0	+
Ca21chr3_C_albicans_SC5314	190618	190628	MSPC_Peak_1790	orf19.2498	orf19.2498		190412-190763	Dist--556	0	+
Ca21chr3_C_albicans_SC5314	196084	196087	MSPC_Peak_1787	tG(UCC)1	tG(UCC)1		195876-196349	Dist-0	0	+
Ca21chr3_C_albicans_SC5314	196114	196115	MSPC_Peak_1787	tG(UCC)1	tG(UCC)1		195876-196349	Dist-0	0	+
Ca21chr3_C_albicans_SC5314	197238	197239	MSPC_Peak_1784	orf19.2501	orf19.2501		196995-198160	Dist--1473	0	+
Ca21chr3_C_albicans_SC5314	207375	207376	MSPC_Peak_1781	orf19.2506	orf19.2506		207147-207641	Dist--2358	0	+
Ca21chr3_C_albicans_SC5314	207425	207426	MSPC_Peak_1781	orf19.2506	orf19.2506		207147-207641	Dist--2308	0	+
Ca21chr3_C_albicans_SC5314	207514	207515	MSPC_Peak_1781	orf19.2506	orf19.2506		207147-207641	Dist--2219	0	+
Ca21chr3_C_albicans_SC5314	209096	209102	MSPC_Peak_1779	orf19.2506	orf19.2506		208595-209383	Dist--632	0	+
Ca21chr3_C_albicans_SC5314	220067	220070	MSPC_Peak_1776	orf19.2510	orf19.2510	orf19.2511.1	219890-220299	Dist--97	0	-
Ca21chr3_C_albicans_SC5314	220094	220095	MSPC_Peak_1776	orf19.2510	orf19.2510	orf19.2511.1	219890-220299	Dist--124	0	-
Ca21chr3_C_albicans_SC5314	245793	245794	MSPC_Peak_1773	orf19.3156	orf19.3156		245467-248228	Dist--1549	0	-
Ca21chr3_C_albicans_SC5314	247094	247099	MSPC_Peak_1773	orf19.3156	orf19.3156		245467-248228	Dist--2850	0	-
Ca21chr3_C_albicans_SC5314	261930	261937	MSPC_Peak_1770	tR(CCU)1	tR(CCU)1		261685-262146	Dist-0	0	-
Ca21chr3_C_albicans_SC5314	264060	264080	MSPC_Peak_1768	orf19.1727	orf19.1727	orf19.1728	263123-264345	Dist--896	0	+
Ca21chr3_C_albicans_SC5314	277256	277263	MSPC_Peak_1765	orf19.1720	orf19.1720	orf19.1721	277082-277464	Dist--284	0	+
Ca21chr3_C_albicans_SC5314	283479	283480	MSPC_Peak_1762	orf19.1719	orf19.1719	orf19.1718	283227-283634	Dist--1303	195	-
Ca21chr3_C_albicans_SC5314	284335	284338	MSPC_Peak_1757	orf19.1718	orf19.1718	orf19.1719	283941-285022	Dist--1149	0	+
Ca21chr3_C_albicans_SC5314	314523	314533	MSPC_Peak_1754	orf19.1702	orf19.1702	orf19.1704	313948-314729	Dist--640	0	+
Ca21chr3_C_albicans_SC5314	317098	317113	MSPC_Peak_1751	orf19.1700	orf19.1700	orf19.1701	316777-318201	Dist--323	0	+
Ca21chr3_C_albicans_SC5314	320352	320353	MSPC_Peak_1748	orf19.1699	orf19.1699	orf19.1698	320229-320535	Dist--217	0	-
Ca21chr3_C_albicans_SC5314	320381	320382	MSPC_Peak_1748	orf19.1699	orf19.1699	orf19.1698	320229-320535	Dist--246	0	-
Ca21chr3_C_albicans_SC5314	335298	335314	MSPC_Peak_1745	orf19.1691	orf19.1691	orf19.1693	335142-335660	Dist--559	0	+
Ca21chr3_C_albicans_SC5314	338868	338875	MSPC_Peak_1742	orf19.1690	orf19.1690		338511-339280	Dist--545	0	-
Ca21chr3_C_albicans_SC5314	340120	340140	MSPC_Peak_1739	orf19.1690	orf19.1690		339828-341124	Dist--1797	0	-
Ca21chr3_C_albicans_SC5314	340176	340177	MSPC_Peak_1739	orf19.1690	orf19.1690		339828-341124	Dist--1853	0	-
Ca21chr3_C_albicans_SC5314	347579	347599	MSPC_Peak_1736	orf19.1685	orf19.1685		347380-347790	Dist--190	0	+
Ca21chr3_C_albicans_SC5314	359840	359841	MSPC_Peak_1731	orf19.1678	orf19.1678	orf19.1679	359624-359948	Dist--379	132	+
Ca21chr3_C_albicans_SC5314	361739	361753	MSPC_Peak_1727	orf19.1679	orf19.1679	orf19.1678	361568-362357	Dist--2598	0	-
Ca21chr3_C_albicans_SC5314	361778	361779	MSPC_Peak_1727	orf19.1679	orf19.1679	orf19.1678	361568-362357	Dist--2637	0	-
Ca21chr3_C_albicans_SC5314	401305	401306	MSPC_Peak_1724	orf19.1665	orf19.1665	orf19.1664	400599-401958	Dist--885	0	-
Ca21chr3_C_albicans_SC5314	401337	401338	MSPC_Peak_1724	orf19.1665	orf19.1665	orf19.1664	400599-401958	Dist--917	0	-
Ca21chr3_C_albicans_SC5314	401365	401366	MSPC_Peak_1724	orf19.1665	orf19.1665	orf19.1664	400599-401958	Dist--945	0	-
Ca21chr3_C_albicans_SC5314	408072	408074	MSPC_Peak_1723	tV(AAC)2	tV(AAC)2		407433-408307	Dist-0	0	-
Ca21chr3_C_albicans_SC5314	412213	412230	MSPC_Peak_1722	tK(UUU)1	tK(UUU)1		412003-412455	Dist-0	0	-
Ca21chr3_C_albicans_SC5314	417967	417987	MSPC_Peak_1719	orf19.1658	orf19.1658		416876-418588	Dist--1328	0	-
Ca21chr3_C_albicans_SC5314	420591	420592	MSPC_Peak_1717	orf19.1656	orf19.1656		420347-422069	Dist--326	0	-
Ca21chr3_C_albicans_SC5314	420615	420616	MSPC_Peak_1717	orf19.1656	orf19.1656		420347-422069	Dist--350	0	-
Ca21chr3_C_albicans_SC5314	421655	421656	MSPC_Peak_1717	orf19.1656	orf19.1656		420347-422069	Dist--1390	0	-
Ca21chr3_C_albicans_SC5314	423798	423813	MSPC_Peak_1711	tY(GUA)2	tY(GUA)2		423581-424072	Dist-0	0	-
Ca21chr3_C_albicans_SC5314	428543	428544	MSPC_Peak_1599	orf19.1654	orf19.1654		428381-428729	Dist--327	108	-
Ca21chr3_C_albicans_SC5314	447638	447643	MSPC_Peak_1597	tE(UUC)2	tE(UUC)2		447348-447885	Dist-0	0	-
Ca21chr3_C_albicans_SC5314	447671	447672	MSPC_Peak_1597	tE(UUC)2	tE(UUC)2		447348-447885	Dist-0	0	-
Ca21chr3_C_albicans_SC5314	457677	457692	MSPC_Peak_1594	orf19.1635	orf19.1635		457451-459207	Dist--185	0	+
Ca21chr3_C_albicans_SC5314	458976	458977	MSPC_Peak_1594	orf19.1634	orf19.1634		457451-459207	Dist--408	0	+
Ca21chr3_C_albicans_SC5314	487787	487788	MSPC_Peak_1591	orf19.1621	orf19.1621		487694-488000	Dist--1309	293.166	-
Ca21chr3_C_albicans_SC5314	487826	487827	MSPC_Peak_1591	orf19.1621	orf19.1621		487694-488000	Dist--1348	293.166	-
Ca21chr3_C_albicans_SC5314	496269	496274	MSPC_Peak_1589	orf19.1618	orf19.1618	orf19.1617	495937-496615	Dist--658	0	-
Ca21chr3_C_albicans_SC5314	503864	503872	MSPC_Peak_1586	orf19.1614	orf19.1614		503676-504040	Dist--920	0	+
Ca21chr3_C_albicans_SC5314	506723	506741	MSPC_Peak_1583	orf19.1613	orf19.1613		506565-506898	Dist--462	0	+
Ca21chr3_C_albicans_SC5314	532463	532464	MSPC_Peak_1578	orf19.231	orf19.231	orf19.230	532325-532613	Dist--249	289	+
Ca21chr3_C_albicans_SC5314	538454	538456	MSPC_Peak_1575	orf19.234	orf19.234		538199-539687	Dist--227	0	-
Ca21chr3_C_albicans_SC5314	538497	538498	MSPC_Peak_1575	orf19.234	orf19.234		538199-539687	Dist--270	0	-
Ca21chr3_C_albicans_SC5314	551130	551135	MSPC_Peak_1572	tM(CAU)1	tM(CAU)1		550921-551456	Dist-0	0	+
Ca21chr3_C_albicans_SC5314	551170	551171	MSPC_Peak_1572	orf19.242.2	orf19.242.2	orf19.242	550921-551456	Dist--472	0	+
Ca21chr3_C_albicans_SC5314	566232	566261	MSPC_Peak_1568	orf19.251	orf19.251		566010-566529	Dist--285	0	-
Ca21chr3_C_albicans_SC5314	575933	575935	MSPC_Peak_1564	orf19.258	orf19.258		573691-576436	Dist--691	0	+
Ca21chr3_C_albicans_SC5314	580734	580735	MSPC_Peak_1562	orf19.260	orf19.260		580570-580909	Dist--338	0	-
Ca21chr3_C_albicans_SC5314	588045	588054	MSPC_Peak_1559	orf19.263.1	orf19.263.1		587837-588226	Dist--419	0	+
Ca21chr3_C_albicans_SC5314	592104	592125	MSPC_Peak_1556	tR(UCU)1	tR(UCU)1		591900-592410	Dist-0	0	-
Ca21chr3_C_albicans_SC5314	603911	603920	MSPC_Peak_1553	orf19.271	orf19.271		603722-604118	Dist--288	0	+
Ca21chr3_C_albicans_SC5314	617980	618008	MSPC_Peak_1548	orf19.277	orf19.277	orf19.276	617806-618213	Dist--194	0	+
Ca21chr3_C_albicans_SC5314	623982	623986	MSPC_Peak_1546	orf19.281	orf19.281	orf19.280	623784-624176	Dist-0	0	+
Ca21chr3_C_albicans_SC5314	624558	624559	MSPC_Peak_1543	orf19.284	orf19.284		624503-624990	Dist-0	74	+
Ca21chr3_C_albicans_SC5314	630378	630379	MSPC_Peak_1540	orf19.288	orf19.288		630195-630612	Dist--352	0	-
Ca21chr3_C_albicans_SC5314	630401	630402	MSPC_Peak_1540	orf19.288	orf19.288		630195-630612	Dist--375	0	-
Ca21chr3_C_albicans_SC5314	630456	630457	MSPC_Peak_1540	orf19.288	orf19.288		630195-630612	Dist--430	0	-
Ca21chr3_C_albicans_SC5314	637189	637197	MSPC_Peak_1535	orf19.295	orf19.295	orf19.296	636534-637428	Dist-0	0	-
Ca21chr3_C_albicans_SC5314	639085	639087	MSPC_Peak_1528	orf19.297	orf19.297		638907-639260	Dist-0	0	-
Ca21chr3_C_albicans_SC5314	646780	646788	MSPC_Peak_1522	orf19.301	orf19.301		646534-647158	Dist--388	0	-
Ca21chr3_C_albicans_SC5314	648549	648554	MSPC_Peak_1517	orf19.301	orf19.301		647538-650108	Dist--2157	0	-
Ca21chr3_C_albicans_SC5314	649843	649853	MSPC_Peak_1517	orf19.302	orf19.302		647538-650108	Dist--1821	0	+
Ca21chr3_C_albicans_SC5314	652546	652547	MSPC_Peak_1513	orf19.304	orf19.304		652377-652694	Dist--327	0	+
Ca21chr3_C_albicans_SC5314	665350	665359	MSPC_Peak_1508	orf19.309	orf19.309		665135-665505	Dist--473	0	-
Ca21chr3_C_albicans_SC5314	670002	670006	MSPC_Peak_1502	orf19.313	orf19.313	orf19.314	669738-670405	Dist--688	0	-
Ca21chr3_C_albicans_SC5314	674533	674534	MSPC_Peak_1495	orf19.315	orf19.315	orf19.316	674378-674714	Dist--123	0	-
Ca21chr3_C_albicans_SC5314	679363	679376	MSPC_Peak_1487	orf19.319	orf19.319	orf19.320	679115-679550	Dist--284	0	-
Ca21chr3_C_albicans_SC5314	681273	681296	MSPC_Peak_1480	tK(CUU)1	tK(CUU)1		680914-681552	Dist-0	0	-
Ca21chr3_C_albicans_SC5314	694267	694268	MSPC_Peak_1475	orf19.327	orf19.327		694140-694508	Dist-0	245	-
Ca21chr3_C_albicans_SC5314	703243	703244	MSPC_Peak_1469	tE(UUC)1	tE(UUC)1		703120-703527	Dist-0	0	+
Ca21chr3_C_albicans_SC5314	703270	703273	MSPC_Peak_1469	tE(UUC)1	tE(UUC)1		703120-703527	Dist-0	0	+
Ca21chr3_C_albicans_SC5314	708076	708079	MSPC_Peak_1455	orf19.332.1	orf19.332.1	orf19.333	707423-708895	Dist--5500	0	-
Ca21chr3_C_albicans_SC5314	710219	710238	MSPC_Peak_1448	orf19.334	orf19.334		709329-710863	Dist--1065	0	-
Ca21chr3_C_albicans_SC5314	710274	710275	MSPC_Peak_1448	orf19.334	orf19.334		709329-710863	Dist--1120	0	-
Ca21chr3_C_albicans_SC5314	722349	722362	MSPC_Peak_1441	orf19.338	orf19.338		722219-724611	Dist--332	0	-
Ca21chr3_C_albicans_SC5314	723344	723345	MSPC_Peak_1441	orf19.339	orf19.339		722219-724611	Dist-0	0	-
Ca21chr3_C_albicans_SC5314	725492	725524	MSPC_Peak_1434	orf19.339	orf19.339		724879-725762	Dist--817	0	-
Ca21chr3_C_albicans_SC5314	731261	731265	MSPC_Peak_1429	orf19.342	orf19.342		731152-731465	Dist--315	0	-
Ca21chr3_C_albicans_SC5314	734784	734806	MSPC_Peak_1422	orf19.344	orf19.344	orf19.345	734623-734988	Dist--355	0	-
Ca21chr3_C_albicans_SC5314	742687	742688	MSPC_Peak_1415	orf19.347	orf19.347	orf19.346	742449-742928	Dist--662	0	+
Ca21chr3_C_albicans_SC5314	742724	742725	MSPC_Peak_1415	orf19.347	orf19.347	orf19.346	742449-742928	Dist--625	0	+
Ca21chr3_C_albicans_SC5314	745229	745231	MSPC_Peak_1409	orf19.348	orf19.348		744919-745371	Dist--712	0	+
Ca21chr3_C_albicans_SC5314	761471	761472	MSPC_Peak_1402	orf19.357	orf19.357	orf19.356	761369-761734	Dist--117	0	+
Ca21chr3_C_albicans_SC5314	761562	761563	MSPC_Peak_1402	orf19.357	orf19.357	orf19.356	761369-761734	Dist--26	0	+
Ca21chr3_C_albicans_SC5314	765784	765795	MSPC_Peak_1396	orf19.6957	orf19.6957	orf19.6958	765359-765936	Dist-0	0	-
Ca21chr3_C_albicans_SC5314	767832	767834	MSPC_Peak_1387	orf19.6956	orf19.6956		767578-768031	Dist--623	0	+
Ca21chr3_C_albicans_SC5314	774250	774258	MSPC_Peak_1379	orf19.6952	orf19.6952		774099-774462	Dist--360	0	+
Ca21chr3_C_albicans_SC5314	781591	781610	MSPC_Peak_1370	orf19.6948	orf19.6948	orf19.6949	781325-781862	Dist--1129	0	+
Ca21chr3_C_albicans_SC5314	786639	786640	MSPC_Peak_1361	orf19.6944	orf19.6944	orf19.6943	786471-786799	Dist--88	0	-
Ca21chr3_C_albicans_SC5314	786669	786670	MSPC_Peak_1361	orf19.6944	orf19.6944	orf19.6943	786471-786799	Dist--118	0	-
Ca21chr3_C_albicans_SC5314	789720	789727	MSPC_Peak_1354	orf19.6942	orf19.6942	orf19.6941	789525-790014	Dist--64	0	-
Ca21chr3_C_albicans_SC5314	791888	791891	MSPC_Peak_1346	orf19.6941	orf19.6941	orf19.6942	791706-792054	Dist-0	0	+
Ca21chr3_C_albicans_SC5314	794744	794745	MSPC_Peak_1339	orf19.6938	orf19.6938		794490-795041	Dist--129	0	+
Ca21chr3_C_albicans_SC5314	794788	794792	MSPC_Peak_1339	orf19.6938	orf19.6938		794490-795041	Dist--82	0	+
Ca21chr3_C_albicans_SC5314	797295	797309	MSPC_Peak_1322	orf19.6937	orf19.6937		796501-797649	Dist--520	0	+
Ca21chr3_C_albicans_SC5314	799647	799648	MSPC_Peak_1314	orf19.6936	orf19.6936		799541-799999	Dist--410	0	+
Ca21chr3_C_albicans_SC5314	799687	799688	MSPC_Peak_1314	orf19.6936	orf19.6936		799541-799999	Dist--370	0	+
Ca21chr3_C_albicans_SC5314	799717	799718	MSPC_Peak_1314	orf19.6936	orf19.6936		799541-799999	Dist--340	0	+
Ca21chr3_C_albicans_SC5314	807730	807731	MSPC_Peak_1308	orf19.6929	orf19.6929	orf19.6930	807575-807955	Dist--161	0	+
Ca21chr3_C_albicans_SC5314	807771	807776	MSPC_Peak_1308	orf19.6929	orf19.6929	orf19.6930	807575-807955	Dist--116	0	+
Ca21chr3_C_albicans_SC5314	810750	810761	MSPC_Peak_1300	orf19.6928	orf19.6928		810558-810987	Dist--374	0	-
Ca21chr3_C_albicans_SC5314	818032	818033	MSPC_Peak_1290	orf19.6925	orf19.6925	orf19.6924	817920-818246	Dist-0	182.37	-
Ca21chr3_C_albicans_SC5314	818069	818070	MSPC_Peak_1290	orf19.6925	orf19.6925	orf19.6924	817920-818246	Dist-0	182.37	-
Ca21chr3_C_albicans_SC5314	819251	819252	MSPC_Peak_1277	orf19.6924	orf19.6924	orf19.6925	818631-819441	Dist-0	210.309	+
Ca21chr3_C_albicans_SC5314	819337	819338	MSPC_Peak_1277	orf19.6923.1	orf19.6923.1		818631-819441	Dist--223	210.309	+
Ca21chr3_C_albicans_SC5314	831633	831634	MSPC_Peak_1265	orf19.2810	orf19.2810		831463-831762	Dist--1048	201	-
Ca21chr3_C_albicans_SC5314	835814	835832	MSPC_Peak_1256	tE(UUC)6	tE(UUC)6		835621-836003	Dist-0	0	-
Ca21chr3_C_albicans_SC5314	845772	845778	MSPC_Peak_1250	tA(AGC)2	tA(AGC)2		845604-846053	Dist-0	0	+
Ca21chr3_C_albicans_SC5314	853930	853931	MSPC_Peak_1243	orf19.918	orf19.918	orf19.913.2	853575-854275	Dist--618	0	-
Ca21chr3_C_albicans_SC5314	853967	853969	MSPC_Peak_1243	orf19.918	orf19.918	orf19.913.2	853575-854275	Dist--655	0	-
Ca21chr3_C_albicans_SC5314	856073	856079	MSPC_Peak_1235	orf19.5854	orf19.5854		855947-856626	Dist--871	0	+
Ca21chr3_C_albicans_SC5314	856310	856311	MSPC_Peak_1235	orf19.5854	orf19.5854		855947-856626	Dist--639	0	+
Ca21chr3_C_albicans_SC5314	857350	857351	MSPC_Peak_1226	orf19.5854	orf19.5854		857222-857550	Dist-0	85	+
Ca21chr3_C_albicans_SC5314	858210	858211	MSPC_Peak_1216	orf19.5854.1	orf19.5854.1		858062-858362	Dist--582	294	+
Ca21chr3_C_albicans_SC5314	863749	863755	MSPC_Peak_1208	orf19.5856	orf19.5856	orf19.5857	863542-863956	Dist--237	0	-
Ca21chr3_C_albicans_SC5314	866273	866274	MSPC_Peak_1202	snR17A	snR17A		865900-866832	Dist-0	0	+
Ca21chr3_C_albicans_SC5314	866296	866297	MSPC_Peak_1202	orf19.5858	orf19.5858	orf19.5859	865900-866832	Dist--619	0	-
Ca21chr3_C_albicans_SC5314	866322	866323	MSPC_Peak_1202	orf19.5858	orf19.5858	orf19.5859	865900-866832	Dist--645	0	-
Ca21chr3_C_albicans_SC5314	871733	871734	MSPC_Peak_1190	orf19.5861.1	orf19.5861.1		871556-871850	Dist--435	192	+
Ca21chr3_C_albicans_SC5314	880537	880540	MSPC_Peak_1184	orf19.5867	orf19.5867	orf19.5866	880172-881073	Dist--2592	0	+
Ca21chr3_C_albicans_SC5314	881994	882004	MSPC_Peak_1177	orf19.5866	orf19.5866	orf19.5867	881806-882352	Dist--243	0	-
Ca21chr3_C_albicans_SC5314	905755	905757	MSPC_Peak_1170	orf19.5880	orf19.5880	orf19.5879	905589-905965	Dist-0	0	+
Ca21chr3_C_albicans_SC5314	919297	919298	MSPC_Peak_1163	orf19.5890	orf19.5890	orf19.5892	919010-919493	Dist--264	0	-
Ca21chr3_C_albicans_SC5314	919328	919330	MSPC_Peak_1163	orf19.5890	orf19.5890	orf19.5892	919010-919493	Dist--295	0	-
Ca21chr3_C_albicans_SC5314	935939	935964	MSPC_Peak_1156	orf19.5902	orf19.5902	orf19.5903	935764-936160	Dist--431	0	-
Ca21chr3_C_albicans_SC5314	937717	937753	MSPC_Peak_1148	orf19.5903	orf19.5903	orf19.5902	937510-937990	Dist--1504	0	+
Ca21chr3_C_albicans_SC5314	938723	938729	MSPC_Peak_1138	orf19.5903	orf19.5903	orf19.5902	938413-938940	Dist--528	0	+
Ca21chr3_C_albicans_SC5314	941300	941301	MSPC_Peak_1130	orf19.5905	orf19.5905	orf19.5904	941147-942930	Dist--1659	0	+
Ca21chr3_C_albicans_SC5314	942442	942443	MSPC_Peak_1130	orf19.5904	orf19.5904		941147-942930	Dist--49	0	-
Ca21chr3_C_albicans_SC5314	942802	942803	MSPC_Peak_1130	orf19.5905	orf19.5905	orf19.5904	941147-942930	Dist--157	0	+
Ca21chr3_C_albicans_SC5314	946450	946452	MSPC_Peak_1120	orf19.5906	orf19.5906		946013-949355	Dist--1221	0	-
Ca21chr3_C_albicans_SC5314	953714	953721	MSPC_Peak_1114	orf19.5908	orf19.5908		952375-957461	Dist--1614	0	-
Ca21chr3_C_albicans_SC5314	960617	960622	MSPC_Peak_1104	orf19.5910	orf19.5910		960498-960880	Dist--169	0	-
Ca21chr3_C_albicans_SC5314	962328	962333	MSPC_Peak_1094	orf19.5912	orf19.5912	orf19.5911	961950-962487	Dist--240	0	+
Ca21chr3_C_albicans_SC5314	971844	971845	MSPC_Peak_1086	orf19.5917	orf19.5917	orf19.5917.3	971663-972050	Dist--1481	0	-
Ca21chr3_C_albicans_SC5314	971872	971874	MSPC_Peak_1086	orf19.5917	orf19.5917	orf19.5917.3	971663-972050	Dist--1509	0	-
Ca21chr3_C_albicans_SC5314	973656	973674	MSPC_Peak_1080	orf19.5917.3	orf19.5917.3	orf19.5917	973487-973974	Dist--209	0	+
Ca21chr3_C_albicans_SC5314	975269	975286	MSPC_Peak_1071	orf19.5917.3	orf19.5917.3	orf19.5917	974626-975559	Dist-0	0	+
Ca21chr3_C_albicans_SC5314	976288	976294	MSPC_Peak_1062	orf19.5919	orf19.5919	orf19.5918	976042-976574	Dist--278	0	+
Ca21chr3_C_albicans_SC5314	979830	979834	MSPC_Peak_1046	orf19.5921	orf19.5921	orf19.5920	979626-980023	Dist--765	0	+
Ca21chr3_C_albicans_SC5314	983978	983992	MSPC_Peak_1038	orf19.5924	orf19.5924		981664-984532	Dist--1133	0	+
Ca21chr3_C_albicans_SC5314	988845	988852	MSPC_Peak_1029	orf19.5925	orf19.5925		988697-989035	Dist--305	0	+
Ca21chr3_C_albicans_SC5314	992836	992847	MSPC_Peak_1022	orf19.5927	orf19.5927		991625-993649	Dist--175	0	-
Ca21chr3_C_albicans_SC5314	1002948	1002967	MSPC_Peak_1013	orf19.5933	orf19.5933		1001826-1003324	Dist--1324	0	-
Ca21chr3_C_albicans_SC5314	1004006	1004019	MSPC_Peak_1003	orf19.5933	orf19.5933		1003601-1004436	Dist--2382	0	-
Ca21chr3_C_albicans_SC5314	1006428	1006432	MSPC_Peak_991	orf19.5934	orf19.5934	orf19.5935	1006262-1006689	Dist--148	0	-
Ca21chr3_C_albicans_SC5314	1015299	1015300	MSPC_Peak_981	orf19.5938	orf19.5938		1015145-1015511	Dist--305	0	-
Ca21chr3_C_albicans_SC5314	1015345	1015346	MSPC_Peak_981	orf19.5940	orf19.5940		1015145-1015511	Dist-0	0	-
Ca21chr3_C_albicans_SC5314	1030764	1030765	MSPC_Peak_973	orf19.5949	orf19.5949		1030594-1031103	Dist-0	0	-
Ca21chr3_C_albicans_SC5314	1030829	1030830	MSPC_Peak_973	orf19.5949	orf19.5949		1030594-1031103	Dist-0	0	-
Ca21chr3_C_albicans_SC5314	1031618	1031632	MSPC_Peak_964	orf19.5949	orf19.5949		1031445-1032198	Dist-0	0	-
Ca21chr3_C_albicans_SC5314	1036858	1036872	MSPC_Peak_948	orf19.5949	orf19.5949		1036481-1037239	Dist--471	228.273	-
Ca21chr3_C_albicans_SC5314	1039071	1039086	MSPC_Peak_936	tK(CUU)2	tK(CUU)2		1038589-1039329	Dist-0	0	-
Ca21chr3_C_albicans_SC5314	1040249	1040251	MSPC_Peak_926	tK(CUU)2	tK(CUU)2		1039960-1040963	Dist--1098	0	-
Ca21chr3_C_albicans_SC5314	1045338	1045363	MSPC_Peak_917	orf19.5956	orf19.5956		1045088-1046469	Dist--310	0	+
Ca21chr3_C_albicans_SC5314	1057026	1057027	MSPC_Peak_909	orf19.5960	orf19.5960		1055666-1057341	Dist-0	0	-
Ca21chr3_C_albicans_SC5314	1057050	1057052	MSPC_Peak_909	orf19.5960	orf19.5960		1055666-1057341	Dist-0	0	-
Ca21chr3_C_albicans_SC5314	1058183	1058184	MSPC_Peak_900	orf19.5960	orf19.5960		1057968-1059989	Dist--912	0	-
Ca21chr3_C_albicans_SC5314	1058972	1058984	MSPC_Peak_900	orf19.5960	orf19.5960		1057968-1059989	Dist--1701	0	-
Ca21chr3_C_albicans_SC5314	1063656	1063673	MSPC_Peak_879	orf19.5963	orf19.5963	orf19.5962	1063493-1063849	Dist--576	0	+
Ca21chr3_C_albicans_SC5314	1067463	1067482	MSPC_Peak_870	orf19.5964.2	orf19.5964.2		1067146-1067709	Dist--465	0	+
Ca21chr3_C_albicans_SC5314	1072403	1072404	MSPC_Peak_859	orf19.5966	orf19.5966	orf19.5965	1072130-1072554	Dist--27	0	+
Ca21chr3_C_albicans_SC5314	1072431	1072432	MSPC_Peak_859	orf19.5966	orf19.5966	orf19.5965	1072130-1072554	Dist-0	0	+
Ca21chr3_C_albicans_SC5314	1085315	1085316	MSPC_Peak_849	orf19.5974	orf19.5974	orf19.5975	1085184-1085463	Dist--235	0	-
Ca21chr3_C_albicans_SC5314	1097348	1097349	MSPC_Peak_838	orf19.5982	orf19.5982		1096636-1098018	Dist-0	0	-
Ca21chr3_C_albicans_SC5314	1097772	1097773	MSPC_Peak_838	orf19.5982	orf19.5982		1096636-1098018	Dist--91	0	-
Ca21chr3_C_albicans_SC5314	1097846	1097847	MSPC_Peak_838	orf19.5982	orf19.5982		1096636-1098018	Dist--165	0	-
Ca21chr3_C_albicans_SC5314	1109741	1109748	MSPC_Peak_828	orf19.5991	orf19.5991		1107971-1110428	Dist--1951	0	-
Ca21chr3_C_albicans_SC5314	1113078	1113079	MSPC_Peak_819	orf19.5991	orf19.5991		1111723-1118598	Dist--5288	0	-
Ca21chr3_C_albicans_SC5314	1117915	1117919	MSPC_Peak_819	orf19.5992	orf19.5992		1111723-1118598	Dist--915	0	+
Ca21chr3_C_albicans_SC5314	1124713	1124731	MSPC_Peak_808	orf19.5994	orf19.5994		1120816-1126383	Dist--1846	0	+
Ca21chr3_C_albicans_SC5314	1129926	1129927	MSPC_Peak_798	orf19.5996.1	orf19.5996.1	orf19.5995	1129769-1131139	Dist--434	0	+
Ca21chr3_C_albicans_SC5314	1130677	1130678	MSPC_Peak_798	orf19.5996.1	orf19.5996.1	orf19.5995	1129769-1131139	Dist-0	0	+
Ca21chr3_C_albicans_SC5314	1130762	1130763	MSPC_Peak_798	orf19.5996.1	orf19.5996.1	orf19.5995	1129769-1131139	Dist-0	0	+
Ca21chr3_C_albicans_SC5314	1145057	1145069	MSPC_Peak_789	orf19.6000	orf19.6000	orf19.5999	1144518-1145871	Dist--1085	0	+
Ca21chr3_C_albicans_SC5314	1153594	1153595	MSPC_Peak_779	orf19.6002	orf19.6002		1153244-1154303	Dist-0	0	-
Ca21chr3_C_albicans_SC5314	1154127	1154151	MSPC_Peak_779	orf19.6002	orf19.6002		1153244-1154303	Dist--86	0	-
Ca21chr3_C_albicans_SC5314	1156986	1156987	MSPC_Peak_769	orf19.6003	orf19.6003		1156792-1157133	Dist--671	0	-
Ca21chr3_C_albicans_SC5314	1157015	1157016	MSPC_Peak_769	orf19.6003	orf19.6003		1156792-1157133	Dist--700	0	-
Ca21chr3_C_albicans_SC5314	1158093	1158094	MSPC_Peak_758	orf19.6003	orf19.6003		1157605-1158817	Dist--1778	0	-
Ca21chr3_C_albicans_SC5314	1158125	1158128	MSPC_Peak_758	orf19.6003	orf19.6003		1157605-1158817	Dist--1810	0	-
Ca21chr3_C_albicans_SC5314	1163219	1163220	MSPC_Peak_749	orf19.6007	orf19.6007		1163056-1163626	Dist--540	0	-
Ca21chr3_C_albicans_SC5314	1167379	1167390	MSPC_Peak_739	orf19.6008	orf19.6008		1167092-1167651	Dist--630	0	-
Ca21chr3_C_albicans_SC5314	1176640	1176641	MSPC_Peak_729	orf19.6968	orf19.6968		1176243-1176858	Dist--1706	0	+
Ca21chr3_C_albicans_SC5314	1176676	1176684	MSPC_Peak_729	orf19.6968	orf19.6968		1176243-1176858	Dist--1663	0	+
Ca21chr3_C_albicans_SC5314	1194585	1194598	MSPC_Peak_720	orf19.6975	orf19.6975		1193134-1194786	Dist--275	0	-
Ca21chr3_C_albicans_SC5314	1214401	1214402	MSPC_Peak_708	orf19.6982	orf19.6982		1214208-1214799	Dist--3299	0	-
Ca21chr3_C_albicans_SC5314	1214578	1214584	MSPC_Peak_708	orf19.6982	orf19.6982		1214208-1214799	Dist--3476	0	-
Ca21chr3_C_albicans_SC5314	1220392	1220406	MSPC_Peak_690	orf19.6983	orf19.6983		1217610-1221274	Dist--3033	0	-
Ca21chr3_C_albicans_SC5314	1222892	1222898	MSPC_Peak_679	orf19.6984	orf19.6984		1222015-1223986	Dist--3871	0	+
Ca21chr3_C_albicans_SC5314	1232659	1232684	MSPC_Peak_670	tV(AAC)5	tV(AAC)5		1232374-1232920	Dist-0	0	-
Ca21chr3_C_albicans_SC5314	1233631	1233650	MSPC_Peak_663	SNRNAU6	SNRNAU6		1233386-1233957	Dist-0	0	+
Ca21chr3_C_albicans_SC5314	1239927	1239935	MSPC_Peak_651	orf19.6988	orf19.6988	orf19.6987	1239723-1240148	Dist--215	0	+
Ca21chr3_C_albicans_SC5314	1250258	1250269	MSPC_Peak_644	orf19.6993	orf19.6993		1250079-1250474	Dist--1605	0	-
Ca21chr3_C_albicans_SC5314	1252207	1252218	MSPC_Peak_634	orf19.6994	orf19.6994	orf19.6995	1252051-1252350	Dist--412	0	-
Ca21chr3_C_albicans_SC5314	1254003	1254013	MSPC_Peak_622	orf19.6996	orf19.6996		1253773-1254452	Dist--637	0	+
Ca21chr3_C_albicans_SC5314	1258737	1258741	MSPC_Peak_612	orf19.6998	orf19.6998		1258578-1258898	Dist--315	0	+
Ca21chr3_C_albicans_SC5314	1277803	1277824	MSPC_Peak_600	orf19.7350	orf19.7350		1277582-1278928	Dist--1366	0	+
Ca21chr3_C_albicans_SC5314	1279420	1279421	MSPC_Peak_592	orf19.7350	orf19.7350		1279254-1279847	Dist-0	0	+
Ca21chr3_C_albicans_SC5314	1279657	1279659	MSPC_Peak_592	orf19.7350	orf19.7350		1279254-1279847	Dist-0	0	+
Ca21chr3_C_albicans_SC5314	1296721	1296732	MSPC_Peak_583	orf19.7359	orf19.7359		1296525-1296914	Dist--1709	0	-
Ca21chr3_C_albicans_SC5314	1304987	1305008	MSPC_Peak_574	snR44d	snR44d		1304713-1305554	Dist--820	0	+
Ca21chr3_C_albicans_SC5314	1329006	1329028	MSPC_Peak_565	orf19.7372	orf19.7372		1328844-1329157	Dist--344	0	+
Ca21chr3_C_albicans_SC5314	1333179	1333191	MSPC_Peak_553	orf19.7374	orf19.7374		1332743-1333428	Dist--743	0	+
Ca21chr3_C_albicans_SC5314	1354505	1354508	MSPC_Peak_544	orf19.7380	orf19.7380		1354127-1354914	Dist--2044	0	-
Ca21chr3_C_albicans_SC5314	1354530	1354531	MSPC_Peak_544	orf19.7380	orf19.7380		1354127-1354914	Dist--2069	0	-
Ca21chr3_C_albicans_SC5314	1357170	1357171	MSPC_Peak_533	orf19.7380	orf19.7380		1356036-1361441	Dist--4709	0	-
Ca21chr3_C_albicans_SC5314	1365134	1365150	MSPC_Peak_513	orf19.7382	orf19.7382		1364458-1365343	Dist--1583	0	+
Ca21chr3_C_albicans_SC5314	1365798	1365800	MSPC_Peak_501	orf19.7382	orf19.7382		1365612-1366077	Dist--933	0	+
Ca21chr3_C_albicans_SC5314	1365823	1365824	MSPC_Peak_501	orf19.7382	orf19.7382		1365612-1366077	Dist--909	0	+
Ca21chr3_C_albicans_SC5314	1380250	1380255	MSPC_Peak_491	orf19.7388	orf19.7388	orf19.7389	1380100-1380393	Dist--192	0	-
Ca21chr3_C_albicans_SC5314	1395935	1395952	MSPC_Peak_481	orf19.7395	orf19.7395	orf19.7394	1395811-1396186	Dist-0	0	+
Ca21chr3_C_albicans_SC5314	1396827	1396835	MSPC_Peak_472	orf19.7396	orf19.7396		1396613-1396999	Dist--276	0	+
Ca21chr3_C_albicans_SC5314	1406936	1406942	MSPC_Peak_463	orf19.7417	orf19.7417		1405613-1407263	Dist--305	0	-
Ca21chr3_C_albicans_SC5314	1406971	1406972	MSPC_Peak_463	orf19.7417	orf19.7417		1405613-1407263	Dist--340	0	-
Ca21chr3_C_albicans_SC5314	1412427	1412434	MSPC_Peak_454	orf19.7414	orf19.7414		1412188-1412647	Dist--456	0	-
Ca21chr3_C_albicans_SC5314	1433850	1433872	MSPC_Peak_445	orf19.7402	orf19.7402		1433597-1434089	Dist--421	0	+
Ca21chr3_C_albicans_SC5314	1443655	1443667	MSPC_Peak_434	orf19.7401	orf19.7401		1443195-1444027	Dist--1977	0	-
Ca21chr3_C_albicans_SC5314	1445516	1445559	MSPC_Peak_425	orf19.7400	orf19.7400		1444298-1446237	Dist--1053	0	+
Ca21chr3_C_albicans_SC5314	1447421	1447423	MSPC_Peak_415	orf19.7400	orf19.7400		1447234-1447550	Dist-0	0	+
Ca21chr3_C_albicans_SC5314	1452133	1452155	MSPC_Peak_405	orf19.7398.1	orf19.7398.1		1451844-1453482	Dist--317	0	+
Ca21chr3_C_albicans_SC5314	1464776	1464777	MSPC_Peak_388	orf19.7433	orf19.7433		1464484-1464838	Dist-0	77	+
Ca21chr3_C_albicans_SC5314	1475462	1475463	MSPC_Peak_377	orf19.7436	orf19.7436		1469423-1476392	Dist--1844	0	+
Ca21chr3_C_albicans_SC5314	1492070	1492074	MSPC_Peak_368	orf19.7442	orf19.7442	orf19.7441	1491836-1492279	Dist--93	0	+
Ca21chr3_C_albicans_SC5314	1496631	1496654	MSPC_Peak_362	orf19.7445	orf19.7445	orf19.7444	1496434-1496938	Dist-0	0	+
Ca21chr3_C_albicans_SC5314	1509803	1509805	MSPC_Peak_351	orf19.7451	orf19.7451		1509478-1510100	Dist--1228	0	+
Ca21chr3_C_albicans_SC5314	1523095	1523102	MSPC_Peak_332	orf19.7455	orf19.7455		1522048-1523367	Dist--1481	0	-
Ca21chr3_C_albicans_SC5314	1529871	1529887	MSPC_Peak_321	orf19.7459	orf19.7459	orf19.6832	1529731-1530333	Dist--447	0	-
Ca21chr3_C_albicans_SC5314	1548754	1548761	MSPC_Peak_310	orf19.6824	orf19.6824	orf19.6826	1548554-1548977	Dist--338	0	+
Ca21chr3_C_albicans_SC5314	1552194	1552195	MSPC_Peak_300	orf19.6821	orf19.6821	orf19.6822	1552023-1552348	Dist--122	0	+
Ca21chr3_C_albicans_SC5314	1560976	1560978	MSPC_Peak_293	tW(CCA)2	tW(CCA)2		1560753-1561235	Dist-0	0	-
Ca21chr3_C_albicans_SC5314	1561002	1561003	MSPC_Peak_293	tW(CCA)2	tW(CCA)2		1560753-1561235	Dist-0	0	-
Ca21chr3_C_albicans_SC5314	1564999	1565009	MSPC_Peak_281	orf19.6817	orf19.6817		1564303-1565795	Dist--3551	0	+
Ca21chr3_C_albicans_SC5314	1566889	1566907	MSPC_Peak_272	orf19.6817	orf19.6817		1566531-1567702	Dist--1653	0	+
Ca21chr3_C_albicans_SC5314	1571861	1571887	MSPC_Peak_264	orf19.6814	orf19.6814	orf19.6816	1571593-1576388	Dist--3087	0	+
Ca21chr3_C_albicans_SC5314	1572832	1572833	MSPC_Peak_264	orf19.6816	orf19.6816	orf19.6814	1571593-1576388	Dist-0	0	-
Ca21chr3_C_albicans_SC5314	1575355	1575356	MSPC_Peak_264	orf19.6814	orf19.6814	orf19.6816	1571593-1576388	Dist-0	0	+
Ca21chr3_C_albicans_SC5314	1575488	1575489	MSPC_Peak_264	orf19.6814	orf19.6814	orf19.6816	1571593-1576388	Dist-0	0	+
Ca21chr3_C_albicans_SC5314	1575539	1575540	MSPC_Peak_264	orf19.6814	orf19.6814	orf19.6816	1571593-1576388	Dist-0	0	+
Ca21chr3_C_albicans_SC5314	1577122	1577139	MSPC_Peak_258	orf19.6812	orf19.6812		1576958-1577315	Dist--260	0	+
Ca21chr3_C_albicans_SC5314	1589861	1589863	MSPC_Peak_247	orf19.6805	orf19.6805		1589516-1590769	Dist--2205	0	+
Ca21chr3_C_albicans_SC5314	1595222	1595239	MSPC_Peak_235	tY(GUA)3	tY(GUA)3		1595081-1595432	Dist-0	0	-
Ca21chr3_C_albicans_SC5314	1605112	1605115	MSPC_Peak_225	orf19.6798	orf19.6798		1604918-1607316	Dist--2926	0	+
Ca21chr3_C_albicans_SC5314	1606545	1606546	MSPC_Peak_225	orf19.6798	orf19.6798		1604918-1607316	Dist--1495	0	+
Ca21chr3_C_albicans_SC5314	1606583	1606584	MSPC_Peak_225	orf19.6798	orf19.6798		1604918-1607316	Dist--1457	0	+
Ca21chr3_C_albicans_SC5314	1607110	1607111	MSPC_Peak_225	orf19.6798	orf19.6798		1604918-1607316	Dist--930	0	+
Ca21chr3_C_albicans_SC5314	1622704	1622708	MSPC_Peak_209	orf19.6791	orf19.6791		1622262-1622862	Dist-0	261.215	+
Ca21chr3_C_albicans_SC5314	1637718	1637724	MSPC_Peak_199	orf19.6784	orf19.6784	orf19.6785	1636229-1637961	Dist--282	0	+
Ca21chr3_C_albicans_SC5314	1643080	1643098	MSPC_Peak_188	orf19.6783	orf19.6783		1642842-1643391	Dist--1382	0	-
Ca21chr3_C_albicans_SC5314	1647013	1647014	MSPC_Peak_180	orf19.6782	orf19.6782		1645954-1647296	Dist--1190	0	-
Ca21chr3_C_albicans_SC5314	1647039	1647059	MSPC_Peak_180	orf19.6782	orf19.6782		1645954-1647296	Dist--1216	0	-
Ca21chr3_C_albicans_SC5314	1648301	1648304	MSPC_Peak_171	orf19.6782	orf19.6782		1648017-1649204	Dist--2478	0	-
Ca21chr3_C_albicans_SC5314	1668987	1669002	MSPC_Peak_155	orf19.6771	orf19.6771		1668431-1669831	Dist-0	0	-
Ca21chr3_C_albicans_SC5314	1669024	1669025	MSPC_Peak_155	orf19.6771	orf19.6771		1668431-1669831	Dist-0	0	-
Ca21chr3_C_albicans_SC5314	1677749	1677750	MSPC_Peak_146	orf19.6763	orf19.6763	orf19.6760	1677672-1678024	Dist-0	60	-
Ca21chr3_C_albicans_SC5314	1680487	1680488	MSPC_Peak_133	orf19.6763	orf19.6763	orf19.6760	1680257-1680523	Dist-0	58	-
Ca21chr3_C_albicans_SC5314	1681069	1681090	MSPC_Peak_125	orf19.6763	orf19.6763	orf19.6760	1680905-1681257	Dist--253	0	-
Ca21chr3_C_albicans_SC5314	1682081	1682085	MSPC_Peak_117	orf19.6760	orf19.6760	orf19.6763	1681903-1682233	Dist--989	0	+
Ca21chr3_C_albicans_SC5314	1690064	1690065	MSPC_Peak_106	orf19.6756	orf19.6756		1689927-1690252	Dist--94	309	+
Ca21chr3_C_albicans_SC5314	1692668	1692669	MSPC_Peak_96	orf19.6755	orf19.6755		1692519-1693342	Dist-0	0	+
Ca21chr3_C_albicans_SC5314	1693183	1693200	MSPC_Peak_96	orf19.6754	orf19.6754		1692519-1693342	Dist--572	0	+
Ca21chr3_C_albicans_SC5314	1702270	1702295	MSPC_Peak_90	orf19.6745	orf19.6745		1701719-1703109	Dist-0	0	+
Ca21chr3_C_albicans_SC5314	1707030	1707037	MSPC_Peak_84	orf19.6741	orf19.6741		1706743-1707465	Dist--764	0	+
Ca21chr3_C_albicans_SC5314	1715852	1715879	MSPC_Peak_79	tF(GAA)5	tF(GAA)5		1714846-1716160	Dist-0	0	+
Ca21chr3_C_albicans_SC5314	1718114	1718119	MSPC_Peak_74	orf19.6737	orf19.6737		1717138-1718465	Dist--1152	0	-
Ca21chr3_C_albicans_SC5314	1721958	1721964	MSPC_Peak_69	orf19.6736	orf19.6736		1721485-1724375	Dist--623	0	-
Ca21chr3_C_albicans_SC5314	1728329	1728333	MSPC_Peak_65	orf19.6734	orf19.6734		1726350-1730195	Dist--1725	0	+
Ca21chr3_C_albicans_SC5314	1730737	1730748	MSPC_Peak_57	orf19.6734	orf19.6734		1730537-1730844	Dist-0	174.389	+
Ca21chr3_C_albicans_SC5314	1743506	1743517	MSPC_Peak_52	orf19.6724	orf19.6724		1743324-1743669	Dist--230	0	-
Ca21chr3_C_albicans_SC5314	1748146	1748167	MSPC_Peak_47	orf19.6720	orf19.6720		1747980-1748450	Dist--175	0	+
Ca21chr3_C_albicans_SC5314	1757839	1757848	MSPC_Peak_41	orf19.6718	orf19.6718		1757372-1761455	Dist--2988	0	-
Ca21chr3_C_albicans_SC5314	1763230	1763250	MSPC_Peak_36	orf19.6712	orf19.6712		1762874-1763520	Dist--69	0	+
Ca21chr3_C_albicans_SC5314	1771835	1771841	MSPC_Peak_32	orf19.6171	orf19.6171	orf19.6173	1771543-1773294	Dist--312	0	-
Ca21chr3_C_albicans_SC5314	1771868	1771869	MSPC_Peak_32	orf19.6171	orf19.6171	orf19.6173	1771543-1773294	Dist--345	0	-
Ca21chr3_C_albicans_SC5314	1773092	1773093	MSPC_Peak_32	orf19.6173	orf19.6173	orf19.6171	1771543-1773294	Dist-0	0	+
Ca21chr3_C_albicans_SC5314	1776067	1776079	MSPC_Peak_30	orf19.6178	orf19.6178		1775650-1777384	Dist--78	0	+
Ca21chr3_C_albicans_SC5314	1777234	1777235	MSPC_Peak_30	orf19.6180	orf19.6180	orf19.6179	1775650-1777384	Dist-0	0	+
Ca21chr3_C_albicans_SC5314	1778092	1778099	MSPC_Peak_26	orf19.6180	orf19.6180	orf19.6179	1777927-1778824	Dist-0	0	+
Ca21chr3_C_albicans_SC5314	1779813	1779814	MSPC_Peak_21	orf19.6182	orf19.6182	orf19.6181	1779657-1779933	Dist-0	194	-
Ca21chr3_C_albicans_SC5314	1782581	1782586	MSPC_Peak_16	orf19.6187	orf19.6187	orf19.6188	1782483-1782863	Dist-0	0	+
Ca21chr3_C_albicans_SC5314	1786453	1786456	MSPC_Peak_13	orf19.6190	orf19.6190		1786277-1786704	Dist--169	0	-
Ca21chr3_C_albicans_SC5314	1786488	1786489	MSPC_Peak_13	orf19.6190	orf19.6190		1786277-1786704	Dist--204	0	-
Ca21chr3_C_albicans_SC5314	1791355	1791356	MSPC_Peak_7	orf19.6191	orf19.6191		1791183-1792747	Dist--3134	0	-
Ca21chr3_C_albicans_SC5314	1792032	1792033	MSPC_Peak_7	orf19.6191	orf19.6191		1791183-1792747	Dist--3811	0	-
Ca21chr3_C_albicans_SC5314	1792097	1792098	MSPC_Peak_7	orf19.6191	orf19.6191		1791183-1792747	Dist--3876	0	-
Ca21chr3_C_albicans_SC5314	1794675	1794676	MSPC_Peak_2	orf19.6191	orf19.6191		1794497-1794874	Dist--6454	0	-
Ca21chr3_C_albicans_SC5314	1794698	1794699	MSPC_Peak_2	orf19.6191	orf19.6191		1794497-1794874	Dist--6477	0	-
Ca21chr4_C_albicans_SC5314	8060	8061	MSPC_Peak_1712	orf19.371	orf19.371		7973-8268	Dist-0	73	+
Ca21chr4_C_albicans_SC5314	9006	9022	MSPC_Peak_1706	orf19.374	orf19.374		8689-9398	Dist-0	231.268	-
Ca21chr4_C_albicans_SC5314	13083	13084	MSPC_Peak_1703	orf19.377	orf19.377	orf19.376	12983-13366	Dist-0	54	+
Ca21chr4_C_albicans_SC5314	18814	18815	MSPC_Peak_1702	orf19.5636	orf19.5636		17348-20670	Dist--899	0	+
Ca21chr4_C_albicans_SC5314	27494	27495	MSPC_Peak_1699	orf19.5642	orf19.5642	orf19.5641	27403-28102	Dist--36	62	+
Ca21chr4_C_albicans_SC5314	36373	36374	MSPC_Peak_1698	orf19.5650	orf19.5650	orf19.5649	36225-36549	Dist--139	0	-
Ca21chr4_C_albicans_SC5314	36410	36411	MSPC_Peak_1698	orf19.5650	orf19.5650	orf19.5649	36225-36549	Dist--176	0	-
Ca21chr4_C_albicans_SC5314	39178	39179	MSPC_Peak_1696	orf19.5653	orf19.5653		39016-41471	Dist--287	0	+
Ca21chr4_C_albicans_SC5314	40864	40867	MSPC_Peak_1696	orf19.5653	orf19.5653		39016-41471	Dist-0	0	+
Ca21chr4_C_albicans_SC5314	52700	52701	MSPC_Peak_1694	orf19.5662	orf19.5662		52598-52996	Dist-0	0	+
Ca21chr4_C_albicans_SC5314	52736	52737	MSPC_Peak_1694	orf19.5662	orf19.5662		52598-52996	Dist-0	0	+
Ca21chr4_C_albicans_SC5314	55527	55528	MSPC_Peak_1692	orf19.5663	orf19.5663	orf19.5664	55384-55683	Dist--211	232	-
Ca21chr4_C_albicans_SC5314	81072	81073	MSPC_Peak_1689	orf19.5677	orf19.5677	orf19.5676	80929-81251	Dist--506	0	+
Ca21chr4_C_albicans_SC5314	97350	97355	MSPC_Peak_1687	tG(CCC)1	tG(CCC)1		97146-97582	Dist-0	0	-
Ca21chr4_C_albicans_SC5314	106737	106744	MSPC_Peak_1686	orf19.4183	orf19.4183	orf19.4182	106582-106908	Dist-0	0	-
Ca21chr4_C_albicans_SC5314	113664	113700	MSPC_Peak_1684	orf19.4175	orf19.4175		113547-113969	Dist-0	0	+
Ca21chr4_C_albicans_SC5314	128314	128317	MSPC_Peak_1682	orf19.4167	orf19.4167		127731-131380	Dist--1202	0	-
Ca21chr4_C_albicans_SC5314	157071	157088	MSPC_Peak_1680	tG(UCC)2	tG(UCC)2		156780-157269	Dist-0	0	+
Ca21chr4_C_albicans_SC5314	164110	164130	MSPC_Peak_1678	tG(GCC)5	tG(GCC)5		163756-164440	Dist-0	0	-
Ca21chr4_C_albicans_SC5314	168220	168225	MSPC_Peak_1675	tG(GCC)4	tG(GCC)4		168015-168383	Dist--4	0	+
Ca21chr4_C_albicans_SC5314	172529	172545	MSPC_Peak_1595	orf19.4699	orf19.4699	orf19.4698	171702-173143	Dist--1025	0	-
Ca21chr4_C_albicans_SC5314	174777	174778	MSPC_Peak_1592	orf19.4698	orf19.4698	orf19.4699	173947-176056	Dist-0	0	+
Ca21chr4_C_albicans_SC5314	174880	174881	MSPC_Peak_1592	orf19.4698	orf19.4698	orf19.4699	173947-176056	Dist-0	0	+
Ca21chr4_C_albicans_SC5314	174931	174932	MSPC_Peak_1592	orf19.4698	orf19.4698	orf19.4699	173947-176056	Dist-0	0	+
Ca21chr4_C_albicans_SC5314	200852	200874	MSPC_Peak_1590	orf19.4688	orf19.4688		200555-201143	Dist--620	0	-
Ca21chr4_C_albicans_SC5314	208893	208920	MSPC_Peak_1587	orf19.4683	orf19.4683	orf19.4684.2	207859-209191	Dist--195	0	+
Ca21chr4_C_albicans_SC5314	216472	216483	MSPC_Peak_1584	orf19.4682	orf19.4682		216184-216802	Dist--667	0	+
Ca21chr4_C_albicans_SC5314	219285	219293	MSPC_Peak_1582	orf19.4681	orf19.4681		219055-219509	Dist--170	0	+
Ca21chr4_C_albicans_SC5314	226542	226544	MSPC_Peak_1580	orf19.4679	orf19.4679		225932-226835	Dist--977	0	-
Ca21chr4_C_albicans_SC5314	227821	227835	MSPC_Peak_1577	tD(GUC)6	tD(GUC)6		227517-228041	Dist-0	0	+
Ca21chr4_C_albicans_SC5314	231049	231050	MSPC_Peak_1574	orf19.4676	orf19.4676	orf19.4675	230896-231180	Dist-0	0	-
Ca21chr4_C_albicans_SC5314	238673	238674	MSPC_Peak_1570	orf19.4672	orf19.4672	orf19.4673	238417-239910	Dist--1640	0	+
Ca21chr4_C_albicans_SC5314	239582	239586	MSPC_Peak_1570	orf19.4672	orf19.4672	orf19.4673	238417-239910	Dist--728	0	+
Ca21chr4_C_albicans_SC5314	245721	245726	MSPC_Peak_1567	tS(UGA)3	tS(UGA)3		245468-246023	Dist-0	0	-
Ca21chr4_C_albicans_SC5314	249646	249652	MSPC_Peak_1563	orf19.4666	orf19.4666		249423-249859	Dist--409	0	-
Ca21chr4_C_albicans_SC5314	255399	255414	MSPC_Peak_1561	orf19.4660	orf19.4660		255187-255720	Dist--261	0	+
Ca21chr4_C_albicans_SC5314	256631	256648	MSPC_Peak_1557	orf19.4660	orf19.4660		256161-256834	Dist-0	0	+
Ca21chr4_C_albicans_SC5314	261631	261643	MSPC_Peak_1551	orf19.4657	orf19.4657		261408-261847	Dist--2269	0	+
Ca21chr4_C_albicans_SC5314	262719	262720	MSPC_Peak_1549	orf19.4657	orf19.4657		262558-263018	Dist--1192	0	+
Ca21chr4_C_albicans_SC5314	262762	262763	MSPC_Peak_1549	orf19.4657	orf19.4657		262558-263018	Dist--1149	0	+
Ca21chr4_C_albicans_SC5314	279406	279411	MSPC_Peak_1501	orf19.4650	orf19.4650		279170-279566	Dist--1157	0	+
Ca21chr4_C_albicans_SC5314	282582	282597	MSPC_Peak_1494	orf19.4649	orf19.4649		281796-282856	Dist--649	0	+
Ca21chr4_C_albicans_SC5314	289981	289982	MSPC_Peak_1488	orf19.4646	orf19.4646		289748-291654	Dist--1321	0	+
Ca21chr4_C_albicans_SC5314	291359	291360	MSPC_Peak_1488	orf19.4646	orf19.4646		289748-291654	Dist-0	0	+
Ca21chr4_C_albicans_SC5314	294597	294601	MSPC_Peak_1481	orf19.4643	orf19.4643		294392-294729	Dist--207	0	+
Ca21chr4_C_albicans_SC5314	314206	314207	MSPC_Peak_1474	orf19.4634	orf19.4634		314157-314460	Dist-0	92	+
Ca21chr4_C_albicans_SC5314	316095	316096	MSPC_Peak_1465	orf19.4632	orf19.4632		315812-316300	Dist-0	165.411	-
Ca21chr4_C_albicans_SC5314	316250	316251	MSPC_Peak_1465	orf19.4632	orf19.4632		315812-316300	Dist-0	165.411	-
Ca21chr4_C_albicans_SC5314	317623	317628	MSPC_Peak_1459	orf19.4631	orf19.4631		316712-318732	Dist-0	0	-
Ca21chr4_C_albicans_SC5314	317683	317684	MSPC_Peak_1459	orf19.4631	orf19.4631		316712-318732	Dist-0	0	-
Ca21chr4_C_albicans_SC5314	318566	318567	MSPC_Peak_1459	orf19.4631	orf19.4631		316712-318732	Dist--370	0	-
Ca21chr4_C_albicans_SC5314	319421	319422	MSPC_Peak_1451	orf19.4631	orf19.4631		319285-319754	Dist--1225	138	-
Ca21chr4_C_albicans_SC5314	336552	336563	MSPC_Peak_1444	orf19.4624	orf19.4624		336428-337130	Dist--155	0	-
Ca21chr4_C_albicans_SC5314	336584	336585	MSPC_Peak_1444	orf19.4624	orf19.4624		336428-337130	Dist--187	0	-
Ca21chr4_C_albicans_SC5314	337902	337906	MSPC_Peak_1436	orf19.4623.3	orf19.4623.3		337445-339140	Dist--302	0	-
Ca21chr4_C_albicans_SC5314	338894	338907	MSPC_Peak_1436	orf19.4623.3	orf19.4623.3		337445-339140	Dist--1294	0	-
Ca21chr4_C_albicans_SC5314	346854	346855	MSPC_Peak_1426	orf19.4618	orf19.4618	orf19.4617	345725-348041	Dist-0	0	-
Ca21chr4_C_albicans_SC5314	346892	346893	MSPC_Peak_1426	orf19.4618	orf19.4618	orf19.4617	345725-348041	Dist-0	0	-
Ca21chr4_C_albicans_SC5314	346932	346933	MSPC_Peak_1426	orf19.4618	orf19.4618	orf19.4617	345725-348041	Dist-0	0	-
Ca21chr4_C_albicans_SC5314	348972	348973	MSPC_Peak_1417	orf19.4616	orf19.4616		348744-349044	Dist--185	182	+
Ca21chr4_C_albicans_SC5314	356121	356131	MSPC_Peak_1412	orf19.4612	orf19.4612		355890-356276	Dist--453	0	+
Ca21chr4_C_albicans_SC5314	357887	357904	MSPC_Peak_1401	orf19.4615	orf19.4615	orf19.4614	356940-358005	Dist--6844	251.232	-
Ca21chr4_C_albicans_SC5314	366203	366204	MSPC_Peak_1393	orf19.4607	orf19.4607		366064-366394	Dist--203	0	-
Ca21chr4_C_albicans_SC5314	366246	366255	MSPC_Peak_1393	orf19.4607	orf19.4607		366064-366394	Dist--246	0	-
Ca21chr4_C_albicans_SC5314	371164	371165	MSPC_Peak_1385	orf19.4602	orf19.4602	orf19.4601	370454-372090	Dist-0	0	-
Ca21chr4_C_albicans_SC5314	371845	371871	MSPC_Peak_1385	orf19.4602	orf19.4602	orf19.4601	370454-372090	Dist--338	0	-
Ca21chr4_C_albicans_SC5314	377205	377210	MSPC_Peak_1378	orf19.4600	orf19.4600		377048-377384	Dist--1781	0	-
Ca21chr4_C_albicans_SC5314	385069	385090	MSPC_Peak_1369	orf19.4595	orf19.4595	orf19.4596	384941-385423	Dist--310	0	+
Ca21chr4_C_albicans_SC5314	393248	393269	MSPC_Peak_1360	orf19.4593	orf19.4593		392963-393577	Dist--1410	0	-
Ca21chr4_C_albicans_SC5314	394022	394044	MSPC_Peak_1352	orf19.4593	orf19.4593		393877-394869	Dist--2184	0	-
Ca21chr4_C_albicans_SC5314	400719	400720	MSPC_Peak_1342	orf19.4592	orf19.4592	orf19.4591	400294-403945	Dist--4156	0	-
Ca21chr4_C_albicans_SC5314	435355	435362	MSPC_Peak_1336	orf19.4571	orf19.4571		435168-435599	Dist-0	0	-
Ca21chr4_C_albicans_SC5314	441753	441754	MSPC_Peak_1331	orf19.4568	orf19.4568		441596-441908	Dist--506	0	-
Ca21chr4_C_albicans_SC5314	446264	446265	MSPC_Peak_1323	orf19.4565	orf19.4565		445887-446567	Dist--612	0	-
Ca21chr4_C_albicans_SC5314	451345	451346	MSPC_Peak_1316	orf19.2774	orf19.2774		451197-451487	Dist--179	0	+
Ca21chr4_C_albicans_SC5314	461984	462001	MSPC_Peak_1307	orf19.2770.1	orf19.2770.1		461813-462500	Dist--244	0	-
Ca21chr4_C_albicans_SC5314	464674	464680	MSPC_Peak_1295	orf19.2768	orf19.2768		464530-464853	Dist--289	0	+
Ca21chr4_C_albicans_SC5314	474159	474163	MSPC_Peak_1285	orf19.2767	orf19.2767		470178-474885	Dist--2696	0	-
Ca21chr4_C_albicans_SC5314	476958	476959	MSPC_Peak_1276	orf19.2766	orf19.2766		476678-482244	Dist--2563	0	+
Ca21chr4_C_albicans_SC5314	479803	479805	MSPC_Peak_1276	orf19.2766	orf19.2766		476678-482244	Dist-0	0	+
Ca21chr4_C_albicans_SC5314	486474	486480	MSPC_Peak_1270	orf19.2762	orf19.2762		485855-486785	Dist-0	0	-
Ca21chr4_C_albicans_SC5314	488653	488676	MSPC_Peak_1261	orf19.2761	orf19.2761	orf19.2760	488495-488981	Dist--205	0	-
Ca21chr4_C_albicans_SC5314	495829	495840	MSPC_Peak_1255	orf19.2757	orf19.2757	orf19.2758	495642-496014	Dist--428	0	+
Ca21chr4_C_albicans_SC5314	516694	516702	MSPC_Peak_1249	orf19.2748	orf19.2748	orf19.2749	516535-516933	Dist--709	0	+
Ca21chr4_C_albicans_SC5314	520700	520701	MSPC_Peak_1240	orf19.2747	orf19.2747		520588-523565	Dist--3270	0	+
Ca21chr4_C_albicans_SC5314	521538	521553	MSPC_Peak_1240	orf19.2747	orf19.2747		520588-523565	Dist--2418	0	+
Ca21chr4_C_albicans_SC5314	530189	530190	MSPC_Peak_1232	orf19.2745	orf19.2745		529943-530357	Dist-0	0	-
Ca21chr4_C_albicans_SC5314	530217	530218	MSPC_Peak_1232	orf19.2745	orf19.2745		529943-530357	Dist-0	0	-
Ca21chr4_C_albicans_SC5314	533509	533510	MSPC_Peak_1225	orf19.2743	orf19.2743	orf19.2742	533382-533655	Dist-0	0	-
Ca21chr4_C_albicans_SC5314	542987	542988	MSPC_Peak_1219	orf19.2738	orf19.2738		542569-543364	Dist--1388	0	-
Ca21chr4_C_albicans_SC5314	543036	543041	MSPC_Peak_1219	orf19.2738	orf19.2738		542569-543364	Dist--1437	0	-
Ca21chr4_C_albicans_SC5314	549823	549824	MSPC_Peak_1212	snR79	snR79		549672-549979	Dist--455	0	-
Ca21chr4_C_albicans_SC5314	554188	554196	MSPC_Peak_1206	orf19.2730	orf19.2730	orf19.2731	553741-554761	Dist-0	0	+
Ca21chr4_C_albicans_SC5314	560384	560385	MSPC_Peak_1201	orf19.2726	orf19.2726		560225-560980	Dist--488	0	-
Ca21chr4_C_albicans_SC5314	560778	560779	MSPC_Peak_1201	orf19.2726	orf19.2726		560225-560980	Dist--882	0	-
Ca21chr4_C_albicans_SC5314	564838	564856	MSPC_Peak_1197	orf19.2726	orf19.2726		561739-565278	Dist--4942	0	-
Ca21chr4_C_albicans_SC5314	570921	570932	MSPC_Peak_1191	orf19.2724	orf19.2724		565776-571992	Dist--991	0	+
Ca21chr4_C_albicans_SC5314	572990	572991	MSPC_Peak_1182	orf19.2724	orf19.2724		572734-573414	Dist-0	190.351	+
Ca21chr4_C_albicans_SC5314	573232	573233	MSPC_Peak_1182	orf19.2724	orf19.2724		572734-573414	Dist-0	190.351	+
Ca21chr4_C_albicans_SC5314	575342	575345	MSPC_Peak_1169	orf19.2723	orf19.2723		573713-577170	Dist--2062	0	+
Ca21chr4_C_albicans_SC5314	602227	602255	MSPC_Peak_1164	orf19.2704	orf19.2704	orf19.2706	601647-602455	Dist--592	0	+
Ca21chr4_C_albicans_SC5314	609910	609911	MSPC_Peak_1158	orf19.2697	orf19.2697	orf19.2698	609762-610038	Dist-0	0	+
Ca21chr4_C_albicans_SC5314	626829	626832	MSPC_Peak_1149	tT(UGU)1	tT(UGU)1		626473-627008	Dist--668	0	+
Ca21chr4_C_albicans_SC5314	627512	627538	MSPC_Peak_1141	tT(UGU)1	tT(UGU)1		627333-627705	Dist-0	0	+
Ca21chr4_C_albicans_SC5314	638002	638004	MSPC_Peak_1131	orf19.2685	orf19.2685		637791-638433	Dist--1767	0	+
Ca21chr4_C_albicans_SC5314	638035	638036	MSPC_Peak_1131	orf19.2685	orf19.2685		637791-638433	Dist--1735	0	+
Ca21chr4_C_albicans_SC5314	638936	638937	MSPC_Peak_1123	orf19.2685	orf19.2685		638727-639586	Dist--834	0	+
Ca21chr4_C_albicans_SC5314	639339	639342	MSPC_Peak_1123	orf19.2685	orf19.2685		638727-639586	Dist--429	0	+
Ca21chr4_C_albicans_SC5314	640484	640485	MSPC_Peak_1110	orf19.2685	orf19.2685		640332-640617	Dist-0	102	+
Ca21chr4_C_albicans_SC5314	667989	667990	MSPC_Peak_1103	orf19.2672	orf19.2672		667836-668124	Dist--339	0	+
Ca21chr4_C_albicans_SC5314	671151	671152	MSPC_Peak_1093	orf19.2671	orf19.2671		671005-671274	Dist--233	0	+
Ca21chr4_C_albicans_SC5314	673931	673932	MSPC_Peak_1083	orf19.2670	orf19.2670		673736-674071	Dist--163	272	-
Ca21chr4_C_albicans_SC5314	682101	682109	MSPC_Peak_1074	orf19.2665	orf19.2665		681675-682904	Dist--492	0	+
Ca21chr4_C_albicans_SC5314	686296	686299	MSPC_Peak_1065	orf19.2665	orf19.2665		686143-686441	Dist-0	0	+
Ca21chr4_C_albicans_SC5314	691682	691691	MSPC_Peak_1055	orf19.1440.2	orf19.1440.2		691514-691903	Dist--1221	0	-
Ca21chr4_C_albicans_SC5314	691727	691728	MSPC_Peak_1055	orf19.1440.2	orf19.1440.2		691514-691903	Dist--1266	0	-
Ca21chr4_C_albicans_SC5314	699240	699248	MSPC_Peak_1048	orf19.1439	orf19.1439		699030-699417	Dist--567	0	+
Ca21chr4_C_albicans_SC5314	702517	702527	MSPC_Peak_1037	orf19.1438	orf19.1438		702398-702708	Dist--134	0	-
Ca21chr4_C_albicans_SC5314	716276	716287	MSPC_Peak_1021	orf19.3369	orf19.3369	orf19.3368	715274-716603	Dist--1020	0	+
Ca21chr4_C_albicans_SC5314	725560	725577	MSPC_Peak_1011	orf19.3373	orf19.3373		725253-725794	Dist-0	0	-
Ca21chr4_C_albicans_SC5314	727786	727795	MSPC_Peak_1000	orf19.3374	orf19.3374		726496-729655	Dist--359	0	-
Ca21chr4_C_albicans_SC5314	736032	736043	MSPC_Peak_992	orf19.3378	orf19.3378		735783-736276	Dist--543	0	-
Ca21chr4_C_albicans_SC5314	737307	737323	MSPC_Peak_983	orf19.3378	orf19.3378		736966-738092	Dist--1818	0	-
Ca21chr4_C_albicans_SC5314	742013	742039	MSPC_Peak_974	orf19.3380	orf19.3380		741710-742317	Dist--743	0	-
Ca21chr4_C_albicans_SC5314	743772	743774	MSPC_Peak_961	orf19.3380	orf19.3380		743549-744239	Dist--2502	0	-
Ca21chr4_C_albicans_SC5314	747916	747920	MSPC_Peak_953	orf19.1327	orf19.1327	orf19.1326	747149-750182	Dist--484	0	-
Ca21chr4_C_albicans_SC5314	749608	749609	MSPC_Peak_953	orf19.1326	orf19.1326	orf19.1327	747149-750182	Dist--1240	0	+
Ca21chr4_C_albicans_SC5314	761656	761675	MSPC_Peak_943	orf19.1321	orf19.1321		760812-762828	Dist--1265	0	+
Ca21chr4_C_albicans_SC5314	764540	764541	MSPC_Peak_929	orf19.1321	orf19.1321		764364-764678	Dist-0	138	+
Ca21chr4_C_albicans_SC5314	770582	770592	MSPC_Peak_918	orf19.1317	orf19.1317		770368-770711	Dist--1097	0	-
Ca21chr4_C_albicans_SC5314	772539	772564	MSPC_Peak_908	tQ(UUG)1	tQ(UUG)1		772401-772709	Dist-0	0	-
Ca21chr4_C_albicans_SC5314	781070	781071	MSPC_Peak_899	tD(GUC)4	tD(GUC)4		779441-782925	Dist-0	0	-
Ca21chr4_C_albicans_SC5314	782620	782644	MSPC_Peak_899	tD(GUC)3	tD(GUC)3		779441-782925	Dist-0	0	+
Ca21chr4_C_albicans_SC5314	788065	788066	MSPC_Peak_890	orf19.1309	orf19.1309	orf19.1308	787899-788278	Dist--98	0	-
Ca21chr4_C_albicans_SC5314	788107	788119	MSPC_Peak_890	orf19.1309	orf19.1309	orf19.1308	787899-788278	Dist--140	0	-
Ca21chr4_C_albicans_SC5314	831746	831754	MSPC_Peak_878	orf19.1596	orf19.1596	orf19.5046	831593-831914	Dist--997	0	+
Ca21chr4_C_albicans_SC5314	844987	844996	MSPC_Peak_869	orf19.787	orf19.787	orf19.787.1	844774-845170	Dist--67	0	-
Ca21chr4_C_albicans_SC5314	845024	845025	MSPC_Peak_869	orf19.787	orf19.787	orf19.787.1	844774-845170	Dist--104	0	-
Ca21chr4_C_albicans_SC5314	853701	853704	MSPC_Peak_860	orf19.5312	orf19.5312	orf19.1208	853274-853807	Dist--431	0	+
Ca21chr4_C_albicans_SC5314	856836	856851	MSPC_Peak_842	orf19.5311	orf19.5311		855545-857274	Dist--1747	0	+
Ca21chr4_C_albicans_SC5314	870009	870042	MSPC_Peak_833	orf19.5305	orf19.5305	orf19.5304	869238-870411	Dist--1603	0	-
Ca21chr4_C_albicans_SC5314	875864	875882	MSPC_Peak_823	orf19.5302	orf19.5302		875394-876161	Dist--665	0	-
Ca21chr4_C_albicans_SC5314	879694	879695	MSPC_Peak_813	orf19.5299	orf19.5299	orf19.5299.1	879537-879840	Dist--179	0	-
Ca21chr4_C_albicans_SC5314	886156	886157	MSPC_Peak_802	orf19.5294	orf19.5294	orf19.5293	885745-887132	Dist-0	0	-
Ca21chr4_C_albicans_SC5314	886926	886941	MSPC_Peak_802	orf19.5294	orf19.5294	orf19.5293	885745-887132	Dist--226	0	-
Ca21chr4_C_albicans_SC5314	894682	894709	MSPC_Peak_790	orf19.5292	orf19.5292		893572-895040	Dist--1513	0	-
Ca21chr4_C_albicans_SC5314	907591	907611	MSPC_Peak_780	orf19.1426	orf19.1426	orf19.1424	907454-908012	Dist--469	0	-
Ca21chr4_C_albicans_SC5314	920933	920957	MSPC_Peak_771	orf19.1415	orf19.1415		919865-922862	Dist--2186	0	+
Ca21chr4_C_albicans_SC5314	933593	933598	MSPC_Peak_760	orf19.1409	orf19.1409		933133-934977	Dist--156	0	-
Ca21chr4_C_albicans_SC5314	933635	933636	MSPC_Peak_760	orf19.1409	orf19.1409		933133-934977	Dist--198	0	-
Ca21chr4_C_albicans_SC5314	935836	935848	MSPC_Peak_752	orf19.1409.2	orf19.1409.2	orf19.1409.1	935615-938044	Dist--432	0	-
Ca21chr4_C_albicans_SC5314	936757	936758	MSPC_Peak_752	orf19.1409.1	orf19.1409.1	orf19.1409.2	935615-938044	Dist--176	0	+
Ca21chr4_C_albicans_SC5314	941421	941422	MSPC_Peak_742	orf19.1409.3	orf19.1409.3		941280-941573	Dist--760	0	-
Ca21chr4_C_albicans_SC5314	946517	946535	MSPC_Peak_733	orf19.3846	orf19.3846	orf19.3845	946356-946715	Dist--259	0	-
Ca21chr4_C_albicans_SC5314	947411	947413	MSPC_Peak_723	orf19.3845	orf19.3845	orf19.3846	947250-947578	Dist--282	0	+
Ca21chr4_C_albicans_SC5314	948453	948457	MSPC_Peak_713	orf19.3845	orf19.3845	orf19.3846	948278-948626	Dist-0	0	+
Ca21chr4_C_albicans_SC5314	950178	950179	MSPC_Peak_702	orf19.3843	orf19.3843		950032-950314	Dist--242	0	+
Ca21chr4_C_albicans_SC5314	960486	960489	MSPC_Peak_693	orf19.3839	orf19.3839	orf19.3840	960379-960735	Dist--526	0	+
Ca21chr4_C_albicans_SC5314	960561	960562	MSPC_Peak_693	orf19.3839	orf19.3839	orf19.3840	960379-960735	Dist--453	0	+
Ca21chr4_C_albicans_SC5314	963183	963193	MSPC_Peak_678	orf19.3838	orf19.3838		962791-963343	Dist-0	184.365	-
Ca21chr4_C_albicans_SC5314	973586	973597	MSPC_Peak_659	orf19.3828	orf19.3828		973351-974184	Dist-0	0	-
Ca21chr4_C_albicans_SC5314	980954	980965	MSPC_Peak_650	orf19.3823	orf19.3823		980600-981427	Dist--1339	0	+
Ca21chr4_C_albicans_SC5314	987481	987483	MSPC_Peak_639	orf19.3822	orf19.3822		987236-987730	Dist--387	0	+
Ca21chr4_C_albicans_SC5314	987504	987505	MSPC_Peak_639	orf19.3822	orf19.3822		987236-987730	Dist--365	0	+
Ca21chr4_C_albicans_SC5314	1006836	1006853	MSPC_Peak_629	tQ(UUG)5	tQ(UUG)5		1006617-1007091	Dist-0	0	-
Ca21chr4_C_albicans_SC5314	1015569	1015591	MSPC_Peak_618	tI(AAU)4	tI(AAU)4		1015386-1015810	Dist-0	0	+
Ca21chr4_C_albicans_SC5314	1020980	1020981	MSPC_Peak_607	orf19.3803	orf19.3803	orf19.3802	1020834-1022370	Dist--321	0	-
Ca21chr4_C_albicans_SC5314	1026093	1026094	MSPC_Peak_597	orf19.3801	orf19.3801		1025909-1026944	Dist--1541	0	+
Ca21chr4_C_albicans_SC5314	1026116	1026117	MSPC_Peak_597	orf19.3801	orf19.3801		1025909-1026944	Dist--1518	0	+
Ca21chr4_C_albicans_SC5314	1026683	1026684	MSPC_Peak_597	orf19.3801	orf19.3801		1025909-1026944	Dist--951	0	+
Ca21chr4_C_albicans_SC5314	1041535	1041549	MSPC_Peak_586	orf19.3795	orf19.3795		1041351-1042000	Dist--360	0	-
Ca21chr4_C_albicans_SC5314	1045471	1045480	MSPC_Peak_575	orf19.3794	orf19.3794		1044724-1048120	Dist--1348	0	-
Ca21chr4_C_albicans_SC5314	1054219	1054220	MSPC_Peak_562	orf19.3789	orf19.3789	orf19.3788.1	1053829-1054525	Dist-0	305.149	-
Ca21chr4_C_albicans_SC5314	1054267	1054268	MSPC_Peak_562	orf19.3789	orf19.3789	orf19.3788.1	1053829-1054525	Dist-0	305.149	-
Ca21chr4_C_albicans_SC5314	1055068	1055073	MSPC_Peak_552	orf19.3788.1	orf19.3788.1	orf19.3789	1054892-1056076	Dist--377	0	+
Ca21chr4_C_albicans_SC5314	1055196	1055197	MSPC_Peak_552	orf19.3788.1	orf19.3788.1	orf19.3789	1054892-1056076	Dist--253	0	+
Ca21chr4_C_albicans_SC5314	1059303	1059304	MSPC_Peak_536	orf19.3785	orf19.3785	orf19.3784	1059141-1059411	Dist--65	298	-
Ca21chr4_C_albicans_SC5314	1079465	1079474	MSPC_Peak_527	orf19.3774	orf19.3774	orf19.3773	1079295-1079628	Dist--574	0	-
Ca21chr4_C_albicans_SC5314	1098931	1098937	MSPC_Peak_518	orf19.740	orf19.740		1098657-1099109	Dist-0	0	-
Ca21chr4_C_albicans_SC5314	1100535	1100538	MSPC_Peak_508	orf19.740	orf19.740		1099641-1103221	Dist--1255	0	-
Ca21chr4_C_albicans_SC5314	1107855	1107856	MSPC_Peak_498	orf19.742	orf19.742		1107649-1108043	Dist--1348	0	-
Ca21chr4_C_albicans_SC5314	1107886	1107907	MSPC_Peak_498	orf19.742	orf19.742		1107649-1108043	Dist--1379	0	-
Ca21chr4_C_albicans_SC5314	1113633	1113652	MSPC_Peak_486	orf19.744	orf19.744	orf19.745	1113363-1114493	Dist--433	0	-
Ca21chr4_C_albicans_SC5314	1138061	1138063	MSPC_Peak_470	orf19.6863	orf19.6863	orf19.6864	1137825-1138568	Dist--658	0	-
Ca21chr4_C_albicans_SC5314	1158541	1158542	MSPC_Peak_462	orf19.1789.1	orf19.1789.1		1158344-1158907	Dist--508	0	+
Ca21chr4_C_albicans_SC5314	1158579	1158587	MSPC_Peak_462	orf19.1789.1	orf19.1789.1		1158344-1158907	Dist--463	0	+
Ca21chr4_C_albicans_SC5314	1164540	1164542	MSPC_Peak_452	orf19.1793	orf19.1793		1164230-1164877	Dist--2685	0	+
Ca21chr4_C_albicans_SC5314	1174802	1174803	MSPC_Peak_438	orf19.1796	orf19.1796	orf19.1795.1	1174644-1174984	Dist--146	0	+
Ca21chr4_C_albicans_SC5314	1174842	1174843	MSPC_Peak_438	orf19.1796	orf19.1796	orf19.1795.1	1174644-1174984	Dist--106	0	+
Ca21chr4_C_albicans_SC5314	1200378	1200392	MSPC_Peak_427	orf19.1234	orf19.1234		1200106-1200562	Dist--4383	0	+
Ca21chr4_C_albicans_SC5314	1201128	1201129	MSPC_Peak_418	orf19.1234	orf19.1234		1200975-1201349	Dist--3646	0	+
Ca21chr4_C_albicans_SC5314	1201793	1201797	MSPC_Peak_407	orf19.1234	orf19.1234		1201707-1202127	Dist--2978	0	+
Ca21chr4_C_albicans_SC5314	1208623	1208638	MSPC_Peak_398	orf19.1235	orf19.1235		1208500-1208963	Dist--1645	0	+
Ca21chr4_C_albicans_SC5314	1215362	1215365	MSPC_Peak_387	orf19.1237	orf19.1237		1215200-1215509	Dist--239	0	-
Ca21chr4_C_albicans_SC5314	1243629	1243630	MSPC_Peak_378	orf19.1251	orf19.1251	orf19.1252	1243511-1243777	Dist--122	0	-
Ca21chr4_C_albicans_SC5314	1245581	1245582	MSPC_Peak_367	orf19.1252	orf19.1252	orf19.1251	1245412-1245753	Dist--111	0	+
Ca21chr4_C_albicans_SC5314	1247032	1247042	MSPC_Peak_356	orf19.1252	orf19.1252	orf19.1251	1246450-1247316	Dist-0	306.147	+
Ca21chr4_C_albicans_SC5314	1248626	1248627	MSPC_Peak_345	orf19.1253	orf19.1253		1248205-1248806	Dist--928	0	+
Ca21chr4_C_albicans_SC5314	1248654	1248661	MSPC_Peak_345	orf19.1253	orf19.1253		1248205-1248806	Dist--894	0	+
Ca21chr4_C_albicans_SC5314	1255226	1255229	MSPC_Peak_336	orf19.1255	orf19.1255		1255073-1255398	Dist--1089	0	+
Ca21chr4_C_albicans_SC5314	1275767	1275768	MSPC_Peak_320	orf19.1263	orf19.1263		1275614-1275880	Dist--1129	150	-
Ca21chr4_C_albicans_SC5314	1276639	1276642	MSPC_Peak_308	orf19.1263	orf19.1263		1276411-1276953	Dist--2001	0	-
Ca21chr4_C_albicans_SC5314	1281231	1281233	MSPC_Peak_291	orf19.1265	orf19.1265	orf19.1264	1279431-1282387	Dist--1452	0	+
Ca21chr4_C_albicans_SC5314	1290953	1290954	MSPC_Peak_276	orf19.1268	orf19.1268		1290741-1291033	Dist-0	108	+
Ca21chr4_C_albicans_SC5314	1298977	1298984	MSPC_Peak_263	orf19.1274	orf19.1274	orf19.1275	1298784-1299156	Dist--434	0	-
Ca21chr4_C_albicans_SC5314	1307238	1307248	MSPC_Peak_256	orf19.1277	orf19.1277		1306965-1308682	Dist--785	0	-
Ca21chr4_C_albicans_SC5314	1315573	1315580	MSPC_Peak_246	orf19.4404	orf19.4404		1315399-1315813	Dist--414	0	-
Ca21chr4_C_albicans_SC5314	1317071	1317086	MSPC_Peak_236	orf19.4404	orf19.4404		1316608-1317329	Dist--1912	0	-
Ca21chr4_C_albicans_SC5314	1318815	1318820	MSPC_Peak_224	orf19.4405	orf19.4405		1318620-1319178	Dist--2255	0	+
Ca21chr4_C_albicans_SC5314	1320334	1320344	MSPC_Peak_214	orf19.4405	orf19.4405		1319511-1320785	Dist--731	0	+
Ca21chr4_C_albicans_SC5314	1325113	1325125	MSPC_Peak_203	tT(UGU)2	tT(UGU)2		1324899-1325289	Dist-0	0	-
Ca21chr4_C_albicans_SC5314	1331681	1331684	MSPC_Peak_194	tS(UGA)2	tS(UGA)2		1331440-1331856	Dist-0	0	+
Ca21chr4_C_albicans_SC5314	1362055	1362056	MSPC_Peak_181	orf19.4716	orf19.4716	orf19.4718	1361901-1362189	Dist--509	92	+
Ca21chr4_C_albicans_SC5314	1364405	1364408	MSPC_Peak_172	orf19.4715	orf19.4715		1364227-1364530	Dist--280	0	+
Ca21chr4_C_albicans_SC5314	1381884	1381885	MSPC_Peak_164	orf19.2920	orf19.2920		1381727-1382364	Dist--350	88	-
Ca21chr4_C_albicans_SC5314	1386075	1386077	MSPC_Peak_156	orf19.2919	orf19.2919	orf19.2917.1	1385753-1386447	Dist-0	0	-
Ca21chr4_C_albicans_SC5314	1405125	1405130	MSPC_Peak_150	orf19.2905	orf19.2905	orf19.2903	1405011-1406039	Dist--309	0	-
Ca21chr4_C_albicans_SC5314	1405776	1405781	MSPC_Peak_150	orf19.2905	orf19.2905	orf19.2903	1405011-1406039	Dist--960	0	-
Ca21chr4_C_albicans_SC5314	1415804	1415821	MSPC_Peak_142	orf19.2898	orf19.2898	orf19.2897	1415627-1416030	Dist--554	0	-
Ca21chr4_C_albicans_SC5314	1425764	1425777	MSPC_Peak_137	orf19.2892	orf19.2892		1424782-1426392	Dist--842	0	+
Ca21chr4_C_albicans_SC5314	1440321	1440332	MSPC_Peak_119	orf19.2886	orf19.2886		1439686-1440547	Dist--1266	0	-
Ca21chr4_C_albicans_SC5314	1441122	1441136	MSPC_Peak_113	orf19.2886	orf19.2886		1441038-1441330	Dist--2067	0	-
Ca21chr4_C_albicans_SC5314	1441969	1441970	MSPC_Peak_105	orf19.2884	orf19.2884	orf19.2885	1441799-1442132	Dist--2348	0	+
Ca21chr4_C_albicans_SC5314	1441996	1442002	MSPC_Peak_105	orf19.2884	orf19.2884	orf19.2885	1441799-1442132	Dist--2316	0	+
Ca21chr4_C_albicans_SC5314	1454747	1454748	MSPC_Peak_98	orf19.2881	orf19.2881		1454575-1456050	Dist--2754	0	+
Ca21chr4_C_albicans_SC5314	1455362	1455363	MSPC_Peak_98	orf19.2881	orf19.2881		1454575-1456050	Dist--2139	0	+
Ca21chr4_C_albicans_SC5314	1455390	1455391	MSPC_Peak_98	orf19.2881	orf19.2881		1454575-1456050	Dist--2111	0	+
Ca21chr4_C_albicans_SC5314	1469691	1469692	MSPC_Peak_91	orf19.2877	orf19.2877	orf19.2876	1467787-1471192	Dist-0	0	-
Ca21chr4_C_albicans_SC5314	1469738	1469739	MSPC_Peak_91	orf19.2877	orf19.2877	orf19.2876	1467787-1471192	Dist-0	0	-
Ca21chr4_C_albicans_SC5314	1486863	1486865	MSPC_Peak_86	orf19.2866	orf19.2866		1486675-1487026	Dist--248	0	+
Ca21chr4_C_albicans_SC5314	1486890	1486891	MSPC_Peak_86	orf19.2866	orf19.2866		1486675-1487026	Dist--222	0	+
Ca21chr4_C_albicans_SC5314	1495711	1495714	MSPC_Peak_81	orf19.3139	orf19.3139		1495528-1495908	Dist--147	0	+
Ca21chr4_C_albicans_SC5314	1497734	1497749	MSPC_Peak_76	orf19.3138	orf19.3138		1497569-1497897	Dist--217	0	+
Ca21chr4_C_albicans_SC5314	1503141	1503142	MSPC_Peak_71	orf19.3134	orf19.3134		1502728-1503502	Dist-0	0	-
Ca21chr4_C_albicans_SC5314	1503172	1503173	MSPC_Peak_71	orf19.3134	orf19.3134		1502728-1503502	Dist--11	0	-
Ca21chr4_C_albicans_SC5314	1504584	1504591	MSPC_Peak_66	orf19.3134	orf19.3134		1503795-1506720	Dist--1423	0	-
Ca21chr4_C_albicans_SC5314	1507649	1507650	MSPC_Peak_61	orf19.3133	orf19.3133		1507430-1507730	Dist-0	67	+
Ca21chr4_C_albicans_SC5314	1509481	1509483	MSPC_Peak_56	orf19.3132	orf19.3132		1509261-1509714	Dist--289	0	+
Ca21chr4_C_albicans_SC5314	1509523	1509524	MSPC_Peak_56	orf19.3132	orf19.3132		1509261-1509714	Dist--248	0	+
Ca21chr4_C_albicans_SC5314	1522667	1522684	MSPC_Peak_51	orf19.3127	orf19.3127		1522268-1526122	Dist--2350	0	-
Ca21chr4_C_albicans_SC5314	1527020	1527023	MSPC_Peak_46	orf19.3125	orf19.3125	orf19.3126	1526540-1527407	Dist--2793	0	+
Ca21chr4_C_albicans_SC5314	1540947	1540970	MSPC_Peak_44	orf19.3117	orf19.3117		1540708-1541214	Dist--374	0	-
Ca21chr4_C_albicans_SC5314	1574952	1574976	MSPC_Peak_42	orf19.3097	orf19.3097		1573982-1575587	Dist-0	0	-
Ca21chr4_C_albicans_SC5314	1583093	1583097	MSPC_Peak_35	orf19.3089	orf19.3089		1582926-1583240	Dist--121	0	+
Ca21chr4_C_albicans_SC5314	1585929	1585930	MSPC_Peak_25	orf19.3087	orf19.3087	orf19.3087.1	1585329-1586301	Dist-0	0	+
Ca21chr4_C_albicans_SC5314	1585974	1585980	MSPC_Peak_25	orf19.3087	orf19.3087	orf19.3087.1	1585329-1586301	Dist-0	0	+
Ca21chr4_C_albicans_SC5314	1594621	1594622	MSPC_Peak_20	orf19.3077	orf19.3077	orf19.3076	1594384-1595083	Dist-0	213.302	-
Ca21chr4_C_albicans_SC5314	1594651	1594652	MSPC_Peak_20	orf19.3077	orf19.3077	orf19.3076	1594384-1595083	Dist-0	213.302	-
Ca21chr4_C_albicans_SC5314	1596893	1596920	MSPC_Peak_17	orf19.3076	orf19.3076	orf19.3077	1596613-1597604	Dist-0	0	+
Ca21chr4_C_albicans_SC5314	1598033	1598034	MSPC_Peak_8	orf19.3074	orf19.3074		1597866-1598144	Dist--38	244	-
Ca21chr4_C_albicans_SC5314	1601216	1601225	MSPC_Peak_4	orf19.3073	orf19.3073		1600886-1602005	Dist--1863	0	+
Ca21chr5_C_albicans_SC5314	458	459	MSPC_Peak_1161	orf19.5700	orf19.5700		146-2119	Dist--1460	0	+
Ca21chr5_C_albicans_SC5314	484	502	MSPC_Peak_1161	orf19.5700	orf19.5700		146-2119	Dist--1417	0	+
Ca21chr5_C_albicans_SC5314	11913	11914	MSPC_Peak_1157	orf19.5686	orf19.5686		11469-12352	Dist-0	184.365	-
Ca21chr5_C_albicans_SC5314	12226	12227	MSPC_Peak_1157	orf19.5686	orf19.5686		11469-12352	Dist-0	184.365	-
Ca21chr5_C_albicans_SC5314	15795	15796	MSPC_Peak_1150	orf19.5683	orf19.5683		15682-15954	Dist-0	132	-
Ca21chr5_C_albicans_SC5314	20109	20113	MSPC_Peak_1144	orf19.980	orf19.980		19818-20506	Dist--1185	0	+
Ca21chr5_C_albicans_SC5314	24174	24175	MSPC_Peak_1140	orf19.979	orf19.979		23403-29610	Dist-0	0	-
Ca21chr5_C_albicans_SC5314	24214	24215	MSPC_Peak_1140	orf19.979	orf19.979		23403-29610	Dist-0	0	-
Ca21chr5_C_albicans_SC5314	24290	24291	MSPC_Peak_1140	orf19.979	orf19.979		23403-29610	Dist-0	0	-
Ca21chr5_C_albicans_SC5314	30295	30306	MSPC_Peak_1134	orf19.979	orf19.979		29904-31032	Dist--635	0	-
Ca21chr5_C_albicans_SC5314	30359	30360	MSPC_Peak_1134	orf19.979	orf19.979		29904-31032	Dist--699	0	-
Ca21chr5_C_albicans_SC5314	32507	32508	MSPC_Peak_1125	orf19.978	orf19.978		31897-32850	Dist-0	271.199	-
Ca21chr5_C_albicans_SC5314	32620	32621	MSPC_Peak_1125	orf19.978	orf19.978		31897-32850	Dist-0	271.199	-
Ca21chr5_C_albicans_SC5314	33717	33718	MSPC_Peak_1118	orf19.978	orf19.978		33578-33895	Dist--869	156	-
Ca21chr5_C_albicans_SC5314	40234	40236	MSPC_Peak_1115	orf19.972	orf19.972	orf19.971	39963-40429	Dist--109	0	-
Ca21chr5_C_albicans_SC5314	40265	40266	MSPC_Peak_1115	orf19.972	orf19.972	orf19.971	39963-40429	Dist--140	0	-
Ca21chr5_C_albicans_SC5314	45387	45405	MSPC_Peak_1109	orf19.968	orf19.968		45175-45729	Dist--419	0	+
Ca21chr5_C_albicans_SC5314	66416	66427	MSPC_Peak_1106	tS(CAG)1	tS(CAG)1		65679-66721	Dist-0	0	-
Ca21chr5_C_albicans_SC5314	71271	71272	MSPC_Peak_1102	orf19.952	orf19.952		71113-72410	Dist-0	0	+
Ca21chr5_C_albicans_SC5314	72155	72179	MSPC_Peak_1102	orf19.951	orf19.951		71113-72410	Dist--55	0	-
Ca21chr5_C_albicans_SC5314	72898	72899	MSPC_Peak_1098	orf19.951	orf19.951		72685-73891	Dist--798	0	-
Ca21chr5_C_albicans_SC5314	72921	72922	MSPC_Peak_1098	orf19.951	orf19.951		72685-73891	Dist--821	0	-
Ca21chr5_C_albicans_SC5314	72943	72944	MSPC_Peak_1098	orf19.951	orf19.951		72685-73891	Dist--843	0	-
Ca21chr5_C_albicans_SC5314	73704	73724	MSPC_Peak_1098	orf19.951	orf19.951		72685-73891	Dist--1604	0	-
Ca21chr5_C_albicans_SC5314	76916	76920	MSPC_Peak_1092	orf19.948	orf19.948	orf19.949	76692-77417	Dist--95	0	+
Ca21chr5_C_albicans_SC5314	81962	81985	MSPC_Peak_1081	orf19.944	orf19.944		81683-82221	Dist--365	0	-
Ca21chr5_C_albicans_SC5314	84235	84251	MSPC_Peak_1076	orf19.943	orf19.943		84008-84493	Dist--257	0	-
Ca21chr5_C_albicans_SC5314	88922	88926	MSPC_Peak_1072	orf19.941	orf19.941		88644-89687	Dist--673	0	-
Ca21chr5_C_albicans_SC5314	94024	94027	MSPC_Peak_1067	orf19.940	orf19.940	orf19.939	93832-94262	Dist--431	0	-
Ca21chr5_C_albicans_SC5314	100942	100957	MSPC_Peak_1061	orf19.938	orf19.938		98896-101509	Dist--2200	0	+
Ca21chr5_C_albicans_SC5314	102093	102099	MSPC_Peak_1057	orf19.938	orf19.938		101826-102401	Dist--1058	0	+
Ca21chr5_C_albicans_SC5314	108230	108251	MSPC_Peak_1054	orf19.933	orf19.933	orf19.934	107940-108931	Dist--14044	0	+
Ca21chr5_C_albicans_SC5314	109606	109610	MSPC_Peak_1049	orf19.933	orf19.933	orf19.934	109465-109757	Dist--12685	0	+
Ca21chr5_C_albicans_SC5314	111636	111650	MSPC_Peak_1044	orf19.935	orf19.935		111340-111990	Dist--746	0	-
Ca21chr5_C_albicans_SC5314	112612	112613	MSPC_Peak_1039	orf19.935	orf19.935		112479-112803	Dist--1722	0	-
Ca21chr5_C_albicans_SC5314	112681	112682	MSPC_Peak_1039	orf19.935	orf19.935		112479-112803	Dist--1791	0	-
Ca21chr5_C_albicans_SC5314	113843	113844	MSPC_Peak_1033	orf19.935	orf19.935		113564-113912	Dist--2953	65	-
Ca21chr5_C_albicans_SC5314	118692	118693	MSPC_Peak_1026	orf19.933	orf19.933	orf19.934	118469-119031	Dist--3602	0	+
Ca21chr5_C_albicans_SC5314	118723	118728	MSPC_Peak_1026	orf19.933	orf19.933	orf19.934	118469-119031	Dist--3567	0	+
Ca21chr5_C_albicans_SC5314	134436	134437	MSPC_Peak_1023	orf19.930	orf19.930		134226-135632	Dist--304	0	+
Ca21chr5_C_albicans_SC5314	135039	135040	MSPC_Peak_1023	orf19.930	orf19.930		134226-135632	Dist-0	0	+
Ca21chr5_C_albicans_SC5314	135130	135131	MSPC_Peak_1023	orf19.930	orf19.930		134226-135632	Dist-0	0	+
Ca21chr5_C_albicans_SC5314	136405	136406	MSPC_Peak_1016	orf19.927	orf19.927	orf19.928	135992-136640	Dist--5254	0	+
Ca21chr5_C_albicans_SC5314	136438	136444	MSPC_Peak_1016	orf19.927	orf19.927	orf19.928	135992-136640	Dist--5216	0	+
Ca21chr5_C_albicans_SC5314	150228	150231	MSPC_Peak_1012	orf19.922	orf19.922		149980-150487	Dist--523	0	-
Ca21chr5_C_albicans_SC5314	155673	155681	MSPC_Peak_1005	orf19.920	orf19.920	orf19.921	154881-156023	Dist--1127	0	+
Ca21chr5_C_albicans_SC5314	161501	161502	MSPC_Peak_994	orf19.568	orf19.568	orf19.570	161295-161779	Dist--727	0	-
Ca21chr5_C_albicans_SC5314	161529	161530	MSPC_Peak_994	orf19.568	orf19.568	orf19.570	161295-161779	Dist--755	0	-
Ca21chr5_C_albicans_SC5314	161558	161559	MSPC_Peak_994	orf19.568	orf19.568	orf19.570	161295-161779	Dist--784	0	-
Ca21chr5_C_albicans_SC5314	162629	162637	MSPC_Peak_990	orf19.568	orf19.568	orf19.570	162299-162991	Dist--1855	0	-
Ca21chr5_C_albicans_SC5314	169979	169994	MSPC_Peak_984	orf19.575	orf19.575		169715-170254	Dist--1044	0	+
Ca21chr5_C_albicans_SC5314	178586	178590	MSPC_Peak_979	orf19.577	orf19.577	orf19.578	178326-178713	Dist--447	0	-
Ca21chr5_C_albicans_SC5314	189110	189127	MSPC_Peak_975	orf19.581	orf19.581		188931-189340	Dist--870	0	-
Ca21chr5_C_albicans_SC5314	202242	202252	MSPC_Peak_968	orf19.1980	orf19.1980		201700-202494	Dist--1093	0	-
Ca21chr5_C_albicans_SC5314	204531	204536	MSPC_Peak_960	orf19.1979	orf19.1979		204342-205105	Dist--322	0	-
Ca21chr5_C_albicans_SC5314	205678	205694	MSPC_Peak_954	orf19.1979	orf19.1979		205390-205977	Dist--1469	0	-
Ca21chr5_C_albicans_SC5314	208180	208185	MSPC_Peak_951	orf19.1978	orf19.1978		208023-208750	Dist--228	0	-
Ca21chr5_C_albicans_SC5314	208227	208228	MSPC_Peak_951	orf19.1978	orf19.1978		208023-208750	Dist--275	0	-
Ca21chr5_C_albicans_SC5314	217533	217545	MSPC_Peak_944	tE(UUC)4	tE(UUC)4		217340-217940	Dist-0	0	+
Ca21chr5_C_albicans_SC5314	217577	217578	MSPC_Peak_944	tE(UUC)3	tE(UUC)3		217340-217940	Dist-0	0	+
Ca21chr5_C_albicans_SC5314	220222	220235	MSPC_Peak_938	tQ(CUG)1	tQ(CUG)1		219946-220625	Dist-0	0	+
Ca21chr5_C_albicans_SC5314	223337	223338	MSPC_Peak_932	orf19.1968	orf19.1968	orf19.1968.1	223217-223512	Dist--209	115	+
Ca21chr5_C_albicans_SC5314	226882	226883	MSPC_Peak_923	orf19.1964	orf19.1964		226758-227357	Dist-0	220.289	-
Ca21chr5_C_albicans_SC5314	226916	226917	MSPC_Peak_923	orf19.1964	orf19.1964		226758-227357	Dist-0	220.289	-
Ca21chr5_C_albicans_SC5314	227824	227845	MSPC_Peak_915	orf19.1964	orf19.1964		227649-228191	Dist--360	0	-
Ca21chr5_C_albicans_SC5314	228796	228797	MSPC_Peak_911	orf19.1964	orf19.1964		228645-228954	Dist--1332	0	-
Ca21chr5_C_albicans_SC5314	234265	234285	MSPC_Peak_905	orf19.1963	orf19.1963		233849-234623	Dist--3194	0	-
Ca21chr5_C_albicans_SC5314	236903	236905	MSPC_Peak_902	orf19.1961	orf19.1961		236442-240723	Dist--448	0	-
Ca21chr5_C_albicans_SC5314	241882	241908	MSPC_Peak_889	orf19.1961	orf19.1961		241539-242217	Dist--5427	0	-
Ca21chr5_C_albicans_SC5314	247360	247367	MSPC_Peak_884	orf19.1960	orf19.1960		246541-249009	Dist--1750	0	-
Ca21chr5_C_albicans_SC5314	250512	250520	MSPC_Peak_876	orf19.1959	orf19.1959		249742-251468	Dist--2831	0	+
Ca21chr5_C_albicans_SC5314	254591	254595	MSPC_Peak_872	orf19.1958	orf19.1958		254179-255218	Dist--153	0	+
Ca21chr5_C_albicans_SC5314	257475	257476	MSPC_Peak_865	orf19.1957	orf19.1957		256967-257628	Dist--4413	0	+
Ca21chr5_C_albicans_SC5314	259017	259018	MSPC_Peak_861	orf19.1957	orf19.1957		258813-259204	Dist--2871	0	+
Ca21chr5_C_albicans_SC5314	259044	259045	MSPC_Peak_861	orf19.1957	orf19.1957		258813-259204	Dist--2844	0	+
Ca21chr5_C_albicans_SC5314	260040	260048	MSPC_Peak_855	orf19.1957	orf19.1957		259728-260248	Dist--1841	0	+
Ca21chr5_C_albicans_SC5314	275535	275554	MSPC_Peak_850	orf19.1946	orf19.1946	orf19.1945	275340-276475	Dist--156	0	-
Ca21chr5_C_albicans_SC5314	276119	276120	MSPC_Peak_850	orf19.1946	orf19.1946	orf19.1945	275340-276475	Dist--740	0	-
Ca21chr5_C_albicans_SC5314	279830	279842	MSPC_Peak_845	orf19.1944	orf19.1944		278869-280363	Dist--995	0	+
Ca21chr5_C_albicans_SC5314	280936	280937	MSPC_Peak_839	orf19.1944	orf19.1944		280836-281861	Dist-0	101	+
Ca21chr5_C_albicans_SC5314	282495	282496	MSPC_Peak_827	orf19.1944	orf19.1944		282226-282622	Dist-0	62	+
Ca21chr5_C_albicans_SC5314	291303	291304	MSPC_Peak_820	orf19.1940	orf19.1940		291076-291362	Dist--121	112	-
Ca21chr5_C_albicans_SC5314	302727	302739	MSPC_Peak_814	orf19.1932	orf19.1932		302264-303194	Dist--652	0	+
Ca21chr5_C_albicans_SC5314	306465	306471	MSPC_Peak_807	orf19.1930	orf19.1930		306257-306687	Dist--2295	0	+
Ca21chr5_C_albicans_SC5314	307458	307470	MSPC_Peak_803	orf19.1930	orf19.1930		307109-307843	Dist--1296	0	+
Ca21chr5_C_albicans_SC5314	308381	308414	MSPC_Peak_796	orf19.1930	orf19.1930		308198-308561	Dist--352	0	+
Ca21chr5_C_albicans_SC5314	312960	312983	MSPC_Peak_791	orf19.1926	orf19.1926	orf19.1927	312811-313139	Dist--374	0	+
Ca21chr5_C_albicans_SC5314	318138	318139	MSPC_Peak_778	orf19.4131	orf19.4131	orf19.4132	317998-318287	Dist--152	0	-
Ca21chr5_C_albicans_SC5314	337423	337436	MSPC_Peak_773	orf19.4146	orf19.4146	orf19.4145	337105-337860	Dist--865	0	+
Ca21chr5_C_albicans_SC5314	342702	342703	MSPC_Peak_767	orf19.4149.1	orf19.4149.1	orf19.4148	342475-343670	Dist--214	0	+
Ca21chr5_C_albicans_SC5314	342754	342755	MSPC_Peak_767	orf19.4149.1	orf19.4149.1	orf19.4148	342475-343670	Dist--162	0	+
Ca21chr5_C_albicans_SC5314	351824	351827	MSPC_Peak_761	orf19.4152	orf19.4152	orf19.4153	351553-352767	Dist--754	0	-
Ca21chr5_C_albicans_SC5314	368913	368920	MSPC_Peak_756	orf19.6294	orf19.6294		368787-369091	Dist--377	0	-
Ca21chr5_C_albicans_SC5314	368957	368958	MSPC_Peak_756	orf19.6294	orf19.6294		368787-369091	Dist--421	0	-
Ca21chr5_C_albicans_SC5314	380527	380548	MSPC_Peak_750	orf19.3207	orf19.3207		380221-380935	Dist--769	0	-
Ca21chr5_C_albicans_SC5314	382150	382169	MSPC_Peak_745	orf19.3205	orf19.3205	orf19.3206	381950-382329	Dist--2290	0	+
Ca21chr5_C_albicans_SC5314	405481	405482	MSPC_Peak_736	orf19.3195	orf19.3195	orf19.3193	405327-405599	Dist--848	252	-
Ca21chr5_C_albicans_SC5314	406456	406457	MSPC_Peak_731	orf19.3193	orf19.3193	orf19.3195	406095-406885	Dist--1521	0	+
Ca21chr5_C_albicans_SC5314	406490	406508	MSPC_Peak_731	orf19.3193	orf19.3193	orf19.3195	406095-406885	Dist--1470	0	+
Ca21chr5_C_albicans_SC5314	415741	415761	MSPC_Peak_726	orf19.3190	orf19.3190		415539-416038	Dist--736	0	-
Ca21chr5_C_albicans_SC5314	427884	427885	MSPC_Peak_717	orf19.3184	orf19.3184	orf19.3183	427725-428014	Dist--13	130	-
Ca21chr5_C_albicans_SC5314	448255	448261	MSPC_Peak_710	orf19.3171	orf19.3171		446740-448611	Dist-0	0	-
Ca21chr5_C_albicans_SC5314	448362	448363	MSPC_Peak_710	orf19.3171	orf19.3171		446740-448611	Dist-0	0	-
Ca21chr5_C_albicans_SC5314	449251	449261	MSPC_Peak_704	orf19.3171	orf19.3171		449044-449528	Dist--683	0	-
Ca21chr5_C_albicans_SC5314	450400	450406	MSPC_Peak_698	orf19.3171	orf19.3171		449955-451317	Dist--1832	0	-
Ca21chr5_C_albicans_SC5314	450431	450432	MSPC_Peak_698	orf19.3171	orf19.3171		449955-451317	Dist--1863	0	-
Ca21chr5_C_albicans_SC5314	463296	463301	MSPC_Peak_694	orf19.3163	orf19.3163		463080-463502	Dist--118	0	+
Ca21chr5_C_albicans_SC5314	467122	467123	MSPC_Peak_689	orf19.3160	orf19.3160	orf19.3159.4	466881-467263	Dist--367	0	-
Ca21chr5_C_albicans_SC5314	467168	467173	MSPC_Peak_689	orf19.3159.4	orf19.3159.4	orf19.3160	466881-467263	Dist--325	0	+
Ca21chr5_C_albicans_SC5314	487451	487468	MSPC_Peak_684	orf19.4225	orf19.4225		487251-487649	Dist--312	0	-
Ca21chr5_C_albicans_SC5314	487499	487500	MSPC_Peak_684	orf19.4225	orf19.4225		487251-487649	Dist--360	0	-
Ca21chr5_C_albicans_SC5314	494769	494796	MSPC_Peak_672	orf19.4229	orf19.4229	orf19.4230	494461-496026	Dist--3081	0	-
Ca21chr5_C_albicans_SC5314	496794	496807	MSPC_Peak_666	orf19.4231	orf19.4231		496370-497055	Dist--1922	0	+
Ca21chr5_C_albicans_SC5314	497699	497710	MSPC_Peak_661	orf19.4231	orf19.4231		497335-498079	Dist--1019	0	+
Ca21chr5_C_albicans_SC5314	500256	500286	MSPC_Peak_654	orf19.4233	orf19.4233	orf19.4232	500074-500506	Dist--3044	0	+
Ca21chr5_C_albicans_SC5314	503108	503109	MSPC_Peak_646	orf19.4232	orf19.4232	orf19.4233	502955-503257	Dist--210	258	-
Ca21chr5_C_albicans_SC5314	507109	507112	MSPC_Peak_642	orf19.4234	orf19.4234	orf19.4235	506345-507369	Dist--789	0	-
Ca21chr5_C_albicans_SC5314	507887	507894	MSPC_Peak_635	orf19.4235	orf19.4235	orf19.4234	507711-508066	Dist--272	0	+
Ca21chr5_C_albicans_SC5314	523065	523087	MSPC_Peak_630	orf19.4242	orf19.4242		522811-523223	Dist--1479	0	-
Ca21chr5_C_albicans_SC5314	529350	529358	MSPC_Peak_624	orf19.4246	orf19.4246	orf19.4245	527875-529625	Dist--351	0	+
Ca21chr5_C_albicans_SC5314	544099	544106	MSPC_Peak_620	orf19.4255	orf19.4255		543274-544434	Dist--1325	0	-
Ca21chr5_C_albicans_SC5314	547292	547299	MSPC_Peak_614	orf19.4257	orf19.4257		547158-547479	Dist--379	0	+
Ca21chr5_C_albicans_SC5314	561103	561104	MSPC_Peak_609	orf19.4263	orf19.4263	orf19.4264	560948-561269	Dist--605	0	-
Ca21chr5_C_albicans_SC5314	561129	561130	MSPC_Peak_609	orf19.4263	orf19.4263	orf19.4264	560948-561269	Dist--631	0	-
Ca21chr5_C_albicans_SC5314	589195	589196	MSPC_Peak_603	orf19.4278	orf19.4278		589060-589357	Dist--471	0	-
Ca21chr5_C_albicans_SC5314	593412	593446	MSPC_Peak_596	orf19.4280	orf19.4280	orf19.4279	592218-594242	Dist--1097	0	+
Ca21chr5_C_albicans_SC5314	600368	600382	MSPC_Peak_591	orf19.4282	orf19.4282		599536-600653	Dist--2209	0	-
Ca21chr5_C_albicans_SC5314	604522	604536	MSPC_Peak_588	orf19.4286	orf19.4286		604298-604721	Dist--249	0	+
Ca21chr5_C_albicans_SC5314	605852	605866	MSPC_Peak_581	orf19.4287	orf19.4287		605516-606018	Dist--218	0	+
Ca21chr5_C_albicans_SC5314	610633	610634	MSPC_Peak_568	orf19.4290	orf19.4290		610522-610829	Dist--733	253	+
Ca21chr5_C_albicans_SC5314	619969	619972	MSPC_Peak_561	orf19.4295	orf19.4295	orf19.4297	619765-620200	Dist--231	0	-
Ca21chr5_C_albicans_SC5314	627643	627644	MSPC_Peak_557	orf19.4304	orf19.4304		627360-628526	Dist-0	0	-
Ca21chr5_C_albicans_SC5314	627736	627737	MSPC_Peak_557	orf19.4304	orf19.4304		627360-628526	Dist-0	0	-
Ca21chr5_C_albicans_SC5314	628335	628336	MSPC_Peak_557	orf19.4304	orf19.4304		627360-628526	Dist--485	0	-
Ca21chr5_C_albicans_SC5314	630914	630932	MSPC_Peak_551	orf19.4307	orf19.4307	orf19.4306	630747-631072	Dist-0	0	+
Ca21chr5_C_albicans_SC5314	637415	637416	MSPC_Peak_546	snR10c	snR10c		636852-639040	Dist--563	0	+
Ca21chr5_C_albicans_SC5314	638348	638349	MSPC_Peak_546	orf19.4308	orf19.4308		636852-639040	Dist--2101	0	-
Ca21chr5_C_albicans_SC5314	638372	638373	MSPC_Peak_546	orf19.4308	orf19.4308		636852-639040	Dist--2125	0	-
Ca21chr5_C_albicans_SC5314	640415	640427	MSPC_Peak_540	orf19.4309	orf19.4309		640110-640937	Dist--386	0	-
Ca21chr5_C_albicans_SC5314	647920	647921	MSPC_Peak_531	orf19.4315	orf19.4315	orf19.4316	647813-648101	Dist--350	240	-
Ca21chr5_C_albicans_SC5314	653977	653997	MSPC_Peak_526	orf19.4318	orf19.4318		653032-655869	Dist--320	0	-
Ca21chr5_C_albicans_SC5314	655737	655738	MSPC_Peak_526	orf19.4321	orf19.4321	orf19.4322	653032-655869	Dist--315	0	-
Ca21chr5_C_albicans_SC5314	677818	677822	MSPC_Peak_522	orf19.4334	orf19.4334		677616-677954	Dist--589	0	-
Ca21chr5_C_albicans_SC5314	682764	682765	MSPC_Peak_516	orf19.4336	orf19.4336	orf19.4335	682429-683764	Dist--241	0	+
Ca21chr5_C_albicans_SC5314	682838	682839	MSPC_Peak_516	orf19.4336	orf19.4336	orf19.4335	682429-683764	Dist--167	0	+
Ca21chr5_C_albicans_SC5314	682890	682891	MSPC_Peak_516	orf19.4336	orf19.4336	orf19.4335	682429-683764	Dist--115	0	+
Ca21chr5_C_albicans_SC5314	694609	694636	MSPC_Peak_510	orf19.4342	orf19.4342		693665-697173	Dist--2762	0	+
Ca21chr5_C_albicans_SC5314	697948	697954	MSPC_Peak_504	orf19.4342	orf19.4342		697477-698701	Dist-0	0	+
Ca21chr5_C_albicans_SC5314	698040	698041	MSPC_Peak_504	orf19.4342	orf19.4342		697477-698701	Dist-0	0	+
Ca21chr5_C_albicans_SC5314	704287	704288	MSPC_Peak_499	orf19.4346	orf19.4346		704129-704581	Dist-0	0	-
Ca21chr5_C_albicans_SC5314	704447	704448	MSPC_Peak_499	orf19.4346	orf19.4346		704129-704581	Dist-0	0	-
Ca21chr5_C_albicans_SC5314	708179	708180	MSPC_Peak_492	orf19.4347	orf19.4347		707285-708511	Dist--1815	0	+
Ca21chr5_C_albicans_SC5314	708207	708214	MSPC_Peak_492	orf19.4347	orf19.4347		707285-708511	Dist--1781	0	+
Ca21chr5_C_albicans_SC5314	720150	720151	MSPC_Peak_487	orf19.4349	orf19.4349		719971-720282	Dist--812	0	-
Ca21chr5_C_albicans_SC5314	720173	720174	MSPC_Peak_487	orf19.4349	orf19.4349		719971-720282	Dist--835	0	-
Ca21chr5_C_albicans_SC5314	731464	731465	MSPC_Peak_480	orf19.2655	orf19.2655	orf19.2657	731286-731683	Dist--373	0	+
Ca21chr5_C_albicans_SC5314	731504	731505	MSPC_Peak_480	orf19.2655	orf19.2655	orf19.2657	731286-731683	Dist--333	0	+
Ca21chr5_C_albicans_SC5314	741123	741163	MSPC_Peak_476	orf19.2652	orf19.2652	orf19.2653	740443-741536	Dist--617	0	+
Ca21chr5_C_albicans_SC5314	752759	752760	MSPC_Peak_465	orf19.2649	orf19.2649		752325-752963	Dist--2748	0	-
Ca21chr5_C_albicans_SC5314	752781	752782	MSPC_Peak_465	orf19.2649	orf19.2649		752325-752963	Dist--2770	0	-
Ca21chr5_C_albicans_SC5314	752836	752837	MSPC_Peak_465	orf19.2649	orf19.2649		752325-752963	Dist--2825	0	-
Ca21chr5_C_albicans_SC5314	760715	760731	MSPC_Peak_460	orf19.2645	orf19.2645	orf19.2646	760142-760933	Dist-0	0	+
Ca21chr5_C_albicans_SC5314	769730	769732	MSPC_Peak_456	tE(UUC)5	tE(UUC)5		769447-771843	Dist-0	0	+
Ca21chr5_C_albicans_SC5314	769754	769755	MSPC_Peak_456	orf19.2639	orf19.2639	orf19.2638	769447-771843	Dist--1084	0	-
Ca21chr5_C_albicans_SC5314	771611	771612	MSPC_Peak_456	orf19.2638	orf19.2638	orf19.2639	769447-771843	Dist--430	0	+
Ca21chr5_C_albicans_SC5314	773915	773924	MSPC_Peak_450	orf19.2638.1	orf19.2638.1		772739-774513	Dist--1572	0	+
Ca21chr5_C_albicans_SC5314	775181	775185	MSPC_Peak_443	orf19.2638.1	orf19.2638.1		774800-775401	Dist--311	0	+
Ca21chr5_C_albicans_SC5314	776007	776008	MSPC_Peak_437	snR40	snR40		775787-777300	Dist--825	0	+
Ca21chr5_C_albicans_SC5314	776034	776035	MSPC_Peak_437	snR40	snR40		775787-777300	Dist--798	0	+
Ca21chr5_C_albicans_SC5314	776505	776506	MSPC_Peak_437	snR40	snR40		775787-777300	Dist--327	0	+
Ca21chr5_C_albicans_SC5314	785176	785177	MSPC_Peak_431	orf19.6659	orf19.6659	orf19.6658	784549-786013	Dist--423	0	+
Ca21chr5_C_albicans_SC5314	785212	785213	MSPC_Peak_431	orf19.6659	orf19.6659	orf19.6658	784549-786013	Dist--387	0	+
Ca21chr5_C_albicans_SC5314	785241	785242	MSPC_Peak_431	orf19.6659	orf19.6659	orf19.6658	784549-786013	Dist--358	0	+
Ca21chr5_C_albicans_SC5314	787002	787003	MSPC_Peak_422	orf19.6659	orf19.6659	orf19.6658	786763-787080	Dist-0	67	+
Ca21chr5_C_albicans_SC5314	790013	790030	MSPC_Peak_416	orf19.6660	orf19.6660	orf19.6661	789516-790307	Dist--755	0	-
Ca21chr5_C_albicans_SC5314	793689	793690	MSPC_Peak_410	orf19.6663	orf19.6663	orf19.6665	793182-794078	Dist-0	292.167	-
Ca21chr5_C_albicans_SC5314	793796	793797	MSPC_Peak_410	orf19.6663	orf19.6663	orf19.6665	793182-794078	Dist--14	292.167	-
Ca21chr5_C_albicans_SC5314	805095	805096	MSPC_Peak_402	orf19.6673	orf19.6673		804934-805244	Dist--284	0	+
Ca21chr5_C_albicans_SC5314	811939	811940	MSPC_Peak_397	orf19.6678	orf19.6678		811824-812103	Dist--234	0	-
Ca21chr5_C_albicans_SC5314	823679	823682	MSPC_Peak_392	orf19.1123	orf19.1123	orf19.1122	823438-823954	Dist-0	0	-
Ca21chr5_C_albicans_SC5314	828580	828585	MSPC_Peak_386	orf19.1120	orf19.1120		827794-829370	Dist--953	0	+
Ca21chr5_C_albicans_SC5314	830412	830420	MSPC_Peak_381	orf19.1123	orf19.1123	orf19.1122	830235-830605	Dist--6546	0	-
Ca21chr5_C_albicans_SC5314	852675	852681	MSPC_Peak_374	orf19.1106	orf19.1106		852038-857681	Dist--1728	0	-
Ca21chr5_C_albicans_SC5314	859345	859365	MSPC_Peak_371	orf19.3220	orf19.3220		859219-859497	Dist--200	0	-
Ca21chr5_C_albicans_SC5314	863054	863067	MSPC_Peak_359	orf19.3219	orf19.3219		862811-863338	Dist--1673	0	-
Ca21chr5_C_albicans_SC5314	863091	863092	MSPC_Peak_359	orf19.3219	orf19.3219		862811-863338	Dist--1710	0	-
Ca21chr5_C_albicans_SC5314	885028	885045	MSPC_Peak_355	orf19.3210	orf19.3210		884844-885242	Dist--1957	0	-
Ca21chr5_C_albicans_SC5314	886385	886393	MSPC_Peak_349	orf19.3210	orf19.3210		886171-887625	Dist--3314	0	-
Ca21chr5_C_albicans_SC5314	889154	889175	MSPC_Peak_343	orf19.1287	orf19.1287	orf19.3209	888640-889885	Dist--2393	0	+
Ca21chr5_C_albicans_SC5314	890869	890875	MSPC_Peak_340	orf19.1287	orf19.1287	orf19.3209	890415-891175	Dist--693	0	+
Ca21chr5_C_albicans_SC5314	894882	894886	MSPC_Peak_333	orf19.1285	orf19.1285	orf19.1286	894539-895924	Dist--4442	0	+
Ca21chr5_C_albicans_SC5314	896842	896847	MSPC_Peak_329	orf19.1286	orf19.1286	orf19.1285	896255-898189	Dist--3	0	-
Ca21chr5_C_albicans_SC5314	911705	911706	MSPC_Peak_323	orf19.1281	orf19.1281		911575-911895	Dist--159	0	-
Ca21chr5_C_albicans_SC5314	911735	911736	MSPC_Peak_323	orf19.1281	orf19.1281		911575-911895	Dist--189	0	-
Ca21chr5_C_albicans_SC5314	916332	916361	MSPC_Peak_317	orf19.3893	orf19.3893		915561-916600	Dist--525	0	+
Ca21chr5_C_albicans_SC5314	923764	923771	MSPC_Peak_311	orf19.3897	orf19.3897	orf19.3895	921848-924754	Dist--917	0	+
Ca21chr5_C_albicans_SC5314	926153	926155	MSPC_Peak_304	orf19.3899	orf19.3899	orf19.3898	925887-926445	Dist--1385	0	+
Ca21chr5_C_albicans_SC5314	934248	934250	MSPC_Peak_299	orf19.3902	orf19.3902		934073-934433	Dist-0	0	+
Ca21chr5_C_albicans_SC5314	950482	950484	MSPC_Peak_294	orf19.3912	orf19.3912		950253-950973	Dist--586	0	-
Ca21chr5_C_albicans_SC5314	951859	951860	MSPC_Peak_289	orf19.3912	orf19.3912		951670-952083	Dist--1963	0	-
Ca21chr5_C_albicans_SC5314	951883	951884	MSPC_Peak_289	orf19.3912	orf19.3912		951670-952083	Dist--1987	0	-
Ca21chr5_C_albicans_SC5314	951918	951919	MSPC_Peak_289	orf19.3912	orf19.3912		951670-952083	Dist--2022	0	-
Ca21chr5_C_albicans_SC5314	964652	964662	MSPC_Peak_283	orf19.3922	orf19.3922		964383-964859	Dist--338	0	-
Ca21chr5_C_albicans_SC5314	983664	983665	MSPC_Peak_275	orf19.3936	orf19.3936		983461-983738	Dist--518	129	+
Ca21chr5_C_albicans_SC5314	993179	993189	MSPC_Peak_269	orf19.3940.1	orf19.3940.1		992032-993478	Dist--649	0	-
Ca21chr5_C_albicans_SC5314	995833	995842	MSPC_Peak_257	orf19.3941	orf19.3941		995713-996009	Dist--357	0	-
Ca21chr5_C_albicans_SC5314	997937	997938	MSPC_Peak_251	orf19.3942.1	orf19.3942.1		996865-998166	Dist--142	0	-
Ca21chr5_C_albicans_SC5314	997974	997975	MSPC_Peak_251	orf19.3942.1	orf19.3942.1		996865-998166	Dist--179	0	-
Ca21chr5_C_albicans_SC5314	1012094	1012106	MSPC_Peak_245	orf19.3950	orf19.3950		1011943-1012300	Dist--97	0	-
Ca21chr5_C_albicans_SC5314	1015169	1015175	MSPC_Peak_240	orf19.3954	orf19.3954		1015051-1015341	Dist--646	0	+
Ca21chr5_C_albicans_SC5314	1020140	1020141	MSPC_Peak_232	orf19.3954.1	orf19.3954.1		1019966-1020331	Dist--779	0	-
Ca21chr5_C_albicans_SC5314	1020164	1020165	MSPC_Peak_232	orf19.3954.1	orf19.3954.1		1019966-1020331	Dist--803	0	-
Ca21chr5_C_albicans_SC5314	1035145	1035173	MSPC_Peak_227	tA(AGC)5	tA(AGC)5		1034950-1035402	Dist-0	0	+
Ca21chr5_C_albicans_SC5314	1042428	1042429	MSPC_Peak_221	orf19.3967	orf19.3967		1041253-1049713	Dist-0	0	+
Ca21chr5_C_albicans_SC5314	1046415	1046433	MSPC_Peak_221	orf19.3968	orf19.3968		1041253-1049713	Dist--5289	0	+
Ca21chr5_C_albicans_SC5314	1051927	1051944	MSPC_Peak_216	orf19.3968	orf19.3968		1049982-1052303	Dist-0	0	+
Ca21chr5_C_albicans_SC5314	1056463	1056464	MSPC_Peak_210	orf19.3971	orf19.3971	orf19.3970	1055775-1056992	Dist--2623	0	+
Ca21chr5_C_albicans_SC5314	1056485	1056486	MSPC_Peak_210	orf19.3971	orf19.3971	orf19.3970	1055775-1056992	Dist--2601	0	+
Ca21chr5_C_albicans_SC5314	1076916	1076938	MSPC_Peak_204	orf19.3981	orf19.3981	orf19.3982	1076090-1077157	Dist--912	0	-
Ca21chr5_C_albicans_SC5314	1086820	1086836	MSPC_Peak_200	orf19.3984	orf19.3984		1086543-1087147	Dist--1725	0	+
Ca21chr5_C_albicans_SC5314	1107738	1107759	MSPC_Peak_193	orf19.3997	orf19.3997		1106018-1109344	Dist--179	0	+
Ca21chr5_C_albicans_SC5314	1108129	1108130	MSPC_Peak_193	orf19.3997	orf19.3997		1106018-1109344	Dist-0	0	+
Ca21chr5_C_albicans_SC5314	1112287	1112288	MSPC_Peak_187	orf19.3998	orf19.3998	orf19.3999	1112147-1112476	Dist--2672	0	-
Ca21chr5_C_albicans_SC5314	1115748	1115749	MSPC_Peak_185	orf19.4000	orf19.4000		1115597-1115887	Dist--3340	0	+
Ca21chr5_C_albicans_SC5314	1116565	1116587	MSPC_Peak_178	orf19.4000	orf19.4000		1116257-1116892	Dist--2502	0	+
Ca21chr5_C_albicans_SC5314	1117644	1117649	MSPC_Peak_175	orf19.4000	orf19.4000		1117171-1117985	Dist--1440	0	+
Ca21chr5_C_albicans_SC5314	1125022	1125023	MSPC_Peak_166	orf19.4002	orf19.4002		1124896-1125163	Dist--379	171	-
Ca21chr5_C_albicans_SC5314	1133495	1133496	MSPC_Peak_153	orf19.4009	orf19.4009	orf19.4010	1133369-1133643	Dist--120	0	-
Ca21chr5_C_albicans_SC5314	1138866	1138881	MSPC_Peak_149	orf19.4012	orf19.4012		1138685-1139081	Dist--438	0	+
Ca21chr5_C_albicans_SC5314	1166045	1166046	MSPC_Peak_143	orf19.4035	orf19.4035	orf19.4036	1165726-1166915	Dist-0	0	-
Ca21chr5_C_albicans_SC5314	1166069	1166082	MSPC_Peak_143	orf19.4035	orf19.4035	orf19.4036	1165726-1166915	Dist-0	0	-
Ca21chr5_C_albicans_SC5314	1166771	1166772	MSPC_Peak_143	orf19.4035	orf19.4035	orf19.4036	1165726-1166915	Dist-0	0	-
Ca21chr5_C_albicans_SC5314	1167689	1167693	MSPC_Peak_136	orf19.4035	orf19.4035	orf19.4036	1167462-1167911	Dist--375	213.302	-
Ca21chr5_C_albicans_SC5314	1171607	1171621	MSPC_Peak_131	orf19.4040	orf19.4040	orf19.4041	1171016-1171754	Dist--322	0	-
Ca21chr5_C_albicans_SC5314	1175129	1175130	MSPC_Peak_128	orf19.4043	orf19.4043		1174920-1175386	Dist--178	0	-
Ca21chr5_C_albicans_SC5314	1175162	1175163	MSPC_Peak_128	orf19.4043	orf19.4043		1174920-1175386	Dist--211	0	-
Ca21chr5_C_albicans_SC5314	1175185	1175186	MSPC_Peak_128	orf19.4043	orf19.4043		1174920-1175386	Dist--234	0	-
Ca21chr5_C_albicans_SC5314	1178309	1178320	MSPC_Peak_121	orf19.4048	orf19.4048		1178027-1178574	Dist--28	0	+
Ca21chr5_C_albicans_SC5314	1179154	1179171	MSPC_Peak_110	orf19.4048	orf19.4048		1179060-1179507	Dist-0	143.472	+
Ca21chr5_C_albicans_SC5314	1182492	1182493	MSPC_Peak_102	orf19.4054	orf19.4054		1182006-1183300	Dist-0	0	-
Ca21chr5_C_albicans_SC5314	1182533	1182544	MSPC_Peak_102	orf19.4054	orf19.4054		1182006-1183300	Dist-0	0	-
Ca21chr5_C_albicans_SC5314	1185673	1185677	MSPC_Peak_87	orf19.4054	orf19.4054		1185431-1186294	Dist--2747	0	-
Ca21chr6_C_albicans_SC5314	1235	1240	MSPC_Peak_1392	orf19.6338	orf19.6338		97-1558	Dist--2383	0	+
Ca21chr6_C_albicans_SC5314	6953	6977	MSPC_Peak_1388	tL(CAA)5	tL(CAA)5		6295-7173	Dist-0	0	+
Ca21chr6_C_albicans_SC5314	11831	11832	MSPC_Peak_1382	orf19.6328	orf19.6328	orf19.6329	11648-11972	Dist-0	192	+
Ca21chr6_C_albicans_SC5314	12806	12822	MSPC_Peak_1377	orf19.6326	orf19.6326	orf19.6325.1	12522-13021	Dist-0	0	-
Ca21chr6_C_albicans_SC5314	17528	17544	MSPC_Peak_1373	orf19.6322	orf19.6322	orf19.6323	16194-18925	Dist-0	0	+
Ca21chr6_C_albicans_SC5314	17648	17649	MSPC_Peak_1373	orf19.6322	orf19.6322	orf19.6323	16194-18925	Dist-0	0	+
Ca21chr6_C_albicans_SC5314	26893	26896	MSPC_Peak_1367	orf19.1182	orf19.1182	orf19.1183	26693-27088	Dist--33	0	-
Ca21chr6_C_albicans_SC5314	29077	29083	MSPC_Peak_1363	orf19.1185	orf19.1185		28863-29454	Dist-0	0	+
Ca21chr6_C_albicans_SC5314	30011	30012	MSPC_Peak_1356	orf19.1186	orf19.1186		29777-30082	Dist--93	132	+
Ca21chr6_C_albicans_SC5314	31259	31260	MSPC_Peak_1351	orf19.1187	orf19.1187		30913-31901	Dist--1313	0	+
Ca21chr6_C_albicans_SC5314	31355	31363	MSPC_Peak_1351	orf19.1187	orf19.1187		30913-31901	Dist--1210	0	+
Ca21chr6_C_albicans_SC5314	32632	32633	MSPC_Peak_1347	orf19.1187	orf19.1187		32387-33752	Dist-0	0	+
Ca21chr6_C_albicans_SC5314	32658	32659	MSPC_Peak_1347	orf19.1187	orf19.1187		32387-33752	Dist-0	0	+
Ca21chr6_C_albicans_SC5314	32737	32738	MSPC_Peak_1347	orf19.1187	orf19.1187		32387-33752	Dist-0	0	+
Ca21chr6_C_albicans_SC5314	33613	33614	MSPC_Peak_1347	orf19.1187	orf19.1187		32387-33752	Dist-0	0	+
Ca21chr6_C_albicans_SC5314	36399	36407	MSPC_Peak_1335	orf19.1189	orf19.1189		35727-38302	Dist--3373	0	+
Ca21chr6_C_albicans_SC5314	36697	36698	MSPC_Peak_1335	orf19.1189	orf19.1189		35727-38302	Dist--3082	0	+
Ca21chr6_C_albicans_SC5314	39005	39022	MSPC_Peak_1332	orf19.1189	orf19.1189		38649-39424	Dist--758	0	+
Ca21chr6_C_albicans_SC5314	42844	42855	MSPC_Peak_1328	orf19.1191	orf19.1191	orf19.1190	42190-43865	Dist--4323	0	+
Ca21chr6_C_albicans_SC5314	56627	56632	MSPC_Peak_1324	orf19.1193	orf19.1193		53965-57133	Dist--502	0	-
Ca21chr6_C_albicans_SC5314	70560	70568	MSPC_Peak_1319	orf19.1202	orf19.1202		70395-70763	Dist--139	0	-
Ca21chr6_C_albicans_SC5314	79408	79414	MSPC_Peak_1315	orf19.4214	orf19.4214		78922-79844	Dist--36	0	-
Ca21chr6_C_albicans_SC5314	86971	86972	MSPC_Peak_1311	orf19.4212	orf19.4212		86805-87092	Dist--1381	0	-
Ca21chr6_C_albicans_SC5314	90249	90252	MSPC_Peak_1306	orf19.4211	orf19.4211	orf19.4210	89869-92575	Dist--885	0	-
Ca21chr6_C_albicans_SC5314	107418	107427	MSPC_Peak_1303	orf19.4200	orf19.4200	orf19.4201	107006-107581	Dist-0	0	+
Ca21chr6_C_albicans_SC5314	111372	111405	MSPC_Peak_1298	orf19.4196	orf19.4196	orf19.4195.1	111135-111614	Dist-0	0	-
Ca21chr6_C_albicans_SC5314	115130	115152	MSPC_Peak_1292	orf19.4193.1	orf19.4193.1		114852-115514	Dist-0	234.262	-
Ca21chr6_C_albicans_SC5314	122546	122562	MSPC_Peak_1287	orf19.3658	orf19.3658	orf19.3659	122213-122709	Dist-0	0	+
Ca21chr6_C_albicans_SC5314	128764	128765	MSPC_Peak_1282	orf19.3653	orf19.3653		128413-129136	Dist--1086	0	+
Ca21chr6_C_albicans_SC5314	133009	133010	MSPC_Peak_1278	orf19.3651	orf19.3651	orf19.3649	131826-134279	Dist-0	0	-
Ca21chr6_C_albicans_SC5314	133042	133043	MSPC_Peak_1278	orf19.3651	orf19.3651	orf19.3649	131826-134279	Dist-0	0	-
Ca21chr6_C_albicans_SC5314	133068	133069	MSPC_Peak_1278	orf19.3651	orf19.3651	orf19.3649	131826-134279	Dist-0	0	-
Ca21chr6_C_albicans_SC5314	141334	141335	MSPC_Peak_1272	orf19.3646	orf19.3646		140838-142581	Dist-0	0	-
Ca21chr6_C_albicans_SC5314	141455	141467	MSPC_Peak_1272	orf19.3646	orf19.3646		140838-142581	Dist-0	0	-
Ca21chr6_C_albicans_SC5314	142056	142057	MSPC_Peak_1272	orf19.3646	orf19.3646		140838-142581	Dist--426	0	-
Ca21chr6_C_albicans_SC5314	146224	146237	MSPC_Peak_1268	orf19.3644	orf19.3644		146013-146598	Dist--1693	0	-
Ca21chr6_C_albicans_SC5314	147189	147193	MSPC_Peak_1264	orf19.3644	orf19.3644		147050-147397	Dist--2658	0	-
Ca21chr6_C_albicans_SC5314	151128	151129	MSPC_Peak_1252	orf19.3643	orf19.3643		150958-151780	Dist--530	0	-
Ca21chr6_C_albicans_SC5314	151389	151390	MSPC_Peak_1252	orf19.3643	orf19.3643		150958-151780	Dist--791	0	-
Ca21chr6_C_albicans_SC5314	151429	151430	MSPC_Peak_1252	orf19.3643	orf19.3643		150958-151780	Dist--831	0	-
Ca21chr6_C_albicans_SC5314	153068	153069	MSPC_Peak_1246	orf19.3643	orf19.3643		152925-153192	Dist--2470	138	-
Ca21chr6_C_albicans_SC5314	154058	154059	MSPC_Peak_1239	orf19.3643	orf19.3643		153914-154228	Dist--3460	0	-
Ca21chr6_C_albicans_SC5314	156333	156352	MSPC_Peak_1227	orf19.3642	orf19.3642		156075-156751	Dist--1980	0	+
Ca21chr6_C_albicans_SC5314	157686	157698	MSPC_Peak_1180	orf19.3642	orf19.3642		157338-158069	Dist--634	0	+
Ca21chr6_C_albicans_SC5314	157720	157721	MSPC_Peak_1180	orf19.3642	orf19.3642		157338-158069	Dist--611	0	+
Ca21chr6_C_albicans_SC5314	163111	163118	MSPC_Peak_1174	orf19.84	orf19.84		162744-167155	Dist--1335	0	-
Ca21chr6_C_albicans_SC5314	164683	164684	MSPC_Peak_1174	orf19.85	orf19.85	orf19.84	162744-167155	Dist--393	0	+
Ca21chr6_C_albicans_SC5314	166749	166755	MSPC_Peak_1174	orf19.86	orf19.86		162744-167155	Dist--435	0	+
Ca21chr6_C_albicans_SC5314	170619	170620	MSPC_Peak_1168	orf19.88	orf19.88	orf19.89	170272-171942	Dist-0	0	-
Ca21chr6_C_albicans_SC5314	171621	171626	MSPC_Peak_1168	orf19.88	orf19.88	orf19.89	170272-171942	Dist--248	0	-
Ca21chr6_C_albicans_SC5314	173947	173965	MSPC_Peak_1162	orf19.90	orf19.90		173576-174352	Dist--703	0	+
Ca21chr6_C_albicans_SC5314	178035	178040	MSPC_Peak_1155	orf19.91	orf19.91		177844-178173	Dist--140	0	-
Ca21chr6_C_albicans_SC5314	182303	182304	MSPC_Peak_1147	orf19.93	orf19.93	orf19.92	182043-182462	Dist--442	0	+
Ca21chr6_C_albicans_SC5314	182345	182346	MSPC_Peak_1147	orf19.93	orf19.93	orf19.92	182043-182462	Dist--400	0	+
Ca21chr6_C_albicans_SC5314	190354	190360	MSPC_Peak_1139	orf19.97	orf19.97	orf19.96	190204-190587	Dist--747	0	+
Ca21chr6_C_albicans_SC5314	208809	208817	MSPC_Peak_1129	orf19.111	orf19.111		208461-209128	Dist--1055	0	-
Ca21chr6_C_albicans_SC5314	208853	208854	MSPC_Peak_1129	orf19.111	orf19.111		208461-209128	Dist--1099	0	-
Ca21chr6_C_albicans_SC5314	217017	217019	MSPC_Peak_1121	orf19.118	orf19.118		216785-217564	Dist--1235	0	+
Ca21chr6_C_albicans_SC5314	250666	250667	MSPC_Peak_1108	orf19.136	orf19.136	orf19.137	250557-251031	Dist--564	234	-
Ca21chr6_C_albicans_SC5314	270897	270898	MSPC_Peak_1100	orf19.3448	orf19.3448		270674-271046	Dist--1492	0	+
Ca21chr6_C_albicans_SC5314	271794	271795	MSPC_Peak_1091	orf19.3448	orf19.3448		271620-271899	Dist--595	0	+
Ca21chr6_C_albicans_SC5314	273327	273335	MSPC_Peak_1077	orf19.3447	orf19.3447		273160-273467	Dist--776	0	+
Ca21chr6_C_albicans_SC5314	291537	291548	MSPC_Peak_1069	orf19.3439	orf19.3439		290602-291800	Dist--1088	0	-
Ca21chr6_C_albicans_SC5314	304334	304355	MSPC_Peak_1060	orf19.3433	orf19.3433	orf19.3434	304140-304492	Dist--482	0	+
Ca21chr6_C_albicans_SC5314	309271	309294	MSPC_Peak_1053	orf19.3434	orf19.3434	orf19.3433	309122-309631	Dist--8033	0	-
Ca21chr6_C_albicans_SC5314	311819	311824	MSPC_Peak_1043	snR189d	snR189d		311422-312049	Dist--1232	0	-
Ca21chr6_C_albicans_SC5314	330542	330551	MSPC_Peak_1035	orf19.3426	orf19.3426		330284-330910	Dist--707	0	+
Ca21chr6_C_albicans_SC5314	330574	330575	MSPC_Peak_1035	orf19.3426	orf19.3426		330284-330910	Dist--683	0	+
Ca21chr6_C_albicans_SC5314	348583	348593	MSPC_Peak_1027	orf19.3420	orf19.3420	orf19.3419	348391-349142	Dist-0	0	-
Ca21chr6_C_albicans_SC5314	349926	349944	MSPC_Peak_1019	orf19.3419	orf19.3419	orf19.3420	349501-350128	Dist--763	0	+
Ca21chr6_C_albicans_SC5314	350772	350801	MSPC_Peak_1008	orf19.3419	orf19.3419	orf19.3420	350494-352838	Dist-0	0	+
Ca21chr6_C_albicans_SC5314	354070	354071	MSPC_Peak_995	orf19.3417	orf19.3417	orf19.3418	353669-354138	Dist--144	100	+
Ca21chr6_C_albicans_SC5314	356777	356783	MSPC_Peak_985	orf19.3415.1	orf19.3415.1		356593-357184	Dist--230	0	+
Ca21chr6_C_albicans_SC5314	357706	357707	MSPC_Peak_971	orf19.3415.1	orf19.3415.1		357454-357868	Dist-0	126	+
Ca21chr6_C_albicans_SC5314	361209	361210	MSPC_Peak_956	orf19.3415	orf19.3415		361061-361341	Dist--598	262	-
Ca21chr6_C_albicans_SC5314	362092	362103	MSPC_Peak_946	orf19.3415	orf19.3415		361792-362338	Dist--1481	0	-
Ca21chr6_C_albicans_SC5314	363068	363069	MSPC_Peak_931	orf19.3415	orf19.3415		362849-363141	Dist--2457	78	-
Ca21chr6_C_albicans_SC5314	364558	364559	MSPC_Peak_920	orf19.3414	orf19.3414	orf19.3413	364221-365080	Dist-0	0	-
Ca21chr6_C_albicans_SC5314	364631	364632	MSPC_Peak_920	orf19.3414	orf19.3414	orf19.3413	364221-365080	Dist-0	0	-
Ca21chr6_C_albicans_SC5314	364781	364782	MSPC_Peak_920	orf19.3414	orf19.3414	orf19.3413	364221-365080	Dist-0	0	-
Ca21chr6_C_albicans_SC5314	366204	366206	MSPC_Peak_901	orf19.3413	orf19.3413	orf19.3414	365408-367309	Dist-0	0	+
Ca21chr6_C_albicans_SC5314	372686	372689	MSPC_Peak_891	orf19.3407	orf19.3407		372557-373002	Dist--95	0	+
Ca21chr6_C_albicans_SC5314	372840	372841	MSPC_Peak_891	orf19.3407	orf19.3407		372557-373002	Dist-0	0	+
Ca21chr6_C_albicans_SC5314	375943	375955	MSPC_Peak_881	orf19.3406	orf19.3406		375586-376185	Dist--334	0	-
Ca21chr6_C_albicans_SC5314	378781	378782	MSPC_Peak_873	tA(UGC)1	tA(UGC)1		378481-379118	Dist-0	0	+
Ca21chr6_C_albicans_SC5314	378804	378811	MSPC_Peak_873	tA(UGC)1	tA(UGC)1		378481-379118	Dist-0	0	+
Ca21chr6_C_albicans_SC5314	387038	387042	MSPC_Peak_863	orf19.3395	orf19.3395	orf19.3394	386869-387210	Dist-0	0	-
Ca21chr6_C_albicans_SC5314	391981	391982	MSPC_Peak_853	orf19.3393	orf19.3393		391881-392190	Dist--140	0	-
Ca21chr6_C_albicans_SC5314	403334	403335	MSPC_Peak_840	orf19.687.1	orf19.687.1		402688-403911	Dist-0	263.212	-
Ca21chr6_C_albicans_SC5314	403441	403442	MSPC_Peak_840	orf19.687.1	orf19.687.1		402688-403911	Dist-0	263.212	-
Ca21chr6_C_albicans_SC5314	408545	408551	MSPC_Peak_829	orf19.690	orf19.690		408236-409100	Dist--873	0	+
Ca21chr6_C_albicans_SC5314	408597	408598	MSPC_Peak_829	orf19.690	orf19.690		408236-409100	Dist--826	0	+
Ca21chr6_C_albicans_SC5314	412966	412983	MSPC_Peak_821	orf19.691	orf19.691		412736-413243	Dist--292	0	-
Ca21chr6_C_albicans_SC5314	420794	420821	MSPC_Peak_809	orf19.3505	orf19.3505		420605-421240	Dist--1509	0	+
Ca21chr6_C_albicans_SC5314	425353	425354	MSPC_Peak_801	orf19.3504	orf19.3504	orf19.3503	425124-425756	Dist-0	0	-
Ca21chr6_C_albicans_SC5314	425442	425443	MSPC_Peak_801	orf19.3504	orf19.3504	orf19.3503	425124-425756	Dist-0	0	-
Ca21chr6_C_albicans_SC5314	428194	428195	MSPC_Peak_784	orf19.3501	orf19.3501		428085-428389	Dist-0	258	-
Ca21chr6_C_albicans_SC5314	430801	430806	MSPC_Peak_774	orf19.3501	orf19.3501		430314-433245	Dist--1119	0	-
Ca21chr6_C_albicans_SC5314	431160	431161	MSPC_Peak_774	orf19.3501	orf19.3501		430314-433245	Dist--1478	0	-
Ca21chr6_C_albicans_SC5314	432468	432469	MSPC_Peak_774	orf19.3499	orf19.3499		430314-433245	Dist--1988	0	+
Ca21chr6_C_albicans_SC5314	432509	432510	MSPC_Peak_774	orf19.3499	orf19.3499		430314-433245	Dist--1947	0	+
Ca21chr6_C_albicans_SC5314	465794	465801	MSPC_Peak_764	orf19.3465	orf19.3465	orf19.3466	465365-466050	Dist-0	0	-
Ca21chr6_C_albicans_SC5314	485112	485113	MSPC_Peak_755	orf19.3475	orf19.3475	orf19.3474	483728-486100	Dist--1458	0	+
Ca21chr6_C_albicans_SC5314	485134	485147	MSPC_Peak_755	orf19.3475	orf19.3475	orf19.3474	483728-486100	Dist--1424	0	+
Ca21chr6_C_albicans_SC5314	486812	486813	MSPC_Peak_743	orf19.3475	orf19.3475	orf19.3474	486437-487234	Dist-0	0	+
Ca21chr6_C_albicans_SC5314	486879	486883	MSPC_Peak_743	orf19.3475	orf19.3475	orf19.3474	486437-487234	Dist-0	0	+
Ca21chr6_C_albicans_SC5314	488370	488371	MSPC_Peak_721	orf19.3476	orf19.3476		488192-488562	Dist--1551	269	+
Ca21chr6_C_albicans_SC5314	503060	503061	MSPC_Peak_711	orf19.5510	orf19.5510		502902-503182	Dist--392	0	+
Ca21chr6_C_albicans_SC5314	508688	508699	MSPC_Peak_700	orf19.5514	orf19.5514	orf19.5513	508421-508889	Dist--321	0	+
Ca21chr6_C_albicans_SC5314	517148	517149	MSPC_Peak_691	orf19.5518	orf19.5518		516997-517614	Dist--604	0	-
Ca21chr6_C_albicans_SC5314	517461	517466	MSPC_Peak_691	orf19.5518	orf19.5518		516997-517614	Dist--917	0	-
Ca21chr6_C_albicans_SC5314	520553	520554	MSPC_Peak_682	orf19.5521	orf19.5521	orf19.5520	520348-520770	Dist--351	0	+
Ca21chr6_C_albicans_SC5314	520586	520588	MSPC_Peak_682	orf19.5521	orf19.5521	orf19.5520	520348-520770	Dist--317	0	+
Ca21chr6_C_albicans_SC5314	546914	546924	MSPC_Peak_674	orf19.5536	orf19.5536		545832-547223	Dist--3454	0	-
Ca21chr6_C_albicans_SC5314	551392	551418	MSPC_Peak_665	orf19.5539	orf19.5539	orf19.5537	549597-552011	Dist--1302	0	+
Ca21chr6_C_albicans_SC5314	552455	552456	MSPC_Peak_655	orf19.5539	orf19.5539	orf19.5537	552285-552669	Dist--264	0	+
Ca21chr6_C_albicans_SC5314	552486	552487	MSPC_Peak_655	orf19.5539	orf19.5539	orf19.5537	552285-552669	Dist--233	0	+
Ca21chr6_C_albicans_SC5314	556747	556753	MSPC_Peak_647	orf19.5541	orf19.5541		556611-557019	Dist--708	0	-
Ca21chr6_C_albicans_SC5314	560363	560381	MSPC_Peak_637	orf19.5542	orf19.5542		560052-560947	Dist--797	0	-
Ca21chr6_C_albicans_SC5314	570192	570193	MSPC_Peak_627	orf19.5550	orf19.5550		570030-570315	Dist--206	0	+
Ca21chr6_C_albicans_SC5314	582878	582879	MSPC_Peak_616	orf19.5556	orf19.5556	orf19.5555	582009-583152	Dist-0	0	+
Ca21chr6_C_albicans_SC5314	603408	603419	MSPC_Peak_605	orf19.5568	orf19.5568	orf19.5569	603128-603633	Dist--107	0	-
Ca21chr6_C_albicans_SC5314	608360	608373	MSPC_Peak_594	orf19.5572	orf19.5572		608167-608813	Dist--342	0	-
Ca21chr6_C_albicans_SC5314	608400	608401	MSPC_Peak_594	orf19.5572	orf19.5572		608167-608813	Dist--382	0	-
Ca21chr6_C_albicans_SC5314	616736	616737	MSPC_Peak_580	orf19.5576	orf19.5576	orf19.5578	616624-617046	Dist--526	173	-
Ca21chr6_C_albicans_SC5314	634062	634063	MSPC_Peak_571	orf19.5585	orf19.5585		633635-634402	Dist--1274	0	+
Ca21chr6_C_albicans_SC5314	634084	634092	MSPC_Peak_571	orf19.5585	orf19.5585		633635-634402	Dist--1245	0	+
Ca21chr6_C_albicans_SC5314	650491	650492	MSPC_Peak_564	orf19.5592	orf19.5592	orf19.5591	650302-651758	Dist-0	0	+
Ca21chr6_C_albicans_SC5314	650518	650519	MSPC_Peak_564	orf19.5592	orf19.5592	orf19.5591	650302-651758	Dist-0	0	+
Ca21chr6_C_albicans_SC5314	651072	651073	MSPC_Peak_564	orf19.5595	orf19.5595		650302-651758	Dist--1260	0	+
Ca21chr6_C_albicans_SC5314	665870	665873	MSPC_Peak_543	orf19.5602	orf19.5602		665138-666183	Dist--549	0	-
Ca21chr6_C_albicans_SC5314	668627	668643	MSPC_Peak_532	orf19.5604	orf19.5604		668411-668942	Dist--386	0	-
Ca21chr6_C_albicans_SC5314	673192	673203	MSPC_Peak_525	orf19.5606	orf19.5606	orf19.5607	672962-673379	Dist-0	0	-
Ca21chr6_C_albicans_SC5314	681861	681879	MSPC_Peak_515	orf19.5612	orf19.5612		681404-682607	Dist--994	0	+
Ca21chr6_C_albicans_SC5314	682341	682342	MSPC_Peak_515	orf19.5612	orf19.5612		681404-682607	Dist--531	0	+
Ca21chr6_C_albicans_SC5314	685998	686010	MSPC_Peak_505	orf19.5614	orf19.5614		685674-686227	Dist-0	0	+
Ca21chr6_C_albicans_SC5314	693450	693451	MSPC_Peak_493	orf19.5619	orf19.5619	orf19.5618	693100-693655	Dist--365	0	+
Ca21chr6_C_albicans_SC5314	693478	693488	MSPC_Peak_493	orf19.5619	orf19.5619	orf19.5618	693100-693655	Dist--328	0	+
Ca21chr6_C_albicans_SC5314	703241	703246	MSPC_Peak_484	orf19.5622	orf19.5622		702640-703525	Dist--826	0	-
Ca21chr6_C_albicans_SC5314	707135	707140	MSPC_Peak_475	orf19.5625	orf19.5625		706936-707302	Dist--1461	0	-
Ca21chr6_C_albicans_SC5314	708149	708151	MSPC_Peak_467	orf19.5626	orf19.5626		707748-711941	Dist--2087	0	+
Ca21chr6_C_albicans_SC5314	710347	710362	MSPC_Peak_467	orf19.5626	orf19.5626		707748-711941	Dist-0	0	+
Ca21chr6_C_albicans_SC5314	714376	714382	MSPC_Peak_458	orf19.5628	orf19.5628		714177-714510	Dist--269	0	+
Ca21chr6_C_albicans_SC5314	735203	735204	MSPC_Peak_449	orf19.5711	orf19.5711		735058-735383	Dist--2301	0	+
Ca21chr6_C_albicans_SC5314	737138	737146	MSPC_Peak_439	orf19.5711	orf19.5711		736880-737380	Dist--359	0	+
Ca21chr6_C_albicans_SC5314	740066	740075	MSPC_Peak_428	orf19.5713	orf19.5713		739669-740338	Dist-0	0	+
Ca21chr6_C_albicans_SC5314	747220	747227	MSPC_Peak_419	orf19.5717	orf19.5717		746867-747842	Dist-0	0	-
Ca21chr6_C_albicans_SC5314	755890	755894	MSPC_Peak_409	orf19.5722	orf19.5722	orf19.5723	755762-756063	Dist--248	0	-
Ca21chr6_C_albicans_SC5314	756603	756615	MSPC_Peak_399	orf19.5723	orf19.5723	orf19.5722	756383-756808	Dist--357	0	+
Ca21chr6_C_albicans_SC5314	756646	756647	MSPC_Peak_399	orf19.5723	orf19.5723	orf19.5722	756383-756808	Dist--325	0	+
Ca21chr6_C_albicans_SC5314	765388	765395	MSPC_Peak_390	orf19.5728	orf19.5728	orf19.5729	765091-766573	Dist--451	0	-
Ca21chr6_C_albicans_SC5314	766318	766319	MSPC_Peak_390	orf19.5728	orf19.5728	orf19.5729	765091-766573	Dist--1381	0	-
Ca21chr6_C_albicans_SC5314	767745	767761	MSPC_Peak_375	orf19.5729	orf19.5729	orf19.5728	767572-767893	Dist--87	0	+
Ca21chr6_C_albicans_SC5314	791201	791214	MSPC_Peak_361	orf19.5741	orf19.5741		788106-791736	Dist--259	0	+
Ca21chr6_C_albicans_SC5314	796137	796138	MSPC_Peak_350	orf19.5742	orf19.5742		796049-796478	Dist--1886	0	+
Ca21chr6_C_albicans_SC5314	796430	796431	MSPC_Peak_350	orf19.5742	orf19.5742		796049-796478	Dist--1593	0	+
Ca21chr6_C_albicans_SC5314	797371	797372	MSPC_Peak_335	orf19.5742	orf19.5742		797145-797465	Dist--652	110	+
Ca21chr6_C_albicans_SC5314	815074	815079	MSPC_Peak_324	orf19.5751	orf19.5751		814714-815302	Dist--751	0	-
Ca21chr6_C_albicans_SC5314	840495	840501	MSPC_Peak_314	orf19.5760	orf19.5760		837726-841126	Dist--856	0	-
Ca21chr6_C_albicans_SC5314	843307	843333	MSPC_Peak_302	tA(UGC)2	tA(UGC)2		843113-844033	Dist-0	0	-
Ca21chr6_C_albicans_SC5314	851127	851135	MSPC_Peak_295	orf19.5770	orf19.5770		850887-851398	Dist--282	0	+
Ca21chr6_C_albicans_SC5314	860887	860897	MSPC_Peak_285	orf19.5772	orf19.5772	orf19.5773	860705-861110	Dist--4090	0	-
Ca21chr6_C_albicans_SC5314	867559	867567	MSPC_Peak_274	orf19.5775	orf19.5775		867367-867912	Dist--2781	0	-
Ca21chr6_C_albicans_SC5314	869155	869162	MSPC_Peak_265	orf19.5775	orf19.5775		868915-869421	Dist--4377	0	-
Ca21chr6_C_albicans_SC5314	905320	905336	MSPC_Peak_259	orf19.4555	orf19.4555		905175-905628	Dist--345	0	-
Ca21chr6_C_albicans_SC5314	906690	906693	MSPC_Peak_249	orf19.4555	orf19.4555		905929-907476	Dist--1715	0	-
Ca21chr6_C_albicans_SC5314	912602	912618	MSPC_Peak_238	orf19.4553	orf19.4553	orf19.77.1	911468-913115	Dist--2211	0	-
Ca21chr6_C_albicans_SC5314	963240	963249	MSPC_Peak_228	orf19.1093	orf19.1093		963018-964455	Dist--1056	0	-
Ca21chr6_C_albicans_SC5314	993029	993037	MSPC_Peak_218	tL(CAA)3	tL(CAA)3		992762-993314	Dist-0	0	+
Ca21chr6_C_albicans_SC5314	1003823	1003824	MSPC_Peak_206	orf19.2135	orf19.2135		1003628-1003986	Dist--86	0	-
Ca21chr6_C_albicans_SC5314	1015227	1015230	MSPC_Peak_196	orf19.2149	orf19.2149	orf19.2150	1015062-1015975	Dist-0	0	-
Ca21chr6_C_albicans_SC5314	1025259	1025265	MSPC_Peak_179	orf19.2158	orf19.2158		1025078-1025605	Dist--102	0	-
Ca21chr6_C_albicans_SC5314	1027371	1027372	MSPC_Peak_170	orf19.2160	orf19.2160	orf19.2163	1027156-1027697	Dist--259	0	-
Ca21chr6_C_albicans_SC5314	1027478	1027494	MSPC_Peak_170	orf19.2160	orf19.2160	orf19.2163	1027156-1027697	Dist--366	0	-
Ca21chr6_C_albicans_SC5314	1033185	1033196	MSPC_Peak_162	orf19.2160	orf19.2160	orf19.2163	1032915-1033373	Dist--6073	0	-
[truncated: 574 more rows]

## Sheet: MSPC_P76067
Chromosome	Start	End	MSPC Peak (summit)	ID	Name		Peak location	Distance	Value	Strand
Ca21chr1_C_albicans_SC5314	6035	6039	MSPC_Peak_1833	orf19.6114	orf19.6114		5579-6767	Dist--1316	0	-
Ca21chr1_C_albicans_SC5314	10640	10641	MSPC_Peak_1832	orf19.6112	orf19.6112	orf19.6113	10612-11405	Dist--78	157.432	+
Ca21chr1_C_albicans_SC5314	10679	10680	MSPC_Peak_1832	orf19.6112	orf19.6112	orf19.6113	10612-11405	Dist--39	157.432	+
Ca21chr1_C_albicans_SC5314	12097	12098	MSPC_Peak_1831	orf19.6109	orf19.6109	orf19.6110	11768-15310	Dist--66	0	+
Ca21chr1_C_albicans_SC5314	12189	12190	MSPC_Peak_1831	orf19.6109	orf19.6109	orf19.6110	11768-15310	Dist-0	0	+
Ca21chr1_C_albicans_SC5314	13378	13379	MSPC_Peak_1831	orf19.6109	orf19.6109	orf19.6110	11768-15310	Dist-0	0	+
Ca21chr1_C_albicans_SC5314	13402	13403	MSPC_Peak_1831	orf19.6109	orf19.6109	orf19.6110	11768-15310	Dist-0	0	+
Ca21chr1_C_albicans_SC5314	15076	15077	MSPC_Peak_1831	orf19.6102	orf19.6102	orf19.6103	11768-15310	Dist-0	0	-
Ca21chr1_C_albicans_SC5314	18937	18938	MSPC_Peak_1830	orf19.6099	orf19.6099	orf19.6100	18802-19128	Dist-0	93	+
Ca21chr1_C_albicans_SC5314	28132	28135	MSPC_Peak_1829	orf19.6091	orf19.6091		27683-28470	Dist--884	0	-
Ca21chr1_C_albicans_SC5314	31669	31670	MSPC_Peak_1828	orf19.6085	orf19.6085		31444-32841	Dist--173	0	+
Ca21chr1_C_albicans_SC5314	32302	32303	MSPC_Peak_1828	orf19.6085	orf19.6085		31444-32841	Dist-0	0	+
Ca21chr1_C_albicans_SC5314	32327	32328	MSPC_Peak_1828	orf19.6085	orf19.6085		31444-32841	Dist-0	0	+
Ca21chr1_C_albicans_SC5314	33600	33601	MSPC_Peak_1827	orf19.6084	orf19.6084		33499-34243	Dist--283	0	-
Ca21chr1_C_albicans_SC5314	34090	34094	MSPC_Peak_1827	orf19.6084	orf19.6084		33499-34243	Dist--773	0	-
Ca21chr1_C_albicans_SC5314	35833	35834	MSPC_Peak_1826	orf19.6082	orf19.6082	orf19.6081	35722-37787	Dist--155	0	-
Ca21chr1_C_albicans_SC5314	36760	36761	MSPC_Peak_1826	orf19.6082	orf19.6082	orf19.6081	35722-37787	Dist--1082	0	-
Ca21chr1_C_albicans_SC5314	36978	36979	MSPC_Peak_1826	orf19.6081	orf19.6081	orf19.6082	35722-37787	Dist--874	0	+
Ca21chr1_C_albicans_SC5314	37025	37026	MSPC_Peak_1826	orf19.6081	orf19.6081	orf19.6082	35722-37787	Dist--827	0	+
Ca21chr1_C_albicans_SC5314	42012	42034	MSPC_Peak_1825	orf19.6080	orf19.6080	orf19.6079	41845-42156	Dist--242	0	-
Ca21chr1_C_albicans_SC5314	46565	46571	MSPC_Peak_1824	orf19.6077	orf19.6077		46343-46730	Dist--234	0	+
Ca21chr1_C_albicans_SC5314	47759	47760	MSPC_Peak_1823	orf19.6077	orf19.6077		47566-47863	Dist-0	147	+
Ca21chr1_C_albicans_SC5314	49010	49011	MSPC_Peak_1822	orf19.6076	orf19.6076		48935-49226	Dist-0	113	+
Ca21chr1_C_albicans_SC5314	52624	52625	MSPC_Peak_1821	orf19.6072	orf19.6072	orf19.6073	51986-53244	Dist--476	0	+
Ca21chr1_C_albicans_SC5314	52650	52651	MSPC_Peak_1821	orf19.6072	orf19.6072	orf19.6073	51986-53244	Dist--450	0	+
Ca21chr1_C_albicans_SC5314	53141	53142	MSPC_Peak_1821	orf19.6072	orf19.6072	orf19.6073	51986-53244	Dist-0	0	+
Ca21chr1_C_albicans_SC5314	58048	58049	MSPC_Peak_1820	orf19.6071	orf19.6071	orf19.6070	57373-58140	Dist--974	150	-
Ca21chr1_C_albicans_SC5314	58787	58788	MSPC_Peak_1819	orf19.6070	orf19.6070	orf19.6071	58591-63045	Dist--563	0	+
Ca21chr1_C_albicans_SC5314	59588	59589	MSPC_Peak_1819	orf19.6070	orf19.6070	orf19.6071	58591-63045	Dist-0	0	+
Ca21chr1_C_albicans_SC5314	59618	59619	MSPC_Peak_1819	orf19.6070	orf19.6070	orf19.6071	58591-63045	Dist-0	0	+
Ca21chr1_C_albicans_SC5314	62887	62888	MSPC_Peak_1819	orf19.6068	orf19.6068		58591-63045	Dist--316	0	+
Ca21chr1_C_albicans_SC5314	62924	62925	MSPC_Peak_1819	orf19.6068	orf19.6068		58591-63045	Dist--279	0	+
Ca21chr1_C_albicans_SC5314	87669	87670	MSPC_Peak_1818	orf19.6053	orf19.6053	orf19.6054	87430-87860	Dist--232	0	+
Ca21chr1_C_albicans_SC5314	87706	87707	MSPC_Peak_1818	orf19.6053	orf19.6053	orf19.6054	87430-87860	Dist--195	0	+
Ca21chr1_C_albicans_SC5314	95407	95408	MSPC_Peak_1817	orf19.6047	orf19.6047		95275-95638	Dist-0	138.487	+
Ca21chr1_C_albicans_SC5314	95439	95440	MSPC_Peak_1817	orf19.6047	orf19.6047		95275-95638	Dist-0	138.487	+
Ca21chr1_C_albicans_SC5314	96208	96209	MSPC_Peak_1816	orf19.6047	orf19.6047		96117-96487	Dist-0	43	+
Ca21chr1_C_albicans_SC5314	126546	126551	MSPC_Peak_1815	tP(UGG)3	tP(UGG)3	#N/A	126279-126791	Dist-0	0	+
Ca21chr1_C_albicans_SC5314	142008	142009	MSPC_Peak_1814	orf19.6028	orf19.6028		138584-144124	Dist--1073	0	-
Ca21chr1_C_albicans_SC5314	142030	142033	MSPC_Peak_1814	orf19.6028	orf19.6028		138584-144124	Dist--1095	0	-
Ca21chr1_C_albicans_SC5314	145425	145429	MSPC_Peak_1813	orf19.6028	orf19.6028		144500-145771	Dist--4490	0	-
Ca21chr1_C_albicans_SC5314	146798	146825	MSPC_Peak_1812	orf19.6027	orf19.6027		146364-147844	Dist--3790	0	+
Ca21chr1_C_albicans_SC5314	153897	153913	MSPC_Peak_1811	orf19.6025	orf19.6025	orf19.6026	151693-154333	Dist--1536	0	+
Ca21chr1_C_albicans_SC5314	163300	163301	MSPC_Peak_1810	orf19.6022	orf19.6022		163202-163504	Dist--625	152	-
Ca21chr1_C_albicans_SC5314	164883	164884	MSPC_Peak_1809	orf19.6021	orf19.6021		164761-165351	Dist--2201	251.232	+
Ca21chr1_C_albicans_SC5314	165234	165235	MSPC_Peak_1809	orf19.6021	orf19.6021		164761-165351	Dist--1850	251.232	+
Ca21chr1_C_albicans_SC5314	175998	175999	MSPC_Peak_1808	orf19.6017	orf19.6017		175851-176201	Dist-0	0	+
Ca21chr1_C_albicans_SC5314	179568	179571	MSPC_Peak_1807	orf19.6013	orf19.6013		179343-179783	Dist--260	0	+
Ca21chr1_C_albicans_SC5314	189519	189520	MSPC_Peak_1806	orf19.6011	orf19.6011		189296-189627	Dist-0	185.363	-
Ca21chr1_C_albicans_SC5314	189556	189557	MSPC_Peak_1806	orf19.6011	orf19.6011		189296-189627	Dist-0	185.363	-
Ca21chr1_C_albicans_SC5314	190507	190508	MSPC_Peak_1805	orf19.6010.1	orf19.6010.1	orf19.6011	190391-190680	Dist--197	222	+
Ca21chr1_C_albicans_SC5314	204999	205017	MSPC_Peak_1804	tA(AGC)4	tA(AGC)4	#N/A	204728-205228	Dist-0	0	+
Ca21chr1_C_albicans_SC5314	223585	223586	MSPC_Peak_1803	orf19.3301	orf19.3301	orf19.3300	223414-224466	Dist--1091	0	+
Ca21chr1_C_albicans_SC5314	224258	224259	MSPC_Peak_1803	orf19.3301	orf19.3301	orf19.3300	223414-224466	Dist--418	0	+
Ca21chr1_C_albicans_SC5314	231564	231574	MSPC_Peak_1802	orf19.3302	orf19.3302		230541-232800	Dist--1777	0	-
Ca21chr1_C_albicans_SC5314	245102	245104	MSPC_Peak_1801	orf19.3309	orf19.3309		244826-245355	Dist--112	0	+
Ca21chr1_C_albicans_SC5314	247828	247829	MSPC_Peak_1800	orf19.3310	orf19.3310	orf19.3311	247704-248000	Dist--407	200	-
Ca21chr1_C_albicans_SC5314	251949	251950	MSPC_Peak_1799	orf19.3312	orf19.3312		251585-252311	Dist-0	107	+
Ca21chr1_C_albicans_SC5314	252782	252790	MSPC_Peak_1798	orf19.3314	orf19.3314	orf19.3315	252526-252975	Dist--286	0	-
Ca21chr1_C_albicans_SC5314	259053	259054	MSPC_Peak_1797	orf19.3320	orf19.3320		258843-259146	Dist-0	202	+
Ca21chr1_C_albicans_SC5314	266929	266930	MSPC_Peak_1796	orf19.3325	orf19.3325		265420-267563	Dist-0	0	-
Ca21chr1_C_albicans_SC5314	267048	267049	MSPC_Peak_1796	orf19.3325	orf19.3325		265420-267563	Dist-0	0	-
Ca21chr1_C_albicans_SC5314	267140	267141	MSPC_Peak_1796	orf19.3325	orf19.3325		265420-267563	Dist-0	0	-
Ca21chr1_C_albicans_SC5314	268848	268850	MSPC_Peak_1795	orf19.3325	orf19.3325		267875-270338	Dist--1375	0	-
Ca21chr1_C_albicans_SC5314	268902	268903	MSPC_Peak_1795	orf19.3325	orf19.3325		267875-270338	Dist--1429	0	-
Ca21chr1_C_albicans_SC5314	272195	272196	MSPC_Peak_1794	orf19.3327	orf19.3327		271994-272508	Dist--211	0	-
Ca21chr1_C_albicans_SC5314	272217	272224	MSPC_Peak_1794	orf19.3327	orf19.3327		271994-272508	Dist--233	0	-
Ca21chr1_C_albicans_SC5314	275239	275241	MSPC_Peak_1793	orf19.3328	orf19.3328		274858-276208	Dist--1032	0	-
Ca21chr1_C_albicans_SC5314	277612	277613	MSPC_Peak_1792	orf19.3329	orf19.3329		277458-277825	Dist--650	0	-
Ca21chr1_C_albicans_SC5314	277636	277637	MSPC_Peak_1792	orf19.3329	orf19.3329		277458-277825	Dist--674	0	-
Ca21chr1_C_albicans_SC5314	282219	282225	MSPC_Peak_1791	orf19.3331	orf19.3331	orf19.3330.3	281274-284616	Dist--224	0	+
Ca21chr1_C_albicans_SC5314	282935	282936	MSPC_Peak_1791	orf19.3331	orf19.3331	orf19.3330.3	281274-284616	Dist-0	0	+
Ca21chr1_C_albicans_SC5314	284449	284450	MSPC_Peak_1791	orf19.3332	orf19.3332		281274-284616	Dist--203	0	+
Ca21chr1_C_albicans_SC5314	290658	290664	MSPC_Peak_1790	orf19.3334	orf19.3334	orf19.3335	289478-291026	Dist--198	0	-
Ca21chr1_C_albicans_SC5314	292222	292223	MSPC_Peak_1789	orf19.3335	orf19.3335	orf19.3334	291953-292525	Dist-0	0	+
Ca21chr1_C_albicans_SC5314	292244	292245	MSPC_Peak_1789	orf19.3335	orf19.3335	orf19.3334	291953-292525	Dist-0	0	+
Ca21chr1_C_albicans_SC5314	293987	293991	MSPC_Peak_1788	orf19.3336	orf19.3336		292962-294609	Dist--2069	0	+
Ca21chr1_C_albicans_SC5314	299012	299016	MSPC_Peak_1787	orf19.3337	orf19.3337		298471-299478	Dist--612	0	+
Ca21chr1_C_albicans_SC5314	302514	302515	MSPC_Peak_1786	orf19.3342	orf19.3342	orf19.3341	301736-303059	Dist--6623	0	+
Ca21chr1_C_albicans_SC5314	302577	302591	MSPC_Peak_1786	orf19.3342	orf19.3342	orf19.3341	301736-303059	Dist--6547	0	+
Ca21chr1_C_albicans_SC5314	306290	306295	MSPC_Peak_1785	orf19.3340	orf19.3340		306176-306594	Dist--263	298.159	-
Ca21chr1_C_albicans_SC5314	333346	333374	MSPC_Peak_1784	orf19.3354	orf19.3354		332599-333631	Dist-0	0	+
Ca21chr1_C_albicans_SC5314	336169	336175	MSPC_Peak_1783	tS(UGA)1	tS(UGA)1	#N/A	335792-336493	Dist-0	0	-
Ca21chr1_C_albicans_SC5314	343588	343589	MSPC_Peak_1782	orf19.3358	orf19.3358	orf19.3359	342911-343934	Dist-0	0	-
Ca21chr1_C_albicans_SC5314	343647	343648	MSPC_Peak_1782	orf19.3358	orf19.3358	orf19.3359	342911-343934	Dist-0	0	-
Ca21chr1_C_albicans_SC5314	343695	343696	MSPC_Peak_1782	orf19.3358	orf19.3358	orf19.3359	342911-343934	Dist-0	0	-
Ca21chr1_C_albicans_SC5314	344581	344584	MSPC_Peak_1781	orf19.3358	orf19.3358	orf19.3359	344187-345276	Dist--662	0	-
Ca21chr1_C_albicans_SC5314	349552	349575	MSPC_Peak_1780	orf19.3360	orf19.3360		349220-350741	Dist--1541	0	+
Ca21chr1_C_albicans_SC5314	354184	354202	MSPC_Peak_1779	tA(AGC)3	tA(AGC)3	#N/A	353929-354354	Dist--22	0	+
Ca21chr1_C_albicans_SC5314	355739	355752	MSPC_Peak_1778	orf19.4551	orf19.4551		355514-355938	Dist--1345	0	+
Ca21chr1_C_albicans_SC5314	356512	356513	MSPC_Peak_1777	orf19.4551	orf19.4551		356313-356694	Dist--584	0	+
Ca21chr1_C_albicans_SC5314	360719	360720	MSPC_Peak_1775	orf19.4550	orf19.4550		360236-360844	Dist--327	0	+
Ca21chr1_C_albicans_SC5314	382567	382571	MSPC_Peak_1773	orf19.4539	orf19.4539		382335-382833	Dist--460	0	-
Ca21chr1_C_albicans_SC5314	395348	395350	MSPC_Peak_1771	orf19.4531	orf19.4531		394408-395651	Dist--254	0	+
Ca21chr1_C_albicans_SC5314	405800	405801	MSPC_Peak_1769	orf19.4528.1	orf19.4528.1	orf19.4528	404664-408756	Dist-0	0	+
Ca21chr1_C_albicans_SC5314	405839	405841	MSPC_Peak_1769	orf19.4528.1	orf19.4528.1	orf19.4528	404664-408756	Dist-0	0	+
Ca21chr1_C_albicans_SC5314	425468	425470	MSPC_Peak_1767	orf19.3663.1	orf19.3663.1	orf19.3663	425281-425723	Dist--540	0	+
Ca21chr1_C_albicans_SC5314	436846	436864	MSPC_Peak_1766	orf19.3668	orf19.3668		436183-437168	Dist--775	0	-
Ca21chr1_C_albicans_SC5314	438220	438221	MSPC_Peak_1764	orf19.3668	orf19.3668		437817-440560	Dist--2149	0	-
Ca21chr1_C_albicans_SC5314	438940	438952	MSPC_Peak_1764	orf19.3668	orf19.3668		437817-440560	Dist--2869	0	-
Ca21chr1_C_albicans_SC5314	441463	441464	MSPC_Peak_1762	orf19.3668	orf19.3668		441160-441529	Dist--5392	79	-
Ca21chr1_C_albicans_SC5314	445689	445712	MSPC_Peak_1760	orf19.3669	orf19.3669		442068-453586	Dist--1431	0	-
Ca21chr1_C_albicans_SC5314	450448	450449	MSPC_Peak_1760	orf19.3670	orf19.3670		442068-453586	Dist-0	0	-
Ca21chr1_C_albicans_SC5314	451458	451463	MSPC_Peak_1760	orf19.3671	orf19.3671	orf19.3672	442068-453586	Dist-0	0	-
Ca21chr1_C_albicans_SC5314	453433	453434	MSPC_Peak_1760	orf19.3672	orf19.3672	orf19.3671	442068-453586	Dist-0	0	+
Ca21chr1_C_albicans_SC5314	456321	456343	MSPC_Peak_1759	orf19.3675	orf19.3675	orf19.3674	455859-458106	Dist--431	0	+
Ca21chr1_C_albicans_SC5314	456375	456376	MSPC_Peak_1759	orf19.3675	orf19.3675	orf19.3674	455859-458106	Dist--398	0	+
Ca21chr1_C_albicans_SC5314	457826	457827	MSPC_Peak_1759	orf19.3675	orf19.3675	orf19.3674	455859-458106	Dist-0	0	+
Ca21chr1_C_albicans_SC5314	464982	464983	MSPC_Peak_1757	orf19.3680	orf19.3680	orf19.3679	464813-465126	Dist--680	0	+
Ca21chr1_C_albicans_SC5314	472624	472625	MSPC_Peak_1755	orf19.3682	orf19.3682		472390-472861	Dist--2330	0	+
Ca21chr1_C_albicans_SC5314	472649	472650	MSPC_Peak_1755	orf19.3682	orf19.3682		472390-472861	Dist--2305	0	+
Ca21chr1_C_albicans_SC5314	473636	473637	MSPC_Peak_1752	orf19.3682	orf19.3682		473261-474064	Dist--1318	0	+
Ca21chr1_C_albicans_SC5314	473664	473673	MSPC_Peak_1752	orf19.3682	orf19.3682		473261-474064	Dist--1282	0	+
Ca21chr1_C_albicans_SC5314	487107	487108	MSPC_Peak_1750	orf19.3689	orf19.3689		486880-489098	Dist--596	0	-
Ca21chr1_C_albicans_SC5314	488757	488769	MSPC_Peak_1750	tR(CCG)1	tR(CCG)1	#N/A	486880-489098	Dist-0	0	-
Ca21chr1_C_albicans_SC5314	510256	510257	MSPC_Peak_1748	orf19.2929	orf19.2929		509814-510467	Dist-0	81	-
Ca21chr1_C_albicans_SC5314	514888	514893	MSPC_Peak_1746	orf19.2929	orf19.2929		513196-515387	Dist--3189	0	-
Ca21chr1_C_albicans_SC5314	514934	514935	MSPC_Peak_1746	orf19.2929	orf19.2929		513196-515387	Dist--3235	0	-
Ca21chr1_C_albicans_SC5314	517924	517925	MSPC_Peak_1744	orf19.2930	orf19.2930		517782-518086	Dist--344	0	-
Ca21chr1_C_albicans_SC5314	521614	521615	MSPC_Peak_1743	orf19.2935	orf19.2935	orf19.2934	520703-522346	Dist-0	0	+
Ca21chr1_C_albicans_SC5314	521711	521712	MSPC_Peak_1743	orf19.2935	orf19.2935	orf19.2934	520703-522346	Dist-0	0	+
Ca21chr1_C_albicans_SC5314	522198	522199	MSPC_Peak_1743	orf19.2936	orf19.2936		520703-522346	Dist--471	0	+
Ca21chr1_C_albicans_SC5314	530387	530388	MSPC_Peak_1741	orf19.2941	orf19.2941		530245-530602	Dist-0	0	+
Ca21chr1_C_albicans_SC5314	533974	533975	MSPC_Peak_1739	orf19.2942	orf19.2942	orf19.2943.5	532355-534954	Dist-0	0	-
Ca21chr1_C_albicans_SC5314	533998	533999	MSPC_Peak_1739	orf19.2942	orf19.2942	orf19.2943.5	532355-534954	Dist-0	0	-
Ca21chr1_C_albicans_SC5314	534021	534022	MSPC_Peak_1739	orf19.2942	orf19.2942	orf19.2943.5	532355-534954	Dist-0	0	-
Ca21chr1_C_albicans_SC5314	536191	536192	MSPC_Peak_1737	orf19.2943.5	orf19.2943.5	orf19.2942	535659-537063	Dist--794	0	+
Ca21chr1_C_albicans_SC5314	536222	536223	MSPC_Peak_1737	orf19.2943.5	orf19.2943.5	orf19.2942	535659-537063	Dist--763	0	+
Ca21chr1_C_albicans_SC5314	536485	536486	MSPC_Peak_1737	orf19.2943.5	orf19.2943.5	orf19.2942	535659-537063	Dist--500	0	+
Ca21chr1_C_albicans_SC5314	542213	542214	MSPC_Peak_1735	orf19.2947	orf19.2947	orf19.2948	541515-543048	Dist-0	0	-
Ca21chr1_C_albicans_SC5314	542256	542257	MSPC_Peak_1735	orf19.2947	orf19.2947	orf19.2948	541515-543048	Dist-0	0	-
Ca21chr1_C_albicans_SC5314	542894	542895	MSPC_Peak_1735	orf19.2947	orf19.2947	orf19.2948	541515-543048	Dist--238	0	-
Ca21chr1_C_albicans_SC5314	564232	564233	MSPC_Peak_1733	orf19.2960	orf19.2960	orf19.2959.1	563874-565701	Dist--1511	0	+
Ca21chr1_C_albicans_SC5314	564283	564284	MSPC_Peak_1733	orf19.2960	orf19.2960	orf19.2959.1	563874-565701	Dist--1460	0	+
Ca21chr1_C_albicans_SC5314	564961	564962	MSPC_Peak_1733	orf19.2959.1	orf19.2959.1	orf19.2960	563874-565701	Dist--474	0	-
Ca21chr1_C_albicans_SC5314	569210	569216	MSPC_Peak_1731	orf19.2959.1	orf19.2959.1	orf19.2960	568933-569533	Dist--4723	0	-
Ca21chr1_C_albicans_SC5314	569243	569244	MSPC_Peak_1731	orf19.2959.1	orf19.2959.1	orf19.2960	568933-569533	Dist--4756	0	-
Ca21chr1_C_albicans_SC5314	572409	572410	MSPC_Peak_1729	orf19.2962	orf19.2962		572142-574083	Dist--1871	0	+
Ca21chr1_C_albicans_SC5314	573162	573170	MSPC_Peak_1729	orf19.2962	orf19.2962		572142-574083	Dist--1111	0	+
Ca21chr1_C_albicans_SC5314	579596	579597	MSPC_Peak_1728	orf19.2965	orf19.2965	orf19.2964	579439-579857	Dist--214	0	+
Ca21chr1_C_albicans_SC5314	580981	580986	MSPC_Peak_1726	orf19.2965.1	orf19.2965.1		580735-581294	Dist--287	0	+
Ca21chr1_C_albicans_SC5314	582283	582284	MSPC_Peak_1723	orf19.2966	orf19.2966		582171-582507	Dist-0	109	+
Ca21chr1_C_albicans_SC5314	619968	619976	MSPC_Peak_1721	orf19.2989	orf19.2989		619774-620191	Dist--190	0	+
Ca21chr1_C_albicans_SC5314	624615	624616	MSPC_Peak_1719	orf19.2990	orf19.2990		624058-624767	Dist--1019	286.176	-
Ca21chr1_C_albicans_SC5314	624646	624647	MSPC_Peak_1719	orf19.2990	orf19.2990		624058-624767	Dist--1050	286.176	-
Ca21chr1_C_albicans_SC5314	626417	626437	MSPC_Peak_1717	orf19.2991	orf19.2991		626031-626631	Dist--1669	0	+
Ca21chr1_C_albicans_SC5314	630889	630890	MSPC_Peak_1715	orf19.2994.1	orf19.2994.1	orf19.2994	630144-633321	Dist--1253	0	+
Ca21chr1_C_albicans_SC5314	631466	631467	MSPC_Peak_1715	orf19.2994	orf19.2994	orf19.2994.1	630144-633321	Dist-0	0	-
Ca21chr1_C_albicans_SC5314	631878	631879	MSPC_Peak_1715	orf19.2994	orf19.2994	orf19.2994.1	630144-633321	Dist--198	0	-
Ca21chr1_C_albicans_SC5314	643009	643010	MSPC_Peak_1713	orf19.3002	orf19.3002	orf19.3001	642632-644800	Dist--280	0	+
Ca21chr1_C_albicans_SC5314	649872	649873	MSPC_Peak_1711	orf19.3003.1	orf19.3003.1		649418-651487	Dist--257	0	+
Ca21chr1_C_albicans_SC5314	650723	650724	MSPC_Peak_1711	orf19.3003.1	orf19.3003.1		649418-651487	Dist-0	0	+
Ca21chr1_C_albicans_SC5314	650771	650772	MSPC_Peak_1711	orf19.3003.1	orf19.3003.1		649418-651487	Dist-0	0	+
Ca21chr1_C_albicans_SC5314	662515	662516	MSPC_Peak_1709	orf19.3010.1	orf19.3010.1		661768-668529	Dist-0	0	-
Ca21chr1_C_albicans_SC5314	662645	662646	MSPC_Peak_1709	orf19.3010.1	orf19.3010.1		661768-668529	Dist-0	0	-
Ca21chr1_C_albicans_SC5314	667465	667475	MSPC_Peak_1709	orf19.3010.1	orf19.3010.1		661768-668529	Dist--3064	0	-
Ca21chr1_C_albicans_SC5314	674181	674182	MSPC_Peak_1708	orf19.3013	orf19.3013		674072-676665	Dist--273	0	-
Ca21chr1_C_albicans_SC5314	675237	675238	MSPC_Peak_1708	orf19.3014	orf19.3014		674072-676665	Dist-0	0	-
Ca21chr1_C_albicans_SC5314	675279	675280	MSPC_Peak_1708	orf19.3014	orf19.3014		674072-676665	Dist-0	0	-
Ca21chr1_C_albicans_SC5314	675414	675415	MSPC_Peak_1708	orf19.3014	orf19.3014		674072-676665	Dist-0	0	-
Ca21chr1_C_albicans_SC5314	676455	676456	MSPC_Peak_1708	orf19.3014	orf19.3014		674072-676665	Dist--517	0	-
Ca21chr1_C_albicans_SC5314	679669	679670	MSPC_Peak_1706	orf19.3016	orf19.3016	orf19.3015	679234-679731	Dist--187	84	+
Ca21chr1_C_albicans_SC5314	693779	693780	MSPC_Peak_1704	orf19.3029	orf19.3029		693576-693906	Dist--380	0	-
Ca21chr1_C_albicans_SC5314	700282	700283	MSPC_Peak_1702	orf19.3034	orf19.3034	orf19.3035	700104-701163	Dist--815	0	-
Ca21chr1_C_albicans_SC5314	700784	700785	MSPC_Peak_1702	orf19.3035	orf19.3035	orf19.3034	700104-701163	Dist--1002	0	+
Ca21chr1_C_albicans_SC5314	700955	700956	MSPC_Peak_1702	orf19.3035	orf19.3035	orf19.3034	700104-701163	Dist--831	0	+
Ca21chr1_C_albicans_SC5314	705784	705785	MSPC_Peak_1700	orf19.3035	orf19.3035	orf19.3034	705623-705941	Dist-0	100	+
Ca21chr1_C_albicans_SC5314	709949	709950	MSPC_Peak_1698	orf19.3038	orf19.3038		709611-710735	Dist-0	0	+
Ca21chr1_C_albicans_SC5314	710234	710242	MSPC_Peak_1698	orf19.3038	orf19.3038		709611-710735	Dist-0	0	+
Ca21chr1_C_albicans_SC5314	711797	711798	MSPC_Peak_1695	orf19.3038	orf19.3038		711387-712020	Dist-0	88	+
Ca21chr1_C_albicans_SC5314	715049	715050	MSPC_Peak_1694	orf19.3041	orf19.3041		714905-715272	Dist--563	0	+
Ca21chr1_C_albicans_SC5314	719329	719350	MSPC_Peak_1691	tN(GUU)3	tN(GUU)3	#N/A	718988-719548	Dist-0	0	+
Ca21chr1_C_albicans_SC5314	730766	730767	MSPC_Peak_1690	orf19.3048	orf19.3048		730609-731048	Dist--607	0	-
Ca21chr1_C_albicans_SC5314	736319	736320	MSPC_Peak_1688	orf19.3051	orf19.3051	orf19.3050	736115-736519	Dist--545	0	+
Ca21chr1_C_albicans_SC5314	748316	748337	MSPC_Peak_1686	tL(UAA)3	tL(UAA)3	#N/A	747975-748622	Dist-0	0	-
Ca21chr1_C_albicans_SC5314	752319	752320	MSPC_Peak_1684	orf19.3061.1	orf19.3061.1		751814-752520	Dist--136	211.306	-
Ca21chr1_C_albicans_SC5314	752341	752342	MSPC_Peak_1684	orf19.3061.1	orf19.3061.1		751814-752520	Dist--158	211.306	-
Ca21chr1_C_albicans_SC5314	766740	766741	MSPC_Peak_1682	tT(CGU)1	tT(CGU)1	#N/A	766486-767023	Dist-0	0	-
Ca21chr1_C_albicans_SC5314	766765	766767	MSPC_Peak_1682	tT(CGU)1	tT(CGU)1	#N/A	766486-767023	Dist-0	0	-
Ca21chr1_C_albicans_SC5314	772097	772119	MSPC_Peak_1681	orf19.1133	orf19.1133		771569-772279	Dist--1093	0	-
Ca21chr1_C_albicans_SC5314	776234	776235	MSPC_Peak_1679	orf19.1037	orf19.1037		776077-776589	Dist--390	0	-
Ca21chr1_C_albicans_SC5314	780269	780293	MSPC_Peak_1677	orf19.1035	orf19.1035	orf19.1036	780081-780474	Dist--888	0	+
Ca21chr1_C_albicans_SC5314	787531	787532	MSPC_Peak_1674	orf19.1033	orf19.1033	orf19.1032	787380-787669	Dist--590	232	-
Ca21chr1_C_albicans_SC5314	801357	801376	MSPC_Peak_1672	orf19.1027	orf19.1027	orf19.1028	801156-801632	Dist--426	0	+
Ca21chr1_C_albicans_SC5314	801400	801401	MSPC_Peak_1672	orf19.1027	orf19.1027	orf19.1028	801156-801632	Dist--401	0	+
Ca21chr1_C_albicans_SC5314	811963	811970	MSPC_Peak_1671	orf19.4457	orf19.4457		811712-812257	Dist--458	0	-
Ca21chr1_C_albicans_SC5314	816114	816127	MSPC_Peak_1669	orf19.4459	orf19.4459		815743-816529	Dist--475	0	-
Ca21chr1_C_albicans_SC5314	817873	817880	MSPC_Peak_1667	orf19.4459	orf19.4459		817516-818991	Dist--2234	0	-
Ca21chr1_C_albicans_SC5314	817905	817906	MSPC_Peak_1667	orf19.4459	orf19.4459		817516-818991	Dist--2266	0	-
Ca21chr1_C_albicans_SC5314	821082	821090	MSPC_Peak_1665	orf19.4461	orf19.4461	orf19.4463	819437-821531	Dist-0	0	-
Ca21chr1_C_albicans_SC5314	842213	842233	MSPC_Peak_1663	orf19.4475	orf19.4475		842006-842564	Dist--337	0	-
Ca21chr1_C_albicans_SC5314	844132	844163	MSPC_Peak_1660	orf19.4476	orf19.4476		843955-844341	Dist--257	0	-
Ca21chr1_C_albicans_SC5314	846062	846063	MSPC_Peak_1656	orf19.4477	orf19.4477	orf19.4478	845946-846274	Dist--206	174	-
Ca21chr1_C_albicans_SC5314	860200	860201	MSPC_Peak_1653	orf19.1042	orf19.1042	orf19.1043	859885-860424	Dist-0	309.143	-
Ca21chr1_C_albicans_SC5314	860244	860245	MSPC_Peak_1653	orf19.1042	orf19.1042	orf19.1043	859885-860424	Dist-0	309.143	-
Ca21chr1_C_albicans_SC5314	867187	867196	MSPC_Peak_1650	orf19.1048	orf19.1048		866825-867485	Dist--260	0	+
Ca21chr1_C_albicans_SC5314	870894	870895	MSPC_Peak_1648	orf19.1051	orf19.1051	orf19.1052	870493-872629	Dist-0	0	-
Ca21chr1_C_albicans_SC5314	870964	870965	MSPC_Peak_1648	orf19.1051	orf19.1051	orf19.1052	870493-872629	Dist-0	0	-
Ca21chr1_C_albicans_SC5314	871555	871556	MSPC_Peak_1648	orf19.1051	orf19.1051	orf19.1052	870493-872629	Dist--415	0	-
Ca21chr1_C_albicans_SC5314	872184	872185	MSPC_Peak_1648	orf19.1052	orf19.1052	orf19.1051	870493-872629	Dist-0	0	+
Ca21chr1_C_albicans_SC5314	881080	881088	MSPC_Peak_1643	orf19.1059	orf19.1059		880806-881316	Dist-0	269.203	-
Ca21chr1_C_albicans_SC5314	881847	881848	MSPC_Peak_1641	orf19.1060	orf19.1060	orf19.1061	881647-882067	Dist-0	0	-
Ca21chr1_C_albicans_SC5314	882501	882505	MSPC_Peak_1638	orf19.1061	orf19.1061	orf19.1060	882269-882726	Dist-0	0	+
Ca21chr1_C_albicans_SC5314	885941	885942	MSPC_Peak_1635	orf19.1063	orf19.1063		885831-888235	Dist--134	0	-
Ca21chr1_C_albicans_SC5314	887694	887695	MSPC_Peak_1635	orf19.1064	orf19.1064		885831-888235	Dist-0	0	-
Ca21chr1_C_albicans_SC5314	887777	887778	MSPC_Peak_1635	orf19.1064	orf19.1064		885831-888235	Dist-0	0	-
Ca21chr1_C_albicans_SC5314	887805	887806	MSPC_Peak_1635	orf19.1064	orf19.1064		885831-888235	Dist-0	0	-
Ca21chr1_C_albicans_SC5314	888869	888870	MSPC_Peak_1631	orf19.1064	orf19.1064		888698-889115	Dist-0	134.5	-
Ca21chr1_C_albicans_SC5314	888913	888914	MSPC_Peak_1631	orf19.1064	orf19.1064		888698-889115	Dist-0	134.5	-
Ca21chr1_C_albicans_SC5314	889974	889975	MSPC_Peak_1628	orf19.1064	orf19.1064		889824-890203	Dist--784	183	-
Ca21chr1_C_albicans_SC5314	892639	892669	MSPC_Peak_1625	orf19.1065	orf19.1065		892301-893048	Dist--254	0	-
Ca21chr1_C_albicans_SC5314	896287	896288	MSPC_Peak_1621	orf19.1069	orf19.1069		896096-896442	Dist--1726	166	+
Ca21chr1_C_albicans_SC5314	897148	897149	MSPC_Peak_1618	orf19.1069	orf19.1069		896900-897759	Dist--865	0	+
Ca21chr1_C_albicans_SC5314	897189	897190	MSPC_Peak_1618	orf19.1069	orf19.1069		896900-897759	Dist--824	0	+
Ca21chr1_C_albicans_SC5314	897223	897224	MSPC_Peak_1618	orf19.1069	orf19.1069		896900-897759	Dist--790	0	+
Ca21chr1_C_albicans_SC5314	904295	904298	MSPC_Peak_1616	orf19.5203	orf19.5203		904076-904540	Dist--302	0	-
Ca21chr1_C_albicans_SC5314	921302	921304	MSPC_Peak_1611	orf19.6840	orf19.6840		920933-921553	Dist--550	0	-
Ca21chr1_C_albicans_SC5314	926467	926485	MSPC_Peak_1609	orf19.6843	orf19.6843	orf19.6842	926237-926843	Dist--460	0	+
Ca21chr1_C_albicans_SC5314	928813	928814	MSPC_Peak_1607	orf19.6844	orf19.6844		928401-928897	Dist--347	118	+
Ca21chr1_C_albicans_SC5314	945406	945407	MSPC_Peak_1604	orf19.6852	orf19.6852	orf19.6852.1	944503-948097	Dist--871	0	-
Ca21chr1_C_albicans_SC5314	946450	946451	MSPC_Peak_1604	orf19.6852.1	orf19.6852.1	orf19.6852	944503-948097	Dist-0	0	+
Ca21chr1_C_albicans_SC5314	947125	947126	MSPC_Peak_1604	orf19.6854	orf19.6854	orf19.6853	944503-948097	Dist--2275	0	+
Ca21chr1_C_albicans_SC5314	947880	947881	MSPC_Peak_1604	orf19.6853	orf19.6853	orf19.6854	944503-948097	Dist-0	0	-
Ca21chr1_C_albicans_SC5314	949963	949964	MSPC_Peak_1601	orf19.6854	orf19.6854	orf19.6853	949109-951718	Dist-0	0	+
Ca21chr1_C_albicans_SC5314	950540	950541	MSPC_Peak_1601	orf19.6854	orf19.6854	orf19.6853	949109-951718	Dist-0	0	+
Ca21chr1_C_albicans_SC5314	950714	950715	MSPC_Peak_1601	orf19.6854	orf19.6854	orf19.6853	949109-951718	Dist-0	0	+
Ca21chr1_C_albicans_SC5314	964497	964498	MSPC_Peak_1596	orf19.780	orf19.780		964359-964849	Dist--741	93	+
Ca21chr1_C_albicans_SC5314	972469	972470	MSPC_Peak_1593	orf19.778	orf19.778		972349-972739	Dist--1082	175	+
Ca21chr1_C_albicans_SC5314	973722	973742	MSPC_Peak_1590	orf19.778	orf19.778		973466-974890	Dist-0	0	+
Ca21chr1_C_albicans_SC5314	973788	973789	MSPC_Peak_1590	orf19.778	orf19.778		973466-974890	Dist-0	0	+
Ca21chr1_C_albicans_SC5314	990733	990734	MSPC_Peak_1588	orf19.768	orf19.768		990504-990904	Dist--177	0	-
Ca21chr1_C_albicans_SC5314	993495	993496	MSPC_Peak_1585	orf19.767	orf19.767		993331-993722	Dist--645	0	-
Ca21chr1_C_albicans_SC5314	1012446	1012455	MSPC_Peak_1582	orf19.756	orf19.756		1011692-1012729	Dist--603	0	+
Ca21chr1_C_albicans_SC5314	1015720	1015721	MSPC_Peak_1579	orf19.754	orf19.754	orf19.755	1015584-1015947	Dist--132	275	+
Ca21chr1_C_albicans_SC5314	1017132	1017151	MSPC_Peak_1576	orf19.753	orf19.753		1016665-1017470	Dist--598	0	+
Ca21chr1_C_albicans_SC5314	1018248	1018249	MSPC_Peak_1571	orf19.753	orf19.753		1017929-1018764	Dist-0	192	+
Ca21chr1_C_albicans_SC5314	1019948	1019949	MSPC_Peak_1567	orf19.753	orf19.753		1019311-1020030	Dist-0	84	+
Ca21chr1_C_albicans_SC5314	1033583	1033584	MSPC_Peak_1565	orf19.48	orf19.48		1033388-1033714	Dist--1062	0	-
Ca21chr1_C_albicans_SC5314	1036078	1036079	MSPC_Peak_1562	orf19.50	orf19.50	orf19.51	1035883-1036466	Dist--189	0	-
Ca21chr1_C_albicans_SC5314	1036102	1036103	MSPC_Peak_1562	orf19.50	orf19.50	orf19.51	1035883-1036466	Dist--213	0	-
Ca21chr1_C_albicans_SC5314	1036140	1036141	MSPC_Peak_1562	orf19.50	orf19.50	orf19.51	1035883-1036466	Dist--251	0	-
Ca21chr1_C_albicans_SC5314	1043692	1043693	MSPC_Peak_1558	orf19.52	orf19.52		1043107-1044094	Dist--106	138	-
Ca21chr1_C_albicans_SC5314	1046800	1046820	MSPC_Peak_1555	orf19.53	orf19.53	orf19.54	1046328-1047961	Dist--1244	0	-
Ca21chr1_C_albicans_SC5314	1062695	1062713	MSPC_Peak_1554	orf19.4064	orf19.4064	orf19.4063	1062424-1062972	Dist--756	0	-
Ca21chr1_C_albicans_SC5314	1069929	1069934	MSPC_Peak_1551	orf19.4060	orf19.4060	orf19.4059	1069776-1070362	Dist--239	0	-
Ca21chr1_C_albicans_SC5314	1072877	1072879	MSPC_Peak_1548	orf19.4060	orf19.4060	orf19.4059	1072177-1073296	Dist--3187	0	-
Ca21chr1_C_albicans_SC5314	1075337	1075347	MSPC_Peak_1545	orf19.4060	orf19.4060	orf19.4059	1073731-1076852	Dist--5647	0	-
Ca21chr1_C_albicans_SC5314	1091023	1091029	MSPC_Peak_1542	orf19.450	orf19.450		1080014-1092821	Dist--5785	0	-
Ca21chr1_C_albicans_SC5314	1096632	1096633	MSPC_Peak_1538	orf19.448	orf19.448		1096410-1096865	Dist--622	0	-
Ca21chr1_C_albicans_SC5314	1096730	1096731	MSPC_Peak_1538	orf19.448	orf19.448		1096410-1096865	Dist--720	0	-
Ca21chr1_C_albicans_SC5314	1100383	1100390	MSPC_Peak_1535	orf19.446	orf19.446		1100140-1100990	Dist--185	0	-
Ca21chr1_C_albicans_SC5314	1105273	1105280	MSPC_Peak_1531	orf19.441	orf19.441	orf19.442	1105040-1105618	Dist-0	0	-
Ca21chr1_C_albicans_SC5314	1109309	1109310	MSPC_Peak_1527	orf19.438	orf19.438	orf19.439	1109151-1109442	Dist-0	0	+
Ca21chr1_C_albicans_SC5314	1116124	1116144	MSPC_Peak_1523	tP(UGG)1	tP(UGG)1	#N/A	1115835-1116451	Dist-0	0	+
Ca21chr1_C_albicans_SC5314	1157122	1157123	MSPC_Peak_1519	orf19.413.1	orf19.413.1	orf19.413	1156963-1158017	Dist--1284	0	-
Ca21chr1_C_albicans_SC5314	1157185	1157186	MSPC_Peak_1519	orf19.413.1	orf19.413.1	orf19.413	1156963-1158017	Dist--1347	0	-
Ca21chr1_C_albicans_SC5314	1165905	1165911	MSPC_Peak_1516	orf19.410.3	orf19.410.3	orf19.411	1164786-1166487	Dist--1014	0	+
Ca21chr1_C_albicans_SC5314	1165970	1165971	MSPC_Peak_1516	orf19.410.3	orf19.410.3	orf19.411	1164786-1166487	Dist--954	0	+
Ca21chr1_C_albicans_SC5314	1168899	1168921	MSPC_Peak_1506	tT(AGU)1	tT(AGU)1	#N/A	1167861-1169148	Dist-0	0	+
Ca21chr1_C_albicans_SC5314	1194660	1194661	MSPC_Peak_1501	orf19.2479	orf19.2479	orf19.2478.1	1194506-1194847	Dist--427	0	-
Ca21chr1_C_albicans_SC5314	1196437	1196438	MSPC_Peak_1495	orf19.2478.1	orf19.2478.1	orf19.2479	1195083-1197251	Dist-0	0	+
Ca21chr1_C_albicans_SC5314	1196484	1196485	MSPC_Peak_1495	orf19.2478.1	orf19.2478.1	orf19.2479	1195083-1197251	Dist-0	0	+
Ca21chr1_C_albicans_SC5314	1196538	1196539	MSPC_Peak_1495	orf19.2478.1	orf19.2478.1	orf19.2479	1195083-1197251	Dist-0	0	+
Ca21chr1_C_albicans_SC5314	1213851	1213852	MSPC_Peak_1491	orf19.2468	orf19.2468	orf19.2469	1213702-1214026	Dist--131	0	+
Ca21chr1_C_albicans_SC5314	1225851	1225852	MSPC_Peak_1486	orf19.2459	orf19.2459		1225241-1226162	Dist--885	0	+
Ca21chr1_C_albicans_SC5314	1225877	1225888	MSPC_Peak_1486	orf19.2459	orf19.2459		1225241-1226162	Dist--849	0	+
Ca21chr1_C_albicans_SC5314	1230727	1230728	MSPC_Peak_1480	orf19.2458	orf19.2458		1230274-1230834	Dist--701	78	+
Ca21chr1_C_albicans_SC5314	1235282	1235289	MSPC_Peak_1475	orf19.2457	orf19.2457		1234509-1235962	Dist--1066	0	+
Ca21chr1_C_albicans_SC5314	1250644	1250645	MSPC_Peak_1471	orf19.2451	orf19.2451	orf19.2452	1250147-1250907	Dist--955	0	+
Ca21chr1_C_albicans_SC5314	1250671	1250684	MSPC_Peak_1471	orf19.2451	orf19.2451	orf19.2452	1250147-1250907	Dist--916	0	+
Ca21chr1_C_albicans_SC5314	1281062	1281074	MSPC_Peak_1467	orf19.2435	orf19.2435		1280886-1281213	Dist--325	0	-
Ca21chr1_C_albicans_SC5314	1284471	1284472	MSPC_Peak_1463	orf19.2432	orf19.2432		1284204-1285425	Dist-0	0	-
Ca21chr1_C_albicans_SC5314	1285175	1285176	MSPC_Peak_1463	orf19.2432	orf19.2432		1284204-1285425	Dist-0	0	-
Ca21chr1_C_albicans_SC5314	1287012	1287045	MSPC_Peak_1458	orf19.2431	orf19.2431	orf19.2430	1286714-1287514	Dist--589	0	-
Ca21chr1_C_albicans_SC5314	1291849	1291850	MSPC_Peak_1456	orf19.2661	orf19.2661		1291300-1294180	Dist--1020	0	+
Ca21chr1_C_albicans_SC5314	1292513	1292514	MSPC_Peak_1456	orf19.2661	orf19.2661		1291300-1294180	Dist--356	0	+
Ca21chr1_C_albicans_SC5314	1293354	1293355	MSPC_Peak_1456	orf19.2662	orf19.2662	orf19.2663	1291300-1294180	Dist-0	0	-
Ca21chr1_C_albicans_SC5314	1303138	1303153	MSPC_Peak_1451	orf19.1826	orf19.1826	orf19.1825	1302890-1303488	Dist--514	0	-
Ca21chr1_C_albicans_SC5314	1303179	1303180	MSPC_Peak_1451	orf19.1826	orf19.1826	orf19.1825	1302890-1303488	Dist--555	0	-
Ca21chr1_C_albicans_SC5314	1324773	1324778	MSPC_Peak_1446	orf19.1821	orf19.1821		1321251-1325788	Dist-0	0	-
Ca21chr1_C_albicans_SC5314	1326899	1326900	MSPC_Peak_1442	orf19.1821	orf19.1821		1326187-1327396	Dist--2075	0	-
Ca21chr1_C_albicans_SC5314	1326946	1326947	MSPC_Peak_1442	orf19.1821	orf19.1821		1326187-1327396	Dist--2122	0	-
Ca21chr1_C_albicans_SC5314	1327951	1327962	MSPC_Peak_1437	orf19.1821	orf19.1821		1327732-1328203	Dist--3127	0	-
Ca21chr1_C_albicans_SC5314	1329552	1329556	MSPC_Peak_1432	orf19.1821	orf19.1821		1328962-1330458	Dist--4728	0	-
Ca21chr1_C_albicans_SC5314	1331913	1331929	MSPC_Peak_1424	snR5b	snR5b	#N/A	1331062-1333910	Dist--2460	0	+
Ca21chr1_C_albicans_SC5314	1334756	1334761	MSPC_Peak_1419	orf19.177	orf19.177		1334429-1334997	Dist--2912	0	+
Ca21chr1_C_albicans_SC5314	1334790	1334791	MSPC_Peak_1419	orf19.177	orf19.177		1334429-1334997	Dist--2882	0	+
Ca21chr1_C_albicans_SC5314	1335645	1335647	MSPC_Peak_1415	orf19.177	orf19.177		1335439-1335892	Dist--2026	0	+
Ca21chr1_C_albicans_SC5314	1335683	1335684	MSPC_Peak_1415	orf19.177	orf19.177		1335439-1335892	Dist--1989	0	+
Ca21chr1_C_albicans_SC5314	1342184	1342186	MSPC_Peak_1411	orf19.6277	orf19.6277		1341687-1343738	Dist--2723	0	+
Ca21chr1_C_albicans_SC5314	1344407	1344408	MSPC_Peak_1406	orf19.6277	orf19.6277		1344274-1344586	Dist--501	0	+
Ca21chr1_C_albicans_SC5314	1344436	1344437	MSPC_Peak_1406	orf19.6277	orf19.6277		1344274-1344586	Dist--472	0	+
Ca21chr1_C_albicans_SC5314	1349867	1349873	MSPC_Peak_1403	orf19.6276	orf19.6276		1349220-1350231	Dist--981	0	+
Ca21chr1_C_albicans_SC5314	1356517	1356520	MSPC_Peak_1398	orf19.6272	orf19.6272	orf19.6273	1356218-1356803	Dist--3499	0	+
Ca21chr1_C_albicans_SC5314	1358301	1358305	MSPC_Peak_1394	orf19.6274	orf19.6274		1357339-1358625	Dist--972	0	-
Ca21chr1_C_albicans_SC5314	1376023	1376027	MSPC_Peak_1390	orf19.6265.1	orf19.6265.1		1375591-1377507	Dist-0	0	-
Ca21chr1_C_albicans_SC5314	1376920	1376921	MSPC_Peak_1390	orf19.6265.1	orf19.6265.1		1375591-1377507	Dist--180	0	-
Ca21chr1_C_albicans_SC5314	1378454	1378455	MSPC_Peak_1387	orf19.6265	orf19.6265	orf19.6264.4	1378029-1378728	Dist--957	0	-
Ca21chr1_C_albicans_SC5314	1378501	1378502	MSPC_Peak_1387	orf19.6265	orf19.6265	orf19.6264.4	1378029-1378728	Dist--1004	0	-
Ca21chr1_C_albicans_SC5314	1379975	1379976	MSPC_Peak_1380	orf19.6264	orf19.6264	orf19.6264.3	1379792-1380130	Dist--487	204	+
Ca21chr1_C_albicans_SC5314	1397290	1397291	MSPC_Peak_1373	orf19.6257	orf19.6257	orf19.6259	1397154-1397464	Dist--960	179	+
Ca21chr1_C_albicans_SC5314	1408867	1408868	MSPC_Peak_1368	orf19.6253	orf19.6253		1408613-1409924	Dist--179	0	+
Ca21chr1_C_albicans_SC5314	1409296	1409316	MSPC_Peak_1368	orf19.6253	orf19.6253		1408613-1409924	Dist-0	0	+
Ca21chr1_C_albicans_SC5314	1422554	1422555	MSPC_Peak_1362	orf19.6245	orf19.6245		1422372-1422798	Dist--424	170	+
Ca21chr1_C_albicans_SC5314	1438438	1438455	MSPC_Peak_1355	orf19.6238	orf19.6238	orf19.6237	1438243-1439643	Dist--728	0	-
Ca21chr1_C_albicans_SC5314	1439498	1439499	MSPC_Peak_1355	orf19.6237	orf19.6237	orf19.6238	1438243-1439643	Dist--652	0	+
Ca21chr1_C_albicans_SC5314	1452223	1452224	MSPC_Peak_1351	orf19.6229	orf19.6229		1451969-1452334	Dist--1192	105	+
Ca21chr1_C_albicans_SC5314	1455299	1455300	MSPC_Peak_1343	orf19.6227	orf19.6227		1455133-1455478	Dist--305	0	+
Ca21chr1_C_albicans_SC5314	1458338	1458339	MSPC_Peak_1338	orf19.6225.1	orf19.6225.1	orf19.6225	1458129-1458674	Dist--768	0	-
Ca21chr1_C_albicans_SC5314	1468675	1468676	MSPC_Peak_1332	orf19.6220.4	orf19.6220.4		1468256-1469747	Dist-0	0	-
Ca21chr1_C_albicans_SC5314	1468771	1468772	MSPC_Peak_1332	orf19.6220.4	orf19.6220.4		1468256-1469747	Dist-0	0	-
Ca21chr1_C_albicans_SC5314	1469486	1469487	MSPC_Peak_1332	orf19.6220.4	orf19.6220.4		1468256-1469747	Dist--143	0	-
Ca21chr1_C_albicans_SC5314	1478911	1478925	MSPC_Peak_1328	orf19.6217	orf19.6217	orf19.6219	1478707-1479109	Dist-0	0	+
Ca21chr1_C_albicans_SC5314	1484102	1484106	MSPC_Peak_1325	tP(AGG)1	tP(AGG)1	#N/A	1483778-1484358	Dist-0	0	-
Ca21chr1_C_albicans_SC5314	1484130	1484131	MSPC_Peak_1325	tP(AGG)1	tP(AGG)1	#N/A	1483778-1484358	Dist-0	0	-
Ca21chr1_C_albicans_SC5314	1489692	1489720	MSPC_Peak_1319	tL(UAA)4	tL(UAA)4	#N/A	1489322-1490066	Dist-0	0	-
Ca21chr1_C_albicans_SC5314	1499550	1499573	MSPC_Peak_1314	orf19.6202	orf19.6202		1499192-1501996	Dist--496	0	-
Ca21chr1_C_albicans_SC5314	1504143	1504146	MSPC_Peak_1311	orf19.6200	orf19.6200		1503893-1504408	Dist--949	0	-
Ca21chr1_C_albicans_SC5314	1512910	1512930	MSPC_Peak_1307	orf19.6196	orf19.6196	orf19.6197	1512564-1513180	Dist--414	0	+
Ca21chr1_C_albicans_SC5314	1522875	1522884	MSPC_Peak_1301	orf19.4456	orf19.4456		1521185-1529292	Dist--4130	0	+
Ca21chr1_C_albicans_SC5314	1535230	1535250	MSPC_Peak_1297	orf19.4450.1	orf19.4450.1		1534754-1536690	Dist-0	0	-
Ca21chr1_C_albicans_SC5314	1535855	1535856	MSPC_Peak_1297	orf19.4450.1	orf19.4450.1		1534754-1536690	Dist--423	0	-
Ca21chr1_C_albicans_SC5314	1539317	1539318	MSPC_Peak_1291	orf19.4450	orf19.4450	orf19.4449	1539144-1539473	Dist--854	191	-
Ca21chr1_C_albicans_SC5314	1545266	1545267	MSPC_Peak_1282	orf19.4447	orf19.4447		1545039-1545414	Dist--196	144	+
Ca21chr1_C_albicans_SC5314	1548827	1548828	MSPC_Peak_1278	orf19.4446	orf19.4446	orf19.4445	1548662-1548976	Dist--614	153	-
Ca21chr1_C_albicans_SC5314	1549636	1549637	MSPC_Peak_1271	orf19.4445	orf19.4445	orf19.4446	1549374-1549718	Dist--202	161	+
Ca21chr1_C_albicans_SC5314	1570161	1570162	MSPC_Peak_1261	tL(AAG)2	tL(AAG)2	#N/A	1569872-1573902	Dist-0	0	-
Ca21chr1_C_albicans_SC5314	1573524	1573543	MSPC_Peak_1261	tL(AAG)2	tL(AAG)2	#N/A	1569872-1573902	Dist--3352	0	-
Ca21chr1_C_albicans_SC5314	1575120	1575143	MSPC_Peak_1257	orf19.4438	orf19.4438		1574281-1576388	Dist--3825	0	+
Ca21chr1_C_albicans_SC5314	1577903	1577923	MSPC_Peak_1253	orf19.4438	orf19.4438		1577126-1578208	Dist--1045	0	+
Ca21chr1_C_albicans_SC5314	1615020	1615025	MSPC_Peak_1250	snR42a	snR42a	#N/A	1614807-1615710	Dist--552	0	+
Ca21chr1_C_albicans_SC5314	1615053	1615054	MSPC_Peak_1250	snR42a	snR42a	#N/A	1614807-1615710	Dist--523	0	+
Ca21chr1_C_albicans_SC5314	1630709	1630727	MSPC_Peak_1245	orf19.2800	orf19.2800	orf19.2792	1630494-1631031	Dist-0	0	+
Ca21chr1_C_albicans_SC5314	1631526	1631527	MSPC_Peak_1238	orf19.2792	orf19.2792	orf19.2800	1631345-1631644	Dist--2383	246	-
Ca21chr1_C_albicans_SC5314	1654790	1654791	MSPC_Peak_1234	orf19.2781	orf19.2781		1654553-1655020	Dist--1046	0	-
Ca21chr1_C_albicans_SC5314	1654850	1654851	MSPC_Peak_1234	orf19.2781	orf19.2781		1654553-1655020	Dist--1106	0	-
Ca21chr1_C_albicans_SC5314	1654881	1654882	MSPC_Peak_1234	orf19.2781	orf19.2781		1654553-1655020	Dist--1137	0	-
Ca21chr1_C_albicans_SC5314	1660005	1660006	MSPC_Peak_1227	orf19.2778	orf19.2778		1659797-1660109	Dist--267	80	+
Ca21chr1_C_albicans_SC5314	1667915	1667916	MSPC_Peak_1222	orf19.1228	orf19.1228		1667763-1668063	Dist--291	0	+
Ca21chr1_C_albicans_SC5314	1675695	1675696	MSPC_Peak_1218	orf19.1232	orf19.1232		1675521-1675852	Dist--340	275	-
Ca21chr1_C_albicans_SC5314	1686958	1686969	MSPC_Peak_1214	orf19.4712	orf19.4712		1686685-1687542	Dist--4406	0	+
Ca21chr1_C_albicans_SC5314	1687031	1687032	MSPC_Peak_1214	orf19.4712	orf19.4712		1686685-1687542	Dist--4343	0	+
Ca21chr1_C_albicans_SC5314	1688470	1688487	MSPC_Peak_1210	orf19.4712	orf19.4712		1688211-1688624	Dist--2888	284.179	+
Ca21chr1_C_albicans_SC5314	1690857	1690871	MSPC_Peak_1207	orf19.4712	orf19.4712		1690544-1691095	Dist--504	0	+
Ca21chr1_C_albicans_SC5314	1695236	1695237	MSPC_Peak_1203	orf19.4713	orf19.4713		1695096-1695414	Dist--1483	0	+
Ca21chr1_C_albicans_SC5314	1722602	1722604	MSPC_Peak_1199	orf19.5063	orf19.5063	orf19.5061	1722321-1722907	Dist--315	0	+
Ca21chr1_C_albicans_SC5314	1722628	1722629	MSPC_Peak_1199	orf19.5063	orf19.5063	orf19.5061	1722321-1722907	Dist--290	0	+
Ca21chr1_C_albicans_SC5314	1728621	1728622	MSPC_Peak_1195	snR67	snR67	#N/A	1728330-1729294	Dist--575	0	+
Ca21chr1_C_albicans_SC5314	1728758	1728759	MSPC_Peak_1195	snR67	snR67	#N/A	1728330-1729294	Dist--438	0	+
Ca21chr1_C_albicans_SC5314	1728805	1728806	MSPC_Peak_1195	snR67	snR67	#N/A	1728330-1729294	Dist--391	0	+
Ca21chr1_C_albicans_SC5314	1740431	1740432	MSPC_Peak_1190	orf19.5069	orf19.5069		1740284-1740593	Dist--2568	0	-
Ca21chr1_C_albicans_SC5314	1745326	1745347	MSPC_Peak_1185	orf19.5071	orf19.5071		1744266-1745588	Dist--1968	0	+
Ca21chr1_C_albicans_SC5314	1757846	1757859	MSPC_Peak_1182	orf19.5079	orf19.5079		1757325-1758103	Dist--215	0	+
Ca21chr1_C_albicans_SC5314	1757906	1757907	MSPC_Peak_1182	orf19.5079	orf19.5079		1757325-1758103	Dist--167	0	+
Ca21chr1_C_albicans_SC5314	1759505	1759506	MSPC_Peak_1180	orf19.5079	orf19.5079		1759044-1759833	Dist-0	0	+
Ca21chr1_C_albicans_SC5314	1759585	1759586	MSPC_Peak_1180	orf19.5079	orf19.5079		1759044-1759833	Dist-0	0	+
Ca21chr1_C_albicans_SC5314	1784986	1784987	MSPC_Peak_1173	orf19.5094	orf19.5094		1784848-1785137	Dist--2024	248	-
Ca21chr1_C_albicans_SC5314	1814894	1814902	MSPC_Peak_1169	orf19.5105	orf19.5105		1814489-1815334	Dist--1268	0	-
Ca21chr1_C_albicans_SC5314	1823051	1823052	MSPC_Peak_1165	orf19.5110	orf19.5110		1822785-1823222	Dist--800	0	+
Ca21chr1_C_albicans_SC5314	1826306	1826307	MSPC_Peak_1160	orf19.5112	orf19.5112		1825848-1828906	Dist--374	0	+
Ca21chr1_C_albicans_SC5314	1826918	1826919	MSPC_Peak_1160	orf19.5112	orf19.5112		1825848-1828906	Dist-0	0	+
Ca21chr1_C_albicans_SC5314	1827204	1827205	MSPC_Peak_1160	orf19.5112	orf19.5112		1825848-1828906	Dist-0	0	+
Ca21chr1_C_albicans_SC5314	1829844	1829845	MSPC_Peak_1154	orf19.5113	orf19.5113		1829550-1830255	Dist-0	196.338	-
Ca21chr1_C_albicans_SC5314	1829979	1829980	MSPC_Peak_1154	orf19.5113	orf19.5113		1829550-1830255	Dist-0	196.338	-
Ca21chr1_C_albicans_SC5314	1830745	1830767	MSPC_Peak_1149	orf19.5113	orf19.5113		1830425-1831012	Dist--412	0	-
Ca21chr1_C_albicans_SC5314	1832962	1832964	MSPC_Peak_1144	orf19.5114.1	orf19.5114.1		1832311-1836797	Dist-0	0	-
Ca21chr1_C_albicans_SC5314	1833429	1833430	MSPC_Peak_1144	orf19.5114.1	orf19.5114.1		1832311-1836797	Dist--291	0	-
Ca21chr1_C_albicans_SC5314	1838198	1838199	MSPC_Peak_1140	orf19.5118	orf19.5118	orf19.5117	1837707-1838701	Dist--1141	0	+
Ca21chr1_C_albicans_SC5314	1838223	1838235	MSPC_Peak_1140	orf19.5118	orf19.5118	orf19.5117	1837707-1838701	Dist--1105	0	+
Ca21chr1_C_albicans_SC5314	1839660	1839661	MSPC_Peak_1134	orf19.5118	orf19.5118	orf19.5117	1839249-1842129	Dist-0	0	+
Ca21chr1_C_albicans_SC5314	1840841	1840842	MSPC_Peak_1134	orf19.5118	orf19.5118	orf19.5117	1839249-1842129	Dist-0	0	+
Ca21chr1_C_albicans_SC5314	1840892	1840893	MSPC_Peak_1134	orf19.5118	orf19.5118	orf19.5117	1839249-1842129	Dist-0	0	+
Ca21chr1_C_albicans_SC5314	1840971	1840972	MSPC_Peak_1134	orf19.5118	orf19.5118	orf19.5117	1839249-1842129	Dist-0	0	+
Ca21chr1_C_albicans_SC5314	1843078	1843079	MSPC_Peak_1130	orf19.382	orf19.382		1842514-1844264	Dist-0	0	+
Ca21chr1_C_albicans_SC5314	1843112	1843116	MSPC_Peak_1130	orf19.382	orf19.382		1842514-1844264	Dist-0	0	+
Ca21chr1_C_albicans_SC5314	1851660	1851661	MSPC_Peak_1125	orf19.387	orf19.387	orf19.386	1851473-1851850	Dist--212	225	+
Ca21chr1_C_albicans_SC5314	1861150	1861162	MSPC_Peak_1121	orf19.392	orf19.392	orf19.391	1860918-1861420	Dist--158	0	+
Ca21chr1_C_albicans_SC5314	1865208	1865210	MSPC_Peak_1114	orf19.395	orf19.395	orf19.396	1863763-1867341	Dist-0	0	-
Ca21chr1_C_albicans_SC5314	1865289	1865290	MSPC_Peak_1114	orf19.395	orf19.395	orf19.396	1863763-1867341	Dist-0	0	-
Ca21chr1_C_albicans_SC5314	1876654	1876667	MSPC_Peak_1108	orf19.403	orf19.403		1875906-1877340	Dist--1009	0	-
Ca21chr1_C_albicans_SC5314	1886078	1886079	MSPC_Peak_1102	orf19.409	orf19.409	orf19.4720	1885817-1886175	Dist-0	53	-
Ca21chr1_C_albicans_SC5314	1914604	1914630	MSPC_Peak_1098	orf19.4737	orf19.4737		1913867-1914844	Dist--307	0	+
Ca21chr1_C_albicans_SC5314	1933626	1933634	MSPC_Peak_1094	orf19.4748	orf19.4748	orf19.4749	1933444-1933834	Dist--175	0	-
Ca21chr1_C_albicans_SC5314	1935715	1935716	MSPC_Peak_1089	orf19.4748	orf19.4748	orf19.4749	1935467-1935992	Dist--2264	0	-
Ca21chr1_C_albicans_SC5314	1941947	1941948	MSPC_Peak_1081	orf19.4752	orf19.4752		1941687-1942600	Dist-0	83	-
Ca21chr1_C_albicans_SC5314	1944441	1944461	MSPC_Peak_1077	orf19.4752	orf19.4752		1943369-1946033	Dist--1650	0	-
Ca21chr1_C_albicans_SC5314	1952741	1952742	MSPC_Peak_1074	snR128	snR128	#N/A	1952153-1953541	Dist--255	0	+
Ca21chr1_C_albicans_SC5314	1953015	1953033	MSPC_Peak_1074	snR128	snR128	#N/A	1952153-1953541	Dist-0	0	+
Ca21chr1_C_albicans_SC5314	1956260	1956261	MSPC_Peak_1068	orf19.4754	orf19.4754		1956083-1956438	Dist--1369	0	-
Ca21chr1_C_albicans_SC5314	1956302	1956303	MSPC_Peak_1068	orf19.4754	orf19.4754		1956083-1956438	Dist--1411	0	-
Ca21chr1_C_albicans_SC5314	1979376	1979377	MSPC_Peak_1064	orf19.4765	orf19.4765		1979213-1979552	Dist--484	0	-
Ca21chr1_C_albicans_SC5314	1980463	1980468	MSPC_Peak_1057	orf19.4765	orf19.4765		1979890-1980706	Dist--1571	0	-
Ca21chr1_C_albicans_SC5314	1980500	1980501	MSPC_Peak_1057	orf19.4765	orf19.4765		1979890-1980706	Dist--1608	0	-
Ca21chr1_C_albicans_SC5314	1989387	1989388	MSPC_Peak_1054	orf19.4769	orf19.4769		1989117-1990696	Dist--2199	0	+
Ca21chr1_C_albicans_SC5314	1990366	1990368	MSPC_Peak_1054	orf19.4769	orf19.4769		1989117-1990696	Dist--1219	0	+
Ca21chr1_C_albicans_SC5314	1993794	1993795	MSPC_Peak_1049	orf19.4771	orf19.4771		1993612-1994271	Dist--2944	0	+
Ca21chr1_C_albicans_SC5314	1993833	1993837	MSPC_Peak_1049	orf19.4771	orf19.4771		1993612-1994271	Dist--2902	0	+
Ca21chr1_C_albicans_SC5314	2009524	2009525	MSPC_Peak_1042	orf19.4775	orf19.4775		2009363-2009754	Dist--867	232	+
Ca21chr1_C_albicans_SC5314	2013403	2013412	MSPC_Peak_1038	orf19.4776	orf19.4776		2012919-2013844	Dist--1526	0	+
Ca21chr1_C_albicans_SC5314	2019104	2019105	MSPC_Peak_1027	orf19.4777	orf19.4777	orf19.4778	2018936-2019821	Dist-0	0	-
Ca21chr1_C_albicans_SC5314	2019689	2019690	MSPC_Peak_1027	orf19.4777	orf19.4777	orf19.4778	2018936-2019821	Dist--220	0	-
Ca21chr1_C_albicans_SC5314	2024375	2024376	MSPC_Peak_1025	orf19.4779	orf19.4779	orf19.4780	2024212-2024560	Dist-0	0	-
Ca21chr1_C_albicans_SC5314	2052471	2052473	MSPC_Peak_1018	orf19.4792	orf19.4792	orf19.4793	2052048-2053618	Dist--661	0	-
Ca21chr1_C_albicans_SC5314	2054525	2054526	MSPC_Peak_1017	orf19.4793	orf19.4793	orf19.4792	2054350-2054785	Dist--519	0	+
Ca21chr1_C_albicans_SC5314	2059842	2059843	MSPC_Peak_1012	orf19.4795	orf19.4795	orf19.4796	2059753-2060051	Dist--229	195	-
Ca21chr1_C_albicans_SC5314	2080772	2080774	MSPC_Peak_1006	orf19.4807	orf19.4807		2080551-2080936	Dist--165	0	+
Ca21chr1_C_albicans_SC5314	2099938	2099939	MSPC_Peak_1002	orf19.4818	orf19.4818		2098288-2100440	Dist--2767	0	+
Ca21chr1_C_albicans_SC5314	2099983	2099990	MSPC_Peak_1002	orf19.4818	orf19.4818		2098288-2100440	Dist--2716	0	+
Ca21chr1_C_albicans_SC5314	2101355	2101369	MSPC_Peak_998	orf19.4818	orf19.4818		2100960-2102083	Dist--1337	0	+
Ca21chr1_C_albicans_SC5314	2105386	2105398	MSPC_Peak_994	orf19.4820	orf19.4820		2105064-2106394	Dist--1693	0	+
Ca21chr1_C_albicans_SC5314	2117150	2117151	MSPC_Peak_986	orf19.4824	orf19.4824	orf19.4823	2117047-2117556	Dist--849	300.156	+
Ca21chr1_C_albicans_SC5314	2117350	2117351	MSPC_Peak_986	orf19.4824	orf19.4824	orf19.4823	2117047-2117556	Dist--649	300.156	+
Ca21chr1_C_albicans_SC5314	2121386	2121387	MSPC_Peak_978	orf19.4826	orf19.4826	orf19.4825	2121242-2121597	Dist-0	99	+
Ca21chr1_C_albicans_SC5314	2122099	2122100	MSPC_Peak_973	orf19.4827	orf19.4827		2121891-2122473	Dist--204	0	+
Ca21chr1_C_albicans_SC5314	2122125	2122139	MSPC_Peak_973	orf19.4827	orf19.4827		2121891-2122473	Dist--165	0	+
Ca21chr1_C_albicans_SC5314	2131912	2131926	MSPC_Peak_969	orf19.4833	orf19.4833		2131531-2132115	Dist--463	0	+
Ca21chr1_C_albicans_SC5314	2136797	2136798	MSPC_Peak_961	orf19.4835	orf19.4835	orf19.4836	2136657-2136955	Dist--197	226	-
Ca21chr1_C_albicans_SC5314	2160973	2160974	MSPC_Peak_954	orf19.4853	orf19.4853	orf19.4851	2160610-2161079	Dist--519	232	+
Ca21chr1_C_albicans_SC5314	2164299	2164316	MSPC_Peak_946	tS(CGA)1	tS(CGA)1	#N/A	2164000-2165479	Dist-0	0	-
Ca21chr1_C_albicans_SC5314	2169289	2169303	MSPC_Peak_940	orf19.4858	orf19.4858	orf19.4857	2168648-2169633	Dist--527	0	+
Ca21chr1_C_albicans_SC5314	2169327	2169328	MSPC_Peak_940	orf19.4858	orf19.4858	orf19.4857	2168648-2169633	Dist--502	0	+
Ca21chr1_C_albicans_SC5314	2186256	2186257	MSPC_Peak_933	orf19.4866	orf19.4866		2186036-2186341	Dist--1120	41	-
Ca21chr1_C_albicans_SC5314	2187246	2187247	MSPC_Peak_930	orf19.4866	orf19.4866		2186940-2187917	Dist--2110	0	-
Ca21chr1_C_albicans_SC5314	2187280	2187281	MSPC_Peak_930	orf19.4866	orf19.4866		2186940-2187917	Dist--2144	0	-
Ca21chr1_C_albicans_SC5314	2187331	2187332	MSPC_Peak_930	orf19.4866	orf19.4866		2186940-2187917	Dist--2195	0	-
Ca21chr1_C_albicans_SC5314	2194101	2194139	MSPC_Peak_925	orf19.4869	orf19.4869	orf19.4867	2193161-2194481	Dist--1267	0	+
Ca21chr1_C_albicans_SC5314	2196144	2196145	MSPC_Peak_917	orf19.4869	orf19.4869	orf19.4867	2195968-2196301	Dist-0	119	+
Ca21chr1_C_albicans_SC5314	2199058	2199059	MSPC_Peak_908	orf19.4871	orf19.4871		2198888-2199538	Dist--854	199	+
Ca21chr1_C_albicans_SC5314	2217860	2217880	MSPC_Peak_906	snR10a	snR10a	#N/A	2217541-2218272	Dist-0	0	+
Ca21chr1_C_albicans_SC5314	2218018	2218019	MSPC_Peak_906	orf19.4883	orf19.4883		2217541-2218272	Dist-0	0	-
Ca21chr1_C_albicans_SC5314	2219854	2219867	MSPC_Peak_899	orf19.4883	orf19.4883		2219671-2220050	Dist-0	0	-
Ca21chr1_C_albicans_SC5314	2221145	2221154	MSPC_Peak_895	orf19.4883	orf19.4883		2220551-2222093	Dist--944	0	-
Ca21chr1_C_albicans_SC5314	2225007	2225011	MSPC_Peak_892	orf19.4883	orf19.4883		2224659-2225397	Dist--4806	0	-
Ca21chr1_C_albicans_SC5314	2228108	2228126	MSPC_Peak_888	orf19.4884	orf19.4884		2227786-2228504	Dist--2412	0	+
Ca21chr1_C_albicans_SC5314	2229638	2229655	MSPC_Peak_884	orf19.4884	orf19.4884		2229072-2230102	Dist--883	0	+
Ca21chr1_C_albicans_SC5314	2234039	2234055	MSPC_Peak_879	orf19.4885	orf19.4885		2233793-2234315	Dist--2326	0	+
Ca21chr1_C_albicans_SC5314	2236102	2236103	MSPC_Peak_873	orf19.4885	orf19.4885		2235699-2237424	Dist--278	0	+
Ca21chr1_C_albicans_SC5314	2236592	2236593	MSPC_Peak_873	orf19.4885	orf19.4885		2235699-2237424	Dist-0	0	+
Ca21chr1_C_albicans_SC5314	2237215	2237216	MSPC_Peak_873	orf19.4885	orf19.4885		2235699-2237424	Dist-0	0	+
Ca21chr1_C_albicans_SC5314	2238782	2238783	MSPC_Peak_870	orf19.4886	orf19.4886		2238575-2239035	Dist--394	0	+
Ca21chr1_C_albicans_SC5314	2238806	2238815	MSPC_Peak_870	orf19.4886	orf19.4886		2238575-2239035	Dist--362	0	+
Ca21chr1_C_albicans_SC5314	2243006	2243007	MSPC_Peak_865	orf19.4887	orf19.4887	orf19.4888	2242835-2243166	Dist--604	0	-
Ca21chr1_C_albicans_SC5314	2243742	2243743	MSPC_Peak_852	orf19.4887	orf19.4887	orf19.4888	2243498-2243943	Dist--1340	181	-
Ca21chr1_C_albicans_SC5314	2253801	2253802	MSPC_Peak_849	orf19.4890	orf19.4890		2253347-2254801	Dist--1329	0	-
Ca21chr1_C_albicans_SC5314	2258843	2258870	MSPC_Peak_842	orf19.4892	orf19.4892		2258464-2259092	Dist--1989	0	-
Ca21chr1_C_albicans_SC5314	2265983	2265984	MSPC_Peak_840	orf19.4895	orf19.4895		2265789-2266147	Dist--40	0	-
Ca21chr1_C_albicans_SC5314	2270268	2270269	MSPC_Peak_833	orf19.4898	orf19.4898	orf19.4899	2270113-2270491	Dist--912	117	-
Ca21chr1_C_albicans_SC5314	2273632	2273646	MSPC_Peak_827	orf19.4899	orf19.4899	orf19.4898	2273100-2273902	Dist-0	0	+
Ca21chr1_C_albicans_SC5314	2275391	2275419	MSPC_Peak_825	orf19.4900	orf19.4900		2274837-2278969	Dist--981	0	+
Ca21chr1_C_albicans_SC5314	2277441	2277442	MSPC_Peak_825	orf19.4900	orf19.4900		2274837-2278969	Dist-0	0	+
Ca21chr1_C_albicans_SC5314	2278329	2278330	MSPC_Peak_825	orf19.4900	orf19.4900		2274837-2278969	Dist-0	0	+
Ca21chr1_C_albicans_SC5314	2289801	2289832	MSPC_Peak_819	orf19.4906	orf19.4906		2287375-2290466	Dist--225	0	-
Ca21chr1_C_albicans_SC5314	2291303	2291304	MSPC_Peak_814	orf19.4906	orf19.4906		2290728-2292319	Dist--1727	0	-
Ca21chr1_C_albicans_SC5314	2292045	2292055	MSPC_Peak_814	orf19.4906	orf19.4906		2290728-2292319	Dist--2469	0	-
Ca21chr1_C_albicans_SC5314	2295260	2295270	MSPC_Peak_808	orf19.4908	orf19.4908	orf19.4907	2295024-2295976	Dist--309	0	+
Ca21chr1_C_albicans_SC5314	2300166	2300167	MSPC_Peak_803	orf19.4909.1	orf19.4909.1		2299658-2301120	Dist-0	0	-
Ca21chr1_C_albicans_SC5314	2300302	2300303	MSPC_Peak_803	orf19.4909.1	orf19.4909.1		2299658-2301120	Dist-0	0	-
Ca21chr1_C_albicans_SC5314	2300843	2300844	MSPC_Peak_803	orf19.4909.1	orf19.4909.1		2299658-2301120	Dist--134	0	-
Ca21chr1_C_albicans_SC5314	2303599	2303610	MSPC_Peak_797	orf19.4911	orf19.4911	orf19.4910	2302592-2303823	Dist--603	0	+
Ca21chr1_C_albicans_SC5314	2314771	2314772	MSPC_Peak_791	orf19.986	orf19.986		2314524-2316514	Dist--476	0	+
Ca21chr1_C_albicans_SC5314	2315672	2315673	MSPC_Peak_791	orf19.986	orf19.986		2314524-2316514	Dist-0	0	+
Ca21chr1_C_albicans_SC5314	2315695	2315696	MSPC_Peak_791	orf19.986	orf19.986		2314524-2316514	Dist-0	0	+
Ca21chr1_C_albicans_SC5314	2345578	2345579	MSPC_Peak_786	orf19.1830	orf19.1830		2345398-2345925	Dist--938	0	-
Ca21chr1_C_albicans_SC5314	2345611	2345630	MSPC_Peak_786	orf19.1830	orf19.1830		2345398-2345925	Dist--971	0	-
Ca21chr1_C_albicans_SC5314	2348373	2348381	MSPC_Peak_779	orf19.1832	orf19.1832	orf19.1831	2348055-2349027	Dist--1563	0	+
Ca21chr1_C_albicans_SC5314	2362315	2362316	MSPC_Peak_775	orf19.1836	orf19.1836	orf19.1835	2362107-2362499	Dist-0	84	+
Ca21chr1_C_albicans_SC5314	2378554	2378555	MSPC_Peak_763	orf19.2350	orf19.2350		2378105-2379310	Dist--779	0	-
Ca21chr1_C_albicans_SC5314	2378628	2378629	MSPC_Peak_763	orf19.2350	orf19.2350		2378105-2379310	Dist--853	0	-
Ca21chr1_C_albicans_SC5314	2380837	2380838	MSPC_Peak_758	orf19.2347	orf19.2347	orf19.2346	2380664-2381019	Dist--221	0	-
Ca21chr1_C_albicans_SC5314	2395511	2395512	MSPC_Peak_747	orf19.2337	orf19.2337	orf19.2336	2395414-2395800	Dist--273	305.149	-
Ca21chr1_C_albicans_SC5314	2395542	2395543	MSPC_Peak_747	orf19.2337	orf19.2337	orf19.2336	2395414-2395800	Dist--304	305.149	-
Ca21chr1_C_albicans_SC5314	2399957	2399958	MSPC_Peak_743	orf19.2333	orf19.2333	orf19.2332	2399736-2401245	Dist-0	0	-
Ca21chr1_C_albicans_SC5314	2400886	2400887	MSPC_Peak_743	orf19.2333	orf19.2333	orf19.2332	2399736-2401245	Dist-0	0	-
Ca21chr1_C_albicans_SC5314	2401024	2401025	MSPC_Peak_743	orf19.2333	orf19.2333	orf19.2332	2399736-2401245	Dist-0	0	-
Ca21chr1_C_albicans_SC5314	2402925	2402934	MSPC_Peak_737	orf19.2332	orf19.2332	orf19.2333	2401714-2403251	Dist--665	0	+
Ca21chr1_C_albicans_SC5314	2406300	2406301	MSPC_Peak_729	orf19.2329.1	orf19.2329.1	orf19.2331	2406075-2407705	Dist--292	0	+
Ca21chr1_C_albicans_SC5314	2407148	2407149	MSPC_Peak_729	orf19.2329.1	orf19.2329.1	orf19.2331	2406075-2407705	Dist-0	0	+
Ca21chr1_C_albicans_SC5314	2407183	2407184	MSPC_Peak_729	orf19.2329.1	orf19.2329.1	orf19.2331	2406075-2407705	Dist-0	0	+
Ca21chr1_C_albicans_SC5314	2410396	2410399	MSPC_Peak_726	tI(UAU)1	tI(UAU)1	#N/A	2410134-2410686	Dist-0	0	-
Ca21chr1_C_albicans_SC5314	2432569	2432570	MSPC_Peak_719	orf19.2311	orf19.2311		2431997-2434884	Dist-0	0	+
Ca21chr1_C_albicans_SC5314	2433238	2433239	MSPC_Peak_719	orf19.2311	orf19.2311		2431997-2434884	Dist-0	0	+
Ca21chr1_C_albicans_SC5314	2433806	2433807	MSPC_Peak_719	orf19.2310.1	orf19.2310.1		2431997-2434884	Dist--324	0	+
Ca21chr1_C_albicans_SC5314	2434157	2434158	MSPC_Peak_719	orf19.2310.1	orf19.2310.1		2431997-2434884	Dist-0	0	+
Ca21chr1_C_albicans_SC5314	2436065	2436066	MSPC_Peak_715	orf19.2309.2	orf19.2309.2		2435619-2437398	Dist-0	0	-
Ca21chr1_C_albicans_SC5314	2436392	2436393	MSPC_Peak_715	orf19.2309.2	orf19.2309.2		2435619-2437398	Dist-0	0	-
Ca21chr1_C_albicans_SC5314	2437194	2437195	MSPC_Peak_715	orf19.2309.2	orf19.2309.2		2435619-2437398	Dist--152	0	-
Ca21chr1_C_albicans_SC5314	2441097	2441103	MSPC_Peak_709	orf19.2308	orf19.2308		2440719-2443132	Dist--930	0	+
Ca21chr1_C_albicans_SC5314	2441155	2441156	MSPC_Peak_709	orf19.2308	orf19.2308		2440719-2443132	Dist--877	0	+
Ca21chr1_C_albicans_SC5314	2449526	2449531	MSPC_Peak_703	orf19.2302	orf19.2302		2449373-2449739	Dist--191	0	+
Ca21chr1_C_albicans_SC5314	2454065	2454066	MSPC_Peak_697	orf19.2298	orf19.2298	orf19.2299	2453697-2454517	Dist-0	0	+
Ca21chr1_C_albicans_SC5314	2454103	2454125	MSPC_Peak_697	orf19.2298	orf19.2298	orf19.2299	2453697-2454517	Dist-0	0	+
Ca21chr1_C_albicans_SC5314	2455983	2455984	MSPC_Peak_692	orf19.2296	orf19.2296		2455631-2456726	Dist--1152	0	+
Ca21chr1_C_albicans_SC5314	2456045	2456046	MSPC_Peak_692	orf19.2296	orf19.2296		2455631-2456726	Dist--1090	0	+
Ca21chr1_C_albicans_SC5314	2456501	2456502	MSPC_Peak_692	orf19.2296	orf19.2296		2455631-2456726	Dist--634	0	+
Ca21chr1_C_albicans_SC5314	2457568	2457595	MSPC_Peak_687	orf19.2296	orf19.2296		2457183-2459898	Dist-0	0	+
Ca21chr1_C_albicans_SC5314	2461516	2461517	MSPC_Peak_680	orf19.2296	orf19.2296		2460418-2461613	Dist-0	86	+
Ca21chr1_C_albicans_SC5314	2463871	2463872	MSPC_Peak_676	orf19.2296	orf19.2296		2462255-2464828	Dist-0	0	+
Ca21chr1_C_albicans_SC5314	2463939	2463958	MSPC_Peak_676	orf19.2296	orf19.2296		2462255-2464828	Dist-0	0	+
Ca21chr1_C_albicans_SC5314	2467920	2467926	MSPC_Peak_670	orf19.681	orf19.681		2467682-2468263	Dist--890	0	-
Ca21chr1_C_albicans_SC5314	2472024	2472057	MSPC_Peak_662	orf19.677	orf19.677	orf19.676	2471758-2472885	Dist--646	0	-
Ca21chr1_C_albicans_SC5314	2475046	2475047	MSPC_Peak_655	orf19.675	orf19.675	orf19.675.1	2474744-2475353	Dist--551	0	+
Ca21chr1_C_albicans_SC5314	2475086	2475087	MSPC_Peak_655	orf19.675	orf19.675	orf19.675.1	2474744-2475353	Dist--511	0	+
Ca21chr1_C_albicans_SC5314	2476255	2476256	MSPC_Peak_652	orf19.674	orf19.674		2475617-2476541	Dist--558	0	+
Ca21chr1_C_albicans_SC5314	2476317	2476318	MSPC_Peak_652	orf19.674	orf19.674		2475617-2476541	Dist--496	0	+
Ca21chr1_C_albicans_SC5314	2476345	2476346	MSPC_Peak_652	orf19.674	orf19.674		2475617-2476541	Dist--468	0	+
Ca21chr1_C_albicans_SC5314	2484645	2484658	MSPC_Peak_644	orf19.671	orf19.671		2484435-2485160	Dist--1136	0	-
Ca21chr1_C_albicans_SC5314	2486003	2486020	MSPC_Peak_639	orf19.670.2	orf19.670.2		2485782-2486459	Dist--417	0	-
Ca21chr1_C_albicans_SC5314	2492035	2492036	MSPC_Peak_634	orf19.667.1	orf19.667.1	orf19.668	2491535-2493200	Dist--103	0	+
Ca21chr1_C_albicans_SC5314	2492597	2492598	MSPC_Peak_634	orf19.667.1	orf19.667.1	orf19.668	2491535-2493200	Dist-0	0	+
Ca21chr1_C_albicans_SC5314	2492657	2492658	MSPC_Peak_634	orf19.667.1	orf19.667.1	orf19.668	2491535-2493200	Dist-0	0	+
Ca21chr1_C_albicans_SC5314	2513851	2513852	MSPC_Peak_628	orf19.657	orf19.657		2513642-2514432	Dist-0	0	-
Ca21chr1_C_albicans_SC5314	2513907	2513911	MSPC_Peak_628	orf19.657	orf19.657		2513642-2514432	Dist-0	0	-
Ca21chr1_C_albicans_SC5314	2519257	2519265	MSPC_Peak_623	orf19.656	orf19.656		2518939-2519589	Dist--886	0	-
Ca21chr1_C_albicans_SC5314	2520254	2520275	MSPC_Peak_617	orf19.656	orf19.656		2519961-2520538	Dist--1883	0	-
Ca21chr1_C_albicans_SC5314	2523189	2523190	MSPC_Peak_612	orf19.655	orf19.655		2522332-2523949	Dist-0	0	+
Ca21chr1_C_albicans_SC5314	2523419	2523420	MSPC_Peak_612	orf19.655	orf19.655		2522332-2523949	Dist-0	0	+
Ca21chr1_C_albicans_SC5314	2531450	2531451	MSPC_Peak_605	orf19.1168	orf19.1168		2531116-2532491	Dist-0	0	-
Ca21chr1_C_albicans_SC5314	2531499	2531500	MSPC_Peak_605	orf19.1168	orf19.1168		2531116-2532491	Dist-0	0	-
Ca21chr1_C_albicans_SC5314	2532267	2532272	MSPC_Peak_605	orf19.1168	orf19.1168		2531116-2532491	Dist--320	0	-
Ca21chr1_C_albicans_SC5314	2542722	2542723	MSPC_Peak_597	orf19.1161	orf19.1161		2542602-2543196	Dist-0	106.599	+
Ca21chr1_C_albicans_SC5314	2542793	2542794	MSPC_Peak_597	orf19.1161	orf19.1161		2542602-2543196	Dist-0	106.599	+
Ca21chr1_C_albicans_SC5314	2555027	2555030	MSPC_Peak_591	orf19.1153	orf19.1153		2554570-2555205	Dist--852	0	+
Ca21chr1_C_albicans_SC5314	2555701	2555702	MSPC_Peak_585	orf19.1153	orf19.1153		2555505-2555895	Dist--180	0	+
Ca21chr1_C_albicans_SC5314	2556304	2556305	MSPC_Peak_577	orf19.1153	orf19.1153		2556214-2556904	Dist-0	74	+
Ca21chr1_C_albicans_SC5314	2558846	2558866	MSPC_Peak_570	orf19.1152	orf19.1152		2558536-2559352	Dist-0	0	+
Ca21chr1_C_albicans_SC5314	2558950	2558951	MSPC_Peak_570	orf19.1152	orf19.1152		2558536-2559352	Dist-0	0	+
Ca21chr1_C_albicans_SC5314	2564113	2564115	MSPC_Peak_566	orf19.1149	orf19.1149		2563768-2564290	Dist--320	0	-
Ca21chr1_C_albicans_SC5314	2567331	2567332	MSPC_Peak_554	orf19.1146	orf19.1146	orf19.1148	2567103-2567559	Dist--912	0	+
Ca21chr1_C_albicans_SC5314	2567353	2567359	MSPC_Peak_554	orf19.1146	orf19.1146	orf19.1148	2567103-2567559	Dist--885	0	+
Ca21chr1_C_albicans_SC5314	2574164	2574166	MSPC_Peak_547	orf19.1142	orf19.1142		2573944-2574424	Dist--659	0	+
Ca21chr1_C_albicans_SC5314	2574232	2574233	MSPC_Peak_547	orf19.1142	orf19.1142		2573944-2574424	Dist--592	0	+
Ca21chr1_C_albicans_SC5314	2582685	2582686	MSPC_Peak_542	snR8a	snR8a	#N/A	2582145-2584157	Dist--1182	0	+
Ca21chr1_C_albicans_SC5314	2583079	2583088	MSPC_Peak_542	snR8a	snR8a	#N/A	2582145-2584157	Dist--780	0	+
Ca21chr1_C_albicans_SC5314	2584023	2584024	MSPC_Peak_542	orf19.1137	orf19.1137	orf19.1139	2582145-2584157	Dist--187	0	+
Ca21chr1_C_albicans_SC5314	2588769	2588785	MSPC_Peak_535	tY(GUA)1	tY(GUA)1	#N/A	2588475-2589505	Dist-0	0	+
Ca21chr1_C_albicans_SC5314	2591995	2592001	MSPC_Peak_530	orf19.5282	orf19.5282		2591707-2592244	Dist--1345	0	+
Ca21chr1_C_albicans_SC5314	2592053	2592054	MSPC_Peak_530	orf19.5282	orf19.5282		2591707-2592244	Dist--1292	0	+
Ca21chr1_C_albicans_SC5314	2592890	2592891	MSPC_Peak_525	orf19.5282	orf19.5282		2592569-2593247	Dist--455	0	+
Ca21chr1_C_albicans_SC5314	2592964	2592974	MSPC_Peak_525	orf19.5282	orf19.5282		2592569-2593247	Dist--372	0	+
Ca21chr1_C_albicans_SC5314	2594286	2594287	MSPC_Peak_517	orf19.5282	orf19.5282		2593911-2594712	Dist-0	144	+
Ca21chr1_C_albicans_SC5314	2600716	2600717	MSPC_Peak_508	orf19.5280	orf19.5280		2600522-2600826	Dist-0	95	+
Ca21chr1_C_albicans_SC5314	2609745	2609751	MSPC_Peak_503	orf19.5274	orf19.5274		2609390-2609934	Dist--1085	0	+
Ca21chr1_C_albicans_SC5314	2622920	2622928	MSPC_Peak_498	orf19.5267	orf19.5267		2621905-2623721	Dist--1147	0	+
Ca21chr1_C_albicans_SC5314	2628909	2628910	MSPC_Peak_491	orf19.5265	orf19.5265	orf19.5264	2626604-2629572	Dist-0	0	-
Ca21chr1_C_albicans_SC5314	2628938	2628939	MSPC_Peak_491	orf19.5265	orf19.5265	orf19.5264	2626604-2629572	Dist-0	0	-
Ca21chr1_C_albicans_SC5314	2631346	2631357	MSPC_Peak_486	orf19.5264	orf19.5264	orf19.5265	2630406-2632568	Dist--751	0	+
Ca21chr1_C_albicans_SC5314	2648393	2648395	MSPC_Peak_480	orf19.5254	orf19.5254	orf19.5253	2648221-2648650	Dist--125	0	-
Ca21chr1_C_albicans_SC5314	2676912	2676914	MSPC_Peak_474	orf19.5238	orf19.5238	orf19.5237	2676584-2677233	Dist--530	0	-
Ca21chr1_C_albicans_SC5314	2676948	2676949	MSPC_Peak_474	orf19.5238	orf19.5238	orf19.5237	2676584-2677233	Dist--566	0	-
Ca21chr1_C_albicans_SC5314	2684046	2684050	MSPC_Peak_469	orf19.5233	orf19.5233	orf19.5234	2683761-2684596	Dist-0	0	+
Ca21chr1_C_albicans_SC5314	2694333	2694345	MSPC_Peak_466	orf19.5228	orf19.5228	orf19.5227	2693782-2695928	Dist-0	0	-
Ca21chr1_C_albicans_SC5314	2695740	2695748	MSPC_Peak_466	orf19.5227	orf19.5227	orf19.5228	2693782-2695928	Dist--221	0	+
Ca21chr1_C_albicans_SC5314	2699463	2699484	MSPC_Peak_452	orf19.5225.2	orf19.5225.2		2698062-2699754	Dist--283	0	-
Ca21chr1_C_albicans_SC5314	2703641	2703642	MSPC_Peak_442	orf19.5223	orf19.5223	orf19.5221	2703526-2703830	Dist-0	295	-
Ca21chr1_C_albicans_SC5314	2707776	2707777	MSPC_Peak_436	orf19.5220	orf19.5220		2707622-2707930	Dist--158	0	+
Ca21chr1_C_albicans_SC5314	2719747	2719766	MSPC_Peak_429	orf19.69	orf19.69	orf19.69.2	2719146-2719921	Dist--366	0	+
Ca21chr1_C_albicans_SC5314	2727681	2727702	MSPC_Peak_425	tW(CCA)1	tW(CCA)1	#N/A	2727455-2727963	Dist-0	0	-
Ca21chr1_C_albicans_SC5314	2728624	2728625	MSPC_Peak_419	tW(CCA)1	tW(CCA)1	#N/A	2728486-2728999	Dist--892	0	-
Ca21chr1_C_albicans_SC5314	2728657	2728658	MSPC_Peak_419	orf19.3765	orf19.3765		2728486-2728999	Dist--862	0	+
Ca21chr1_C_albicans_SC5314	2751310	2751324	MSPC_Peak_415	orf19.6362	orf19.6362		2751178-2751659	Dist--1258	0	+
Ca21chr1_C_albicans_SC5314	2788722	2788723	MSPC_Peak_409	orf19.6343	orf19.6343	orf19.6342	2788460-2789549	Dist--514	0	-
Ca21chr1_C_albicans_SC5314	2789386	2789387	MSPC_Peak_409	orf19.6342	orf19.6342	orf19.6343	2788460-2789549	Dist--186	0	+
Ca21chr1_C_albicans_SC5314	2798516	2798517	MSPC_Peak_400	orf19.4914.1	orf19.4914.1		2798360-2798690	Dist--1412	77	+
Ca21chr1_C_albicans_SC5314	2799987	2799988	MSPC_Peak_395	orf19.4914.1	orf19.4914.1		2799212-2800755	Dist-0	0	+
Ca21chr1_C_albicans_SC5314	2800053	2800054	MSPC_Peak_395	orf19.4914.1	orf19.4914.1		2799212-2800755	Dist-0	0	+
Ca21chr1_C_albicans_SC5314	2800077	2800078	MSPC_Peak_395	orf19.4914.1	orf19.4914.1		2799212-2800755	Dist-0	0	+
Ca21chr1_C_albicans_SC5314	2811658	2811668	MSPC_Peak_389	orf19.4921.1	orf19.4921.1		2811165-2811960	Dist--336	0	+
Ca21chr1_C_albicans_SC5314	2826095	2826098	MSPC_Peak_383	orf19.4927	orf19.4927		2825870-2826331	Dist--880	0	-
Ca21chr1_C_albicans_SC5314	2831000	2831001	MSPC_Peak_378	snR41	snR41	#N/A	2830786-2831798	Dist--146	0	+
Ca21chr1_C_albicans_SC5314	2831211	2831212	MSPC_Peak_378	snR41	snR41	#N/A	2830786-2831798	Dist-0	0	+
Ca21chr1_C_albicans_SC5314	2831558	2831559	MSPC_Peak_378	orf19.4929	orf19.4929	orf19.4928	2830786-2831798	Dist--531	0	+
Ca21chr1_C_albicans_SC5314	2836468	2836469	MSPC_Peak_371	orf19.4930	orf19.4930		2836256-2836657	Dist--124	0	-
Ca21chr1_C_albicans_SC5314	2839236	2839237	MSPC_Peak_366	orf19.4931	orf19.4931	orf19.4931.1	2838988-2841123	Dist--348	0	-
Ca21chr1_C_albicans_SC5314	2839788	2839789	MSPC_Peak_366	orf19.4931.1	orf19.4931.1	orf19.4931	2838988-2841123	Dist--155	0	+
Ca21chr1_C_albicans_SC5314	2839818	2839819	MSPC_Peak_366	orf19.4931.1	orf19.4931.1	orf19.4931	2838988-2841123	Dist--125	0	+
Ca21chr1_C_albicans_SC5314	2840455	2840456	MSPC_Peak_366	orf19.4931.1	orf19.4931.1	orf19.4931	2838988-2841123	Dist-0	0	+
Ca21chr1_C_albicans_SC5314	2845590	2845593	MSPC_Peak_361	orf19.4933	orf19.4933	orf19.4934	2845437-2845905	Dist--554	0	-
Ca21chr1_C_albicans_SC5314	2852677	2852678	MSPC_Peak_351	orf19.4936	orf19.4936		2850622-2856472	Dist--927	0	+
Ca21chr1_C_albicans_SC5314	2854369	2854370	MSPC_Peak_351	orf19.4936.1	orf19.4936.1		2850622-2856472	Dist--730	0	+
Ca21chr1_C_albicans_SC5314	2854841	2854842	MSPC_Peak_351	orf19.4936.1	orf19.4936.1		2850622-2856472	Dist--258	0	+
Ca21chr1_C_albicans_SC5314	2861126	2861127	MSPC_Peak_343	orf19.4937	orf19.4937		2860987-2861283	Dist--1135	0	-
Ca21chr1_C_albicans_SC5314	2861151	2861152	MSPC_Peak_343	orf19.4937	orf19.4937		2860987-2861283	Dist--1160	0	-
Ca21chr1_C_albicans_SC5314	2871520	2871538	MSPC_Peak_337	orf19.4942	orf19.4942	orf19.4941	2868451-2872265	Dist-0	0	+
Ca21chr1_C_albicans_SC5314	2879967	2879979	MSPC_Peak_334	orf19.4946	orf19.4946	orf19.4945	2879534-2880188	Dist-0	0	+
Ca21chr1_C_albicans_SC5314	2881226	2881227	MSPC_Peak_324	orf19.4947	orf19.4947		2881111-2881411	Dist-0	87	+
Ca21chr1_C_albicans_SC5314	2883620	2883624	MSPC_Peak_317	orf19.4949	orf19.4949		2882905-2884077	Dist--253	0	-
Ca21chr1_C_albicans_SC5314	2883677	2883678	MSPC_Peak_317	orf19.4949	orf19.4949		2882905-2884077	Dist--310	0	-
Ca21chr1_C_albicans_SC5314	2890806	2890821	MSPC_Peak_312	orf19.4952	orf19.4952		2890014-2893252	Dist--875	0	+
Ca21chr1_C_albicans_SC5314	2894077	2894078	MSPC_Peak_307	orf19.4953	orf19.4953		2893907-2894236	Dist--290	0	+
Ca21chr1_C_albicans_SC5314	2910908	2910912	MSPC_Peak_304	orf19.4961	orf19.4961	orf19.4960	2909448-2911460	Dist--821	0	+
Ca21chr1_C_albicans_SC5314	2912656	2912657	MSPC_Peak_296	orf19.4961	orf19.4961	orf19.4960	2912189-2912743	Dist-0	80	+
Ca21chr1_C_albicans_SC5314	2923560	2923561	MSPC_Peak_290	orf19.4966	orf19.4966	orf19.4967	2923389-2923705	Dist--1179	0	-
Ca21chr1_C_albicans_SC5314	2924270	2924277	MSPC_Peak_284	orf19.4967	orf19.4967	orf19.4966	2923995-2924574	Dist--1273	0	+
Ca21chr1_C_albicans_SC5314	2939392	2939393	MSPC_Peak_280	orf19.4972	orf19.4972		2939257-2939608	Dist--1822	0	-
Ca21chr1_C_albicans_SC5314	2942966	2942973	MSPC_Peak_272	orf19.4975	orf19.4975		2942712-2944612	Dist--1822	0	+
Ca21chr1_C_albicans_SC5314	2943011	2943012	MSPC_Peak_272	orf19.4975	orf19.4975		2942712-2944612	Dist--1783	0	+
Ca21chr1_C_albicans_SC5314	2944150	2944151	MSPC_Peak_272	orf19.4975	orf19.4975		2942712-2944612	Dist--644	0	+
Ca21chr1_C_albicans_SC5314	2951113	2951117	MSPC_Peak_266	orf19.4976	orf19.4976		2950610-2951338	Dist--134	0	+
Ca21chr1_C_albicans_SC5314	2955409	2955410	MSPC_Peak_260	orf19.4980	orf19.4980		2955225-2957796	Dist--353	0	+
Ca21chr1_C_albicans_SC5314	2955433	2955434	MSPC_Peak_260	orf19.4980	orf19.4980		2955225-2957796	Dist--329	0	+
Ca21chr1_C_albicans_SC5314	2955456	2955457	MSPC_Peak_260	orf19.4980	orf19.4980		2955225-2957796	Dist--306	0	+
Ca21chr1_C_albicans_SC5314	2957558	2957559	MSPC_Peak_260	orf19.4980	orf19.4980		2955225-2957796	Dist-0	0	+
Ca21chr1_C_albicans_SC5314	2960318	2960319	MSPC_Peak_253	orf19.4981	orf19.4981		2959971-2960809	Dist--187	0	-
Ca21chr1_C_albicans_SC5314	2960384	2960388	MSPC_Peak_253	orf19.4981	orf19.4981		2959971-2960809	Dist--253	0	-
Ca21chr1_C_albicans_SC5314	2973900	2973912	MSPC_Peak_245	orf19.4991	orf19.4991		2973722-2974105	Dist--2445	0	+
Ca21chr1_C_albicans_SC5314	2979985	2979986	MSPC_Peak_239	orf19.4993	orf19.4993		2979838-2980190	Dist--1630	0	+
Ca21chr1_C_albicans_SC5314	2980021	2980022	MSPC_Peak_239	orf19.4993	orf19.4993		2979838-2980190	Dist--1594	0	+
Ca21chr1_C_albicans_SC5314	2990997	2990998	MSPC_Peak_236	orf19.4997	orf19.4997	orf19.4998	2990576-2997029	Dist--966	0	-
Ca21chr1_C_albicans_SC5314	2991044	2991045	MSPC_Peak_236	orf19.4997	orf19.4997	orf19.4998	2990576-2997029	Dist--1013	0	-
Ca21chr1_C_albicans_SC5314	2991086	2991087	MSPC_Peak_236	orf19.4997	orf19.4997	orf19.4998	2990576-2997029	Dist--1055	0	-
Ca21chr1_C_albicans_SC5314	2992496	2992497	MSPC_Peak_236	orf19.4998	orf19.4998	orf19.4997	2990576-2997029	Dist--852	0	+
Ca21chr1_C_albicans_SC5314	2994220	2994221	MSPC_Peak_236	orf19.4998	orf19.4998	orf19.4997	2990576-2997029	Dist-0	0	+
Ca21chr1_C_albicans_SC5314	2996730	2996731	MSPC_Peak_236	orf19.5000	orf19.5000		2990576-2997029	Dist--477	0	+
Ca21chr1_C_albicans_SC5314	3006214	3006215	MSPC_Peak_228	orf19.5005	orf19.5005		3006054-3006364	Dist--259	297	+
Ca21chr1_C_albicans_SC5314	3012024	3012025	MSPC_Peak_222	orf19.5007	orf19.5007	orf19.5006.1	3011545-3013399	Dist-0	0	+
Ca21chr1_C_albicans_SC5314	3012199	3012200	MSPC_Peak_222	orf19.5007	orf19.5007	orf19.5006.1	3011545-3013399	Dist-0	0	+
Ca21chr1_C_albicans_SC5314	3012936	3012937	MSPC_Peak_222	orf19.5007	orf19.5007	orf19.5006.1	3011545-3013399	Dist-0	0	+
Ca21chr1_C_albicans_SC5314	3023662	3023663	MSPC_Peak_216	orf19.5014	orf19.5014	orf19.5015	3023501-3023831	Dist--127	0	-
Ca21chr1_C_albicans_SC5314	3024743	3024744	MSPC_Peak_209	orf19.5014	orf19.5014	orf19.5015	3024399-3024865	Dist--1208	47	-
Ca21chr1_C_albicans_SC5314	3034870	3034878	MSPC_Peak_202	orf19.5019	orf19.5019	orf19.5017	3034486-3035127	Dist--384	0	+
Ca21chr1_C_albicans_SC5314	3040977	3040984	MSPC_Peak_196	orf19.5022	orf19.5022	orf19.5021	3039234-3041222	Dist--610	0	+
Ca21chr1_C_albicans_SC5314	3041717	3041718	MSPC_Peak_189	orf19.5022	orf19.5022	orf19.5021	3041525-3042178	Dist-0	208.313	+
Ca21chr1_C_albicans_SC5314	3041935	3041936	MSPC_Peak_189	orf19.5022	orf19.5022	orf19.5021	3041525-3042178	Dist-0	208.313	+
Ca21chr1_C_albicans_SC5314	3046659	3046660	MSPC_Peak_182	orf19.5024	orf19.5024		3045844-3049688	Dist-0	0	-
Ca21chr1_C_albicans_SC5314	3046827	3046828	MSPC_Peak_182	orf19.5024	orf19.5024		3045844-3049688	Dist-0	0	-
Ca21chr1_C_albicans_SC5314	3048728	3048729	MSPC_Peak_182	orf19.5024	orf19.5024		3045844-3049688	Dist--547	0	-
Ca21chr1_C_albicans_SC5314	3049397	3049398	MSPC_Peak_182	orf19.5024	orf19.5024		3045844-3049688	Dist--1216	0	-
Ca21chr1_C_albicans_SC5314	3049503	3049504	MSPC_Peak_182	orf19.5024	orf19.5024		3045844-3049688	Dist--1322	0	-
Ca21chr1_C_albicans_SC5314	3058748	3058761	MSPC_Peak_178	orf19.5026	orf19.5026		3058464-3059000	Dist--1697	0	-
Ca21chr1_C_albicans_SC5314	3061089	3061090	MSPC_Peak_173	orf19.5026	orf19.5026		3060380-3061380	Dist--4038	0	-
Ca21chr1_C_albicans_SC5314	3061128	3061132	MSPC_Peak_173	tA(AGC)7	tA(AGC)7	#N/A	3060380-3061380	Dist-0	0	-
Ca21chr1_C_albicans_SC5314	3068243	3068261	MSPC_Peak_170	orf19.5031	orf19.5031		3066943-3068505	Dist-0	0	+
Ca21chr1_C_albicans_SC5314	3071131	3071132	MSPC_Peak_167	orf19.5032	orf19.5032		3070963-3071289	Dist--3094	0	+
Ca21chr1_C_albicans_SC5314	3073433	3073445	MSPC_Peak_160	orf19.5032	orf19.5032		3072284-3073871	Dist--781	0	+
Ca21chr1_C_albicans_SC5314	3080843	3080844	MSPC_Peak_155	orf19.5035	orf19.5035		3080618-3081063	Dist--478	0	-
Ca21chr1_C_albicans_SC5314	3080872	3080873	MSPC_Peak_155	orf19.5035	orf19.5035		3080618-3081063	Dist--507	0	-
Ca21chr1_C_albicans_SC5314	3090500	3090504	MSPC_Peak_145	orf19.7210	orf19.7210		3090183-3090706	Dist-0	0	+
Ca21chr1_C_albicans_SC5314	3106123	3106124	MSPC_Peak_140	orf19.7216	orf19.7216		3105937-3108237	Dist-0	0	+
Ca21chr1_C_albicans_SC5314	3107995	3108002	MSPC_Peak_140	orf19.7217	orf19.7217		3105937-3108237	Dist--126	0	-
Ca21chr1_C_albicans_SC5314	3109778	3109779	MSPC_Peak_136	orf19.7218	orf19.7218		3109338-3109993	Dist--718	204	-
Ca21chr1_C_albicans_SC5314	3112157	3112160	MSPC_Peak_130	orf19.7219	orf19.7219		3111067-3112564	Dist--1647	0	+
Ca21chr1_C_albicans_SC5314	3113924	3113925	MSPC_Peak_125	orf19.7219	orf19.7219		3113697-3115006	Dist-0	0	+
Ca21chr1_C_albicans_SC5314	3113984	3113985	MSPC_Peak_125	orf19.7219	orf19.7219		3113697-3115006	Dist-0	0	+
Ca21chr1_C_albicans_SC5314	3114384	3114385	MSPC_Peak_125	orf19.7219	orf19.7219		3113697-3115006	Dist-0	0	+
Ca21chr1_C_albicans_SC5314	3120608	3120618	MSPC_Peak_118	orf19.7222	orf19.7222	orf19.7223	3119868-3121040	Dist--283	0	-
Ca21chr1_C_albicans_SC5314	3131968	3131990	MSPC_Peak_112	orf19.7229	orf19.7229		3131726-3132209	Dist--504	0	-
Ca21chr1_C_albicans_SC5314	3135119	3135126	MSPC_Peak_103	orf19.7231	orf19.7231		3134850-3135767	Dist--851	0	-
Ca21chr1_C_albicans_SC5314	3144660	3144661	MSPC_Peak_92	orf19.7236	orf19.7236	orf19.7237	3144395-3144835	Dist-0	187	-
Ca21chr1_C_albicans_SC5314	3147529	3147530	MSPC_Peak_86	orf19.7238	orf19.7238		3146745-3151486	Dist-0	0	-
Ca21chr1_C_albicans_SC5314	3149106	3149123	MSPC_Peak_86	orf19.7239	orf19.7239		3146745-3151486	Dist-0	0	-
Ca21chr1_C_albicans_SC5314	3150808	3150811	MSPC_Peak_86	orf19.7239	orf19.7239		3146745-3151486	Dist--481	0	-
Ca21chr1_C_albicans_SC5314	3150850	3150851	MSPC_Peak_86	orf19.7239	orf19.7239		3146745-3151486	Dist--523	0	-
Ca21chr1_C_albicans_SC5314	3155035	3155036	MSPC_Peak_77	orf19.7242	orf19.7242	orf19.7243	3154797-3155258	Dist--138	0	-
Ca21chr1_C_albicans_SC5314	3157067	3157068	MSPC_Peak_68	orf19.7244	orf19.7244	orf19.7245	3156908-3157361	Dist--119	0	-
Ca21chr1_C_albicans_SC5314	3157092	3157095	MSPC_Peak_68	orf19.7245	orf19.7245	orf19.7244	3156908-3157361	Dist--136	0	+
Ca21chr1_C_albicans_SC5314	3159678	3159679	MSPC_Peak_62	orf19.7247	orf19.7247	orf19.7250	3158314-3162284	Dist-0	0	-
Ca21chr1_C_albicans_SC5314	3161240	3161241	MSPC_Peak_62	orf19.7247	orf19.7247	orf19.7250	3158314-3162284	Dist--584	0	-
Ca21chr1_C_albicans_SC5314	3161554	3161555	MSPC_Peak_62	orf19.7250	orf19.7250	orf19.7247	3158314-3162284	Dist--731	0	+
Ca21chr1_C_albicans_SC5314	3161597	3161598	MSPC_Peak_62	orf19.7250	orf19.7250	orf19.7247	3158314-3162284	Dist--688	0	+
Ca21chr1_C_albicans_SC5314	3164656	3164668	MSPC_Peak_56	orf19.7252	orf19.7252	orf19.7251	3164000-3165748	Dist--262	0	+
Ca21chr1_C_albicans_SC5314	3164695	3164696	MSPC_Peak_56	orf19.7252	orf19.7252	orf19.7251	3164000-3165748	Dist--234	0	+
Ca21chr1_C_albicans_SC5314	3165422	3165423	MSPC_Peak_56	orf19.7251	orf19.7251	orf19.7252	3164000-3165748	Dist--1029	0	-
Ca21chr1_C_albicans_SC5314	3165469	3165470	MSPC_Peak_56	orf19.7251	orf19.7251	orf19.7252	3164000-3165748	Dist--1076	0	-
Ca21chr1_C_albicans_SC5314	3168146	3168162	MSPC_Peak_49	orf19.7257	orf19.7257	orf19.7256	3167707-3168611	Dist-0	0	-
Ca21chr1_C_albicans_SC5314	3168218	3168219	MSPC_Peak_49	orf19.7257	orf19.7257	orf19.7256	3167707-3168611	Dist-0	0	-
Ca21chr1_C_albicans_SC5314	3171680	3171681	MSPC_Peak_42	orf19.7260	orf19.7260		3171628-3172286	Dist-0	66	-
Ca21chr1_C_albicans_SC5314	3173571	3173599	MSPC_Peak_25	orf19.7263	orf19.7263	orf19.7264	3173049-3173938	Dist-0	0	-
Ca21chr1_C_albicans_SC5314	3175487	3175488	MSPC_Peak_17	orf19.7264	orf19.7264	orf19.7263	3174859-3175517	Dist-0	51	+
Ca21chr1_C_albicans_SC5314	3178380	3178382	MSPC_Peak_9	orf19.7269	orf19.7269	orf19.7270	3177391-3178642	Dist--121	0	-
Ca21chr1_C_albicans_SC5314	3178418	3178419	MSPC_Peak_9	orf19.7269	orf19.7269	orf19.7270	3177391-3178642	Dist--159	0	-
Ca21chr1_C_albicans_SC5314	3181077	3181078	MSPC_Peak_5	orf19.7271	orf19.7271		3179979-3181114	Dist--232	40	+
Ca21chr2_C_albicans_SC5314	1828	1835	MSPC_Peak_1776	orf19.1925	orf19.1925	orf19.7278	1490-2403	Dist--2414	0	+
Ca21chr2_C_albicans_SC5314	3755	3756	MSPC_Peak_1774	orf19.1925	orf19.1925	orf19.7278	3706-4381	Dist--493	0	+
Ca21chr2_C_albicans_SC5314	4212	4213	MSPC_Peak_1774	orf19.1925	orf19.1925	orf19.7278	3706-4381	Dist--36	0	+
Ca21chr2_C_albicans_SC5314	4242	4243	MSPC_Peak_1774	orf19.1925	orf19.1925	orf19.7278	3706-4381	Dist--6	0	+
Ca21chr2_C_albicans_SC5314	7409	7422	MSPC_Peak_1772	tV(CAC)1	tV(CAC)1	#N/A	6982-7798	Dist-0	0	-
Ca21chr2_C_albicans_SC5314	7443	7444	MSPC_Peak_1772	tV(CAC)1	tV(CAC)1	#N/A	6982-7798	Dist-0	0	-
Ca21chr2_C_albicans_SC5314	9195	9196	MSPC_Peak_1770	orf19.1917	orf19.1917		8507-9411	Dist-0	0	-
Ca21chr2_C_albicans_SC5314	9256	9275	MSPC_Peak_1770	orf19.1917	orf19.1917		8507-9411	Dist-0	0	-
Ca21chr2_C_albicans_SC5314	12413	12414	MSPC_Peak_1768	orf19.1914	orf19.1914	orf19.1913	12307-12708	Dist-0	150	-
Ca21chr2_C_albicans_SC5314	14736	14737	MSPC_Peak_1765	orf19.1910	orf19.1910	orf19.1911	14560-14939	Dist--87	252	+
Ca21chr2_C_albicans_SC5314	15694	15695	MSPC_Peak_1763	orf19.1907	orf19.1907	orf19.1906	15490-15822	Dist-0	162	-
Ca21chr2_C_albicans_SC5314	18126	18127	MSPC_Peak_1761	orf19.1907	orf19.1907	orf19.1906	17467-18998	Dist--517	0	-
Ca21chr2_C_albicans_SC5314	18167	18168	MSPC_Peak_1761	orf19.1907	orf19.1907	orf19.1906	17467-18998	Dist--558	0	-
Ca21chr2_C_albicans_SC5314	18588	18589	MSPC_Peak_1761	orf19.1906	orf19.1906	orf19.1907	17467-18998	Dist--230	0	+
Ca21chr2_C_albicans_SC5314	19541	19553	MSPC_Peak_1758	orf19.2119	orf19.2119		19390-20448	Dist--139	0	+
Ca21chr2_C_albicans_SC5314	21055	21056	MSPC_Peak_1756	orf19.2119	orf19.2119		20647-21427	Dist-0	82	+
Ca21chr2_C_albicans_SC5314	22575	22576	MSPC_Peak_1754	orf19.2117	orf19.2117		22371-23006	Dist-0	0	+
Ca21chr2_C_albicans_SC5314	22609	22610	MSPC_Peak_1754	orf19.2117	orf19.2117		22371-23006	Dist-0	0	+
Ca21chr2_C_albicans_SC5314	22646	22647	MSPC_Peak_1754	orf19.2117	orf19.2117		22371-23006	Dist-0	0	+
Ca21chr2_C_albicans_SC5314	27554	27555	MSPC_Peak_1753	orf19.2112	orf19.2112	orf19.2113	27354-27826	Dist--32	0	+
Ca21chr2_C_albicans_SC5314	27677	27678	MSPC_Peak_1753	orf19.2112	orf19.2112	orf19.2113	27354-27826	Dist-0	0	+
Ca21chr2_C_albicans_SC5314	28481	28482	MSPC_Peak_1751	orf19.2111.2	orf19.2111.2		28163-29352	Dist--85	0	+
Ca21chr2_C_albicans_SC5314	28992	29001	MSPC_Peak_1751	orf19.2111	orf19.2111	orf19.2110	28163-29352	Dist-0	0	-
Ca21chr2_C_albicans_SC5314	32862	32863	MSPC_Peak_1749	orf19.2108	orf19.2108	orf19.2107.1	32626-34075	Dist--276	0	-
Ca21chr2_C_albicans_SC5314	32897	32898	MSPC_Peak_1749	orf19.2108	orf19.2108	orf19.2107.1	32626-34075	Dist--311	0	-
Ca21chr2_C_albicans_SC5314	33598	33599	MSPC_Peak_1749	orf19.2107.1	orf19.2107.1	orf19.2108	32626-34075	Dist-0	0	+
Ca21chr2_C_albicans_SC5314	34993	34994	MSPC_Peak_1747	orf19.2106	orf19.2106		34513-35368	Dist-0	222.285	-
Ca21chr2_C_albicans_SC5314	35119	35120	MSPC_Peak_1747	orf19.2106	orf19.2106		34513-35368	Dist-0	222.285	-
Ca21chr2_C_albicans_SC5314	42510	42514	MSPC_Peak_1745	orf19.2098	orf19.2098	orf19.2097	42173-42874	Dist-0	0	-
Ca21chr2_C_albicans_SC5314	42554	42555	MSPC_Peak_1745	orf19.2098	orf19.2098	orf19.2097	42173-42874	Dist-0	0	-
Ca21chr2_C_albicans_SC5314	55333	55334	MSPC_Peak_1742	orf19.2093	orf19.2093		55149-55606	Dist--97	288.173	-
Ca21chr2_C_albicans_SC5314	55375	55376	MSPC_Peak_1742	orf19.2093	orf19.2093		55149-55606	Dist--139	288.173	-
Ca21chr2_C_albicans_SC5314	77792	77795	MSPC_Peak_1740	orf19.2077	orf19.2077		77617-77987	Dist--334	0	+
Ca21chr2_C_albicans_SC5314	110533	110534	MSPC_Peak_1738	orf19.2062	orf19.2062		108755-114616	Dist--1158	0	-
Ca21chr2_C_albicans_SC5314	111445	111446	MSPC_Peak_1738	orf19.2060	orf19.2060	orf19.2059	108755-114616	Dist-0	0	-
Ca21chr2_C_albicans_SC5314	111476	111477	MSPC_Peak_1738	orf19.2060	orf19.2060	orf19.2059	108755-114616	Dist-0	0	-
Ca21chr2_C_albicans_SC5314	123526	123553	MSPC_Peak_1736	orf19.2054	orf19.2054		123315-123804	Dist--677	0	-
Ca21chr2_C_albicans_SC5314	127039	127044	MSPC_Peak_1734	orf19.2051	orf19.2051		126785-127353	Dist--222	0	-
Ca21chr2_C_albicans_SC5314	129823	129849	MSPC_Peak_1732	orf19.2049	orf19.2049	orf19.2050	129539-130078	Dist--250	0	+
Ca21chr2_C_albicans_SC5314	131724	131725	MSPC_Peak_1730	orf19.2048	orf19.2048	orf19.2047	131601-131891	Dist--237	288	-
Ca21chr2_C_albicans_SC5314	148161	148162	MSPC_Peak_1727	orf19.2037	orf19.2037	orf19.2038	147687-148339	Dist--377	0	+
Ca21chr2_C_albicans_SC5314	148190	148191	MSPC_Peak_1727	orf19.2037	orf19.2037	orf19.2038	147687-148339	Dist--348	0	+
Ca21chr2_C_albicans_SC5314	163160	163161	MSPC_Peak_1725	orf19.2024	orf19.2024		161009-172420	Dist-0	0	+
Ca21chr2_C_albicans_SC5314	164810	164811	MSPC_Peak_1725	orf19.2023	orf19.2023		161009-172420	Dist-0	0	+
Ca21chr2_C_albicans_SC5314	175969	175976	MSPC_Peak_1724	tL(CAA)2	tL(CAA)2	#N/A	175666-176257	Dist-0	0	-
Ca21chr2_C_albicans_SC5314	180558	180559	MSPC_Peak_1722	orf19.2013	orf19.2013	orf19.2014	180374-183035	Dist--242	0	+
Ca21chr2_C_albicans_SC5314	181043	181047	MSPC_Peak_1722	orf19.2013	orf19.2013	orf19.2014	180374-183035	Dist-0	0	+
Ca21chr2_C_albicans_SC5314	197827	197828	MSPC_Peak_1720	orf19.2005	orf19.2005		197674-197970	Dist-0	81	-
Ca21chr2_C_albicans_SC5314	200054	200060	MSPC_Peak_1718	orf19.2005	orf19.2005		199085-201135	Dist--1640	0	-
Ca21chr2_C_albicans_SC5314	200871	200872	MSPC_Peak_1718	orf19.2005	orf19.2005		199085-201135	Dist--2457	0	-
Ca21chr2_C_albicans_SC5314	203351	203352	MSPC_Peak_1716	orf19.2003	orf19.2003	orf19.2002	203211-204681	Dist--264	0	-
Ca21chr2_C_albicans_SC5314	203376	203377	MSPC_Peak_1716	orf19.2003	orf19.2003	orf19.2002	203211-204681	Dist--289	0	-
Ca21chr2_C_albicans_SC5314	203407	203408	MSPC_Peak_1716	orf19.2003	orf19.2003	orf19.2002	203211-204681	Dist--320	0	-
Ca21chr2_C_albicans_SC5314	204308	204309	MSPC_Peak_1716	orf19.2002	orf19.2002	orf19.2003	203211-204681	Dist--621	0	+
Ca21chr2_C_albicans_SC5314	204347	204348	MSPC_Peak_1716	orf19.2002	orf19.2002	orf19.2003	203211-204681	Dist--582	0	+
Ca21chr2_C_albicans_SC5314	215032	215051	MSPC_Peak_1714	orf19.1996	orf19.1996		214644-215315	Dist--517	0	+
Ca21chr2_C_albicans_SC5314	215079	215080	MSPC_Peak_1714	orf19.1996	orf19.1996		214644-215315	Dist--488	0	+
Ca21chr2_C_albicans_SC5314	216964	216965	MSPC_Peak_1712	tL(UAA)1	tL(UAA)1	#N/A	216645-217233	Dist-0	0	-
Ca21chr2_C_albicans_SC5314	216989	216991	MSPC_Peak_1712	tL(UAA)1	tL(UAA)1	#N/A	216645-217233	Dist-0	0	-
Ca21chr2_C_albicans_SC5314	221890	221895	MSPC_Peak_1710	orf19.1995	orf19.1995	orf19.1994	219053-223219	Dist--442	0	-
Ca21chr2_C_albicans_SC5314	229633	229646	MSPC_Peak_1707	orf19.1992	orf19.1992	orf19.1991	228560-230117	Dist--503	0	-
Ca21chr2_C_albicans_SC5314	230946	230965	MSPC_Peak_1705	orf19.1991	orf19.1991	orf19.1992	230878-231260	Dist-0	112.575	+
Ca21chr2_C_albicans_SC5314	236800	236824	MSPC_Peak_1703	orf19.1989	orf19.1989		236584-237055	Dist--406	0	-
Ca21chr2_C_albicans_SC5314	240729	240731	MSPC_Peak_1701	orf19.1442	orf19.1442	orf19.1441	240537-240991	Dist--413	0	+
Ca21chr2_C_albicans_SC5314	249134	249135	MSPC_Peak_1699	orf19.1446	orf19.1446		248938-250225	Dist-0	88	-
Ca21chr2_C_albicans_SC5314	251896	251898	MSPC_Peak_1697	orf19.1446	orf19.1446		251459-253562	Dist--1389	0	-
Ca21chr2_C_albicans_SC5314	254311	254312	MSPC_Peak_1696	orf19.1448	orf19.1448	orf19.1447	254082-254452	Dist--2422	0	+
Ca21chr2_C_albicans_SC5314	275350	275361	MSPC_Peak_1693	orf19.1461	orf19.1461	orf19.1460	275129-275543	Dist--206	0	+
Ca21chr2_C_albicans_SC5314	275397	275398	MSPC_Peak_1693	orf19.1461	orf19.1461	orf19.1460	275129-275543	Dist--169	0	+
Ca21chr2_C_albicans_SC5314	279530	279531	MSPC_Peak_1692	orf19.1464	orf19.1464		279350-279852	Dist--721	0	+
Ca21chr2_C_albicans_SC5314	279556	279557	MSPC_Peak_1692	orf19.1464	orf19.1464		279350-279852	Dist--695	0	+
Ca21chr2_C_albicans_SC5314	287212	287213	MSPC_Peak_1689	orf19.1468	orf19.1468		287052-287411	Dist--614	265	-
Ca21chr2_C_albicans_SC5314	288023	288024	MSPC_Peak_1687	orf19.1470	orf19.1470	orf19.1471	287610-289454	Dist-0	0	-
Ca21chr2_C_albicans_SC5314	288056	288057	MSPC_Peak_1687	orf19.1470	orf19.1470	orf19.1471	287610-289454	Dist-0	0	-
Ca21chr2_C_albicans_SC5314	288089	288090	MSPC_Peak_1687	orf19.1470	orf19.1470	orf19.1471	287610-289454	Dist-0	0	-
Ca21chr2_C_albicans_SC5314	289245	289246	MSPC_Peak_1687	orf19.1471	orf19.1471	orf19.1470	287610-289454	Dist--660	0	+
Ca21chr2_C_albicans_SC5314	290192	290193	MSPC_Peak_1685	orf19.1471	orf19.1471	orf19.1470	289929-290428	Dist-0	229.271	+
Ca21chr2_C_albicans_SC5314	290311	290312	MSPC_Peak_1685	orf19.1471	orf19.1471	orf19.1470	289929-290428	Dist-0	229.271	+
Ca21chr2_C_albicans_SC5314	296142	296143	MSPC_Peak_1683	orf19.1474	orf19.1474		296105-296431	Dist-0	61	+
Ca21chr2_C_albicans_SC5314	305086	305087	MSPC_Peak_1680	orf19.1480	orf19.1480	orf19.1479	304890-305265	Dist--406	286	+
Ca21chr2_C_albicans_SC5314	309578	309579	MSPC_Peak_1678	orf19.1482	orf19.1482	orf19.1481	309383-309791	Dist--182	0	+
Ca21chr2_C_albicans_SC5314	313589	313590	MSPC_Peak_1676	orf19.1485	orf19.1485		313404-316983	Dist--1424	0	-
Ca21chr2_C_albicans_SC5314	315724	315730	MSPC_Peak_1676	orf19.1486	orf19.1486		313404-316983	Dist--552	0	-
Ca21chr2_C_albicans_SC5314	320408	320413	MSPC_Peak_1675	orf19.1486	orf19.1486		319082-321028	Dist--5236	0	-
Ca21chr2_C_albicans_SC5314	325830	325843	MSPC_Peak_1673	orf19.1490	orf19.1490		323207-326962	Dist--1857	0	+
Ca21chr2_C_albicans_SC5314	330495	330496	MSPC_Peak_1670	orf19.1490	orf19.1490		330210-330677	Dist-0	65	+
Ca21chr2_C_albicans_SC5314	347431	347442	MSPC_Peak_1668	orf19.1497	orf19.1497		347206-347701	Dist--826	0	-
Ca21chr2_C_albicans_SC5314	349572	349575	MSPC_Peak_1666	orf19.1499	orf19.1499		349252-349776	Dist--1157	0	+
Ca21chr2_C_albicans_SC5314	363565	363587	MSPC_Peak_1664	orf19.1505	orf19.1505		362558-363940	Dist--1629	0	-
Ca21chr2_C_albicans_SC5314	368209	368210	MSPC_Peak_1662	orf19.1508	orf19.1508		368009-368778	Dist--625	0	-
Ca21chr2_C_albicans_SC5314	368538	368539	MSPC_Peak_1662	orf19.1508	orf19.1508		368009-368778	Dist--954	0	-
Ca21chr2_C_albicans_SC5314	373578	373581	MSPC_Peak_1659	orf19.1509	orf19.1509		373355-373785	Dist--920	0	-
Ca21chr2_C_albicans_SC5314	377163	377182	MSPC_Peak_1657	orf19.1510	orf19.1510		376839-377854	Dist--705	0	-
Ca21chr2_C_albicans_SC5314	377214	377215	MSPC_Peak_1657	orf19.1510	orf19.1510		376839-377854	Dist--756	0	-
Ca21chr2_C_albicans_SC5314	379011	379012	MSPC_Peak_1655	orf19.1513	orf19.1513	orf19.1514	378682-379351	Dist-0	160.424	-
Ca21chr2_C_albicans_SC5314	379253	379254	MSPC_Peak_1655	orf19.1513	orf19.1513	orf19.1514	378682-379351	Dist-0	160.424	-
Ca21chr2_C_albicans_SC5314	404589	404609	MSPC_Peak_1652	orf19.1523	orf19.1523	orf19.1524	404390-404890	Dist--466	0	-
Ca21chr2_C_albicans_SC5314	439645	439662	MSPC_Peak_1649	orf19.1539	orf19.1539		439219-440611	Dist--820	0	-
Ca21chr2_C_albicans_SC5314	440413	440414	MSPC_Peak_1649	orf19.1539	orf19.1539		439219-440611	Dist--1588	0	-
Ca21chr2_C_albicans_SC5314	448878	448881	MSPC_Peak_1646	orf19.1542	orf19.1542		448705-449042	Dist-0	0	-
Ca21chr2_C_albicans_SC5314	450786	450789	MSPC_Peak_1645	orf19.1542	orf19.1542		450608-450950	Dist--169	0	-
Ca21chr2_C_albicans_SC5314	455281	455282	MSPC_Peak_1642	orf19.1544	orf19.1544	orf19.1543	455163-455479	Dist--317	0	+
Ca21chr2_C_albicans_SC5314	471136	471141	MSPC_Peak_1639	orf19.1560	orf19.1560	orf19.1559	470906-471382	Dist--104	0	+
Ca21chr2_C_albicans_SC5314	474260	474268	MSPC_Peak_1637	orf19.1562	orf19.1562		472893-475403	Dist--419	0	+
Ca21chr2_C_albicans_SC5314	491719	491722	MSPC_Peak_1634	orf19.1570	orf19.1570	orf19.1569	491488-491995	Dist--145	0	+
Ca21chr2_C_albicans_SC5314	523132	523142	MSPC_Peak_1633	orf19.1585	orf19.1585		522699-523940	Dist--943	0	+
Ca21chr2_C_albicans_SC5314	528621	528633	MSPC_Peak_1630	orf19.1587	orf19.1587	orf19.1588	528383-528892	Dist--221	0	-
Ca21chr2_C_albicans_SC5314	563895	563896	MSPC_Peak_1626	orf19.5823	orf19.5823		563728-564017	Dist-0	223	-
Ca21chr2_C_albicans_SC5314	572242	572243	MSPC_Peak_1623	orf19.5818	orf19.5818		572038-572752	Dist--765	246	+
Ca21chr2_C_albicans_SC5314	588026	588029	MSPC_Peak_1620	orf19.5809	orf19.5809		587462-588394	Dist--209	0	+
Ca21chr2_C_albicans_SC5314	592714	592715	MSPC_Peak_1614	orf19.5806	orf19.5806		591318-593714	Dist-0	0	-
Ca21chr2_C_albicans_SC5314	593302	593303	MSPC_Peak_1614	orf19.5806	orf19.5806		591318-593714	Dist--316	0	-
Ca21chr2_C_albicans_SC5314	593324	593325	MSPC_Peak_1614	orf19.5806	orf19.5806		591318-593714	Dist--338	0	-
Ca21chr2_C_albicans_SC5314	595027	595028	MSPC_Peak_1612	orf19.5806	orf19.5806		594708-595281	Dist--2041	0	-
Ca21chr2_C_albicans_SC5314	595094	595095	MSPC_Peak_1612	orf19.5806	orf19.5806		594708-595281	Dist--2108	0	-
Ca21chr2_C_albicans_SC5314	604479	604480	MSPC_Peak_1606	orf19.5801	orf19.5801		603543-604681	Dist-0	224.281	-
Ca21chr2_C_albicans_SC5314	604545	604546	MSPC_Peak_1606	orf19.5801	orf19.5801		603543-604681	Dist-0	224.281	-
Ca21chr2_C_albicans_SC5314	605611	605612	MSPC_Peak_1602	orf19.5801	orf19.5801		605459-605825	Dist--828	0	-
Ca21chr2_C_albicans_SC5314	605648	605649	MSPC_Peak_1602	orf19.5801	orf19.5801		605459-605825	Dist--865	0	-
Ca21chr2_C_albicans_SC5314	608770	608771	MSPC_Peak_1599	orf19.5799	orf19.5799	orf19.5798	608582-609870	Dist--463	0	-
Ca21chr2_C_albicans_SC5314	609510	609517	MSPC_Peak_1599	orf19.5799	orf19.5799	orf19.5798	608582-609870	Dist--1203	0	-
Ca21chr2_C_albicans_SC5314	610604	610605	MSPC_Peak_1597	orf19.5798	orf19.5798	orf19.5799	610435-610776	Dist--154	0	+
Ca21chr2_C_albicans_SC5314	613853	613854	MSPC_Peak_1594	orf19.5797	orf19.5797		613645-613958	Dist--210	98	+
Ca21chr2_C_albicans_SC5314	620727	620736	MSPC_Peak_1591	orf19.5791	orf19.5791	orf19.5792	620571-620917	Dist--215	0	+
Ca21chr2_C_albicans_SC5314	622742	622743	MSPC_Peak_1586	orf19.5789	orf19.5789	orf19.5788	622450-622772	Dist-0	70	-
Ca21chr2_C_albicans_SC5314	625870	625871	MSPC_Peak_1584	orf19.5788	orf19.5788	orf19.5789	623665-626516	Dist-0	0	+
Ca21chr2_C_albicans_SC5314	626113	626135	MSPC_Peak_1584	orf19.5788	orf19.5788	orf19.5789	623665-626516	Dist-0	0	+
Ca21chr2_C_albicans_SC5314	629770	629780	MSPC_Peak_1581	orf19.5784	orf19.5784		629325-629978	Dist--1012	0	+
Ca21chr2_C_albicans_SC5314	636355	636356	MSPC_Peak_1578	orf19.5782	orf19.5782		636097-636509	Dist--80	0	-
Ca21chr2_C_albicans_SC5314	658641	658642	MSPC_Peak_1574	orf19.5776	orf19.5776	orf19.910	658500-658820	Dist--4420	290	-
Ca21chr2_C_albicans_SC5314	661146	661168	MSPC_Peak_1572	orf19.909	orf19.909		659550-661430	Dist--1026	0	-
Ca21chr2_C_albicans_SC5314	662814	662821	MSPC_Peak_1569	orf19.909	orf19.909		661809-663102	Dist--2694	0	-
Ca21chr2_C_albicans_SC5314	662863	662864	MSPC_Peak_1569	orf19.909	orf19.909		661809-663102	Dist--2743	0	-
Ca21chr2_C_albicans_SC5314	675046	675047	MSPC_Peak_1566	orf19.904	orf19.904		674918-675311	Dist-0	243.246	+
Ca21chr2_C_albicans_SC5314	675128	675129	MSPC_Peak_1566	orf19.903	orf19.903		674918-675311	Dist--782	243.246	+
Ca21chr2_C_albicans_SC5314	676109	676110	MSPC_Peak_1563	orf19.903	orf19.903		675530-677162	Dist-0	0	+
Ca21chr2_C_albicans_SC5314	676270	676276	MSPC_Peak_1563	orf19.903	orf19.903		675530-677162	Dist-0	0	+
Ca21chr2_C_albicans_SC5314	693091	693092	MSPC_Peak_1560	orf19.894	orf19.894	orf19.895	693001-693336	Dist-0	161	+
Ca21chr2_C_albicans_SC5314	700576	700577	MSPC_Peak_1556	orf19.889	orf19.889		700493-701116	Dist--317	163	+
Ca21chr2_C_albicans_SC5314	703123	703124	MSPC_Peak_1552	orf19.886	orf19.886		702974-703562	Dist-0	97	+
Ca21chr2_C_albicans_SC5314	706699	706700	MSPC_Peak_1549	orf19.886	orf19.886		706418-707003	Dist-0	0	+
Ca21chr2_C_albicans_SC5314	706731	706732	MSPC_Peak_1549	orf19.886	orf19.886		706418-707003	Dist-0	0	+
Ca21chr2_C_albicans_SC5314	706822	706823	MSPC_Peak_1549	orf19.886	orf19.886		706418-707003	Dist-0	0	+
Ca21chr2_C_albicans_SC5314	726796	726800	MSPC_Peak_1546	orf19.872	orf19.872	orf19.871	726640-727428	Dist--204	0	-
Ca21chr2_C_albicans_SC5314	732483	732500	MSPC_Peak_1543	orf19.872	orf19.872	orf19.871	732064-732960	Dist--5891	0	-
Ca21chr2_C_albicans_SC5314	739559	739565	MSPC_Peak_1541	orf19.867	orf19.867		735283-740164	Dist--7719	0	+
Ca21chr2_C_albicans_SC5314	742893	742894	MSPC_Peak_1539	orf19.868	orf19.868		740491-743572	Dist--428	0	-
Ca21chr2_C_albicans_SC5314	742922	742923	MSPC_Peak_1539	orf19.868	orf19.868		740491-743572	Dist--457	0	-
Ca21chr2_C_albicans_SC5314	742991	742992	MSPC_Peak_1539	orf19.868	orf19.868		740491-743572	Dist--526	0	-
Ca21chr2_C_albicans_SC5314	744407	744410	MSPC_Peak_1536	orf19.868	orf19.868		744105-744680	Dist--1942	0	-
Ca21chr2_C_albicans_SC5314	745344	745347	MSPC_Peak_1533	orf19.867	orf19.867		745015-745618	Dist--1937	0	+
Ca21chr2_C_albicans_SC5314	746983	746988	MSPC_Peak_1530	orf19.867	orf19.867		746763-747180	Dist--296	0	+
Ca21chr2_C_albicans_SC5314	762051	762062	MSPC_Peak_1526	orf19.857	orf19.857		761808-762386	Dist--1440	0	+
Ca21chr2_C_albicans_SC5314	766424	766427	MSPC_Peak_1521	orf19.856	orf19.856		766243-766664	Dist--225	0	+
Ca21chr2_C_albicans_SC5314	771834	771861	MSPC_Peak_1517	tE(CUC)1	tE(CUC)1	#N/A	771597-772074	Dist-0	0	+
Ca21chr2_C_albicans_SC5314	779791	779792	MSPC_Peak_1511	orf19.851	orf19.851	orf19.850	779622-780010	Dist--310	0	-
Ca21chr2_C_albicans_SC5314	779815	779827	MSPC_Peak_1511	orf19.851	orf19.851	orf19.850	779622-780010	Dist--334	0	-
Ca21chr2_C_albicans_SC5314	781202	781204	MSPC_Peak_1507	orf19.850	orf19.850	orf19.851	780765-781540	Dist--1109	0	+
Ca21chr2_C_albicans_SC5314	783988	783989	MSPC_Peak_1502	orf19.849	orf19.849		783840-784623	Dist--1997	0	+
Ca21chr2_C_albicans_SC5314	784470	784471	MSPC_Peak_1502	orf19.849	orf19.849		783840-784623	Dist--1515	0	+
Ca21chr2_C_albicans_SC5314	785240	785257	MSPC_Peak_1497	orf19.849	orf19.849		784985-785405	Dist--729	0	+
Ca21chr2_C_albicans_SC5314	788836	788838	MSPC_Peak_1494	orf19.848	orf19.848		788486-789234	Dist--779	0	+
Ca21chr2_C_albicans_SC5314	790399	790408	MSPC_Peak_1489	tF(GAA)2	tF(GAA)2	#N/A	789755-790561	Dist-0	0	+
Ca21chr2_C_albicans_SC5314	801230	801231	MSPC_Peak_1483	orf19.842	orf19.842		801085-801452	Dist-0	101	-
Ca21chr2_C_albicans_SC5314	805477	805497	MSPC_Peak_1478	orf19.840	orf19.840		804220-807121	Dist--164	0	-
Ca21chr2_C_albicans_SC5314	806983	806984	MSPC_Peak_1478	orf19.838.1	orf19.838.1		804220-807121	Dist--127	0	-
Ca21chr2_C_albicans_SC5314	810493	810508	MSPC_Peak_1474	tF(GAA)3	tF(GAA)3	#N/A	809789-810781	Dist-0	0	+
Ca21chr2_C_albicans_SC5314	828721	828729	MSPC_Peak_1469	orf19.829	orf19.829	orf19.828	828141-828973	Dist--832	0	-
Ca21chr2_C_albicans_SC5314	829669	829673	MSPC_Peak_1466	orf19.828	orf19.828	orf19.829	829325-829969	Dist--844	0	+
Ca21chr2_C_albicans_SC5314	831466	831467	MSPC_Peak_1462	orf19.827.1	orf19.827.1		830897-832773	Dist--218	0	+
Ca21chr2_C_albicans_SC5314	832154	832155	MSPC_Peak_1462	orf19.827.1	orf19.827.1		830897-832773	Dist-0	0	+
Ca21chr2_C_albicans_SC5314	832245	832246	MSPC_Peak_1462	orf19.827.1	orf19.827.1		830897-832773	Dist-0	0	+
Ca21chr2_C_albicans_SC5314	834264	834265	MSPC_Peak_1457	orf19.826	orf19.826	orf19.825	833887-834410	Dist-0	296.161	-
Ca21chr2_C_albicans_SC5314	834294	834295	MSPC_Peak_1457	orf19.826	orf19.826	orf19.825	833887-834410	Dist-0	296.161	-
Ca21chr2_C_albicans_SC5314	839075	839091	MSPC_Peak_1452	orf19.822	orf19.822		838850-839379	Dist--316	0	-
Ca21chr2_C_albicans_SC5314	839115	839116	MSPC_Peak_1452	orf19.822	orf19.822		838850-839379	Dist--356	0	-
Ca21chr2_C_albicans_SC5314	847534	847553	MSPC_Peak_1447	orf19.816	orf19.816		847132-848529	Dist--794	0	-
Ca21chr2_C_albicans_SC5314	849850	849851	MSPC_Peak_1441	orf19.815	orf19.815		849697-850531	Dist-0	76	-
Ca21chr2_C_albicans_SC5314	852630	852631	MSPC_Peak_1430	orf19.815	orf19.815		851622-853281	Dist-0	238.255	-
Ca21chr2_C_albicans_SC5314	852765	852766	MSPC_Peak_1430	orf19.815	orf19.815		851622-853281	Dist-0	238.255	-
Ca21chr2_C_albicans_SC5314	854780	854794	MSPC_Peak_1426	orf19.814	orf19.814	orf19.813	853775-855231	Dist-0	0	-
Ca21chr2_C_albicans_SC5314	857887	857891	MSPC_Peak_1422	SNRNAU2	SNRNAU2	#N/A	857526-858618	Dist-0	0	-
Ca21chr2_C_albicans_SC5314	858066	858067	MSPC_Peak_1422	SNRNAU2	SNRNAU2	#N/A	857526-858618	Dist--21	0	-
Ca21chr2_C_albicans_SC5314	877351	877352	MSPC_Peak_1418	orf19.804	orf19.804		877186-877533	Dist-0	0	-
Ca21chr2_C_albicans_SC5314	877379	877380	MSPC_Peak_1418	orf19.804	orf19.804		877186-877533	Dist-0	0	-
Ca21chr2_C_albicans_SC5314	880721	880722	MSPC_Peak_1413	orf19.801	orf19.801	orf19.802	880541-880861	Dist--157	0	+
Ca21chr2_C_albicans_SC5314	897649	897650	MSPC_Peak_1408	orf19.792	orf19.792		897327-897719	Dist--247	210	+
Ca21chr2_C_albicans_SC5314	901479	901480	MSPC_Peak_1400	orf19.1592	orf19.1592	orf19.1591	901243-901608	Dist-0	210	-
Ca21chr2_C_albicans_SC5314	934677	934681	MSPC_Peak_1396	orf19.4505	orf19.4505		934518-935215	Dist--944	0	+
Ca21chr2_C_albicans_SC5314	934777	934778	MSPC_Peak_1396	orf19.4505	orf19.4505		934518-935215	Dist--847	0	+
Ca21chr2_C_albicans_SC5314	946727	946728	MSPC_Peak_1391	orf19.4499	orf19.4499		946381-946826	Dist--304	289	+
Ca21chr2_C_albicans_SC5314	961565	961566	MSPC_Peak_1386	orf19.4490	orf19.4490	orf19.4488	961005-962540	Dist-0	0	-
Ca21chr2_C_albicans_SC5314	961603	961604	MSPC_Peak_1386	orf19.4490	orf19.4490	orf19.4488	961005-962540	Dist-0	0	-
Ca21chr2_C_albicans_SC5314	962341	962342	MSPC_Peak_1386	orf19.4490	orf19.4490	orf19.4488	961005-962540	Dist--345	0	-
Ca21chr2_C_albicans_SC5314	964062	964063	MSPC_Peak_1378	snR189b	snR189b	#N/A	963905-964300	Dist--593	248	-
Ca21chr2_C_albicans_SC5314	965737	965738	MSPC_Peak_1371	orf19.4488	orf19.4488	orf19.4490	965589-966019	Dist-0	161.422	+
Ca21chr2_C_albicans_SC5314	965881	965882	MSPC_Peak_1371	orf19.4488	orf19.4488	orf19.4490	965589-966019	Dist-0	161.422	+
Ca21chr2_C_albicans_SC5314	969320	969321	MSPC_Peak_1366	snR189b	snR189b	#N/A	969138-969474	Dist--5851	0	-
Ca21chr2_C_albicans_SC5314	980091	980092	MSPC_Peak_1359	orf19.149	orf19.149	orf19.147	979863-980186	Dist-0	155	+
Ca21chr2_C_albicans_SC5314	994611	994612	MSPC_Peak_1354	orf19.193	orf19.193	orf19.192	994388-995138	Dist--383	0	-
Ca21chr2_C_albicans_SC5314	994920	994921	MSPC_Peak_1354	orf19.192	orf19.192	orf19.193	994388-995138	Dist--504	0	+
Ca21chr2_C_albicans_SC5314	994943	994944	MSPC_Peak_1354	orf19.192	orf19.192	orf19.193	994388-995138	Dist--481	0	+
Ca21chr2_C_albicans_SC5314	1015319	1015320	MSPC_Peak_1346	orf19.4125	orf19.4125	orf19.4127	1015160-1015468	Dist--591	0	+
Ca21chr2_C_albicans_SC5314	1024265	1024269	MSPC_Peak_1341	tD(GUC)5	tD(GUC)5	#N/A	1023860-1025370	Dist--111	0	-
Ca21chr2_C_albicans_SC5314	1027231	1027268	MSPC_Peak_1336	tG(GCC)3	tG(GCC)3	#N/A	1026248-1027551	Dist-0	0	+
Ca21chr2_C_albicans_SC5314	1033482	1033483	MSPC_Peak_1330	orf19.3527	orf19.3527		1033039-1033740	Dist-0	219.291	-
Ca21chr2_C_albicans_SC5314	1033569	1033570	MSPC_Peak_1330	orf19.3527	orf19.3527		1033039-1033740	Dist-0	219.291	-
Ca21chr2_C_albicans_SC5314	1035478	1035479	MSPC_Peak_1326	orf19.3528	orf19.3528	orf19.3529	1035293-1035727	Dist--178	0	-
Ca21chr2_C_albicans_SC5314	1036319	1036320	MSPC_Peak_1321	orf19.3529	orf19.3529	orf19.3528	1036080-1036473	Dist--403	0	+
Ca21chr2_C_albicans_SC5314	1042561	1042583	MSPC_Peak_1316	tT(AGU)4	tT(AGU)4	#N/A	1041998-1042887	Dist-0	0	+
Ca21chr2_C_albicans_SC5314	1069487	1069488	MSPC_Peak_1310	orf19.3549	orf19.3549		1069155-1069547	Dist--147	84	+
Ca21chr2_C_albicans_SC5314	1077458	1077476	MSPC_Peak_1305	tQ(UUG)3	tQ(UUG)3	#N/A	1077218-1077618	Dist-0	0	-
Ca21chr2_C_albicans_SC5314	1079824	1079830	MSPC_Peak_1300	orf19.3554	orf19.3554		1079697-1080093	Dist--682	0	-
Ca21chr2_C_albicans_SC5314	1082160	1082170	MSPC_Peak_1296	orf19.3555	orf19.3555		1081047-1082821	Dist--1719	0	+
Ca21chr2_C_albicans_SC5314	1104754	1104755	MSPC_Peak_1289	orf19.3568	orf19.3568	orf19.3569	1104649-1105256	Dist--558	267	-
Ca21chr2_C_albicans_SC5314	1110287	1110288	MSPC_Peak_1284	orf19.3572.3	orf19.3572.3		1110076-1112634	Dist--241	0	+
Ca21chr2_C_albicans_SC5314	1110318	1110319	MSPC_Peak_1284	orf19.3572.3	orf19.3572.3		1110076-1112634	Dist--210	0	+
Ca21chr2_C_albicans_SC5314	1112324	1112345	MSPC_Peak_1284	tI(AAU)3	tI(AAU)3	#N/A	1110076-1112634	Dist-0	0	-
Ca21chr2_C_albicans_SC5314	1117960	1117961	MSPC_Peak_1279	orf19.3575	orf19.3575	orf19.3574	1117459-1120563	Dist--786	0	+
Ca21chr2_C_albicans_SC5314	1119115	1119121	MSPC_Peak_1279	orf19.3575	orf19.3575	orf19.3574	1117459-1120563	Dist-0	0	+
Ca21chr2_C_albicans_SC5314	1119164	1119165	MSPC_Peak_1279	orf19.3575	orf19.3575	orf19.3574	1117459-1120563	Dist-0	0	+
Ca21chr2_C_albicans_SC5314	1122841	1122842	MSPC_Peak_1274	orf19.3579	orf19.3579		1122542-1123102	Dist-0	153.443	+
Ca21chr2_C_albicans_SC5314	1122878	1122879	MSPC_Peak_1274	orf19.3579	orf19.3579		1122542-1123102	Dist-0	153.443	+
Ca21chr2_C_albicans_SC5314	1124767	1124768	MSPC_Peak_1262	orf19.3581	orf19.3581	orf19.3582	1124682-1125143	Dist-0	274	-
Ca21chr2_C_albicans_SC5314	1132381	1132403	MSPC_Peak_1258	orf19.6869	orf19.6869	orf19.6871	1132222-1132580	Dist--380	0	-
Ca21chr2_C_albicans_SC5314	1133162	1133177	MSPC_Peak_1255	orf19.6869	orf19.6869	orf19.6871	1132904-1133690	Dist--1161	0	-
Ca21chr2_C_albicans_SC5314	1133199	1133200	MSPC_Peak_1255	orf19.6869	orf19.6869	orf19.6871	1132904-1133690	Dist--1198	0	-
Ca21chr2_C_albicans_SC5314	1134288	1134289	MSPC_Peak_1251	orf19.6871	orf19.6871	orf19.6869	1134046-1135684	Dist--802	0	+
Ca21chr2_C_albicans_SC5314	1134311	1134312	MSPC_Peak_1251	orf19.6871	orf19.6871	orf19.6869	1134046-1135684	Dist--779	0	+
Ca21chr2_C_albicans_SC5314	1134666	1134667	MSPC_Peak_1251	orf19.6871	orf19.6871	orf19.6869	1134046-1135684	Dist--424	0	+
Ca21chr2_C_albicans_SC5314	1142955	1142964	MSPC_Peak_1246	orf19.6873.1	orf19.6873.1	orf19.6873	1141180-1143235	Dist--336	0	+
Ca21chr2_C_albicans_SC5314	1143976	1143985	MSPC_Peak_1241	tS(AGA)4	tS(AGA)4	#N/A	1143655-1144746	Dist-0	0	-
Ca21chr2_C_albicans_SC5314	1148032	1148039	MSPC_Peak_1237	orf19.6874	orf19.6874		1145044-1151140	Dist--2060	0	+
Ca21chr2_C_albicans_SC5314	1150969	1150970	MSPC_Peak_1237	orf19.6874	orf19.6874		1145044-1151140	Dist-0	0	+
Ca21chr2_C_albicans_SC5314	1165137	1165159	MSPC_Peak_1232	orf19.6881	orf19.6881	orf19.6882	1164869-1168975	Dist--330	0	-
Ca21chr2_C_albicans_SC5314	1166092	1166093	MSPC_Peak_1232	orf19.6882	orf19.6882	orf19.6881	1164869-1168975	Dist-0	0	+
Ca21chr2_C_albicans_SC5314	1168281	1168282	MSPC_Peak_1232	orf19.6882.1	orf19.6882.1		1164869-1168975	Dist--207	0	-
Ca21chr2_C_albicans_SC5314	1168307	1168308	MSPC_Peak_1232	orf19.6882.1	orf19.6882.1		1164869-1168975	Dist--233	0	-
Ca21chr2_C_albicans_SC5314	1170110	1170111	MSPC_Peak_1229	orf19.6883	orf19.6883		1169895-1170378	Dist--272	0	-
Ca21chr2_C_albicans_SC5314	1176592	1176593	MSPC_Peak_1224	orf19.6887	orf19.6887	orf19.6888	1176450-1176869	Dist--178	0	-
Ca21chr2_C_albicans_SC5314	1188289	1188290	MSPC_Peak_1220	orf19.5204	orf19.5204	orf19.6893	1188146-1188564	Dist--1030	0	+
Ca21chr2_C_albicans_SC5314	1188333	1188334	MSPC_Peak_1220	orf19.5204	orf19.5204	orf19.6893	1188146-1188564	Dist--986	0	+
Ca21chr2_C_albicans_SC5314	1202131	1202132	MSPC_Peak_1215	orf19.5210	orf19.5210	orf19.5210.1	1201839-1203090	Dist--1474	0	-
Ca21chr2_C_albicans_SC5314	1202162	1202163	MSPC_Peak_1215	orf19.5210	orf19.5210	orf19.5210.1	1201839-1203090	Dist--1505	0	-
Ca21chr2_C_albicans_SC5314	1202336	1202337	MSPC_Peak_1215	orf19.5210	orf19.5210	orf19.5210.1	1201839-1203090	Dist--1679	0	-
Ca21chr2_C_albicans_SC5314	1208670	1208671	MSPC_Peak_1167	orf19.5213	orf19.5213		1208427-1209071	Dist-0	0	+
Ca21chr2_C_albicans_SC5314	1208706	1208707	MSPC_Peak_1167	orf19.5213	orf19.5213		1208427-1209071	Dist-0	0	+
Ca21chr2_C_albicans_SC5314	1208848	1208849	MSPC_Peak_1167	orf19.5213	orf19.5213		1208427-1209071	Dist-0	0	+
Ca21chr2_C_albicans_SC5314	1231418	1231422	MSPC_Peak_1159	orf19.4118	orf19.4118		1230900-1232265	Dist--1421	0	+
Ca21chr2_C_albicans_SC5314	1231932	1231933	MSPC_Peak_1159	orf19.4118	orf19.4118		1230900-1232265	Dist--910	0	+
Ca21chr2_C_albicans_SC5314	1232953	1232954	MSPC_Peak_1151	orf19.4118	orf19.4118		1232705-1234895	Dist-0	0	+
Ca21chr2_C_albicans_SC5314	1233107	1233108	MSPC_Peak_1151	orf19.4118	orf19.4118		1232705-1234895	Dist-0	0	+
Ca21chr2_C_albicans_SC5314	1234637	1234638	MSPC_Peak_1151	orf19.4118	orf19.4118		1232705-1234895	Dist-0	0	+
Ca21chr2_C_albicans_SC5314	1237951	1237968	MSPC_Peak_1145	tM(CAU)3	tM(CAU)3	#N/A	1237743-1238200	Dist-0	0	-
Ca21chr2_C_albicans_SC5314	1245840	1245841	MSPC_Peak_1136	orf19.4109	orf19.4109		1245610-1246051	Dist--314	0	+
Ca21chr2_C_albicans_SC5314	1284387	1284388	MSPC_Peak_1124	orf19.5495	orf19.5495	orf19.5493	1284176-1284637	Dist--956	0	+
Ca21chr2_C_albicans_SC5314	1284421	1284422	MSPC_Peak_1124	orf19.5495	orf19.5495	orf19.5493	1284176-1284637	Dist--922	0	+
Ca21chr2_C_albicans_SC5314	1309138	1309141	MSPC_Peak_1119	orf19.20	orf19.20		1308709-1309354	Dist--916	0	-
Ca21chr2_C_albicans_SC5314	1314380	1314381	MSPC_Peak_1112	orf19.23	orf19.23	orf19.22.1	1314140-1314578	Dist--449	0	+
Ca21chr2_C_albicans_SC5314	1314405	1314406	MSPC_Peak_1112	orf19.23	orf19.23	orf19.22.1	1314140-1314578	Dist--424	0	+
Ca21chr2_C_albicans_SC5314	1316840	1316847	MSPC_Peak_1105	orf19.24	orf19.24		1316581-1317052	Dist--382	0	+
Ca21chr2_C_albicans_SC5314	1316886	1316887	MSPC_Peak_1105	orf19.24	orf19.24		1316581-1317052	Dist--342	0	+
Ca21chr2_C_albicans_SC5314	1317570	1317578	MSPC_Peak_1099	orf19.24	orf19.24		1317402-1317760	Dist-0	0	+
Ca21chr2_C_albicans_SC5314	1321550	1321585	MSPC_Peak_1092	tI(AAU)1	tI(AAU)1	#N/A	1321303-1321797	Dist-0	0	+
Ca21chr2_C_albicans_SC5314	1333592	1333610	MSPC_Peak_1083	orf19.33	orf19.33		1332024-1333957	Dist--641	0	-
Ca21chr2_C_albicans_SC5314	1336204	1336205	MSPC_Peak_1071	orf19.34	orf19.34		1336109-1336519	Dist--340	230	-
Ca21chr2_C_albicans_SC5314	1339404	1339405	MSPC_Peak_1061	orf19.35	orf19.35		1338582-1340191	Dist--1745	0	+
Ca21chr2_C_albicans_SC5314	1339765	1339770	MSPC_Peak_1061	orf19.35	orf19.35		1338582-1340191	Dist--1380	0	+
Ca21chr2_C_albicans_SC5314	1341178	1341179	MSPC_Peak_1051	orf19.35	orf19.35		1341065-1341381	Dist-0	107	+
Ca21chr2_C_albicans_SC5314	1349434	1349447	MSPC_Peak_1041	orf19.35.1	orf19.35.1	orf19.36	1349014-1349703	Dist--3990	0	-
Ca21chr2_C_albicans_SC5314	1363344	1363362	MSPC_Peak_1035	orf19.1224	orf19.1224		1362305-1363612	Dist--1857	0	+
Ca21chr2_C_albicans_SC5314	1364328	1364333	MSPC_Peak_1028	orf19.1224	orf19.1224		1364148-1364585	Dist--886	0	+
Ca21chr2_C_albicans_SC5314	1366456	1366462	MSPC_Peak_1019	orf19.3152	orf19.3152		1366289-1366658	Dist--5295	0	+
Ca21chr2_C_albicans_SC5314	1369323	1369324	MSPC_Peak_1010	orf19.1225	orf19.1225		1369238-1369669	Dist--1648	184	-
Ca21chr2_C_albicans_SC5314	1377034	1377035	MSPC_Peak_993	orf19.3150	orf19.3150		1376903-1377232	Dist-0	103	+
Ca21chr2_C_albicans_SC5314	1377923	1377924	MSPC_Peak_985	orf19.3149	orf19.3149		1377622-1378630	Dist--1587	0	+
Ca21chr2_C_albicans_SC5314	1377972	1377976	MSPC_Peak_985	orf19.3149	orf19.3149		1377622-1378630	Dist--1535	0	+
Ca21chr2_C_albicans_SC5314	1379600	1379633	MSPC_Peak_976	orf19.3149	orf19.3149		1379198-1380515	Dist-0	0	+
Ca21chr2_C_albicans_SC5314	1381494	1381495	MSPC_Peak_964	orf19.3148	orf19.3148		1381372-1381771	Dist--1819	232	+
Ca21chr2_C_albicans_SC5314	1395692	1395693	MSPC_Peak_956	orf19.2232	orf19.2232		1395354-1396914	Dist-0	0	-
Ca21chr2_C_albicans_SC5314	1395774	1395775	MSPC_Peak_956	orf19.2232	orf19.2232		1395354-1396914	Dist-0	0	-
Ca21chr2_C_albicans_SC5314	1395951	1395952	MSPC_Peak_956	orf19.2232	orf19.2232		1395354-1396914	Dist-0	0	-
Ca21chr2_C_albicans_SC5314	1396764	1396765	MSPC_Peak_956	orf19.2232	orf19.2232		1395354-1396914	Dist--246	0	-
Ca21chr2_C_albicans_SC5314	1405415	1405438	MSPC_Peak_951	orf19.2238	orf19.2238		1405182-1405683	Dist--1912	0	+
Ca21chr2_C_albicans_SC5314	1412951	1412952	MSPC_Peak_944	orf19.2241	orf19.2241		1412481-1413529	Dist-0	0	-
Ca21chr2_C_albicans_SC5314	1412990	1412991	MSPC_Peak_944	orf19.2241	orf19.2241		1412481-1413529	Dist-0	0	-
Ca21chr2_C_albicans_SC5314	1413059	1413060	MSPC_Peak_944	orf19.2241	orf19.2241		1412481-1413529	Dist-0	0	-
Ca21chr2_C_albicans_SC5314	1429736	1429737	MSPC_Peak_937	orf19.2251	orf19.2251		1429605-1429901	Dist-0	0	+
Ca21chr2_C_albicans_SC5314	1456014	1456019	MSPC_Peak_928	orf19.2268	orf19.2268	orf19.2269	1455757-1456277	Dist--480	0	-
Ca21chr2_C_albicans_SC5314	1457065	1457077	MSPC_Peak_920	orf19.2269	orf19.2269	orf19.2268	1456850-1457760	Dist--801	0	+
Ca21chr2_C_albicans_SC5314	1465534	1465535	MSPC_Peak_912	orf19.2274	orf19.2274	orf19.2272	1465363-1465902	Dist--890	0	+
Ca21chr2_C_albicans_SC5314	1482634	1482635	MSPC_Peak_905	orf19.2285	orf19.2285		1482478-1482871	Dist--161	0	+
Ca21chr2_C_albicans_SC5314	1498061	1498062	MSPC_Peak_897	orf19.1902	orf19.1902		1497580-1498578	Dist--544	0	+
Ca21chr2_C_albicans_SC5314	1498183	1498184	MSPC_Peak_897	orf19.1902	orf19.1902		1497580-1498578	Dist--422	0	+
Ca21chr2_C_albicans_SC5314	1498453	1498454	MSPC_Peak_897	orf19.1902	orf19.1902		1497580-1498578	Dist--152	0	+
Ca21chr2_C_albicans_SC5314	1506751	1506758	MSPC_Peak_889	orf19.1896	orf19.1896		1506572-1508517	Dist--227	0	+
Ca21chr2_C_albicans_SC5314	1545843	1545844	MSPC_Peak_877	orf19.1868	orf19.1868		1545508-1545935	Dist--287	124	+
Ca21chr2_C_albicans_SC5314	1556772	1556773	MSPC_Peak_866	orf19.1862	orf19.1862	orf19.1861	1556421-1556956	Dist-0	227	-
Ca21chr2_C_albicans_SC5314	1557899	1557916	MSPC_Peak_858	orf19.1861	orf19.1861	orf19.1862	1557379-1558263	Dist--441	0	+
Ca21chr2_C_albicans_SC5314	1573933	1573934	MSPC_Peak_843	orf19.2210	orf19.2210	orf19.2209	1573174-1576304	Dist-0	0	-
Ca21chr2_C_albicans_SC5314	1574073	1574074	MSPC_Peak_843	orf19.2210	orf19.2210	orf19.2209	1573174-1576304	Dist-0	0	-
Ca21chr2_C_albicans_SC5314	1575751	1575752	MSPC_Peak_843	orf19.2210	orf19.2210	orf19.2209	1573174-1576304	Dist--1390	0	-
Ca21chr2_C_albicans_SC5314	1575781	1575783	MSPC_Peak_843	orf19.2210	orf19.2210	orf19.2209	1573174-1576304	Dist--1420	0	-
Ca21chr2_C_albicans_SC5314	1585328	1585329	MSPC_Peak_836	orf19.2204.2	orf19.2204.2		1585045-1585641	Dist--503	0	+
Ca21chr2_C_albicans_SC5314	1585352	1585354	MSPC_Peak_836	orf19.2204.2	orf19.2204.2		1585045-1585641	Dist--478	0	+
Ca21chr2_C_albicans_SC5314	1587202	1587207	MSPC_Peak_828	orf19.2204	orf19.2204		1586773-1587402	Dist--488	0	+
Ca21chr2_C_albicans_SC5314	1594977	1594980	MSPC_Peak_821	orf19.2199	orf19.2199	orf19.2198	1594438-1595410	Dist--620	0	-
Ca21chr2_C_albicans_SC5314	1600488	1600501	MSPC_Peak_812	tM(CAU)2	tM(CAU)2	#N/A	1600282-1600738	Dist-0	0	-
Ca21chr2_C_albicans_SC5314	1602459	1602467	MSPC_Peak_806	orf19.2194	orf19.2194	orf19.2195	1602205-1602662	Dist--195	0	+
Ca21chr2_C_albicans_SC5314	1607799	1607800	MSPC_Peak_795	orf19.2192	orf19.2192		1607321-1611669	Dist--636	0	+
Ca21chr2_C_albicans_SC5314	1608663	1608667	MSPC_Peak_795	orf19.2192	orf19.2192		1607321-1611669	Dist-0	0	+
Ca21chr2_C_albicans_SC5314	1613714	1613715	MSPC_Peak_780	orf19.2190	orf19.2190		1613571-1613939	Dist-0	142	-
Ca21chr2_C_albicans_SC5314	1614729	1614730	MSPC_Peak_770	orf19.2190	orf19.2190		1614348-1615326	Dist-0	105	-
Ca21chr2_C_albicans_SC5314	1620326	1620342	MSPC_Peak_759	tI(AAU)2	tI(AAU)2	#N/A	1619833-1620620	Dist-0	0	+
Ca21chr2_C_albicans_SC5314	1620366	1620367	MSPC_Peak_759	tI(AAU)2	tI(AAU)2	#N/A	1619833-1620620	Dist-0	0	+
Ca21chr2_C_albicans_SC5314	1621665	1621684	MSPC_Peak_752	tA(AGC)1	tA(AGC)1	#N/A	1621427-1621967	Dist-0	0	+
Ca21chr2_C_albicans_SC5314	1624012	1624013	MSPC_Peak_741	orf19.2183	orf19.2183	orf19.2182	1623845-1624180	Dist--281	0	-
Ca21chr2_C_albicans_SC5314	1625125	1625126	MSPC_Peak_731	orf19.2182	orf19.2182	orf19.2183	1624982-1625281	Dist-0	0	+
Ca21chr2_C_albicans_SC5314	1633496	1633506	MSPC_Peak_722	orf19.2179.2	orf19.2179.2		1633114-1635183	Dist-0	0	-
Ca21chr2_C_albicans_SC5314	1634305	1634306	MSPC_Peak_722	orf19.2179.2	orf19.2179.2		1633114-1635183	Dist--185	0	-
Ca21chr2_C_albicans_SC5314	1636040	1636041	MSPC_Peak_706	orf19.2179	orf19.2179	orf19.2178.1	1635947-1636438	Dist-0	221.287	-
Ca21chr2_C_albicans_SC5314	1636123	1636124	MSPC_Peak_706	orf19.2179	orf19.2179	orf19.2178.1	1635947-1636438	Dist-0	221.287	-
Ca21chr2_C_albicans_SC5314	1638014	1638015	MSPC_Peak_696	RPR1	RPR1	#N/A	1637025-1638448	Dist-0	0	+
Ca21chr2_C_albicans_SC5314	1638040	1638059	MSPC_Peak_696	RPR1	RPR1	#N/A	1637025-1638448	Dist-0	0	+
Ca21chr2_C_albicans_SC5314	1639567	1639568	MSPC_Peak_675	orf19.2178	orf19.2178		1639275-1639809	Dist-0	293.624	-
Ca21chr2_C_albicans_SC5314	1639615	1639616	MSPC_Peak_675	orf19.2178	orf19.2178		1639275-1639809	Dist-0	293.624	-
Ca21chr2_C_albicans_SC5314	1639648	1639649	MSPC_Peak_675	orf19.2178	orf19.2178		1639275-1639809	Dist-0	293.624	-
Ca21chr2_C_albicans_SC5314	1640584	1640585	MSPC_Peak_668	orf19.2178	orf19.2178		1640425-1640738	Dist--737	0	-
Ca21chr2_C_albicans_SC5314	1641748	1641749	MSPC_Peak_654	orf19.2177	orf19.2177	orf19.2176	1641587-1641889	Dist-0	290	+
Ca21chr2_C_albicans_SC5314	1645943	1645950	MSPC_Peak_645	orf19.2173	orf19.2173		1645655-1646186	Dist--257	0	+
Ca21chr2_C_albicans_SC5314	1653266	1653288	MSPC_Peak_637	orf19.2170	orf19.2170	orf19.2169	1652618-1653676	Dist--1012	0	-
Ca21chr2_C_albicans_SC5314	1676407	1676408	MSPC_Peak_629	orf19.1354	orf19.1354		1675472-1677721	Dist-0	0	-
Ca21chr2_C_albicans_SC5314	1676429	1676430	MSPC_Peak_629	orf19.1354	orf19.1354		1675472-1677721	Dist-0	0	-
Ca21chr2_C_albicans_SC5314	1676460	1676461	MSPC_Peak_629	orf19.1354	orf19.1354		1675472-1677721	Dist-0	0	-
Ca21chr2_C_albicans_SC5314	1678371	1678372	MSPC_Peak_615	orf19.1352	orf19.1352	orf19.1353	1678305-1678595	Dist--143	63	+
Ca21chr2_C_albicans_SC5314	1680558	1680563	MSPC_Peak_603	orf19.1351	orf19.1351	orf19.1350	1679955-1680803	Dist--619	0	-
Ca21chr2_C_albicans_SC5314	1680584	1680585	MSPC_Peak_603	orf19.1351	orf19.1351	orf19.1350	1679955-1680803	Dist--645	0	-
Ca21chr2_C_albicans_SC5314	1691069	1691072	MSPC_Peak_593	orf19.1435	orf19.1435		1690315-1692312	Dist-0	0	-
Ca21chr2_C_albicans_SC5314	1697726	1697727	MSPC_Peak_579	orf19.1433.1	orf19.1433.1	orf19.3639	1697541-1697863	Dist--876	261	-
Ca21chr2_C_albicans_SC5314	1742548	1742561	MSPC_Peak_567	orf19.3618	orf19.3618		1742330-1743061	Dist--4473	0	+
Ca21chr2_C_albicans_SC5314	1742588	1742589	MSPC_Peak_567	orf19.3618	orf19.3618		1742330-1743061	Dist--4445	0	+
Ca21chr2_C_albicans_SC5314	1744734	1744737	MSPC_Peak_561	orf19.3618	orf19.3618		1743966-1745121	Dist--2297	0	+
Ca21chr2_C_albicans_SC5314	1746077	1746081	MSPC_Peak_553	orf19.3618	orf19.3618		1745666-1746709	Dist--953	0	+
Ca21chr2_C_albicans_SC5314	1746500	1746501	MSPC_Peak_553	orf19.3618	orf19.3618		1745666-1746709	Dist--533	0	+
Ca21chr2_C_albicans_SC5314	1758290	1758291	MSPC_Peak_543	orf19.3612	orf19.3612	orf19.3611	1758127-1758457	Dist--201	0	-
Ca21chr2_C_albicans_SC5314	1792973	1792988	MSPC_Peak_533	orf19.3586	orf19.3586	orf19.3589	1792705-1793368	Dist--425	0	+
Ca21chr2_C_albicans_SC5314	1793054	1793055	MSPC_Peak_533	orf19.3586	orf19.3586	orf19.3589	1792705-1793368	Dist--358	0	+
Ca21chr2_C_albicans_SC5314	1796999	1797000	MSPC_Peak_523	orf19.225	orf19.225	orf19.223	1796784-1797322	Dist--550	0	-
Ca21chr2_C_albicans_SC5314	1802355	1802362	MSPC_Peak_506	orf19.220	orf19.220		1801998-1803440	Dist--613	0	-
Ca21chr2_C_albicans_SC5314	1804051	1804052	MSPC_Peak_496	orf19.220	orf19.220		1803894-1804280	Dist--2309	0	-
Ca21chr2_C_albicans_SC5314	1807519	1807529	MSPC_Peak_487	orf19.218	orf19.218		1806229-1808821	Dist-0	0	+
Ca21chr2_C_albicans_SC5314	1814838	1814839	MSPC_Peak_473	orf19.216	orf19.216	orf19.215	1814679-1814993	Dist--350	148	-
Ca21chr2_C_albicans_SC5314	1815659	1815678	MSPC_Peak_464	orf19.215	orf19.215	orf19.216	1815436-1815873	Dist--452	0	+
Ca21chr2_C_albicans_SC5314	1830063	1830093	MSPC_Peak_457	orf19.207	orf19.207		1829466-1830230	Dist--1903	0	-
Ca21chr2_C_albicans_SC5314	1838806	1838826	MSPC_Peak_450	orf19.203	orf19.203	orf19.204	1838151-1839481	Dist--4137	0	+
Ca21chr2_C_albicans_SC5314	1840734	1840743	MSPC_Peak_439	orf19.204	orf19.204	orf19.203	1840021-1841184	Dist--503	0	-
Ca21chr2_C_albicans_SC5314	1840791	1840792	MSPC_Peak_439	orf19.204	orf19.204	orf19.203	1840021-1841184	Dist--560	0	-
Ca21chr2_C_albicans_SC5314	1841839	1841840	MSPC_Peak_432	orf19.203	orf19.203	orf19.204	1841689-1842053	Dist--1123	0	+
Ca21chr2_C_albicans_SC5314	1848547	1848548	MSPC_Peak_422	orf19.200	orf19.200		1848367-1848689	Dist--137	0	+
Ca21chr2_C_albicans_SC5314	1854190	1854191	MSPC_Peak_414	orf19.198	orf19.198		1854000-1854323	Dist--633	0	-
Ca21chr2_C_albicans_SC5314	1878870	1878890	MSPC_Peak_404	orf19.4077	orf19.4077		1878699-1879979	Dist--1635	0	+
Ca21chr2_C_albicans_SC5314	1878953	1878954	MSPC_Peak_404	orf19.4077	orf19.4077		1878699-1879979	Dist--1571	0	+
Ca21chr2_C_albicans_SC5314	1888181	1888197	MSPC_Peak_393	tP(UGG)2	tP(UGG)2	#N/A	1887872-1891030	Dist-0	0	+
Ca21chr2_C_albicans_SC5314	1888585	1888586	MSPC_Peak_393	orf19.4081	orf19.4081		1887872-1891030	Dist--670	0	+
Ca21chr2_C_albicans_SC5314	1890335	1890336	MSPC_Peak_393	orf19.4082	orf19.4082		1887872-1891030	Dist-0	0	+
Ca21chr2_C_albicans_SC5314	1918101	1918107	MSPC_Peak_385	orf19.1599	orf19.1599	orf19.1598	1917921-1918301	Dist-0	0	+
Ca21chr2_C_albicans_SC5314	1922569	1922570	MSPC_Peak_374	orf19.1601	orf19.1601		1921951-1923482	Dist-0	0	+
Ca21chr2_C_albicans_SC5314	1922663	1922664	MSPC_Peak_374	orf19.1601	orf19.1601		1921951-1923482	Dist-0	0	+
Ca21chr2_C_albicans_SC5314	1923308	1923309	MSPC_Peak_374	orf19.1598	orf19.1598	orf19.1599	1921951-1923482	Dist--8617	0	-
Ca21chr2_C_albicans_SC5314	1933962	1933963	MSPC_Peak_363	orf19.1604	orf19.1604		1933851-1934144	Dist--449	0	-
Ca21chr2_C_albicans_SC5314	1936244	1936255	MSPC_Peak_353	orf19.1604	orf19.1604		1935046-1936591	Dist--2731	0	-
Ca21chr2_C_albicans_SC5314	1950134	1950153	MSPC_Peak_338	orf19.1401	orf19.1401	orf19.1402	1948376-1951259	Dist--1159	0	+
Ca21chr2_C_albicans_SC5314	1952770	1952773	MSPC_Peak_329	orf19.1401	orf19.1401	orf19.1402	1952338-1953116	Dist-0	0	+
Ca21chr2_C_albicans_SC5314	1963655	1963669	MSPC_Peak_318	orf19.1395	orf19.1395		1963372-1964600	Dist--479	0	-
Ca21chr2_C_albicans_SC5314	1963714	1963715	MSPC_Peak_318	orf19.1395	orf19.1395		1963372-1964600	Dist--538	0	-
Ca21chr2_C_albicans_SC5314	1979606	1979616	MSPC_Peak_310	orf19.1386	orf19.1386	orf19.1387	1979393-1979866	Dist--159	0	+
Ca21chr2_C_albicans_SC5314	1989415	1989428	MSPC_Peak_302	orf19.1377	orf19.1377	orf19.1376	1988781-1989833	Dist--409	0	-
Ca21chr2_C_albicans_SC5314	2004773	2004785	MSPC_Peak_294	orf19.1369	orf19.1369		2004579-2004997	Dist--299	0	-
Ca21chr2_C_albicans_SC5314	2008058	2008082	MSPC_Peak_282	orf19.1368	orf19.1368		2007563-2008319	Dist--1308	0	+
Ca21chr2_C_albicans_SC5314	2023149	2023175	MSPC_Peak_274	orf19.1362	orf19.1362	orf19.1363	2021758-2023586	Dist--1013	0	+
Ca21chr2_C_albicans_SC5314	2031767	2031768	MSPC_Peak_264	orf19.1358	orf19.1358		2030939-2032346	Dist-0	0	+
Ca21chr2_C_albicans_SC5314	2031799	2031800	MSPC_Peak_264	orf19.1358	orf19.1358		2030939-2032346	Dist-0	0	+
Ca21chr2_C_albicans_SC5314	2031822	2031823	MSPC_Peak_264	orf19.1358	orf19.1358		2030939-2032346	Dist-0	0	+
Ca21chr2_C_albicans_SC5314	2033227	2033228	MSPC_Peak_250	orf19.1357	orf19.1357		2032821-2033329	Dist--1615	132	+
Ca21chr2_C_albicans_SC5314	2040335	2040336	MSPC_Peak_238	orf19.1355	orf19.1355	orf19.1785	2040087-2040398	Dist--1032	56	-
Ca21chr2_C_albicans_SC5314	2056585	2056604	MSPC_Peak_230	orf19.1778	orf19.1778	orf19.1779	2053376-2056964	Dist-0	0	+
Ca21chr2_C_albicans_SC5314	2057566	2057574	MSPC_Peak_221	orf19.1777	orf19.1777		2057282-2057757	Dist--540	0	+
Ca21chr2_C_albicans_SC5314	2074031	2074047	MSPC_Peak_211	orf19.1770	orf19.1770		2073794-2074475	Dist--728	0	+
Ca21chr2_C_albicans_SC5314	2074079	2074080	MSPC_Peak_211	orf19.1770	orf19.1770		2073794-2074475	Dist--695	0	+
Ca21chr2_C_albicans_SC5314	2074962	2074983	MSPC_Peak_199	orf19.1770	orf19.1770		2074845-2075269	Dist-0	272.198	+
Ca21chr2_C_albicans_SC5314	2093063	2093064	MSPC_Peak_183	orf19.1763	orf19.1763	orf19.1764	2092897-2093189	Dist--285	260	+
Ca21chr2_C_albicans_SC5314	2097442	2097443	MSPC_Peak_168	orf19.1760	orf19.1760		2096278-2097779	Dist-0	0	-
Ca21chr2_C_albicans_SC5314	2097472	2097473	MSPC_Peak_168	orf19.1760	orf19.1760		2096278-2097779	Dist-0	0	-
Ca21chr2_C_albicans_SC5314	2097499	2097500	MSPC_Peak_168	orf19.1760	orf19.1760		2096278-2097779	Dist-0	0	-
Ca21chr2_C_albicans_SC5314	2098538	2098539	MSPC_Peak_162	orf19.1760	orf19.1760		2098136-2099873	Dist--946	0	-
Ca21chr2_C_albicans_SC5314	2098567	2098588	MSPC_Peak_162	orf19.1760	orf19.1760		2098136-2099873	Dist--975	0	-
Ca21chr2_C_albicans_SC5314	2106513	2106517	MSPC_Peak_152	orf19.1756	orf19.1756		2106248-2107101	Dist--1311	0	+
Ca21chr2_C_albicans_SC5314	2133262	2133263	MSPC_Peak_142	orf19.1743	orf19.1743		2133035-2134468	Dist-0	237.257	-
Ca21chr2_C_albicans_SC5314	2134345	2134346	MSPC_Peak_142	orf19.1743	orf19.1743		2133035-2134468	Dist--78	237.257	-
Ca21chr2_C_albicans_SC5314	2135229	2135233	MSPC_Peak_137	orf19.1743	orf19.1743		2134834-2135700	Dist--962	0	-
Ca21chr2_C_albicans_SC5314	2135263	2135264	MSPC_Peak_137	orf19.1743	orf19.1743		2134834-2135700	Dist--996	0	-
Ca21chr2_C_albicans_SC5314	2139799	2139800	MSPC_Peak_124	orf19.1742	orf19.1742		2139624-2139923	Dist--1346	241	-
Ca21chr2_C_albicans_SC5314	2148894	2148895	MSPC_Peak_115	orf19.3490	orf19.3490		2148482-2149290	Dist--2714	0	+
Ca21chr2_C_albicans_SC5314	2151511	2151530	MSPC_Peak_107	orf19.3490	orf19.3490		2151370-2151731	Dist--79	0	+
Ca21chr2_C_albicans_SC5314	2155490	2155491	MSPC_Peak_98	orf19.5320	orf19.5320	orf19.5318	2155372-2155672	Dist--7049	0	+
Ca21chr2_C_albicans_SC5314	2167811	2167831	MSPC_Peak_90	tV(UAC)1	tV(UAC)1	#N/A	2167553-2168759	Dist-0	0	-
Ca21chr2_C_albicans_SC5314	2180869	2180886	MSPC_Peak_85	orf19.5334	orf19.5334	orf19.5335	2179452-2181379	Dist--448	0	-
Ca21chr2_C_albicans_SC5314	2184961	2184962	MSPC_Peak_76	orf19.5337	orf19.5337		2184604-2187955	Dist--87	0	+
Ca21chr2_C_albicans_SC5314	2186795	2186796	MSPC_Peak_76	orf19.5338	orf19.5338		2184604-2187955	Dist-0	0	+
Ca21chr2_C_albicans_SC5314	2190312	2190313	MSPC_Peak_67	orf19.5341	orf19.5341		2189511-2191005	Dist-0	0	+
Ca21chr2_C_albicans_SC5314	2190379	2190380	MSPC_Peak_67	orf19.5341	orf19.5341		2189511-2191005	Dist-0	0	+
Ca21chr2_C_albicans_SC5314	2193779	2193780	MSPC_Peak_59	orf19.5342.1	orf19.5342.1		2193682-2194034	Dist--638	104	-
Ca21chr2_C_albicans_SC5314	2196898	2196912	MSPC_Peak_48	orf19.5345	orf19.5345		2195947-2197121	Dist-0	295.163	+
Ca21chr2_C_albicans_SC5314	2199560	2199561	MSPC_Peak_40	orf19.5348	orf19.5348		2199380-2199681	Dist-0	126	+
Ca21chr2_C_albicans_SC5314	2216538	2216554	MSPC_Peak_27	orf19.5364	orf19.5364	orf19.5363	2215722-2216825	Dist-0	0	+
Ca21chr2_C_albicans_SC5314	2223999	2224000	MSPC_Peak_12	orf19.5367	orf19.5367		2223891-2224408	Dist-0	156.435	+
Ca21chr2_C_albicans_SC5314	2224244	2224245	MSPC_Peak_12	orf19.5368	orf19.5368		2223891-2224408	Dist-0	156.435	-
Ca21chr3_C_albicans_SC5314	9848	9861	MSPC_Peak_1661	orf19.5469	orf19.5469	orf19.5472	9649-10428	Dist--1752	0	-
Ca21chr3_C_albicans_SC5314	13924	13938	MSPC_Peak_1658	orf19.5467	orf19.5467	orf19.5468	13579-14064	Dist-0	0	+
Ca21chr3_C_albicans_SC5314	15188	15189	MSPC_Peak_1654	orf19.5466	orf19.5466		14963-18285	Dist--713	0	+
Ca21chr3_C_albicans_SC5314	15828	15829	MSPC_Peak_1654	orf19.5466	orf19.5466		14963-18285	Dist--73	0	+
Ca21chr3_C_albicans_SC5314	16101	16102	MSPC_Peak_1654	orf19.5466	orf19.5466		14963-18285	Dist-0	0	+
Ca21chr3_C_albicans_SC5314	16162	16163	MSPC_Peak_1654	orf19.5466	orf19.5466		14963-18285	Dist-0	0	+
Ca21chr3_C_albicans_SC5314	19742	19748	MSPC_Peak_1651	orf19.5462	orf19.5462	orf19.5459	19208-20041	Dist-0	0	+
Ca21chr3_C_albicans_SC5314	19782	19783	MSPC_Peak_1651	orf19.5462	orf19.5462	orf19.5459	19208-20041	Dist-0	0	+
Ca21chr3_C_albicans_SC5314	24103	24104	MSPC_Peak_1647	orf19.5454	orf19.5454	orf19.5451	23940-24268	Dist-0	185	-
Ca21chr3_C_albicans_SC5314	28021	28022	MSPC_Peak_1644	orf19.5447	orf19.5447	orf19.5449	27617-28375	Dist--257	0	+
Ca21chr3_C_albicans_SC5314	28082	28083	MSPC_Peak_1644	orf19.5447	orf19.5447	orf19.5449	27617-28375	Dist--196	0	+
Ca21chr3_C_albicans_SC5314	28120	28121	MSPC_Peak_1644	orf19.5447	orf19.5447	orf19.5449	27617-28375	Dist--158	0	+
Ca21chr3_C_albicans_SC5314	30020	30021	MSPC_Peak_1640	orf19.5447	orf19.5447	orf19.5449	29895-30595	Dist-0	86	+
Ca21chr3_C_albicans_SC5314	30823	30824	MSPC_Peak_1636	orf19.5445	orf19.5445		30775-31447	Dist-0	109.587	-
Ca21chr3_C_albicans_SC5314	31165	31166	MSPC_Peak_1636	orf19.5445	orf19.5445		30775-31447	Dist-0	109.587	-
Ca21chr3_C_albicans_SC5314	33553	33554	MSPC_Peak_1632	orf19.5443	orf19.5443		33439-33814	Dist-0	66	-
Ca21chr3_C_albicans_SC5314	43075	43076	MSPC_Peak_1629	orf19.5438	orf19.5438	orf19.5437	42996-46185	Dist-0	0	-
Ca21chr3_C_albicans_SC5314	45357	45358	MSPC_Peak_1629	orf19.5437	orf19.5437	orf19.5438	42996-46185	Dist-0	0	+
Ca21chr3_C_albicans_SC5314	45431	45432	MSPC_Peak_1629	orf19.5437	orf19.5437	orf19.5438	42996-46185	Dist-0	0	+
Ca21chr3_C_albicans_SC5314	45554	45555	MSPC_Peak_1629	orf19.5437	orf19.5437	orf19.5438	42996-46185	Dist-0	0	+
Ca21chr3_C_albicans_SC5314	50740	50746	MSPC_Peak_1627	orf19.5431	orf19.5431		49227-52951	Dist--961	0	+
Ca21chr3_C_albicans_SC5314	69520	69536	MSPC_Peak_1624	orf19.5416	orf19.5416	orf19.5417	69326-69737	Dist--533	0	+
Ca21chr3_C_albicans_SC5314	87653	87655	MSPC_Peak_1622	orf19.5404.1	orf19.5404.1	orf19.5406	86931-87776	Dist--1258	0	+
Ca21chr3_C_albicans_SC5314	93551	93578	MSPC_Peak_1619	orf19.5399	orf19.5399		93207-93859	Dist--2074	0	+
Ca21chr3_C_albicans_SC5314	106408	106418	MSPC_Peak_1617	orf19.5392	orf19.5392		106204-106781	Dist--951	0	+
Ca21chr3_C_albicans_SC5314	116129	116130	MSPC_Peak_1615	orf19.5389	orf19.5389		115872-116289	Dist--831	0	-
Ca21chr3_C_albicans_SC5314	122684	122695	MSPC_Peak_1613	orf19.5384	orf19.5384		122473-122861	Dist--813	0	+
Ca21chr3_C_albicans_SC5314	128149	128159	MSPC_Peak_1610	orf19.5383	orf19.5383		127716-129056	Dist--4962	0	+
Ca21chr3_C_albicans_SC5314	130138	130139	MSPC_Peak_1608	orf19.5383	orf19.5383		129822-131171	Dist--2982	0	+
Ca21chr3_C_albicans_SC5314	130174	130188	MSPC_Peak_1608	orf19.5383	orf19.5383		129822-131171	Dist--2933	0	+
Ca21chr3_C_albicans_SC5314	132578	132579	MSPC_Peak_1605	orf19.5383	orf19.5383		131713-137240	Dist--542	0	+
Ca21chr3_C_albicans_SC5314	133471	133482	MSPC_Peak_1605	orf19.5383	orf19.5383		131713-137240	Dist-0	0	+
Ca21chr3_C_albicans_SC5314	136982	136983	MSPC_Peak_1605	orf19.5381	orf19.5381		131713-137240	Dist--650	0	+
Ca21chr3_C_albicans_SC5314	147802	147803	MSPC_Peak_1603	orf19.5376	orf19.5376		147582-148058	Dist--463	0	+
Ca21chr3_C_albicans_SC5314	147830	147832	MSPC_Peak_1603	orf19.5376	orf19.5376		147582-148058	Dist--434	0	+
Ca21chr3_C_albicans_SC5314	151323	151325	MSPC_Peak_1600	orf19.3071	orf19.3071		150211-151732	Dist--3732	0	+
Ca21chr3_C_albicans_SC5314	153296	153310	MSPC_Peak_1598	orf19.3071	orf19.3071		153020-153979	Dist--1747	0	+
Ca21chr3_C_albicans_SC5314	155199	155211	MSPC_Peak_1595	orf19.3071	orf19.3071		155004-155395	Dist-0	213.302	+
Ca21chr3_C_albicans_SC5314	171177	171178	MSPC_Peak_1592	orf19.6160	orf19.6160	orf19.6163	170964-171859	Dist-0	0	-
Ca21chr3_C_albicans_SC5314	171646	171647	MSPC_Peak_1592	orf19.6160	orf19.6160	orf19.6163	170964-171859	Dist--307	0	-
Ca21chr3_C_albicans_SC5314	171680	171681	MSPC_Peak_1592	orf19.6160	orf19.6160	orf19.6163	170964-171859	Dist--341	0	-
Ca21chr3_C_albicans_SC5314	172662	172663	MSPC_Peak_1589	orf19.6163	orf19.6163	orf19.6160	172256-172850	Dist--391	0	+
Ca21chr3_C_albicans_SC5314	172695	172696	MSPC_Peak_1589	orf19.6163	orf19.6163	orf19.6160	172256-172850	Dist--358	0	+
Ca21chr3_C_albicans_SC5314	174815	174830	MSPC_Peak_1587	orf19.6165	orf19.6165		174304-176600	Dist--497	0	+
Ca21chr3_C_albicans_SC5314	175556	175557	MSPC_Peak_1587	orf19.6165	orf19.6165		174304-176600	Dist-0	0	+
Ca21chr3_C_albicans_SC5314	177349	177350	MSPC_Peak_1583	orf19.6165	orf19.6165		177198-178275	Dist-0	186.36	+
Ca21chr3_C_albicans_SC5314	178143	178144	MSPC_Peak_1583	orf19.6165	orf19.6165		177198-178275	Dist-0	186.36	+
Ca21chr3_C_albicans_SC5314	186069	186083	MSPC_Peak_1580	orf19.6169	orf19.6169		185807-190141	Dist--1384	0	+
Ca21chr3_C_albicans_SC5314	188770	188771	MSPC_Peak_1580	orf19.2496	orf19.2496		185807-190141	Dist--596	0	+
Ca21chr3_C_albicans_SC5314	196093	196096	MSPC_Peak_1577	tG(UCC)1	tG(UCC)1	#N/A	195819-196379	Dist-0	0	+
Ca21chr3_C_albicans_SC5314	197237	197248	MSPC_Peak_1575	orf19.2501	orf19.2501		196966-198137	Dist--1464	0	+
Ca21chr3_C_albicans_SC5314	209097	209103	MSPC_Peak_1573	orf19.2506	orf19.2506		208578-209380	Dist--631	0	+
Ca21chr3_C_albicans_SC5314	220070	220071	MSPC_Peak_1570	orf19.2510	orf19.2510	orf19.2511.1	219878-220283	Dist--100	0	-
Ca21chr3_C_albicans_SC5314	222533	222541	MSPC_Peak_1568	orf19.2512	orf19.2512		222205-222768	Dist--369	0	+
Ca21chr3_C_albicans_SC5314	235343	235344	MSPC_Peak_1564	orf19.3153	orf19.3153	orf19.158	235199-235492	Dist--1233	186	+
Ca21chr3_C_albicans_SC5314	245824	245825	MSPC_Peak_1561	orf19.3156	orf19.3156		245506-248268	Dist--1580	0	-
Ca21chr3_C_albicans_SC5314	247096	247097	MSPC_Peak_1561	orf19.3156	orf19.3156		245506-248268	Dist--2852	0	-
Ca21chr3_C_albicans_SC5314	261953	261969	MSPC_Peak_1559	tR(CCU)1	tR(CCU)1	#N/A	261831-262181	Dist-0	0	-
Ca21chr3_C_albicans_SC5314	264081	264082	MSPC_Peak_1557	orf19.1727	orf19.1727	orf19.1728	263131-264427	Dist--894	0	+
Ca21chr3_C_albicans_SC5314	277262	277263	MSPC_Peak_1553	orf19.1720	orf19.1720	orf19.1721	277140-277448	Dist--284	238	+
Ca21chr3_C_albicans_SC5314	284332	284337	MSPC_Peak_1550	orf19.1718	orf19.1718	orf19.1719	283356-285005	Dist--1150	0	+
Ca21chr3_C_albicans_SC5314	314533	314541	MSPC_Peak_1547	orf19.1702	orf19.1702	orf19.1704	313996-314716	Dist--632	0	+
Ca21chr3_C_albicans_SC5314	314580	314581	MSPC_Peak_1547	orf19.1702	orf19.1702	orf19.1704	313996-314716	Dist--592	0	+
Ca21chr3_C_albicans_SC5314	317149	317150	MSPC_Peak_1544	orf19.1700	orf19.1700	orf19.1701	316830-318219	Dist--286	0	+
Ca21chr3_C_albicans_SC5314	317341	317342	MSPC_Peak_1544	orf19.1700	orf19.1700	orf19.1701	316830-318219	Dist--94	0	+
Ca21chr3_C_albicans_SC5314	317850	317851	MSPC_Peak_1544	orf19.1700	orf19.1700	orf19.1701	316830-318219	Dist-0	0	+
Ca21chr3_C_albicans_SC5314	318706	318707	MSPC_Peak_1540	orf19.1699	orf19.1699	orf19.1698	318526-318848	Dist-0	179	-
Ca21chr3_C_albicans_SC5314	320343	320344	MSPC_Peak_1537	orf19.1699	orf19.1699	orf19.1698	320204-320520	Dist--208	255	-
Ca21chr3_C_albicans_SC5314	338869	338871	MSPC_Peak_1532	orf19.1690	orf19.1690		337975-339285	Dist--546	0	-
Ca21chr3_C_albicans_SC5314	340047	340048	MSPC_Peak_1529	orf19.1690	orf19.1690		339792-341094	Dist--1724	0	-
Ca21chr3_C_albicans_SC5314	340108	340114	MSPC_Peak_1529	orf19.1690	orf19.1690		339792-341094	Dist--1785	0	-
Ca21chr3_C_albicans_SC5314	347578	347579	MSPC_Peak_1525	orf19.1685	orf19.1685		347363-347838	Dist--210	0	+
Ca21chr3_C_albicans_SC5314	347609	347610	MSPC_Peak_1525	orf19.1685	orf19.1685		347363-347838	Dist--179	0	+
Ca21chr3_C_albicans_SC5314	359839	359840	MSPC_Peak_1522	orf19.1678	orf19.1678	orf19.1679	359612-359983	Dist--380	0	+
Ca21chr3_C_albicans_SC5314	359870	359871	MSPC_Peak_1522	orf19.1678	orf19.1678	orf19.1679	359612-359983	Dist--349	0	+
Ca21chr3_C_albicans_SC5314	361792	361799	MSPC_Peak_1518	orf19.1679	orf19.1679	orf19.1678	361582-362447	Dist--2651	0	-
Ca21chr3_C_albicans_SC5314	401345	401367	MSPC_Peak_1514	orf19.1665	orf19.1665	orf19.1664	399084-401984	Dist--925	0	-
Ca21chr3_C_albicans_SC5314	408073	408084	MSPC_Peak_1505	tV(AAC)2	tV(AAC)2	#N/A	407369-408346	Dist-0	0	-
Ca21chr3_C_albicans_SC5314	412217	412221	MSPC_Peak_1500	tK(UUU)1	tK(UUU)1	#N/A	411968-412480	Dist-0	0	-
Ca21chr3_C_albicans_SC5314	415040	415041	MSPC_Peak_1496	orf19.1658	orf19.1658		414935-416632	Dist-0	0	-
Ca21chr3_C_albicans_SC5314	415076	415077	MSPC_Peak_1496	orf19.1658	orf19.1658		414935-416632	Dist-0	0	-
Ca21chr3_C_albicans_SC5314	415300	415301	MSPC_Peak_1496	orf19.1658	orf19.1658		414935-416632	Dist-0	0	-
Ca21chr3_C_albicans_SC5314	416362	416363	MSPC_Peak_1496	orf19.1658	orf19.1658		414935-416632	Dist-0	0	-
Ca21chr3_C_albicans_SC5314	416396	416397	MSPC_Peak_1496	orf19.1658	orf19.1658		414935-416632	Dist-0	0	-
Ca21chr3_C_albicans_SC5314	417971	417974	MSPC_Peak_1492	orf19.1658	orf19.1658		416924-418670	Dist--1332	0	-
Ca21chr3_C_albicans_SC5314	420556	420558	MSPC_Peak_1487	orf19.1656	orf19.1656		420273-422249	Dist--291	0	-
Ca21chr3_C_albicans_SC5314	420600	420601	MSPC_Peak_1487	orf19.1656	orf19.1656		420273-422249	Dist--335	0	-
Ca21chr3_C_albicans_SC5314	421651	421652	MSPC_Peak_1487	orf19.1656	orf19.1656		420273-422249	Dist--1386	0	-
Ca21chr3_C_albicans_SC5314	423808	423815	MSPC_Peak_1484	tY(GUA)2	tY(GUA)2	#N/A	423015-424170	Dist-0	0	-
Ca21chr3_C_albicans_SC5314	428609	428610	MSPC_Peak_1479	orf19.1653	orf19.1653		428422-429368	Dist-0	0	-
Ca21chr3_C_albicans_SC5314	428670	428683	MSPC_Peak_1479	orf19.1653	orf19.1653		428422-429368	Dist-0	0	-
Ca21chr3_C_albicans_SC5314	429810	429811	MSPC_Peak_1473	orf19.1652	orf19.1652		429640-429959	Dist-0	109	-
Ca21chr3_C_albicans_SC5314	447649	447665	MSPC_Peak_1468	tE(UUC)2	tE(UUC)2	#N/A	447325-447939	Dist-0	0	-
Ca21chr3_C_albicans_SC5314	457696	457697	MSPC_Peak_1465	orf19.1635	orf19.1635		457433-459245	Dist--180	0	+
Ca21chr3_C_albicans_SC5314	458972	458978	MSPC_Peak_1465	orf19.1634	orf19.1634		457433-459245	Dist--407	0	+
Ca21chr3_C_albicans_SC5314	490718	490719	MSPC_Peak_1460	orf19.1619	orf19.1619	orf19.1618.1	490557-490940	Dist-0	146	-
Ca21chr3_C_albicans_SC5314	494806	494807	MSPC_Peak_1454	orf19.1618	orf19.1618	orf19.1617	494617-495038	Dist-0	119	-
Ca21chr3_C_albicans_SC5314	496230	496233	MSPC_Peak_1449	orf19.1618	orf19.1618	orf19.1617	495940-496481	Dist--619	0	-
Ca21chr3_C_albicans_SC5314	496271	496272	MSPC_Peak_1449	orf19.1618	orf19.1618	orf19.1617	495940-496481	Dist--660	0	-
Ca21chr3_C_albicans_SC5314	503834	503835	MSPC_Peak_1444	orf19.1614	orf19.1614		503625-504029	Dist--957	0	+
Ca21chr3_C_albicans_SC5314	506735	506736	MSPC_Peak_1439	orf19.1613	orf19.1613		506583-506889	Dist--467	0	+
Ca21chr3_C_albicans_SC5314	538470	538497	MSPC_Peak_1434	orf19.234	orf19.234		538183-539587	Dist--243	0	-
Ca21chr3_C_albicans_SC5314	551098	551119	MSPC_Peak_1428	tM(CAU)1	tM(CAU)1	#N/A	550855-551495	Dist-0	0	+
Ca21chr3_C_albicans_SC5314	565193	565194	MSPC_Peak_1423	orf19.250	orf19.250		565019-565716	Dist--892	216.882	-
Ca21chr3_C_albicans_SC5314	565260	565261	MSPC_Peak_1423	orf19.251	orf19.251		565019-565716	Dist-0	216.882	-
Ca21chr3_C_albicans_SC5314	565646	565647	MSPC_Peak_1423	orf19.251	orf19.251		565019-565716	Dist-0	216.882	-
Ca21chr3_C_albicans_SC5314	566245	566262	MSPC_Peak_1417	orf19.251	orf19.251		565783-566522	Dist--298	0	-
Ca21chr3_C_albicans_SC5314	575932	575936	MSPC_Peak_1412	orf19.258	orf19.258		573684-576440	Dist--690	0	+
Ca21chr3_C_albicans_SC5314	588054	588055	MSPC_Peak_1409	orf19.263.1	orf19.263.1		587868-588234	Dist--418	0	+
Ca21chr3_C_albicans_SC5314	592110	592143	MSPC_Peak_1404	tR(UCU)1	tR(UCU)1	#N/A	591847-592427	Dist-0	0	-
Ca21chr3_C_albicans_SC5314	603891	603911	MSPC_Peak_1399	orf19.271	orf19.271		603658-604149	Dist--297	0	+
Ca21chr3_C_albicans_SC5314	617980	617981	MSPC_Peak_1397	orf19.277	orf19.277	orf19.276	617823-618190	Dist--221	0	+
Ca21chr3_C_albicans_SC5314	623988	624002	MSPC_Peak_1392	orf19.281	orf19.281	orf19.280	623616-624197	Dist-0	0	+
Ca21chr3_C_albicans_SC5314	630414	630415	MSPC_Peak_1388	orf19.288	orf19.288		630214-630609	Dist--388	0	-
Ca21chr3_C_albicans_SC5314	636657	636658	MSPC_Peak_1384	orf19.292	orf19.292		636482-637297	Dist-0	0	-
Ca21chr3_C_albicans_SC5314	636709	636710	MSPC_Peak_1384	orf19.292	orf19.292		636482-637297	Dist-0	0	-
Ca21chr3_C_albicans_SC5314	636767	636768	MSPC_Peak_1384	orf19.292	orf19.292		636482-637297	Dist-0	0	-
Ca21chr3_C_albicans_SC5314	639059	639066	MSPC_Peak_1381	orf19.297	orf19.297		638844-639325	Dist-0	0	-
Ca21chr3_C_albicans_SC5314	639093	639094	MSPC_Peak_1381	orf19.297	orf19.297		638844-639325	Dist-0	0	-
Ca21chr3_C_albicans_SC5314	646780	646781	MSPC_Peak_1376	orf19.301	orf19.301		646639-647061	Dist--388	0	-
Ca21chr3_C_albicans_SC5314	646809	646810	MSPC_Peak_1376	orf19.301	orf19.301		646639-647061	Dist--417	0	-
Ca21chr3_C_albicans_SC5314	648548	648556	MSPC_Peak_1372	orf19.301	orf19.301		647560-649219	Dist--2156	0	-
Ca21chr3_C_albicans_SC5314	649852	649862	MSPC_Peak_1367	orf19.302	orf19.302		649594-650097	Dist--1812	0	+
Ca21chr3_C_albicans_SC5314	652541	652545	MSPC_Peak_1363	orf19.304	orf19.304		652341-652735	Dist--329	0	+
Ca21chr3_C_albicans_SC5314	665335	665336	MSPC_Peak_1358	orf19.309	orf19.309		665149-665506	Dist--458	0	-
Ca21chr3_C_albicans_SC5314	667395	667398	MSPC_Peak_1350	orf19.310	orf19.310		667186-667573	Dist--123	0	-
Ca21chr3_C_albicans_SC5314	669997	670003	MSPC_Peak_1347	orf19.313	orf19.313	orf19.314	669749-670425	Dist--683	0	-
Ca21chr3_C_albicans_SC5314	674531	674532	MSPC_Peak_1342	orf19.315	orf19.315	orf19.316	674367-674713	Dist--121	0	-
Ca21chr3_C_albicans_SC5314	679364	679365	MSPC_Peak_1337	orf19.319	orf19.319	orf19.320	679049-679573	Dist--285	0	-
Ca21chr3_C_albicans_SC5314	681274	681275	MSPC_Peak_1333	tK(CUU)1	tK(CUU)1	#N/A	680873-681606	Dist-0	0	-
Ca21chr3_C_albicans_SC5314	681296	681308	MSPC_Peak_1333	tK(CUU)1	tK(CUU)1	#N/A	680873-681606	Dist-0	0	-
Ca21chr3_C_albicans_SC5314	684061	684062	MSPC_Peak_1329	orf19.321	orf19.321		683885-684216	Dist--914	0	-
Ca21chr3_C_albicans_SC5314	694268	694269	MSPC_Peak_1322	orf19.327	orf19.327		694143-694469	Dist-0	198	-
Ca21chr3_C_albicans_SC5314	703229	703252	MSPC_Peak_1317	tE(UUC)1	tE(UUC)1	#N/A	702586-703908	Dist-0	0	+
Ca21chr3_C_albicans_SC5314	708070	708077	MSPC_Peak_1313	orf19.332.1	orf19.332.1	orf19.333	707379-711009	Dist--5494	0	-
Ca21chr3_C_albicans_SC5314	722394	722395	MSPC_Peak_1309	orf19.338	orf19.338		722202-724614	Dist--377	0	-
Ca21chr3_C_albicans_SC5314	723360	723361	MSPC_Peak_1309	orf19.339	orf19.339		722202-724614	Dist-0	0	-
Ca21chr3_C_albicans_SC5314	724093	724094	MSPC_Peak_1309	orf19.339	orf19.339		722202-724614	Dist-0	0	-
Ca21chr3_C_albicans_SC5314	725447	725454	MSPC_Peak_1304	orf19.339	orf19.339		724932-725749	Dist--772	0	-
Ca21chr3_C_albicans_SC5314	725520	725521	MSPC_Peak_1304	orf19.339	orf19.339		724932-725749	Dist--845	0	-
Ca21chr3_C_albicans_SC5314	731272	731273	MSPC_Peak_1298	orf19.342	orf19.342		731146-731465	Dist--326	259	-
Ca21chr3_C_albicans_SC5314	742721	742728	MSPC_Peak_1293	orf19.347	orf19.347	orf19.346	742430-742978	Dist--622	0	+
Ca21chr3_C_albicans_SC5314	761466	761467	MSPC_Peak_1288	orf19.357	orf19.357	orf19.356	761405-761705	Dist--122	118	+
Ca21chr3_C_albicans_SC5314	767829	767835	MSPC_Peak_1285	orf19.6956	orf19.6956		767628-768060	Dist--622	0	+
Ca21chr3_C_albicans_SC5314	774259	774260	MSPC_Peak_1275	orf19.6952	orf19.6952		774084-774433	Dist--358	0	+
Ca21chr3_C_albicans_SC5314	781564	781565	MSPC_Peak_1272	orf19.6948	orf19.6948	orf19.6949	781065-782073	Dist--1174	0	+
Ca21chr3_C_albicans_SC5314	781594	781605	MSPC_Peak_1272	orf19.6948	orf19.6948	orf19.6949	781065-782073	Dist--1134	0	+
Ca21chr3_C_albicans_SC5314	789725	789726	MSPC_Peak_1269	orf19.6942	orf19.6942	orf19.6941	789525-789952	Dist--69	0	-
Ca21chr3_C_albicans_SC5314	791891	791892	MSPC_Peak_1267	orf19.6941	orf19.6941	orf19.6942	791713-792039	Dist-0	0	+
Ca21chr3_C_albicans_SC5314	794827	794831	MSPC_Peak_1263	orf19.6938	orf19.6938		794547-795138	Dist--43	0	+
Ca21chr3_C_albicans_SC5314	797340	797348	MSPC_Peak_1260	orf19.6937	orf19.6937		796470-797691	Dist--481	0	+
Ca21chr3_C_albicans_SC5314	799699	799700	MSPC_Peak_1254	orf19.6936	orf19.6936		799584-799922	Dist--358	142	+
Ca21chr3_C_albicans_SC5314	807746	807767	MSPC_Peak_1248	orf19.6929	orf19.6929	orf19.6930	807571-807963	Dist--125	0	+
Ca21chr3_C_albicans_SC5314	810760	810761	MSPC_Peak_1244	orf19.6928	orf19.6928		810578-810963	Dist--384	0	-
Ca21chr3_C_albicans_SC5314	831605	831606	MSPC_Peak_1239	orf19.2810	orf19.2810		831485-831793	Dist--1020	114	-
Ca21chr3_C_albicans_SC5314	835819	835847	MSPC_Peak_1233	tE(UUC)6	tE(UUC)6	#N/A	835570-836069	Dist-0	0	-
Ca21chr3_C_albicans_SC5314	845772	845795	MSPC_Peak_1230	tA(AGC)2	tA(AGC)2	#N/A	845591-846028	Dist-0	0	+
Ca21chr3_C_albicans_SC5314	853947	853968	MSPC_Peak_1226	orf19.918	orf19.918	orf19.913.2	853629-854372	Dist--635	0	-
Ca21chr3_C_albicans_SC5314	856052	856053	MSPC_Peak_1221	orf19.5854	orf19.5854		855917-856453	Dist--897	0	+
Ca21chr3_C_albicans_SC5314	856306	856307	MSPC_Peak_1221	orf19.5854	orf19.5854		855917-856453	Dist--643	0	+
Ca21chr3_C_albicans_SC5314	857357	857358	MSPC_Peak_1216	orf19.5854	orf19.5854		857220-857515	Dist-0	66	+
Ca21chr3_C_albicans_SC5314	862818	862819	MSPC_Peak_1212	orf19.5856	orf19.5856	orf19.5857	862636-863046	Dist-0	0	-
Ca21chr3_C_albicans_SC5314	862861	862862	MSPC_Peak_1212	orf19.5856	orf19.5856	orf19.5857	862636-863046	Dist-0	0	-
Ca21chr3_C_albicans_SC5314	863749	863751	MSPC_Peak_1205	orf19.5856	orf19.5856	orf19.5857	863543-863971	Dist--237	0	-
Ca21chr3_C_albicans_SC5314	866273	866288	MSPC_Peak_1201	snR17A	snR17A	#N/A	864990-866832	Dist-0	0	+
Ca21chr3_C_albicans_SC5314	872602	872603	MSPC_Peak_1197	orf19.5862	orf19.5862		872454-872763	Dist--156	0	+
Ca21chr3_C_albicans_SC5314	880533	880542	MSPC_Peak_1194	orf19.5867	orf19.5867	orf19.5866	880149-880970	Dist--2590	0	+
Ca21chr3_C_albicans_SC5314	881995	882001	MSPC_Peak_1191	orf19.5866	orf19.5866	orf19.5867	881747-882358	Dist--244	0	-
Ca21chr3_C_albicans_SC5314	882026	882027	MSPC_Peak_1191	orf19.5866	orf19.5866	orf19.5867	881747-882358	Dist--275	0	-
Ca21chr3_C_albicans_SC5314	919327	919332	MSPC_Peak_1186	orf19.5890	orf19.5890	orf19.5892	919012-919479	Dist--294	0	-
Ca21chr3_C_albicans_SC5314	927328	927329	MSPC_Peak_1176	orf19.5897	orf19.5897	orf19.5896	927049-927379	Dist--124	55	+
Ca21chr3_C_albicans_SC5314	935950	935954	MSPC_Peak_1172	orf19.5902	orf19.5902	orf19.5903	935767-937074	Dist--442	0	-
Ca21chr3_C_albicans_SC5314	935977	935978	MSPC_Peak_1172	orf19.5902	orf19.5902	orf19.5903	935767-937074	Dist--469	0	-
Ca21chr3_C_albicans_SC5314	937699	937710	MSPC_Peak_1163	orf19.5903	orf19.5903	orf19.5902	937431-937955	Dist--1547	0	+
Ca21chr3_C_albicans_SC5314	937735	937736	MSPC_Peak_1163	orf19.5903	orf19.5903	orf19.5902	937431-937955	Dist--1521	0	+
Ca21chr3_C_albicans_SC5314	938720	938726	MSPC_Peak_1156	orf19.5903	orf19.5903	orf19.5902	938394-938953	Dist--531	0	+
Ca21chr3_C_albicans_SC5314	941505	941527	MSPC_Peak_1150	orf19.5904	orf19.5904		941086-942896	Dist-0	0	-
Ca21chr3_C_albicans_SC5314	942738	942739	MSPC_Peak_1150	orf19.5905	orf19.5905	orf19.5904	941086-942896	Dist--221	0	+
Ca21chr3_C_albicans_SC5314	946427	946430	MSPC_Peak_1141	orf19.5906	orf19.5906		945928-949340	Dist--1198	0	-
Ca21chr3_C_albicans_SC5314	950210	950211	MSPC_Peak_1129	orf19.5908	orf19.5908		950022-950300	Dist-0	128	-
Ca21chr3_C_albicans_SC5314	953702	953721	MSPC_Peak_1122	orf19.5908	orf19.5908		952334-957447	Dist--1602	0	-
Ca21chr3_C_albicans_SC5314	960685	960686	MSPC_Peak_1118	orf19.5911	orf19.5911	orf19.5912	960446-962493	Dist-0	0	-
Ca21chr3_C_albicans_SC5314	960741	960742	MSPC_Peak_1118	orf19.5911	orf19.5911	orf19.5912	960446-962493	Dist-0	0	-
Ca21chr3_C_albicans_SC5314	962266	962267	MSPC_Peak_1118	orf19.5912	orf19.5912	orf19.5911	960446-962493	Dist--306	0	+
Ca21chr3_C_albicans_SC5314	962297	962298	MSPC_Peak_1118	orf19.5912	orf19.5912	orf19.5911	960446-962493	Dist--275	0	+
Ca21chr3_C_albicans_SC5314	971204	971205	MSPC_Peak_1110	orf19.5917	orf19.5917	orf19.5917.3	970827-972118	Dist--841	0	-
Ca21chr3_C_albicans_SC5314	971870	971876	MSPC_Peak_1110	orf19.5917	orf19.5917	orf19.5917.3	970827-972118	Dist--1507	0	-
Ca21chr3_C_albicans_SC5314	973663	973664	MSPC_Peak_1103	orf19.5917.3	orf19.5917.3	orf19.5917	973471-975678	Dist--219	0	+
Ca21chr3_C_albicans_SC5314	975286	975289	MSPC_Peak_1103	orf19.5917.3	orf19.5917.3	orf19.5917	973471-975678	Dist-0	0	+
Ca21chr3_C_albicans_SC5314	975330	975331	MSPC_Peak_1103	orf19.5917.3	orf19.5917.3	orf19.5917	973471-975678	Dist-0	0	+
Ca21chr3_C_albicans_SC5314	976274	976292	MSPC_Peak_1086	orf19.5919	orf19.5919	orf19.5918	976105-976470	Dist--280	0	+
Ca21chr3_C_albicans_SC5314	979831	979832	MSPC_Peak_1079	orf19.5921	orf19.5921	orf19.5920	979621-980056	Dist--767	0	+
Ca21chr3_C_albicans_SC5314	981921	981924	MSPC_Peak_1072	orf19.5920	orf19.5920	orf19.5921	981701-982123	Dist--2875	0	-
Ca21chr3_C_albicans_SC5314	983979	983993	MSPC_Peak_1062	orf19.5924	orf19.5924		982837-984662	Dist--1132	0	+
Ca21chr3_C_albicans_SC5314	992864	992865	MSPC_Peak_1055	orf19.5927	orf19.5927		991525-993759	Dist--203	0	-
Ca21chr3_C_albicans_SC5314	993313	993314	MSPC_Peak_1055	orf19.5928	orf19.5928	orf19.5927	991525-993759	Dist-0	0	+
Ca21chr3_C_albicans_SC5314	993356	993357	MSPC_Peak_1055	orf19.5928	orf19.5928	orf19.5927	991525-993759	Dist-0	0	+
Ca21chr3_C_albicans_SC5314	1002966	1002967	MSPC_Peak_1046	orf19.5933	orf19.5933		1001786-1004404	Dist--1342	0	-
Ca21chr3_C_albicans_SC5314	1003993	1004017	MSPC_Peak_1046	orf19.5933	orf19.5933		1001786-1004404	Dist--2369	0	-
Ca21chr3_C_albicans_SC5314	1004951	1004952	MSPC_Peak_1039	orf19.5934	orf19.5934	orf19.5935	1004814-1005164	Dist-0	0	-
Ca21chr3_C_albicans_SC5314	1006429	1006432	MSPC_Peak_1033	orf19.5934	orf19.5934	orf19.5935	1006265-1006627	Dist--149	0	-
Ca21chr3_C_albicans_SC5314	1023092	1023098	MSPC_Peak_1020	orf19.5943	orf19.5943		1023008-1023469	Dist--323	156.435	-
Ca21chr3_C_albicans_SC5314	1031641	1031662	MSPC_Peak_1011	orf19.5949	orf19.5949		1031434-1032017	Dist-0	234.262	-
Ca21chr3_C_albicans_SC5314	1035998	1035999	MSPC_Peak_1001	orf19.5949	orf19.5949		1035431-1036189	Dist-0	145	-
Ca21chr3_C_albicans_SC5314	1036854	1036855	MSPC_Peak_991	orf19.5949	orf19.5949		1036746-1037682	Dist--467	0	-
Ca21chr3_C_albicans_SC5314	1037408	1037409	MSPC_Peak_991	orf19.5952	orf19.5952	orf19.5953	1036746-1037682	Dist-0	0	-
Ca21chr3_C_albicans_SC5314	1037474	1037475	MSPC_Peak_991	orf19.5952	orf19.5952	orf19.5953	1036746-1037682	Dist-0	0	-
Ca21chr3_C_albicans_SC5314	1039072	1039089	MSPC_Peak_984	tK(CUU)2	tK(CUU)2	#N/A	1038569-1039440	Dist-0	0	-
Ca21chr3_C_albicans_SC5314	1039110	1039111	MSPC_Peak_984	tK(CUU)2	tK(CUU)2	#N/A	1038569-1039440	Dist-0	0	-
Ca21chr3_C_albicans_SC5314	1040247	1040272	MSPC_Peak_977	tK(CUU)2	tK(CUU)2	#N/A	1039942-1040939	Dist--1096	0	-
Ca21chr3_C_albicans_SC5314	1045327	1045328	MSPC_Peak_965	orf19.5956	orf19.5956		1045094-1045475	Dist--345	278	+
Ca21chr3_C_albicans_SC5314	1045897	1045898	MSPC_Peak_948	orf19.5956	orf19.5956		1045771-1046461	Dist-0	262.719	+
Ca21chr3_C_albicans_SC5314	1045954	1045955	MSPC_Peak_948	orf19.5956	orf19.5956		1045771-1046461	Dist-0	262.719	+
Ca21chr3_C_albicans_SC5314	1046202	1046203	MSPC_Peak_948	orf19.5956	orf19.5956		1045771-1046461	Dist-0	262.719	+
Ca21chr3_C_albicans_SC5314	1056902	1056903	MSPC_Peak_939	orf19.5960	orf19.5960		1055888-1057330	Dist-0	0	-
Ca21chr3_C_albicans_SC5314	1056984	1056985	MSPC_Peak_939	orf19.5960	orf19.5960		1055888-1057330	Dist-0	0	-
Ca21chr3_C_albicans_SC5314	1057068	1057069	MSPC_Peak_939	orf19.5960	orf19.5960		1055888-1057330	Dist-0	0	-
Ca21chr3_C_albicans_SC5314	1058140	1058141	MSPC_Peak_929	orf19.5960	orf19.5960		1057993-1058294	Dist--869	166	-
Ca21chr3_C_albicans_SC5314	1058944	1058945	MSPC_Peak_919	orf19.5960	orf19.5960		1058729-1059195	Dist--1673	0	-
Ca21chr3_C_albicans_SC5314	1058971	1058972	MSPC_Peak_919	orf19.5960	orf19.5960		1058729-1059195	Dist--1700	0	-
Ca21chr3_C_albicans_SC5314	1065614	1065615	MSPC_Peak_911	orf19.5964	orf19.5964		1065459-1065797	Dist--621	0	+
Ca21chr3_C_albicans_SC5314	1066585	1066586	MSPC_Peak_904	orf19.5964	orf19.5964		1066386-1067678	Dist-0	0	+
Ca21chr3_C_albicans_SC5314	1067458	1067470	MSPC_Peak_904	orf19.5964.2	orf19.5964.2		1066386-1067678	Dist--477	0	+
Ca21chr3_C_albicans_SC5314	1068398	1068399	MSPC_Peak_896	orf19.5964.2	orf19.5964.2		1067954-1068857	Dist-0	0	+
Ca21chr3_C_albicans_SC5314	1068669	1068670	MSPC_Peak_896	orf19.5964.2	orf19.5964.2		1067954-1068857	Dist-0	0	+
Ca21chr3_C_albicans_SC5314	1072476	1072477	MSPC_Peak_885	orf19.5966	orf19.5966	orf19.5965	1072166-1072581	Dist-0	134	+
Ca21chr3_C_albicans_SC5314	1096878	1096879	MSPC_Peak_876	orf19.5982	orf19.5982		1096464-1098034	Dist-0	0	-
Ca21chr3_C_albicans_SC5314	1097347	1097348	MSPC_Peak_876	orf19.5982	orf19.5982		1096464-1098034	Dist-0	0	-
Ca21chr3_C_albicans_SC5314	1097774	1097775	MSPC_Peak_876	orf19.5982	orf19.5982		1096464-1098034	Dist--93	0	-
Ca21chr3_C_albicans_SC5314	1103225	1103226	MSPC_Peak_867	orf19.5989	orf19.5989	orf19.5987	1103165-1103773	Dist--318	114	+
Ca21chr3_C_albicans_SC5314	1108995	1108998	MSPC_Peak_859	orf19.5991	orf19.5991		1107871-1110989	Dist--1205	0	-
Ca21chr3_C_albicans_SC5314	1109711	1109712	MSPC_Peak_859	orf19.5991	orf19.5991		1107871-1110989	Dist--1921	0	-
Ca21chr3_C_albicans_SC5314	1113078	1113079	MSPC_Peak_853	orf19.5991	orf19.5991		1111600-1118944	Dist--5288	0	-
Ca21chr3_C_albicans_SC5314	1124730	1124731	MSPC_Peak_844	orf19.5994	orf19.5994		1120622-1126436	Dist--1846	0	+
Ca21chr3_C_albicans_SC5314	1125366	1125368	MSPC_Peak_844	orf19.5994	orf19.5994		1120622-1126436	Dist--1209	0	+
Ca21chr3_C_albicans_SC5314	1130759	1130791	MSPC_Peak_839	orf19.5996.1	orf19.5996.1	orf19.5995	1129813-1131563	Dist-0	0	+
Ca21chr3_C_albicans_SC5314	1145068	1145070	MSPC_Peak_831	orf19.6000	orf19.6000	orf19.5999	1144591-1145847	Dist--1084	0	+
Ca21chr3_C_albicans_SC5314	1145099	1145100	MSPC_Peak_831	orf19.6000	orf19.6000	orf19.5999	1144591-1145847	Dist--1054	0	+
Ca21chr3_C_albicans_SC5314	1146980	1146987	MSPC_Peak_818	orf19.6000	orf19.6000	orf19.5999	1146245-1148867	Dist-0	225.279	+
Ca21chr3_C_albicans_SC5314	1149356	1149357	MSPC_Peak_802	orf19.6000	orf19.6000	orf19.5999	1149286-1150509	Dist-0	0	+
Ca21chr3_C_albicans_SC5314	1149391	1149392	MSPC_Peak_802	orf19.6000	orf19.6000	orf19.5999	1149286-1150509	Dist-0	0	+
Ca21chr3_C_albicans_SC5314	1153630	1153631	MSPC_Peak_793	orf19.6002	orf19.6002		1153112-1154598	Dist-0	0	-
Ca21chr3_C_albicans_SC5314	1153699	1153700	MSPC_Peak_793	orf19.6002	orf19.6002		1153112-1154598	Dist-0	0	-
Ca21chr3_C_albicans_SC5314	1156861	1156862	MSPC_Peak_784	orf19.6003	orf19.6003		1156756-1157194	Dist--546	0	-
Ca21chr3_C_albicans_SC5314	1157010	1157011	MSPC_Peak_784	orf19.6003	orf19.6003		1156756-1157194	Dist--695	0	-
Ca21chr3_C_albicans_SC5314	1158132	1158146	MSPC_Peak_777	orf19.6003	orf19.6003		1157458-1158864	Dist--1817	0	-
Ca21chr3_C_albicans_SC5314	1161091	1161092	MSPC_Peak_767	orf19.6005	orf19.6005		1160967-1161299	Dist--274	0	-
Ca21chr3_C_albicans_SC5314	1167375	1167413	MSPC_Peak_756	orf19.6008	orf19.6008		1167079-1167682	Dist--626	0	-
Ca21chr3_C_albicans_SC5314	1175806	1175811	MSPC_Peak_746	orf19.6968	orf19.6968		1175508-1176841	Dist--2536	0	+
Ca21chr3_C_albicans_SC5314	1178724	1178725	MSPC_Peak_733	orf19.6968	orf19.6968		1178429-1178959	Dist-0	264.211	+
Ca21chr3_C_albicans_SC5314	1178750	1178751	MSPC_Peak_733	orf19.6968	orf19.6968		1178429-1178959	Dist-0	264.211	+
Ca21chr3_C_albicans_SC5314	1179639	1179640	MSPC_Peak_718	orf19.6968	orf19.6968		1179434-1180043	Dist-0	189.354	+
Ca21chr3_C_albicans_SC5314	1179739	1179740	MSPC_Peak_718	orf19.6968	orf19.6968		1179434-1180043	Dist-0	189.354	+
Ca21chr3_C_albicans_SC5314	1180530	1180531	MSPC_Peak_704	orf19.6968	orf19.6968		1180243-1180791	Dist-0	180.374	+
Ca21chr3_C_albicans_SC5314	1180640	1180641	MSPC_Peak_704	orf19.6968	orf19.6968		1180243-1180791	Dist-0	180.374	+
Ca21chr3_C_albicans_SC5314	1191407	1191408	MSPC_Peak_689	orf19.6973	orf19.6973		1191055-1191548	Dist--662	118	-
Ca21chr3_C_albicans_SC5314	1191931	1191932	MSPC_Peak_682	orf19.6973	orf19.6973		1191647-1192211	Dist--1186	0	-
Ca21chr3_C_albicans_SC5314	1191954	1191955	MSPC_Peak_682	orf19.6973	orf19.6973		1191647-1192211	Dist--1209	0	-
Ca21chr3_C_albicans_SC5314	1193266	1193267	MSPC_Peak_674	orf19.6975	orf19.6975		1192976-1194804	Dist-0	0	-
Ca21chr3_C_albicans_SC5314	1193326	1193327	MSPC_Peak_674	orf19.6975	orf19.6975		1192976-1194804	Dist-0	0	-
Ca21chr3_C_albicans_SC5314	1194593	1194594	MSPC_Peak_674	orf19.6975	orf19.6975		1192976-1194804	Dist--283	0	-
Ca21chr3_C_albicans_SC5314	1214425	1214426	MSPC_Peak_667	orf19.6982	orf19.6982		1214206-1214782	Dist--3323	0	-
Ca21chr3_C_albicans_SC5314	1214501	1214502	MSPC_Peak_667	orf19.6982	orf19.6982		1214206-1214782	Dist--3399	0	-
Ca21chr3_C_albicans_SC5314	1214529	1214530	MSPC_Peak_667	orf19.6982	orf19.6982		1214206-1214782	Dist--3427	0	-
Ca21chr3_C_albicans_SC5314	1220430	1220438	MSPC_Peak_661	orf19.6983	orf19.6983		1217654-1221022	Dist--3071	0	-
Ca21chr3_C_albicans_SC5314	1222868	1222891	MSPC_Peak_649	orf19.6984	orf19.6984		1222122-1224050	Dist--3878	0	+
Ca21chr3_C_albicans_SC5314	1225382	1225383	MSPC_Peak_630	orf19.6984	orf19.6984		1224939-1225588	Dist--1386	0	+
Ca21chr3_C_albicans_SC5314	1225407	1225408	MSPC_Peak_630	orf19.6984	orf19.6984		1224939-1225588	Dist--1361	0	+
Ca21chr3_C_albicans_SC5314	1225440	1225441	MSPC_Peak_630	orf19.6984	orf19.6984		1224939-1225588	Dist--1328	0	+
Ca21chr3_C_albicans_SC5314	1232633	1232650	MSPC_Peak_620	tV(AAC)5	tV(AAC)5	#N/A	1232355-1232999	Dist-0	0	-
Ca21chr3_C_albicans_SC5314	1233621	1233628	MSPC_Peak_609	SNRNAU6	SNRNAU6	#N/A	1233319-1233957	Dist--3	0	+
Ca21chr3_C_albicans_SC5314	1233650	1233651	MSPC_Peak_609	SNRNAU6	SNRNAU6	#N/A	1233319-1233957	Dist-0	0	+
Ca21chr3_C_albicans_SC5314	1239931	1239933	MSPC_Peak_600	orf19.6988	orf19.6988	orf19.6987	1239727-1240147	Dist--217	0	+
Ca21chr3_C_albicans_SC5314	1250259	1250284	MSPC_Peak_589	orf19.6993	orf19.6993		1249995-1250550	Dist--1606	0	-
Ca21chr3_C_albicans_SC5314	1252194	1252195	MSPC_Peak_581	orf19.6994	orf19.6994	orf19.6995	1252037-1252359	Dist--399	0	-
Ca21chr3_C_albicans_SC5314	1254006	1254023	MSPC_Peak_571	orf19.6996	orf19.6996		1253533-1254392	Dist--627	0	+
Ca21chr3_C_albicans_SC5314	1264575	1264576	MSPC_Peak_559	orf19.7001	orf19.7001		1263921-1265120	Dist-0	219.291	+
Ca21chr3_C_albicans_SC5314	1264974	1264975	MSPC_Peak_559	orf19.7001	orf19.7001		1263921-1265120	Dist-0	219.291	+
Ca21chr3_C_albicans_SC5314	1277814	1277836	MSPC_Peak_551	orf19.7350	orf19.7350		1277585-1278890	Dist--1354	0	+
Ca21chr3_C_albicans_SC5314	1279428	1279429	MSPC_Peak_541	orf19.7350	orf19.7350		1279141-1279853	Dist-0	0	+
Ca21chr3_C_albicans_SC5314	1279659	1279660	MSPC_Peak_541	orf19.7350	orf19.7350		1279141-1279853	Dist-0	0	+
Ca21chr3_C_albicans_SC5314	1279681	1279682	MSPC_Peak_541	orf19.7350	orf19.7350		1279141-1279853	Dist-0	0	+
Ca21chr3_C_albicans_SC5314	1296721	1296722	MSPC_Peak_532	orf19.7359	orf19.7359		1296506-1296916	Dist--1709	0	-
Ca21chr3_C_albicans_SC5314	1301352	1301353	MSPC_Peak_522	orf19.7362	orf19.7362	orf19.7363	1300590-1302503	Dist-0	0	-
Ca21chr3_C_albicans_SC5314	1301428	1301429	MSPC_Peak_522	orf19.7362	orf19.7362	orf19.7363	1300590-1302503	Dist-0	0	-
Ca21chr3_C_albicans_SC5314	1303324	1303336	MSPC_Peak_514	orf19.7362	orf19.7362	orf19.7363	1303071-1304054	Dist--739	0	-
Ca21chr3_C_albicans_SC5314	1304996	1305006	MSPC_Peak_507	snR44d	snR44d	#N/A	1304586-1305536	Dist--822	0	+
Ca21chr3_C_albicans_SC5314	1306991	1306992	MSPC_Peak_497	orf19.7363	orf19.7363	orf19.7362	1306846-1307135	Dist-0	0	+
Ca21chr3_C_albicans_SC5314	1329007	1329014	MSPC_Peak_488	orf19.7372	orf19.7372		1328789-1329186	Dist--358	0	+
Ca21chr3_C_albicans_SC5314	1333163	1333182	MSPC_Peak_479	orf19.7374	orf19.7374		1332665-1333424	Dist--752	0	+
Ca21chr3_C_albicans_SC5314	1354504	1354514	MSPC_Peak_460	orf19.7380	orf19.7380		1353974-1355309	Dist--2043	0	-
Ca21chr3_C_albicans_SC5314	1357170	1357173	MSPC_Peak_453	orf19.7380	orf19.7380		1356042-1361490	Dist--4709	0	-
Ca21chr3_C_albicans_SC5314	1365800	1365805	MSPC_Peak_444	orf19.7382	orf19.7382		1364245-1366287	Dist--928	0	+
Ca21chr3_C_albicans_SC5314	1367637	1367657	MSPC_Peak_435	orf19.7382	orf19.7382		1366800-1368381	Dist-0	0	+
Ca21chr3_C_albicans_SC5314	1367694	1367695	MSPC_Peak_435	orf19.7382	orf19.7382		1366800-1368381	Dist-0	0	+
Ca21chr3_C_albicans_SC5314	1380257	1380258	MSPC_Peak_426	orf19.7388	orf19.7388	orf19.7389	1380084-1380425	Dist--199	0	-
Ca21chr3_C_albicans_SC5314	1396010	1396011	MSPC_Peak_413	orf19.7395	orf19.7395	orf19.7394	1395827-1396206	Dist-0	160	+
Ca21chr3_C_albicans_SC5314	1396828	1396829	MSPC_Peak_403	orf19.7396	orf19.7396		1396653-1396988	Dist--282	0	+
Ca21chr3_C_albicans_SC5314	1406072	1406073	MSPC_Peak_394	orf19.7417	orf19.7417		1405569-1407280	Dist-0	0	-
Ca21chr3_C_albicans_SC5314	1406928	1406929	MSPC_Peak_394	orf19.7417	orf19.7417		1405569-1407280	Dist--297	0	-
Ca21chr3_C_albicans_SC5314	1406961	1406962	MSPC_Peak_394	orf19.7417	orf19.7417		1405569-1407280	Dist--330	0	-
Ca21chr3_C_albicans_SC5314	1412431	1412433	MSPC_Peak_384	orf19.7414	orf19.7414		1412198-1412657	Dist--460	0	-
Ca21chr3_C_albicans_SC5314	1414199	1414209	MSPC_Peak_373	orf19.7414	orf19.7414		1413779-1414813	Dist--2228	0	-
Ca21chr3_C_albicans_SC5314	1414237	1414238	MSPC_Peak_373	orf19.7414	orf19.7414		1413779-1414813	Dist--2266	0	-
Ca21chr3_C_albicans_SC5314	1430541	1430542	MSPC_Peak_364	orf19.7404	orf19.7404	orf19.7405	1430373-1430678	Dist-0	0	+
Ca21chr3_C_albicans_SC5314	1433845	1433861	MSPC_Peak_354	orf19.7402	orf19.7402		1433609-1434094	Dist--432	0	+
Ca21chr3_C_albicans_SC5314	1443659	1443668	MSPC_Peak_346	orf19.7401	orf19.7401		1443057-1446337	Dist--1981	0	-
Ca21chr3_C_albicans_SC5314	1447416	1447417	MSPC_Peak_340	orf19.7400	orf19.7400		1447214-1447592	Dist-0	0	+
Ca21chr3_C_albicans_SC5314	1452119	1452120	MSPC_Peak_330	orf19.7398.1	orf19.7398.1		1451837-1454109	Dist--352	0	+
Ca21chr3_C_albicans_SC5314	1452141	1452142	MSPC_Peak_330	orf19.7398.1	orf19.7398.1		1451837-1454109	Dist--330	0	+
Ca21chr3_C_albicans_SC5314	1452905	1452906	MSPC_Peak_330	orf19.7398.1	orf19.7398.1		1451837-1454109	Dist-0	0	+
Ca21chr3_C_albicans_SC5314	1475462	1475463	MSPC_Peak_319	orf19.7436	orf19.7436		1469366-1476424	Dist--1844	0	+
Ca21chr3_C_albicans_SC5314	1492071	1492074	MSPC_Peak_311	orf19.7442	orf19.7442	orf19.7441	1491875-1492297	Dist--93	0	+
Ca21chr3_C_albicans_SC5314	1496649	1496653	MSPC_Peak_297	orf19.7445	orf19.7445	orf19.7444	1496420-1497008	Dist-0	0	+
Ca21chr3_C_albicans_SC5314	1496706	1496707	MSPC_Peak_297	orf19.7445	orf19.7445	orf19.7444	1496420-1497008	Dist-0	0	+
Ca21chr3_C_albicans_SC5314	1509801	1509808	MSPC_Peak_288	orf19.7451	orf19.7451		1509508-1510124	Dist--1225	0	+
Ca21chr3_C_albicans_SC5314	1523099	1523112	MSPC_Peak_279	orf19.7455	orf19.7455		1521844-1523410	Dist--1485	0	-
Ca21chr3_C_albicans_SC5314	1529872	1529878	MSPC_Peak_269	orf19.7459	orf19.7459	orf19.6832	1529713-1530347	Dist--448	0	-
Ca21chr3_C_albicans_SC5314	1548758	1548763	MSPC_Peak_259	orf19.6824	orf19.6824	orf19.6826	1548552-1548977	Dist--336	0	+
Ca21chr3_C_albicans_SC5314	1552194	1552195	MSPC_Peak_249	orf19.6821	orf19.6821	orf19.6822	1552003-1552346	Dist--122	0	+
Ca21chr3_C_albicans_SC5314	1560980	1560995	MSPC_Peak_241	tW(CCA)2	tW(CCA)2	#N/A	1560716-1561283	Dist-0	0	-
Ca21chr3_C_albicans_SC5314	1565007	1565011	MSPC_Peak_235	orf19.6817	orf19.6817		1564438-1565715	Dist--3549	0	+
Ca21chr3_C_albicans_SC5314	1566889	1566904	MSPC_Peak_227	orf19.6817	orf19.6817		1566524-1567666	Dist--1656	0	+
Ca21chr3_C_albicans_SC5314	1571874	1571875	MSPC_Peak_217	orf19.6814	orf19.6814	orf19.6816	1571680-1576427	Dist--3099	0	+
Ca21chr3_C_albicans_SC5314	1575293	1575296	MSPC_Peak_217	orf19.6814	orf19.6814	orf19.6816	1571680-1576427	Dist-0	0	+
Ca21chr3_C_albicans_SC5314	1575434	1575435	MSPC_Peak_217	orf19.6814	orf19.6814	orf19.6816	1571680-1576427	Dist-0	0	+
Ca21chr3_C_albicans_SC5314	1577142	1577143	MSPC_Peak_208	orf19.6812	orf19.6812		1576969-1577301	Dist--256	0	+
Ca21chr3_C_albicans_SC5314	1589862	1589873	MSPC_Peak_200	orf19.6805	orf19.6805		1589517-1590802	Dist--2195	0	+
Ca21chr3_C_albicans_SC5314	1595244	1595274	MSPC_Peak_191	tY(GUA)3	tY(GUA)3	#N/A	1594998-1595526	Dist-0	0	-
Ca21chr3_C_albicans_SC5314	1605111	1605112	MSPC_Peak_184	orf19.6798	orf19.6798		1604981-1605330	Dist--2929	0	+
Ca21chr3_C_albicans_SC5314	1606974	1606975	MSPC_Peak_176	orf19.6798	orf19.6798		1606474-1607267	Dist--1066	0	+
Ca21chr3_C_albicans_SC5314	1607019	1607020	MSPC_Peak_176	orf19.6798	orf19.6798		1606474-1607267	Dist--1021	0	+
Ca21chr3_C_albicans_SC5314	1636777	1636778	MSPC_Peak_165	orf19.6785	orf19.6785	orf19.6784	1636620-1637066	Dist-0	226.277	-
Ca21chr3_C_albicans_SC5314	1636816	1636817	MSPC_Peak_165	orf19.6785	orf19.6785	orf19.6784	1636620-1637066	Dist-0	226.277	-
Ca21chr3_C_albicans_SC5314	1637724	1637726	MSPC_Peak_156	orf19.6784	orf19.6784	orf19.6785	1637347-1637854	Dist--280	0	+
Ca21chr3_C_albicans_SC5314	1643077	1643079	MSPC_Peak_143	orf19.6783	orf19.6783		1642802-1643333	Dist--1379	0	-
Ca21chr3_C_albicans_SC5314	1646558	1646582	MSPC_Peak_138	orf19.6782	orf19.6782		1646355-1646736	Dist--735	0	-
Ca21chr3_C_albicans_SC5314	1648272	1648277	MSPC_Peak_131	orf19.6782	orf19.6782		1648049-1648601	Dist--2449	0	-
Ca21chr3_C_albicans_SC5314	1669187	1669188	MSPC_Peak_123	orf19.6771	orf19.6771		1668469-1669695	Dist-0	0	-
Ca21chr3_C_albicans_SC5314	1669233	1669234	MSPC_Peak_123	orf19.6771	orf19.6771		1668469-1669695	Dist-0	0	-
Ca21chr3_C_albicans_SC5314	1702279	1702280	MSPC_Peak_116	orf19.6745	orf19.6745		1702017-1703056	Dist-0	0	+
Ca21chr3_C_albicans_SC5314	1702321	1702322	MSPC_Peak_116	orf19.6745	orf19.6745		1702017-1703056	Dist-0	0	+
Ca21chr3_C_albicans_SC5314	1702365	1702366	MSPC_Peak_116	orf19.6745	orf19.6745		1702017-1703056	Dist-0	0	+
Ca21chr3_C_albicans_SC5314	1707037	1707038	MSPC_Peak_106	orf19.6741	orf19.6741		1706885-1707239	Dist--763	0	+
Ca21chr3_C_albicans_SC5314	1715104	1715116	MSPC_Peak_99	snR52	snR52	#N/A	1714865-1715281	Dist--74	0	-
Ca21chr3_C_albicans_SC5314	1715850	1715869	MSPC_Peak_91	tF(GAA)5	tF(GAA)5	#N/A	1715585-1716121	Dist-0	0	+
Ca21chr3_C_albicans_SC5314	1718115	1718117	MSPC_Peak_83	orf19.6737	orf19.6737		1717196-1718483	Dist--1153	0	-
Ca21chr3_C_albicans_SC5314	1721951	1721956	MSPC_Peak_74	orf19.6736	orf19.6736		1721539-1724349	Dist--616	0	-
Ca21chr3_C_albicans_SC5314	1728314	1728333	MSPC_Peak_65	orf19.6734	orf19.6734		1726751-1729696	Dist--1725	0	+
Ca21chr3_C_albicans_SC5314	1759496	1759509	MSPC_Peak_60	orf19.6715	orf19.6715	orf19.6713	1757425-1761334	Dist--1221	0	-
Ca21chr3_C_albicans_SC5314	1763250	1763251	MSPC_Peak_55	orf19.6712	orf19.6712		1763053-1763372	Dist--68	0	+
Ca21chr3_C_albicans_SC5314	1776070	1776072	MSPC_Peak_47	orf19.6178	orf19.6178		1775883-1776268	Dist--85	0	+
Ca21chr3_C_albicans_SC5314	1791423	1791427	MSPC_Peak_43	orf19.6191	orf19.6191		1791248-1791820	Dist--3202	0	-
Ca21chr3_C_albicans_SC5314	1793075	1793076	MSPC_Peak_34	orf19.6191	orf19.6191		1792743-1793137	Dist--4854	69	-
Ca21chr3_C_albicans_SC5314	1794742	1794751	MSPC_Peak_28	orf19.6191	orf19.6191		1794476-1794879	Dist--6521	0	-
Ca21chr3_C_albicans_SC5314	1795759	1795762	MSPC_Peak_3	orf19.6191	orf19.6191		1795482-1795879	Dist--7538	284.179	-
Ca21chr4_C_albicans_SC5314	3983	3984	MSPC_Peak_1534	orf19.366	orf19.366	orf19.367	3826-4129	Dist-0	72	-
Ca21chr4_C_albicans_SC5314	8939	8940	MSPC_Peak_1528	orf19.374	orf19.374		8718-9389	Dist-0	301.154	-
Ca21chr4_C_albicans_SC5314	9003	9004	MSPC_Peak_1528	orf19.374	orf19.374		8718-9389	Dist-0	301.154	-
Ca21chr4_C_albicans_SC5314	13013	13014	MSPC_Peak_1524	orf19.377	orf19.377	orf19.376	12834-13546	Dist-0	0	+
Ca21chr4_C_albicans_SC5314	13057	13058	MSPC_Peak_1524	orf19.377	orf19.377	orf19.376	12834-13546	Dist-0	0	+
Ca21chr4_C_albicans_SC5314	13150	13151	MSPC_Peak_1524	orf19.377	orf19.377	orf19.376	12834-13546	Dist-0	0	+
Ca21chr4_C_albicans_SC5314	15745	15746	MSPC_Peak_1520	orf19.5633	orf19.5633		15523-20875	Dist--42	0	-
Ca21chr4_C_albicans_SC5314	18814	18815	MSPC_Peak_1520	orf19.5636	orf19.5636		15523-20875	Dist--899	0	+
Ca21chr4_C_albicans_SC5314	19366	19367	MSPC_Peak_1520	orf19.5636	orf19.5636		15523-20875	Dist--347	0	+
Ca21chr4_C_albicans_SC5314	26110	26111	MSPC_Peak_1515	orf19.5641	orf19.5641	orf19.5642	25878-26314	Dist-0	87	-
Ca21chr4_C_albicans_SC5314	26936	26937	MSPC_Peak_1512	orf19.5641	orf19.5641	orf19.5642	26757-27137	Dist-0	149	-
Ca21chr4_C_albicans_SC5314	27676	27677	MSPC_Peak_1509	orf19.5642	orf19.5642	orf19.5641	27448-28217	Dist-0	0	+
Ca21chr4_C_albicans_SC5314	27722	27734	MSPC_Peak_1509	orf19.5642	orf19.5642	orf19.5641	27448-28217	Dist-0	0	+
Ca21chr4_C_albicans_SC5314	36368	36369	MSPC_Peak_1504	orf19.5650	orf19.5650	orf19.5649	36229-36635	Dist--134	0	-
Ca21chr4_C_albicans_SC5314	39594	39595	MSPC_Peak_1499	orf19.5653	orf19.5653		39039-41648	Dist-0	0	+
Ca21chr4_C_albicans_SC5314	40502	40503	MSPC_Peak_1499	orf19.5653	orf19.5653		39039-41648	Dist-0	0	+
Ca21chr4_C_albicans_SC5314	40910	40911	MSPC_Peak_1499	orf19.5653	orf19.5653		39039-41648	Dist-0	0	+
Ca21chr4_C_albicans_SC5314	52756	52757	MSPC_Peak_1493	orf19.5662	orf19.5662		52602-52987	Dist-0	194	+
Ca21chr4_C_albicans_SC5314	55583	55584	MSPC_Peak_1488	orf19.5663	orf19.5663	orf19.5664	55393-55732	Dist--267	0	-
Ca21chr4_C_albicans_SC5314	72679	72680	MSPC_Peak_1482	orf19.5673	orf19.5673		72572-73236	Dist--931	232	-
Ca21chr4_C_albicans_SC5314	81048	81049	MSPC_Peak_1477	orf19.5677	orf19.5677	orf19.5676	80861-81288	Dist--530	0	+
Ca21chr4_C_albicans_SC5314	81086	81087	MSPC_Peak_1477	orf19.5677	orf19.5677	orf19.5676	80861-81288	Dist--492	0	+
Ca21chr4_C_albicans_SC5314	97350	97363	MSPC_Peak_1472	tG(CCC)1	tG(CCC)1	#N/A	97091-97618	Dist-0	0	-
Ca21chr4_C_albicans_SC5314	106748	106749	MSPC_Peak_1461	orf19.4183	orf19.4183	orf19.4182	106568-106860	Dist-0	172	-
Ca21chr4_C_albicans_SC5314	113717	113718	MSPC_Peak_1453	orf19.4175	orf19.4175		113538-113986	Dist-0	308.144	+
Ca21chr4_C_albicans_SC5314	113773	113774	MSPC_Peak_1453	orf19.4175	orf19.4175		113538-113986	Dist-0	308.144	+
Ca21chr4_C_albicans_SC5314	128305	128316	MSPC_Peak_1448	orf19.4167	orf19.4167		127444-131427	Dist--1193	0	-
Ca21chr4_C_albicans_SC5314	157066	157083	MSPC_Peak_1443	tG(UCC)2	tG(UCC)2	#N/A	156796-157310	Dist-0	0	+
Ca21chr4_C_albicans_SC5314	164091	164110	MSPC_Peak_1440	tG(GCC)5	tG(GCC)5	#N/A	163730-164274	Dist-0	0	-
Ca21chr4_C_albicans_SC5314	168239	168254	MSPC_Peak_1436	tG(GCC)4	tG(GCC)4	#N/A	167955-168467	Dist-0	0	+
Ca21chr4_C_albicans_SC5314	172525	172546	MSPC_Peak_1433	orf19.4699	orf19.4699	orf19.4698	171785-173093	Dist--1021	0	-
Ca21chr4_C_albicans_SC5314	174831	174832	MSPC_Peak_1429	orf19.4698	orf19.4698	orf19.4699	173898-176166	Dist-0	0	+
Ca21chr4_C_albicans_SC5314	174906	174907	MSPC_Peak_1429	orf19.4698	orf19.4698	orf19.4699	173898-176166	Dist-0	0	+
Ca21chr4_C_albicans_SC5314	174939	174940	MSPC_Peak_1429	orf19.4698	orf19.4698	orf19.4699	173898-176166	Dist-0	0	+
Ca21chr4_C_albicans_SC5314	200851	200859	MSPC_Peak_1427	orf19.4688	orf19.4688		200573-201113	Dist--619	0	-
Ca21chr4_C_albicans_SC5314	207317	207318	MSPC_Peak_1420	orf19.4686	orf19.4686	orf19.4685	207039-207465	Dist--1280	188	-
Ca21chr4_C_albicans_SC5314	208889	208902	MSPC_Peak_1416	orf19.4683	orf19.4683	orf19.4684.2	207911-209254	Dist--213	0	+
Ca21chr4_C_albicans_SC5314	216486	216493	MSPC_Peak_1410	orf19.4682	orf19.4682		215516-216824	Dist--657	0	+
Ca21chr4_C_albicans_SC5314	219282	219291	MSPC_Peak_1407	orf19.4681	orf19.4681		219056-219506	Dist--172	0	+
Ca21chr4_C_albicans_SC5314	224181	224182	MSPC_Peak_1401	orf19.4679	orf19.4679		224116-224424	Dist-0	97	-
Ca21chr4_C_albicans_SC5314	225011	225012	MSPC_Peak_1395	orf19.4679	orf19.4679		224974-225276	Dist-0	51	-
Ca21chr4_C_albicans_SC5314	226538	226546	MSPC_Peak_1385	orf19.4679	orf19.4679		225905-226909	Dist--973	0	-
Ca21chr4_C_albicans_SC5314	227820	227836	MSPC_Peak_1382	tD(GUC)6	tD(GUC)6	#N/A	227497-228127	Dist-0	0	+
Ca21chr4_C_albicans_SC5314	239594	239595	MSPC_Peak_1377	orf19.4672	orf19.4672	orf19.4673	238383-239976	Dist--719	0	+
Ca21chr4_C_albicans_SC5314	239624	239628	MSPC_Peak_1377	orf19.4672	orf19.4672	orf19.4673	238383-239976	Dist--686	0	+
Ca21chr4_C_albicans_SC5314	245740	245759	MSPC_Peak_1374	tS(UGA)3	tS(UGA)3	#N/A	245546-246037	Dist-0	0	-
Ca21chr4_C_albicans_SC5314	249649	249654	MSPC_Peak_1369	orf19.4666	orf19.4666		249409-249900	Dist--412	0	-
Ca21chr4_C_albicans_SC5314	252186	252187	MSPC_Peak_1365	orf19.4662	orf19.4662		252050-252366	Dist--862	0	+
Ca21chr4_C_albicans_SC5314	255414	255415	MSPC_Peak_1361	orf19.4660	orf19.4660		255157-256979	Dist--260	0	+
Ca21chr4_C_albicans_SC5314	256395	256396	MSPC_Peak_1361	orf19.4660	orf19.4660		255157-256979	Dist-0	0	+
Ca21chr4_C_albicans_SC5314	256507	256508	MSPC_Peak_1361	orf19.4660	orf19.4660		255157-256979	Dist-0	0	+
Ca21chr4_C_albicans_SC5314	256654	256655	MSPC_Peak_1361	orf19.4660	orf19.4660		255157-256979	Dist-0	0	+
Ca21chr4_C_albicans_SC5314	279378	279379	MSPC_Peak_1357	orf19.4650	orf19.4650		279111-279602	Dist--1189	0	+
Ca21chr4_C_albicans_SC5314	279408	279415	MSPC_Peak_1357	orf19.4650	orf19.4650		279111-279602	Dist--1153	0	+
Ca21chr4_C_albicans_SC5314	282356	282360	MSPC_Peak_1353	orf19.4649	orf19.4649		281392-282857	Dist--886	0	+
Ca21chr4_C_albicans_SC5314	282571	282572	MSPC_Peak_1353	orf19.4649	orf19.4649		281392-282857	Dist--674	0	+
Ca21chr4_C_albicans_SC5314	283491	283492	MSPC_Peak_1349	orf19.4649	orf19.4649		283325-283659	Dist-0	162	+
Ca21chr4_C_albicans_SC5314	289982	290003	MSPC_Peak_1345	orf19.4646	orf19.4646		289716-290725	Dist--1300	0	+
Ca21chr4_C_albicans_SC5314	291348	291379	MSPC_Peak_1340	orf19.4646	orf19.4646		291030-291714	Dist-0	0	+
Ca21chr4_C_albicans_SC5314	317561	317562	MSPC_Peak_1335	orf19.4631	orf19.4631		315504-318740	Dist-0	0	-
Ca21chr4_C_albicans_SC5314	317636	317637	MSPC_Peak_1335	orf19.4631	orf19.4631		315504-318740	Dist-0	0	-
Ca21chr4_C_albicans_SC5314	317691	317692	MSPC_Peak_1335	orf19.4631	orf19.4631		315504-318740	Dist-0	0	-
Ca21chr4_C_albicans_SC5314	319457	319458	MSPC_Peak_1331	orf19.4631	orf19.4631		319177-319824	Dist--1261	0	-
Ca21chr4_C_albicans_SC5314	319479	319480	MSPC_Peak_1331	orf19.4631	orf19.4631		319177-319824	Dist--1283	0	-
Ca21chr4_C_albicans_SC5314	319522	319523	MSPC_Peak_1331	orf19.4631	orf19.4631		319177-319824	Dist--1326	0	-
Ca21chr4_C_albicans_SC5314	326015	326016	MSPC_Peak_1327	snR72	snR72	#N/A	325794-327470	Dist--541	0	-
Ca21chr4_C_albicans_SC5314	326797	326813	MSPC_Peak_1327	snR77	snR77	#N/A	325794-327470	Dist-0	0	-
Ca21chr4_C_albicans_SC5314	336584	336585	MSPC_Peak_1323	orf19.4624	orf19.4624		336446-339152	Dist--187	0	-
Ca21chr4_C_albicans_SC5314	337898	337916	MSPC_Peak_1323	orf19.4623.3	orf19.4623.3		336446-339152	Dist--298	0	-
Ca21chr4_C_albicans_SC5314	338903	338904	MSPC_Peak_1323	orf19.4623.3	orf19.4623.3		336446-339152	Dist--1303	0	-
Ca21chr4_C_albicans_SC5314	341787	341788	MSPC_Peak_1318	orf19.4622	orf19.4622		341130-342047	Dist-0	0	-
Ca21chr4_C_albicans_SC5314	341830	341831	MSPC_Peak_1318	orf19.4622	orf19.4622		341130-342047	Dist-0	0	-
Ca21chr4_C_albicans_SC5314	346813	346819	MSPC_Peak_1308	orf19.4618	orf19.4618	orf19.4617	345667-348057	Dist-0	0	-
Ca21chr4_C_albicans_SC5314	346863	346864	MSPC_Peak_1308	orf19.4618	orf19.4618	orf19.4617	345667-348057	Dist-0	0	-
Ca21chr4_C_albicans_SC5314	348827	348828	MSPC_Peak_1303	orf19.4616	orf19.4616		348582-349078	Dist--330	0	+
Ca21chr4_C_albicans_SC5314	348932	348937	MSPC_Peak_1303	orf19.4616	orf19.4616		348582-349078	Dist--221	0	+
Ca21chr4_C_albicans_SC5314	366230	366231	MSPC_Peak_1299	orf19.4607	orf19.4607		366071-366387	Dist--230	0	-
Ca21chr4_C_albicans_SC5314	370868	370869	MSPC_Peak_1295	orf19.4602	orf19.4602	orf19.4601	370470-372077	Dist-0	0	-
Ca21chr4_C_albicans_SC5314	371846	371854	MSPC_Peak_1295	orf19.4602	orf19.4602	orf19.4601	370470-372077	Dist--339	0	-
Ca21chr4_C_albicans_SC5314	385244	385245	MSPC_Peak_1290	orf19.4595	orf19.4595	orf19.4596	384978-385407	Dist--155	240	+
Ca21chr4_C_albicans_SC5314	393262	393265	MSPC_Peak_1286	orf19.4593	orf19.4593		393067-393568	Dist--1424	0	-
Ca21chr4_C_albicans_SC5314	393313	393314	MSPC_Peak_1286	orf19.4593	orf19.4593		393067-393568	Dist--1475	0	-
Ca21chr4_C_albicans_SC5314	394050	394051	MSPC_Peak_1281	orf19.4593	orf19.4593		393912-394279	Dist--2212	0	-
Ca21chr4_C_albicans_SC5314	400718	400720	MSPC_Peak_1276	orf19.4592	orf19.4592	orf19.4591	400227-403929	Dist--4155	0	-
Ca21chr4_C_albicans_SC5314	404737	404738	MSPC_Peak_1268	orf19.4590	orf19.4590		404260-404906	Dist--413	58	+
Ca21chr4_C_albicans_SC5314	405484	405485	MSPC_Peak_1265	orf19.4590	orf19.4590		405200-406466	Dist-0	0	+
Ca21chr4_C_albicans_SC5314	405624	405625	MSPC_Peak_1265	orf19.4590	orf19.4590		405200-406466	Dist-0	0	+
Ca21chr4_C_albicans_SC5314	405675	405676	MSPC_Peak_1265	orf19.4590	orf19.4590		405200-406466	Dist-0	0	+
Ca21chr4_C_albicans_SC5314	435360	435361	MSPC_Peak_1259	orf19.4571	orf19.4571		435214-435569	Dist-0	0	-
Ca21chr4_C_albicans_SC5314	445138	445139	MSPC_Peak_1249	orf19.4565	orf19.4565		444897-445375	Dist-0	193.345	-
Ca21chr4_C_albicans_SC5314	445214	445215	MSPC_Peak_1249	orf19.4565	orf19.4565		444897-445375	Dist-0	193.345	-
Ca21chr4_C_albicans_SC5314	446258	446267	MSPC_Peak_1242	orf19.4565	orf19.4565		445893-446565	Dist--606	0	-
Ca21chr4_C_albicans_SC5314	451319	451320	MSPC_Peak_1235	orf19.2774	orf19.2774		451124-451473	Dist--205	0	+
Ca21chr4_C_albicans_SC5314	451354	451355	MSPC_Peak_1235	orf19.2774	orf19.2774		451124-451473	Dist--170	0	+
Ca21chr4_C_albicans_SC5314	461987	461988	MSPC_Peak_1225	orf19.2770.1	orf19.2770.1		461797-462218	Dist--247	296	-
Ca21chr4_C_albicans_SC5314	463914	463915	MSPC_Peak_1211	orf19.2769	orf19.2769	orf19.2770	463770-464168	Dist-0	200	+
Ca21chr4_C_albicans_SC5314	464673	464674	MSPC_Peak_1208	orf19.2768	orf19.2768		464437-464870	Dist--295	0	+
Ca21chr4_C_albicans_SC5314	471250	471258	MSPC_Peak_1204	orf19.2767	orf19.2767		470166-474983	Dist-0	0	-
Ca21chr4_C_albicans_SC5314	478775	478776	MSPC_Peak_1200	orf19.2766	orf19.2766		475837-482337	Dist--746	0	+
Ca21chr4_C_albicans_SC5314	480910	480911	MSPC_Peak_1200	orf19.2765	orf19.2765		475837-482337	Dist-0	0	+
Ca21chr4_C_albicans_SC5314	480953	480954	MSPC_Peak_1200	orf19.2765	orf19.2765		475837-482337	Dist-0	0	+
Ca21chr4_C_albicans_SC5314	486366	486367	MSPC_Peak_1196	orf19.2762	orf19.2762		485753-487185	Dist-0	0	-
Ca21chr4_C_albicans_SC5314	486440	486441	MSPC_Peak_1196	orf19.2762	orf19.2762		485753-487185	Dist-0	0	-
Ca21chr4_C_albicans_SC5314	486479	486480	MSPC_Peak_1196	orf19.2762	orf19.2762		485753-487185	Dist-0	0	-
Ca21chr4_C_albicans_SC5314	488670	488680	MSPC_Peak_1192	orf19.2761	orf19.2761	orf19.2760	488487-488976	Dist--222	0	-
Ca21chr4_C_albicans_SC5314	495839	495859	MSPC_Peak_1187	orf19.2757	orf19.2757	orf19.2758	495664-496013	Dist--409	0	+
Ca21chr4_C_albicans_SC5314	516676	516677	MSPC_Peak_1183	orf19.2748	orf19.2748	orf19.2749	516477-517111	Dist--734	0	+
Ca21chr4_C_albicans_SC5314	516698	516699	MSPC_Peak_1183	orf19.2748	orf19.2748	orf19.2749	516477-517111	Dist--712	0	+
Ca21chr4_C_albicans_SC5314	521542	521562	MSPC_Peak_1177	orf19.2747	orf19.2747		521105-523585	Dist--2409	0	+
Ca21chr4_C_albicans_SC5314	530215	530216	MSPC_Peak_1168	orf19.2745	orf19.2745		529845-530307	Dist-0	232	-
Ca21chr4_C_albicans_SC5314	533375	533387	MSPC_Peak_1161	orf19.2743	orf19.2743	orf19.2742	533196-533672	Dist-0	0	-
Ca21chr4_C_albicans_SC5314	543006	543012	MSPC_Peak_1155	orf19.2738	orf19.2738		542306-543395	Dist--1407	0	-
Ca21chr4_C_albicans_SC5314	543042	543043	MSPC_Peak_1155	orf19.2738	orf19.2738		542306-543395	Dist--1443	0	-
Ca21chr4_C_albicans_SC5314	547389	547390	MSPC_Peak_1146	orf19.2736	orf19.2736		547171-547495	Dist-0	74	-
Ca21chr4_C_albicans_SC5314	560419	560420	MSPC_Peak_1137	orf19.2726	orf19.2726		560167-561031	Dist--523	0	-
[truncated: 1,279 more rows]

## Sheet: MSPC_57055
Chromosome	Start	End	MSPC Peak (summit)	ID	Name		Peak location	Distance	Value	Strand
[truncated: 2,392 more rows]

[truncated: 2 more sheets: MSPC_P87, MSPC_P75010]
