# Supplementary material for: Collaboration between Antagonistic Cell Type Regulators Governs Natural Variation in the Candida albicans Biofilm and Hyphal Gene Expression Network
Source: mBio. 2022 Aug 22;13(5):e01937-22. doi: 10.1128/mbio.01937-22 (PMC9600859; doi:10.1128/mbio.01937-22)
Supplement: TABLE S1 [file mbio.01937-22-s0004.xlsx]

## Sheet: Efg1 direct-target gene number 
Efg1 direct-target genes in each strain background based on combined RNA-seq and ChIP-seq data.
Number of genes	SC5314	P76067	P57055	P87	P75010	Common
Efg1-activated	202	159	164	201	183	85
Efg1-repressed	88	59	98	98	61	25
Total Efg1-targets	290	218	262	299	244	110

## Sheet: Differential expression 
Differential expression of Clinical Isolate efg1 mutant and wild type strains (DeSeq2 results)
			log2 fold-change						padj value
Gene	orf19 number	Gene name	SC5314 efg1dd / SC5314 WT	P76067 efg1dd / P76067 WT	P57055 efg1dd / P57055 WT	P87 efg1dd / P87 WT	P75010 efg1dd / P75010 WT		SC5314 efg1dd / SC5314 WT	P76067 efg1dd / P76067 WT	P57055 efg1dd / P57055 WT	P87 efg1dd / P87 WT	P75010 efg1dd / P75010 WT
C4_03470C	orf19.3374	ECE1	-9.70312	-1.58595	-6.62831	-3.10482	-1.68906		2.65548e-21	0.265148	3.15378e-10	0.00546707	0.191051
C6_02710C	orf19.5542	SAP6	-9.4741	-3.51699	-6.96702	-6.90193	-3.4573		9.29375e-44	1.88988e-06	6.24577e-24	1.62602e-23	2.6291e-06
C6_03500C	orf19.5716	SAP4	-9.10403	-0.629215	-7.33891	-2.83885	-1.24457		3.16623e-72	0.415227	9.12989e-47	4.99563e-08	0.059667
C6_03030W	orf19.5585	SAP5	-8.23079	-4.63502	-5.88361	-6.22112	-3.40821		1.58851e-55	8.15341e-18	1.05387e-28	2.18959e-32	6.20401e-10
C1_07030C	orf19.6202	RBT4	-7.98924	-3.49138	-6.12952	-5.43283	-3.62545		8.89581e-84	1.12077e-16	2.21908e-50	5.12026e-40	5.95317e-18
C4_03570W	orf19.1321	HWP1	-7.68223	-6.58131	-7.4318	-7.29207	-6.00217		2.36393e-38	4.79527e-28	6.91908e-36	1.12853e-34	1.85918e-23
C3_01310W	orf19.1720	orf19.1720	-7.28496	-5.45555	-7.89269	-6.51594	-7.06983		2.45593e-61	7.81139e-35	1.25212e-71	1.89378e-49	3.3767e-56
CR_07070C	orf19.1816	ALS3	-7.15874	-6.46863	-5.09912	-6.37226	-4.96743		1.92057e-53	1.84649e-43	2.48837e-27	1.71686e-42	7.93625e-26
C1_13450W	orf19.4975	HYR1	-7.13387	-4.1651	-5.11468	-3.56296	-2.22312		5.78988e-206	3.54486e-66	3.1097e-109	2.56494e-54	6.4001e-20
CR_07890W	orf19.610	EFG1	-6.91858	-6.90582	-6.82283	-6.52969	-7.17887		1.14071e-51	8.55272e-51	4.35245e-51	7.83984e-47	1.96804e-55
C1_01510W	orf19.3337	orf19.3337	-6.89162	-3.22623	-5.44315	-6.08857	-5.6091		4.3181e-18	0.000126772	2.55105e-11	1.01126e-13	1.69389e-10
CR_06670W	orf19.701	CFL11	-6.8276	-7.14563	-6.70974	-3.82337	-6.39592		6.54444e-85	7.56184e-87	1.47335e-85	1.61906e-36	4.72438e-72
C2_07720C	orf19.2210	orf19.2210	-6.69479	-5.92947	-3.81368	-4.42828	-2.4156		9.37082e-63	4.34806e-53	2.26901e-39	3.10598e-34	1.73151e-11
C4_04790W	orf19.3801	FAV1	-6.34892	-5.67804	-6.60139	-6.26041	-4.87315		2.35865e-103	1.35805e-61	7.41011e-105	1.07938e-99	1.07899e-49
C1_13100W	orf19.4936.1	orf19.4936.1	-6.20369	-5.92543	-5.36617	-8.74468	-6.09077		9.63046e-53	1.79097e-36	9.60572e-34	9.76038e-32	4.68928e-28
C6_03850C	orf19.5760	IHD1	-6.0946	-2.61254	-5.66637	-4.4648	-2.95025		6.23949e-98	2.75905e-18	7.5078e-84	6.97975e-53	3.25559e-23
C3_04480C	orf19.5902	RAS2	-6.01597	-4.12139	-3.49944	-5.9496	-3.22919		4.48437e-35	1.25277e-15	2.4242e-15	1.19845e-23	5.25629e-08
C7_00630C	orf19.7056	orf19.7056	-5.67905	-4.38276	-3.25619	-3.50602	-1.86082		9.73329e-33	3.60402e-41	4.87297e-18	4.10153e-15	0.000271219
CR_09680C	orf19.6595	RTA4	-5.51201	-7.16054	-4.94635	-5.38488	-3.45116		4.6877e-68	2.00397e-88	9.12166e-54	8.64649e-73	4.05401e-25
CR_09880W	orf19.7561	DEF1	-5.41237	-5.15981	-6.49162	-5.39404	-4.80765		3.89167e-112	6.69523e-103	2.17675e-160	1.32976e-111	2.12842e-89
CR_02280W	orf19.3740	PGA23	-5.31452	-2.65936	-2.32991	-3.40866	-1.60603		1.16096e-19	2.33542e-05	0.000237374	9.97844e-09	0.0193889
C4_05250W	orf19.6864	orf19.6864	-5.20274	-2.83625	-2.8899	-2.54582	-1.62263		1.18477e-99	5.34741e-48	8.22437e-51	1.33139e-32	3.39416e-18
C5_03750W	orf19.1120	FAV2	-5.16847	-3.17859	-4.23338	-4.18581	-3.45413		1.24446e-84	2.92355e-35	1.23978e-58	3.17714e-57	1.18193e-41
C3_03460C	orf19.344	orf19.344	-5.15466	-5.14495	-6.67733	-5.29352	-3.59677		8.66931e-31	1.97977e-18	1.07465e-22	1.77461e-33	5.00434e-13
C3_03490W	orf19.347	RSN1	-5.01595	-2.60904	-3.32567	-4.59988	-4.75173		5.93605e-36	2.46495e-12	8.66495e-19	2.70269e-33	4.6592e-31
C7_03560W	orf19.6688	orf19.6688	-4.91378	-2.04991	-5.71479	-1.54377	-6.73896		3.72092e-06	0.054327	3.23028e-06	0.326171	1.84115e-08
C5_04930C	orf19.3981	MAL31	-4.7653	-4.25044	-3.07434	-6.49798	-5.31704		1.64331e-26	1.81687e-20	2.51091e-11	1.35847e-44	9.03769e-30
C3_00360W	orf19.5431	orf19.5431	-4.68865	-3.22126	-3.50417	-5.25249	-3.52227		3.77349e-50	1.03402e-26	1.01212e-31	4.47942e-61	1.31531e-30
C3_06470W	orf19.7436	AAF1	-4.66259	0.448904	0.0437334	0.17121	1.60269		3.77615e-62	0.232162	0.936911	0.635535	2.6086e-08
C3_00920W	orf19.6169	ATO1	-4.61373	-1.44407	-2.22504	-4.69358	-1.10709		8.4321e-42	0.000119588	3.19278e-10	2.78057e-43	0.00450319
CR_07280W	orf19.6140	FRE30	-4.57563	-4.2987	-5.11321	-2.87192	-5.18869		2.97685e-64	1.94756e-57	1.21228e-78	3.09596e-26	7.95704e-80
C6_03700W	orf19.5741	ALS1	-4.50132	-5.55996	-5.14477	-3.04912	-3.9181		8.81627e-50	4.06218e-74	1.38587e-64	2.78657e-23	1.56689e-37
C4_03520C	orf19.1327	RBT1	-4.49565	-4.34941	-3.93873	-4.60035	-4.59102		8.04341e-43	1.04774e-39	2.16486e-32	2.2709e-45	1.38228e-42
C7_00660W	orf19.7053	GAC1	-4.48717	-0.583799	-2.78146	-2.3527	-0.964853		6.38982e-199	0.000338284	2.91354e-81	8.10607e-58	2.82503e-10
CR_10100C	orf19.7585	INO1	-4.34128	-1.99473	-3.53213	-3.73865	-0.589239		2.82347e-11	0.0145028	1.84196e-07	8.73459e-09	0.510525
C1_05140W	orf19.4056	BRG1	-4.33803	-4.34736	-4.80322	-5.05921	-4.38811		1.90784e-46	3.93286e-46	7.65322e-55	1.14216e-60	7.6596e-46
CR_02070C	orf19.2608	ADH5	-4.15316	-2.63756	-3.24096	-4.82741	-2.97079		1.47445e-36	5.70026e-15	1.76875e-22	3.77684e-49	1.16117e-18
C6_00810C	orf19.3643	orf19.3643	-4.09295	-5.01982	-4.59121	-3.90818	-4.53165		0.000226212	6.25843e-06	8.96596e-05	0.000676127	0.000127252
C4_05590W	orf19.1240	orf19.1240	-3.98961	-4.84848	-3.86786	-1.92595	-1.03417		1.34797e-06	3.63448e-09	8.47345e-06	0.0291119	0.317978
C5_04560C	orf19.3940.1	CUP1	-3.89835	-2.40897	-3.40768	-2.79459	-2.12677		2.42977e-90	1.56884e-32	5.89777e-67	1.38421e-46	4.20666e-25
C3_02610C	orf19.251	GLX3	-3.88499	-2.11306	-3.586	-3.92793	-2.65332		1.08035e-82	2.61721e-25	1.65608e-71	1.65829e-83	4.6469e-38
C1_06280C	orf19.1822	UME6	-3.87873	-6.17709	-6.50417	-7.37913	-5.57994		1.80707e-39	4.40447e-82	6.77659e-87	6.3709e-112	1.88068e-63
C1_10300W	orf19.4900	MNN12	-3.82845	-2.76827	-6.10475	-3.81278	-0.580753		5.37123e-16	1.91384e-09	1.42936e-48	6.40935e-16	0.222939
C5_02940C	orf19.4318	MIG1	-3.7795	-1.37583	-2.73119	0.392935	-2.85288		3.24832e-07	0.391283	0.000738332	0.827045	5.1594e-15
C1_05950C	orf19.2452	orf19.2452	-3.65317	-0.272032	-1.43613	-2.70156	-1.83104		4.66968e-19	0.650686	0.000467342	2.68701e-11	2.69979e-06
C2_04010C	orf19.822	HSP21	-3.63128	-6.03385	-2.43216	-4.11923	-5.59123		4.42893e-22	1.309e-61	1.58318e-10	8.94349e-29	1.0564e-50
C1_07160C	orf19.4450.1	orf19.4450.1	-3.61865	-5.40089	-5.17732	-5.68911	-5.6623		2.75883e-27	2.90727e-58	1.90324e-54	5.02066e-66	3.99725e-63
C3_05710W	orf19.7350	RCT1	-3.61578	-2.44715	-3.64897	-3.3691	-2.91662		4.7836e-41	5.10394e-19	1.33493e-41	5.76137e-36	2.19745e-26
C3_05990C	orf19.7380	orf19.7380	-3.59117	-4.37951	-3.90312	-4.04135	-3.45983		1.74865e-52	4.28448e-73	1.46343e-55	1.77899e-60	1.55875e-36
C4_02740W	orf19.2724	orf19.2724	-3.52798	-3.42645	-3.41533	-3.40144	-0.767809		0.00541011	0.0124803	0.0100118	0.0070046	0.721025
C3_00320W	orf19.5437	RHR2	-3.41456	-2.78987	-2.70831	-2.98587	-2.82785		5.98814e-23	1.82756e-15	9.30132e-15	6.81969e-18	7.37816e-16
C4_03510C	orf19.3380	HWP2	-3.31003	-2.07928	-2.06167	-0.809525	-1.09238		2.28906e-16	1.11039e-17	2.6048e-09	0.011293	0.0129646
C3_05610W	orf19.6996	MNN14	-3.28668	-3.16851	-4.16867	-3.73156	-4.71545		2.78901e-42	2.79979e-39	1.96332e-67	2.56494e-54	2.19113e-81
C7_01380W	orf19.6919	orf19.6919	-3.28612	-4.38446	-4.15132	-5.38582	-4.16633		9.55547e-06	6.17171e-06	6.43535e-09	9.25202e-09	0.000108446
C2_07140W	orf19.2269	orf19.2269	-3.26813	-1.185	-1.37489	-2.65332	-1.33373		7.54105e-60	2.85374e-08	4.65725e-11	1.01256e-39	3.19703e-10
C1_08230C	orf19.5102	PLB5	-3.23667	-1.18824	-1.83167	-2.50987	-1.83067		1.86233e-49	3.09552e-07	2.29477e-16	4.354e-30	8.61208e-16
C1_11260C	orf19.675.1	orf19.675.1	-3.21744	-2.49993	-2.8919	-2.24026	-1.73939		0.0767672	0.268629	0.168171	0.255148	0.470101
C1_00780C	orf19.6028	HGC1	-3.19664	-4.77159	-3.84491	-6.27098	-4.62178		5.86872e-40	1.46956e-78	7.52142e-55	2.728e-114	1.86908e-67
C1_04500W	orf19.6844	ICL1	-3.15907	-3.04929	-1.35058	-1.8864	-2.71944		1.07851e-07	5.1359e-07	0.0488396	0.00241918	9.31982e-06
C4_05920C	orf19.4404	PGA49	-3.15685	-0.877778	0.711201	-0.0843988	0.193987		0.105227	0.79927	0.83093	0.983735	0.960571
C4_06380W	orf19.2897	SOU2	-3.07657	-2.75803	-3.47584	-2.56514	-2.60684		0.0101415	0.00331399	0.000124253	0.0377965	0.0485905
C1_00850W	orf19.6021	IHD2	-3.07519	-1.16561	-2.77496	-1.26471	-1.97016		1.60947e-31	4.48047e-05	6.47828e-26	4.2876e-06	3.6358e-13
C3_06860C	orf19.6816	orf19.6816	-3.06936	-2.61049	-2.92778	-3.74205	-3.77007		1.05363e-23	1.80088e-17	3.85181e-22	3.12169e-35	1.04763e-34
CR_00200W	orf19.7514	PCK1	-3.0627	-4.22562	-2.93348	-3.4912	-3.19056		2.42576e-14	2.17088e-26	4.11763e-13	1.81742e-18	2.53747e-15
C1_06140C	orf19.2431	orf19.2431	-3.04033	-1.64767	0.444384	-2.92806	-2.92092		0.0427889	0.381292	0.780832	0.0461918	0.0790995
CR_09780C	orf19.7550	IFA14	-2.98564	-3.67216	-3.15075	-2.88172	-2.58452		4.18867e-19	1.85118e-31	2.30454e-23	4.72335e-18	2.09857e-10
C2_03520C	orf19.868	ADAEC	-2.9582	-1.157	-2.52762	-3.17234	-4.46815		1.47236e-20	0.000972249	1.70947e-15	1.63933e-23	7.09997e-45
C1_10170W	orf19.4886	orf19.4886	-2.95515	-3.19965	-2.1332	-2.97375	-3.98999		0.0391066	0.0381787	0.168171	0.0407477	0.00617263
C1_10720C	orf19.2347	MNN2	-2.94844	-1.76313	-2.18735	-1.28728	-0.910641		1.31972e-102	4.58729e-39	3.14585e-59	3.21298e-21	2.20088e-10
C6_00790C	orf19.3646	CTR1	-2.91881	-1.82126	-2.09656	-1.30814	-1.22947		1.82743e-58	8.30118e-23	2.37396e-30	2.60489e-12	9.70852e-11
CR_03890W	orf19.467	WOR3	-2.91651	-0.792839	-3.41896	-2.06847	-1.93073		9.04302e-52	0.000224776	2.70865e-69	1.65781e-26	2.72209e-22
C2_00250W	orf19.2107.1	STF2	-2.9145	-3.45103	-2.40001	-3.65797	-4.66917		1.40374e-10	2.62234e-14	2.50401e-07	2.75738e-16	9.04178e-26
CR_09530C	orf19.6608	orf19.6608	-2.88629	-1.61106	-2.43089	-2.19831	-2.1173		1.28579e-87	5.97101e-28	9.42448e-63	5.34988e-51	2.24068e-47
C1_10070C	orf19.4874	MNN23	-2.85739	-5.38799	-3.01659	-1.49079	-4.74444		2.43095e-25	1.71988e-54	4.10572e-32	2.48204e-10	1.03055e-62
C4_04400C	orf19.1409.3	orf19.1409.3	-2.84721	-3.23401	-2.93202	-3.53697	-2.20057		8.35482e-31	1.11527e-38	1.6946e-32	8.53608e-47	8.63415e-18
C3_07730W	orf19.6713	WOR4	-2.79181	2.08198	-0.110363	0.706815	0.647629		5.7687e-16	2.77975e-09	0.860628	0.0637692	0.116425
C3_03060W	orf19.302	orf19.302	-2.77627	-2.73676	-3.40299	-3.87162	-4.03549		7.05619e-22	2.05991e-25	3.92716e-28	4.37964e-27	1.16268e-28
C1_11270W	orf19.675	orf19.675	-2.76396	-0.922438	-2.15752	-1.33725	-2.55926		2.27429e-06	0.224476	0.000419489	0.0327068	2.07772e-05
C2_00240C	orf19.2108	SOD6	-2.76039	-2.14767	-1.82611	-4.22168	-3.94375		3.05613e-08	0.000150883	9.15212e-05	1.21341e-16	3.13902e-13
C2_00680C	orf19.2060	SOD5	-2.74985	-0.990514	-3.98029	-1.45258	-2.57605		3.45085e-10	0.0632242	1.71638e-20	0.00166986	7.16326e-09
C5_00540C	orf19.935	AGA1	-2.74749	-2.04206	0.460369	-0.359749	0.0489152		2.86615e-05	0.00253133	0.652053	0.658625	0.973451
C6_00840W	orf19.85	GPX2	-2.73491	-1.55994	-1.43343	-1.94614	-1.44298		2.44955e-114	1.7755e-37	6.92696e-32	3.07483e-58	7.11261e-32
C3_06850W	orf19.6817	FCR1	-2.71675	0.470794	-0.868824	0.584156	-2.52245		1.52244e-15	0.301159	0.0258954	0.128986	5.15505e-14
C5_04380C	orf19.3924	orf19.3924	-2.70235	-0.902037	-0.450892	-3.34303	0.193987		5.15113e-07	0.16666	0.741075	1.50236e-07	0.93834
C5_05050W	orf19.3997	ADH1	-2.61632	-1.99024	-3.11186	-3.0986	-3.95462		5.57595e-10	6.29183e-06	1.0041e-13	9.67843e-14	1.12513e-21
C1_08330C	orf19.5113	ADH2	-2.57319	-1.35537	-0.582112	-3.03976	-1.22771		3.5911e-07	0.0191103	0.387153	9.82577e-10	0.0321003
C5_04940W	orf19.3982	orf19.3982	-2.56847	-1.49403	-1.77673	-1.70774	-1.76218		3.91251e-21	4.27783e-08	1.70704e-10	1.40696e-10	1.83864e-10
C3_06660C	orf19.7455	orf19.7455	-2.53445	-3.21769	-1.98196	-3.46688	-2.11403		7.74828e-17	2.76226e-23	1.95806e-11	2.23202e-31	8.92474e-07
C4_02030W	orf19.4590	RFX2	-2.49947	-2.81867	-2.89347	-3.27393	-2.30285		5.24227e-82	3.94273e-102	1.28473e-107	3.6971e-138	1.17164e-66
C4_06540W	orf19.2881	MNN4	-2.46329	-2.13926	-1.77023	-2.30801	-2.32602		3.61582e-33	6.27667e-25	1.84003e-17	3.23191e-29	3.50028e-29
C7_00280W	orf19.7094	HGT12	-2.38484	-6.28804	-5.4748	-6.10169	-4.04189		5.36048e-07	1.37105e-40	3.79691e-29	2.69997e-37	4.9627e-17
C7_00350C	orf19.7085	orf19.7085	-2.37802	-2.73223	-1.24066	-2.09074	-1.43689		1.63305e-14	1.245e-18	0.000204382	1.93443e-11	1.18506e-05
C1_08900W	orf19.4749	orf19.4749	-2.3691	-0.0675143	-1.6189	-1.33469	-0.121575		2.45963e-109	0.710902	3.89894e-54	8.32501e-37	0.395956
CR_10340W	orf19.7610	PTP3	-2.35919	-1.57337	-1.7948	-1.77946	-0.972977		2.07129e-78	4.63442e-35	9.79366e-46	6.09495e-45	1.05377e-13
C5_02460C	orf19.4255	ECM331	-2.35788	-0.814718	-1.27212	-2.47959	0.640462		9.02229e-56	4.77203e-07	3.78581e-16	5.71611e-60	0.000122901
CR_06030C	orf19.3852	orf19.3852	-2.34642	-0.869034	1.40908	-0.665837	-0.700981		1.2248e-05	0.39381	0.0585029	0.362544	0.32867
C4_03500C	orf19.3378	orf19.3378	-2.32885	3.48428	1.37351	0.951035	-0.284748		1.49717e-06	3.6623e-08	0.0173508	0.123079	0.701101
C5_02630C	orf19.4279	MNN1	-2.26129	-1.88854	-1.14036	-2.01878	-3.06975		4.02318e-07	5.09872e-05	0.0224476	6.93846e-06	2.83234e-12
C1_10110W	orf19.4880	orf19.4880	-2.25139	-0.991088	-1.08111	-0.144364	-0.803612		1.35018e-09	0.00115499	0.000800848	0.719673	0.00835943
CR_09060W	orf19.7303	orf19.7303	-2.20575	1.43087	-3.0561	-1.89205	-1.11379		0.000565905	0.37721	3.47911e-05	0.00860239	0.219298
C3_05630W	orf19.6998	GTT1	-2.17903	-1.0513	-0.104675	-0.756557	-0.262741		0.000225654	0.097849	0.9176	0.241128	0.743948
C6_03170C	orf19.5604	MDR1	-2.15917	-0.837882	0.268077	-1.51281	-2.11114		3.36326e-05	0.198091	0.743372	0.0061256	7.56169e-05
C2_09820W	orf19.1368	orf19.1368	-2.14379	-1.37789	-0.476184	-1.36218	-2.77469		0.000758678	0.0619636	0.602643	0.0412993	1.33334e-05
C5_03440W	orf19.2638.1	orf19.2638.1	-2.12916	-1.88839	-0.974745	-2.09074	-1.36508		2.56556e-13	2.6618e-10	0.0023095	2.59691e-12	1.24663e-05
C3_00600W	orf19.5399	IFF11	-2.05944	-0.262084	-1.19231	-8.05233	-3.21502		0.00776686	0.85676	0.197288	6.08853e-31	1.87551e-05
C7_00930W	orf19.7021	GPH1	-2.04895	-0.750674	-1.63056	-1.90545	-1.8781		3.88404e-20	0.00306299	5.97548e-13	1.46557e-17	8.13392e-17
C1_08310W	orf19.5110	OPY2	-1.9958	0.315425	-0.810345	-0.315911	-1.20683		4.83487e-07	0.601852	0.0819051	0.508476	0.00242494
C6_02100W	orf19.3499	orf19.3499	-1.98128	-8.57268	-2.0542	-6.69505	-4.36818		0.00971886	7.57469e-29	0.00533975	2.1091e-14	3.74913e-07
C2_01340W	orf19.1991	orf19.1991	-1.96571	-2.15044	-2.57325	-1.85197	-1.39981		5.23234e-38	8.84266e-45	2.13782e-64	1.57592e-33	1.84591e-19
C1_12470W	orf19.69	orf19.69	-1.96096	-3.59898	-1.31585	-1.78961	-0.903432		1.85449e-09	1.08266e-12	0.000293458	4.92938e-06	0.0783964
C3_04530C	orf19.5908	TEC1	-1.94775	-1.44762	-0.760433	-1.02613	-1.35698		6.80643e-30	1.54143e-16	4.48966e-05	7.63372e-09	1.60041e-14
C6_02670C	orf19.5537	WSC2	-1.92429	-0.620612	-1.38131	-0.911974	-0.99765		1.16987e-11	0.0756048	2.91664e-06	0.00244367	0.00132359
C1_12020W	orf19.5264	orf19.5264	-1.91849	-3.61457	-4.29322	-4.31208	-1.47858		0.00526057	0.00135084	7.90797e-05	4.52606e-05	0.343538
CR_09270C	orf19.7323	CBP1	-1.91326	-1.75184	-1.77106	-2.73635	-1.94788		9.15783e-25	1.3369e-20	3.05532e-21	6.95623e-50	2.13456e-25
CR_07790C	orf19.3707	YHB1	-1.90929	-2.16929	-2.96078	-1.65068	-3.4001		6.60137e-08	1.03438e-09	1.01138e-17	3.69246e-06	7.97748e-23
C1_12010C	orf19.5265	KIP4	-1.90697	-2.0826	-1.60414	-2.50597	-0.973393		1.39224e-118	6.34731e-140	2.28784e-84	8.04136e-197	1.32964e-29
C4_02450W	orf19.2757	orf19.2757	-1.87156	-1.12511	-1.13659	-0.644494	-1.86249		0.000314911	0.0641866	0.0505831	0.266992	0.00090722
CR_04510W	orf19.542	HXK2	-1.85858	-0.970889	-1.43345	-2.34465	-1.88198		2.49949e-15	0.000143952	2.61258e-09	4.55741e-24	1.67064e-15
C1_07040C	orf19.6200	orf19.6200	-1.82297	-1.56368	-2.49996	-2.997	-0.928602		1.41589e-17	1.64856e-11	6.54802e-31	6.61202e-44	4.11775e-05
CR_02630C	orf19.2822	orf19.2822	-1.79676	-3.38323	-2.28803	-3.68913	-0.695629		6.82283e-07	6.34482e-15	4.79232e-10	2.69866e-16	0.093842
C2_07570W	orf19.1868	RNR22	-1.79222	-1.29021	-2.96752	-4.27559	-4.86152		2.82221e-07	0.000551804	1.53718e-18	1.2747e-35	5.25568e-46
C7_00640C	orf19.7055	orf19.7055	-1.78672	-2.6446	-1.62414	0.035439	-0.72506		0.391157	0.192348	0.482845	0.994276	0.791664
C5_03900W	orf19.1105.2	PGA56	-1.78544	-0.601981	-0.477592	-0.821968	-0.635729		1.99303e-06	0.217251	0.324476	0.0423711	0.1565
C6_02660C	orf19.5536	orf19.5536	-1.76318	-1.00035	-0.874913	-1.24056	-0.934462		9.3295e-08	0.00340092	0.0300512	0.000393161	0.00567952
C2_06680W	orf19.1224	FRP3	-1.72613	-0.113385	-1.19465	-1.65944	0.0876333		1.10316e-12	0.798379	2.23172e-06	7.67042e-12	0.824905
C2_06590C	orf19.34	GIT1	-1.70841	-1.33291	-4.05736	0.512093	-1.64829		0.00470683	0.0398338	2.32611e-10	0.515191	0.00252471
C2_02580W	orf19.1584	orf19.1584	-1.704	-0.993753	-0.755701	-1.359	0.538408		1.10375e-28	2.29727e-09	5.32939e-06	1.06261e-17	0.00268601
C7_00290C	orf19.7093	HGT13	-1.70247	0.871329	0.186302	1.008	0.478628		2.74653e-10	0.00143378	0.62451	0.000161189	0.108395
C1_02120C	orf19.3669	SHA3	-1.69213	-2.39726	-1.95787	-2.77403	-2.93908		1.38485e-08	5.42713e-16	4.10538e-11	1.35822e-21	4.45071e-24
C2_07730W	orf19.2209	YVC1	-1.69119	-0.531237	-0.69384	-1.07104	-0.733375		7.86609e-28	0.00266766	3.30279e-05	1.17187e-11	1.07737e-05
C5_04040C	orf19.1286	orf19.1286	-1.67404	-0.176097	-0.744752	-0.465491	-0.332721		3.09848e-15	0.602389	0.00139917	0.0499686	0.211861
C1_04900W	orf19.753	MNN15	-1.67174	-0.75309	-0.756046	0.0882823	-0.937091		9.70949e-44	1.03438e-09	3.81384e-10	0.552433	4.18921e-14
C3_01560W	orf19.1687	orf19.1687	-1.67066	-0.42468	-0.844453	-0.947943	-0.294232		1.86984e-20	0.0524424	9.45877e-06	2.32979e-07	0.192285
C1_14220C	orf19.7231	FTR2	-1.67022	-0.921396	-0.28817	-0.22469	1.122		8.77267e-17	1.51095e-05	0.276347	0.359269	6.9819e-08
C2_03710W	orf19.849	MNN41	-1.65266	0.63847	-0.0941041	0.746663	0.342579		1.03693e-26	0.000115277	0.708351	2.542e-06	0.0597191
C2_02070W	orf19.1524	SPR3	-1.64972	-4.31454	0.393281	-3.80588	-0.223586		0.278339	0.00197588	0.857514	0.00632395	0.913521
C2_04050C	orf19.815	DCK1	-1.64152	-1.31693	-1.55121	-1.35126	-1.04304		2.71514e-22	2.23376e-14	7.76693e-20	2.66927e-15	3.11862e-09
C1_05960W	orf19.2451	PGA45	-1.63237	-1.68409	-1.83605	-1.98613	-1.84166		1.5707e-10	1.08992e-10	5.59923e-13	3.25763e-15	6.76015e-13
C2_02390W	orf19.1562	orf19.1562	-1.62532	0.0803078	-0.919078	-0.802852	-0.20165		2.42884e-06	0.897506	0.00916118	0.0253732	0.699331
C1_11320C	orf19.670.2	orf19.670.2	-1.62354	-3.70697	-0.773009	-2.72706	-3.58134		0.00588051	1.23524e-10	0.285503	1.47384e-06	1.73712e-10
CR_04210C	orf19.508	QDR1	-1.61992	-0.548446	-1.46757	-1.7853	-3.3457		1.21225e-11	0.059562	1.11408e-09	4.43482e-14	4.32091e-45
C4_04590W	orf19.3822	SCS7	-1.61558	-1.06464	-0.943727	-1.55096	-0.949287		6.9747e-22	9.92205e-10	7.25498e-08	2.57002e-20	6.91759e-08
C7_02830C	orf19.5179	LIP5	-1.60059	-2.33065	-3.66124	-0.856211	-1.74703		0.0220841	0.0163588	0.000902822	0.416892	0.0498683
C2_01270W	orf19.1996	CHA1	-1.56526	0.507757	-0.506925	-0.3625	-1.38717		3.03241e-05	0.29877	0.279173	0.415404	0.000320468
C1_09180W	orf19.4776	LYS143	-1.55058	-2.60333	-2.00312	-2.46138	-1.58456		1.01797e-28	4.77953e-70	3.38275e-48	4.21427e-67	4.23138e-29
CR_09440C	orf19.7341	orf19.7341	-1.5464	-1.45153	-1.70366	-1.79695	-0.982196		4.5103e-18	9.97937e-16	9.88474e-22	3.28546e-24	1.5191e-07
C2_08140C	orf19.2170	PHM7	-1.54505	-0.35204	-0.175253	-1.06214	-0.235575		3.1169e-55	0.00193306	0.168956	2.03517e-26	0.0493005
C1_05900W	orf19.2459	orf19.2459	-1.5448	-2.1342	-3.20395	-3.48906	-2.34569		5.37154e-11	3.99047e-19	6.44709e-43	1.9054e-49	1.43967e-22
C5_02860C	orf19.4309	GRP2	-1.5447	-0.939672	-1.55276	-2.22319	-2.0103		3.90276e-19	2.62122e-07	2.40279e-19	2.0199e-38	5.53332e-31
C2_02060C	orf19.1523	FMO1	-1.49104	-3.72177	-2.03098	-2.70941	-1.17698		0.0127051	1.94258e-11	0.000652216	1.63963e-06	0.0727761
CR_06510W	orf19.715	orf19.715	-1.48026	-2.14377	-1.99491	-1.49285	-1.28817		1.4514e-09	3.16823e-17	1.62044e-17	1.00985e-09	3.07143e-06
C2_09530W	orf19.1401	EAP1	-1.47419	-2.06929	-1.20301	-1.82828	-1.1549		1.26253e-08	3.47126e-16	6.16786e-06	5.21507e-13	2.13916e-05
C6_01710C	orf19.3415	PTK2	-1.46324	-0.911088	-0.507436	-0.652948	-0.47144		2.72399e-26	1.41022e-10	0.000825597	5.86187e-06	0.00230044
C1_10000C	orf19.4866	CPP1	-1.46256	-0.490661	-0.897495	-1.29644	-0.629837		5.34121e-25	0.00240841	8.15242e-10	5.21176e-20	4.37024e-05
C1_08170C	orf19.5094	BUL1	-1.46229	-1.50993	0.0698763	-1.54173	-1.55712		3.84548e-08	2.89088e-08	0.887589	9.66787e-09	2.29894e-08
CR_05330W	orf19.5288.1	orf19.5288.1	-1.45225	0.060053	-0.161355	0.644736	1.12065		0.000136624	0.939125	0.798907	0.119537	0.00598974
CR_06570C	orf19.915	orf19.915	-1.44933	-1.94609	-1.74196	-1.67589	-1.01149		3.16329e-11	3.81796e-17	3.63954e-16	2.53346e-14	2.40084e-05
C1_04590W	orf19.6852.1	orf19.6852.1	-1.44925	-0.954337	-1.70704	-2.27058	-2.37628		4.97538e-06	0.00676962	6.90928e-08	1.67631e-13	1.74304e-14
C3_05320W	orf19.6968	orf19.6968	-1.44135	-1.17057	-1.57746	-0.504236	-0.992885		2.78242e-28	7.80434e-19	7.80924e-34	0.000315906	2.0004e-13
CR_06500C	orf19.716	orf19.716	-1.43434	-1.55352	-2.025	-1.0328	-0.0345477		0.000977492	0.000564669	2.04085e-06	0.0222696	0.972189
C4_05580C	orf19.1239	orf19.1239	-1.43343	-4.36696	-3.80597	-4.24923	-3.8041		3.78293e-16	7.52909e-118	4.60725e-102	1.0426e-120	4.73781e-93
C7_00130W	orf19.7110	orf19.7110	-1.43191	-0.736368	-0.457279	-0.752222	-0.492343		2.87547e-19	1.96801e-05	0.0133314	5.43756e-06	0.00820161
C1_02220C	orf19.3679	orf19.3679	-1.42345	-1.23969	-0.938193	-1.64431	-0.837342		9.68113e-22	1.05321e-16	7.69011e-10	1.21716e-27	1.07985e-07
C2_08450W	orf19.3635	orf19.3635	-1.4232	-0.470882	-0.894702	-0.896861	-0.661236		1.69248e-24	0.0030606	4.42478e-10	3.56012e-10	1.07858e-05
C6_00750C	orf19.3651	PGK1	-1.41407	-0.636623	-1.66287	-1.44738	-1.73336		6.48598e-07	0.0609548	3.98795e-09	3.1502e-07	8.11387e-10
CR_03500W	orf19.4393	CIT1	-1.41388	-0.564116	0.371048	0.368851	-0.154724		5.99083e-06	0.148478	0.364246	0.305397	0.741006
C7_00510W	orf19.7068	MAC1	-1.40263	-0.818892	-0.874182	-0.588728	-0.0364344		1.64482e-26	1.76771e-09	6.67272e-11	2.1354e-05	0.870159
C4_04540C	orf19.3828	orf19.3828	-1.38827	-1.84286	-1.20226	-2.01525	-0.271712		0.0227478	0.000247327	0.0326374	0.000414828	0.771421
C2_01330C	orf19.1992	SIR2	-1.37725	-1.78103	-1.63603	-1.98711	-1.00675		9.42857e-17	7.48286e-27	4.08659e-23	8.76051e-34	5.96418e-09
C6_03100W	orf19.5595	SHE3	-1.37418	-0.969505	-0.921911	-1.56332	-0.440851		8.75889e-30	2.06595e-14	1.66024e-13	2.2195e-38	0.00144164
C5_03720C	orf19.1123	orf19.1123	-1.37283	-1.05399	-0.222367	-0.211021	-1.10332		0.0470787	0.265567	0.901615	0.8654	0.182854
C7_04220W	orf19.7151	orf19.7151	-1.36243	0.362631	0.0207528	-0.979199	0.0666182		0.370133	0.824135	0.996358	0.460995	0.987365
C1_07120W	orf19.4456	GAP4	-1.35598	-1.01097	-1.86748	-1.28018	-1.42654		1.81465e-10	5.34638e-06	3.67173e-19	1.84121e-09	2.49239e-11
C2_10590W	orf19.5338	GAL4	-1.33857	-0.091116	-0.729371	-1.21101	-0.810623		5.61075e-06	0.871506	0.026176	4.41703e-05	0.0124041
C1_03000W	orf19.2991	HOL1	-1.3281	-1.18415	-1.16401	-0.24566	-0.864434		1.05563e-08	4.23731e-07	1.40197e-06	0.34685	0.00134489
C6_00890W	orf19.90	orf19.90	-1.32666	-1.20102	-2.06698	-2.24967	-0.75535		2.96286e-14	1.72072e-11	1.11431e-33	6.809e-40	7.03055e-05
C7_00300W	orf19.7092	orf19.7092	-1.31952	-0.228603	-0.792164	-0.448961	-0.296825		1.83342e-61	0.0111715	1.64993e-25	9.25202e-09	0.000580601
C6_02090C	orf19.3501	orf19.3501	-1.29908	-0.979318	-0.616147	-0.939722	-0.562112		5.09719e-12	5.85122e-07	0.00292979	1.04357e-06	0.00789195
C3_02660W	orf19.258	orf19.258	-1.2976	-1.20874	-1.2015	-1.26713	-2.94721		2.12578e-05	0.000145881	0.000129749	3.31785e-05	4.10339e-24
C1_14360C	orf19.7251	WSC4	-1.2704	-1.01724	-0.567743	-0.863958	-0.706638		1.57848e-08	1.34084e-05	0.0247937	0.000196331	0.00422737
C4_02910W	orf19.2704	orf19.2704	-1.25647	-1.12043	-0.911219	-1.33039	-1.39676		0.000130974	0.00117884	0.00918111	3.99369e-05	2.91628e-05
C4_04530C	orf19.3829	PHR1	-1.25262	-0.774619	-0.830252	-1.17557	-0.310236		1.26484e-08	0.00126002	0.000376061	1.00419e-07	0.260299
C3_06000W	orf19.7381	AHR1	-1.24789	-0.205166	-0.796248	-0.698686	-0.205866		1.3794e-71	0.0122011	1.7901e-30	9.28794e-24	0.0111486
C2_05860C	orf19.5210	orf19.5210	-1.23564	-0.990716	-0.0561297	-1.21545	-0.0725804		5.84938e-13	2.70538e-07	0.869721	6.55999e-12	0.842989
C4_04850C	orf19.3794	CSR1	-1.22516	-1.2078	-1.36295	-1.02819	-0.94045		1.79753e-28	3.97584e-28	1.06768e-37	4.90701e-21	2.91521e-17
C1_02110C	orf19.3668	HGT2	-1.21323	-2.74069	1.28563	-3.63198	-2.36619		0.0142464	4.60965e-09	0.0118571	1.58962e-15	7.29881e-07
C4_01800W	orf19.4612	orf19.4612	-1.19889	0.702096	-1.06086	-0.977164	-1.81783		0.0455246	0.360271	0.10378	0.107016	0.00230772
C2_08150W	orf19.2169	orf19.2169	-1.18329	-0.163151	-0.536866	-0.639311	-0.59686		2.06978e-13	0.51388	0.00244375	0.000150885	0.000819977
C1_11720W	orf19.1146	orf19.1146	-1.17923	-0.565664	-0.479945	-0.464064	-0.278204		1.0123e-27	9.94631e-07	4.02226e-05	5.25537e-05	0.0304287
C5_04010C	orf19.3210	orf19.3210	-1.17221	0.377862	-0.892746	0.133574	-0.17342		2.72042e-18	0.0126829	1.78975e-11	0.42263	0.325032
C1_01740W	orf19.4551	CTN1	-1.16902	-1.99492	-1.49433	-0.889387	-1.49689		0.0396753	0.000310376	0.0117154	0.129679	0.0100876
C4_06820C	orf19.3127	CZF1	-1.16062	-0.889761	-0.401869	-0.303654	-1.1207		1.38677e-16	6.75452e-10	0.0111274	0.0533283	1.52797e-15
C7_01510W	orf19.6578	orf19.6578	-1.15087	-0.949713	-1.5185	-0.92436	-1.15401		1.95342e-15	9.77148e-11	2.36316e-26	2.35091e-10	2.97919e-15
C5_04830W	orf19.3969	SFL2	-1.1182	-2.05554	-0.89321	-1.62608	-1.73156		5.57784e-11	3.83592e-34	3.50382e-07	4.43282e-22	1.33255e-24
C2_06730W	orf19.3149	LSP1	-1.11502	-0.162116	-0.0377151	-0.591052	-0.0830103		1.10944e-26	0.265148	0.843127	4.48323e-08	0.580901
C3_05920W	orf19.7372	MRR1	-1.10606	-1.07335	-1.17868	-2.38403	-1.60433		5.64611e-08	1.84146e-07	6.7668e-09	2.08237e-34	1.9142e-15
C4_01230C	orf19.4666	orf19.4666	-1.10018	-0.497659	-0.741073	-0.640374	0.0478972		1.03848e-15	0.00116885	2.62826e-07	6.35016e-06	0.830024
C6_00820W	orf19.3642	SUN41	-1.08059	-0.180332	-0.216146	-0.375651	-0.095381		2.2051e-09	0.507483	0.372723	0.0599077	0.727766
CR_09920W	orf19.7566	orf19.7566	-1.07747	-0.28479	-0.00519402	-0.166905	0.105826		5.96086e-06	0.388888	0.994926	0.566297	0.772639
CR_05610C	orf19.5843	SRR1	-1.07086	-0.106905	0.290771	-0.747225	0.12352		2.50255e-05	0.814615	0.38472	0.0051781	0.746725
C1_08070W	orf19.5079	CDR4	-1.05734	-1.00387	-0.845847	-1.78774	-1.719		2.22302e-10	3.6243e-09	7.02675e-07	1.40535e-28	2.54881e-26
C3_00480C	orf19.5417	DOT5	-1.05712	-0.26568	-0.175347	-0.603624	-0.625374		9.08119e-17	0.0977323	0.296798	4.62011e-06	4.52028e-06
C4_06480C	orf19.2886	CEK1	-1.05706	0.00338955	-0.710709	-0.817761	-0.0389131		2.0463e-11	1	1.75321e-05	3.79462e-07	0.885179
C4_01160W	orf19.4674.1	CRD2	-1.05662	-0.418955	0.581356	0.785607	1.51217		0.29982	0.777614	0.66997	0.456114	0.14481
C1_05150C	orf19.450	orf19.450	-1.0519	-2.01968	-2.29422	-1.02274	-0.736877		0.63686	0.432894	0.324433	0.676603	0.806493
CR_09180W	orf19.7314	CDG1	-1.04861	-0.846054	-0.522972	-1.30447	-0.527831		1.08216e-07	4.42018e-05	0.0178514	1.86327e-11	0.0189048
CR_01440C	orf19.2529.1	orf19.2529.1	-1.0382	-0.836984	-0.147962	-1.04145	-0.243501		2.59978e-18	8.41121e-12	0.365732	4.53295e-18	0.102162
C1_04750W	orf19.769	IFE1	-1.02472	0.943898	-0.925032	0.175292	-1.2752		0.0165831	0.00937663	0.0230755	0.709967	0.000257475
C1_01980W	orf19.4527	HGT1	-1.01393	0.460853	1.46568	-0.398559	1.37311		1.72214e-08	0.0281708	7.27303e-17	0.0423069	9.3598e-15
C5_00240W	orf19.971	SKN7	-1.0106	-0.104185	-0.0617807	-0.645209	-0.0440232		8.80926e-07	0.767697	0.867683	0.00245729	0.899598
C3_02280C	orf19.1618	GFA1	-0.99851	-0.50138	-0.412017	-1.05596	-0.156288		9.58966e-09	0.011401	0.0394035	1.00985e-09	0.503679
C4_02220C	orf19.4568	ZCF25	-0.995138	1.35912	0.0260238	2.79307	3.58834		0.00900147	1.40163e-06	0.973169	2.06191e-17	5.39405e-30
C4_04580W	orf19.3823	ZDS1	-0.99065	-0.581407	-0.508011	-0.79957	-0.611271		7.03192e-21	1.81346e-07	5.68613e-06	6.88972e-14	3.40133e-08
C1_04770C	orf19.767	ERG3	-0.988457	-0.130571	-0.818923	-1.37566	-0.834245		4.82993e-07	0.678289	5.67247e-05	6.27279e-13	4.28091e-05
C2_01310W	orf19.1994	orf19.1994	-0.984778	-1.28238	-1.59545	-1.30764	-0.421014		4.50138e-20	7.5063e-33	9.54458e-52	1.10112e-34	0.000401741
C7_02360W	orf19.6475	orf19.6475	-0.971711	-2.08322	-1.41063	0.236344	0.192915		0.143643	0.142375	0.372723	0.658625	0.935756
C2_10210C	orf19.1760	RAS1	-0.953243	-0.946666	-0.841126	-0.989666	-0.779765		1.32109e-06	2.54341e-06	3.37603e-05	4.91746e-07	0.000153849
C3_03050C	orf19.301	PGA18	-0.943485	-0.977013	-1.23833	-1.7707	-1.24889		1.32109e-06	8.21723e-07	1.24024e-10	2.45417e-21	9.76112e-11
C2_10560C	orf19.5334	ZSF1	-0.939978	-0.385243	-1.02083	-2.12396	-1.93283		5.85033e-05	0.194991	1.53978e-05	7.57683e-22	6.96616e-18
C3_07370W	orf19.6754	orf19.6754	-0.936424	-0.447123	-0.436333	-0.528371	-0.546983		5.85514e-05	0.11681	0.108494	0.0319917	0.0352529
C1_13610C	orf19.4997	KIS2	-0.930831	-0.290572	-0.666414	-0.528502	-0.645001		8.46058e-18	0.0231567	2.50613e-09	2.42539e-06	9.8589e-09
C6_01670W	orf19.3419	MAE1	-0.929529	-0.516948	-0.481799	-0.679225	-1.08004		1.75289e-09	0.00253133	0.00439807	1.70262e-05	2.57066e-12
C1_04470C	orf19.6840	orf19.6840	-0.924653	-0.160035	0.277251	-0.879074	-1.20397		0.0333926	0.828001	0.649687	0.0465125	0.00827688
C3_02240C	orf19.1621	GPA2	-0.923555	-0.222934	-0.585422	-0.653743	-0.46526		1.92911e-26	0.0361971	6.39114e-11	1.83965e-13	5.99306e-07
C2_05580W	orf19.6871	orf19.6871	-0.915692	-0.506834	-0.450457	-0.674779	-0.496281		9.70273e-17	1.75658e-05	0.000149867	1.73527e-09	2.59195e-05
C3_01550C	orf19.1690	TOS1	-0.915587	-0.111891	0.237235	-0.301439	0.134361		0.00141677	0.826482	0.552691	0.352448	0.749499
C3_03870C	orf19.6928	SAP9	-0.9148	-0.81026	-1.04202	-0.772277	-1.49111		0.00191659	0.0111063	0.000497978	0.00986604	2.04352e-07
C1_14290C	orf19.7239	MDG1	-0.914573	-0.0962019	-0.350292	-0.758391	-0.447536		7.53226e-08	0.73724	0.0806434	1.08627e-05	0.0193889
C7_03480W	orf19.6705	orf19.6705	-0.913815	-0.415758	-0.608119	-0.996888	-0.404033		7.51392e-26	8.48613e-06	9.78167e-12	4.41446e-30	1.81778e-05
CR_07480W	orf19.6117	orf19.6117	-0.913197	-0.375073	-0.606621	-0.545317	-0.967722		0.029625	0.519968	0.210445	0.219421	0.0279688
C4_01380W	orf19.4649	ZCF27	-0.909584	-0.588347	-0.851807	-0.63659	-0.638363		2.9091e-05	0.0157448	0.000134898	0.00472692	0.00679269
CR_07060C	orf19.2356	CRZ2	-0.900121	-0.846474	-0.360711	-0.0165281	-3.4006		0.190106	0.105764	0.598089	0.988343	4.45925e-15
C2_00120C	orf19.1907	EMC9	-0.892588	0.0148621	-0.289121	-0.331565	-0.230591		3.26445e-06	0.976989	0.223903	0.117928	0.339127
C2_01380W	orf19.1442	PLB4.5	-0.891771	-1.55551	-5.04281	-2.32361	-2.55122		2.31739e-05	2.51281e-14	2.43719e-89	1.29527e-25	3.26776e-33
CR_06650C	orf19.699	orf19.699	-0.891536	-1.34536	-2.23352	-1.28425	-1.80727		0.412491	0.210064	0.0110315	0.110963	0.0766411
C1_13140C	orf19.4941	TYE7	-0.888233	-1.58452	-1.77331	-2.26548	-3.95382		0.12425	0.00612747	0.00135141	1.58976e-05	9.20091e-15
C5_00660C	orf19.922	ERG11	-0.877727	-0.51966	-0.913711	-1.20849	-0.581057		7.68035e-11	0.000394617	1.35291e-11	6.44393e-20	4.477e-05
C2_08320C	orf19.1351	orf19.1351	-0.875744	-1.76705	-0.519477	-2.75115	-2.03724		0.00514307	3.91644e-09	0.158028	1.21028e-17	9.6276e-11
CR_01010W	orf19.3255	TEN1	-0.874479	-1.00016	-0.429561	-0.566604	0.0449963		1.94591e-10	3.70034e-13	0.00446713	7.26345e-05	0.837573
C3_01020W	orf19.2506	orf19.2506	-0.873322	-0.088671	-0.627816	1.67996	-0.830123		0.234345	0.954027	0.519158	0.0160185	0.320097
C1_04060W	orf19.4482	IFI3	-0.872115	0.014166	0.299043	-0.323443	0.150599		1.13526e-09	0.967845	0.0789324	0.0359955	0.437756
C2_10030C	orf19.1779	MP65	-0.867911	-1.2324	-0.145018	-2.06351	-2.23171		0.0250985	0.00174801	0.812298	1.40412e-08	1.93747e-08
C2_05260W	orf19.3555	BUD14	-0.867529	-0.564937	-0.592981	-0.636091	-0.163486		3.12943e-48	8.75142e-21	5.26396e-23	4.77992e-26	0.0223164
C1_08990C	orf19.4755	KEX2	-0.858808	-0.198445	-0.555928	-0.530122	-0.196825		1.16096e-19	0.100644	1.49526e-08	7.7556e-08	0.0923984
C4_03070W	orf19.2685	PGA54	-0.857561	-0.323955	-0.634296	-1.27411	-1.15094		0.000523251	0.324356	0.0173338	8.99097e-08	2.58359e-06
C4_01180W	orf19.4672	orf19.4672	-0.85392	0.569034	2.89103	-0.940641	0.0909296		0.811401	0.904364	0.364025	0.78328	0.992049
CR_02480W	orf19.3719	orf19.3719	-0.853904	0.086955	-0.731488	0	-0.767805		0.881512	0.999366	0.918614	1	0.905321
C1_08350C	orf19.5114.1	orf19.5114.1	-0.846756	-5.67858	-5.46935	-4.1494	-4.56577		0.0819821	9.66433e-41	5.16319e-38	2.31942e-22	1.27874e-26
C1_04580C	orf19.6852	orf19.6852	-0.842772	-0.0400121	-0.695257	-1.06457	-0.662815		0.000261165	0.932039	0.00439727	2.78548e-06	0.00769614
C1_07900W	orf19.5063	COI1	-0.840075	0.995465	0.705061	0.796096	-0.89556		0.0345172	0.0182468	0.108399	0.0467554	0.0321045
C2_01780W	orf19.1490	MSB2	-0.837552	-0.548667	0.228886	-0.236168	-0.144605		1.41728e-07	0.00157799	0.257745	0.191256	0.494784
C1_14340C	orf19.7247	RIM101	-0.836376	-0.191087	0.122783	-0.0753881	-0.361614		1.92323e-05	0.505705	0.682397	0.774206	0.113306
C4_04860W	orf19.3793	orf19.3793	-0.83386	-1.94348	-2.16161	-2.18939	-2.494		1.33545e-08	2.62325e-43	1.19968e-54	2.31501e-53	3.65054e-67
C2_05570C	orf19.6869	orf19.6869	-0.833079	-0.713132	-0.581964	-1.19128	-0.492019		5.75169e-06	0.000195897	0.00279535	1.27469e-10	0.0157103
C2_01000W	orf19.2023	HGT7	-0.823334	-0.352579	-1.28509	-1.43567	-1.44773		0.000216498	0.212308	2.69139e-09	1.32146e-11	1.49237e-11
C2_08910C	orf19.216	orf19.216	-0.808823	-0.366355	-0.0701471	-0.86527	-1.12019		0.0026022	0.292782	0.880816	0.00134181	2.61699e-05
C6_00330C	orf19.1193	GNP1	-0.801653	-0.27851	-0.220039	-0.384264	-0.39812		1.8274e-06	0.196096	0.306571	0.0328861	0.0362017
C1_06100C	orf19.2435	MSI3	-0.79705	-0.286071	-0.340776	-0.642552	-0.922342		3.70905e-07	0.147927	0.0606006	5.49202e-05	4.01785e-09
C5_03330C	orf19.2646	ZCF13	-0.794408	0.431018	-0.046474	0.112041	0.243383		3.50742e-07	0.0132194	0.865722	0.554632	0.188574
C3_07470W	orf19.6741	orf19.6741	-0.786159	-0.610252	-0.630471	-1.11725	-0.303833		2.67482e-06	0.000717762	0.000312283	8.56112e-12	0.126713
C6_04130C	orf19.4555	ALS4	-0.785137	-0.128478	0.45447	0.491537	-0.916586		0.00360469	0.772714	0.145251	0.0836777	0.000818571
C1_14350W	orf19.7250	orf19.7250	-0.785009	-0.286695	-0.601969	-0.0192076	-0.386561		0.000470332	0.344435	0.0119127	0.960742	0.129918
CR_00780C	orf19.3278	GSY1	-0.784081	0.799575	-0.279447	-0.407788	0.357264		3.78897e-05	4.19537e-05	0.233992	0.0442633	0.106146
C5_02380W	orf19.4246	orf19.4246	-0.77668	-1.0386	-0.365539	-1.43485	-1.20185		2.15023e-13	4.57774e-23	0.00158324	1.77592e-43	7.63125e-31
C2_08990C	orf19.206	orf19.206	-0.774203	-0.458092	-0.296383	-0.492123	-0.826848		0.087424	0.439882	0.633882	0.303843	0.086805
C3_04490W	orf19.5903	RAX1	-0.772394	-0.407975	-0.193213	-0.45487	0.0771684		5.48943e-09	0.00613946	0.252811	0.00102381	0.694417
C2_01750C	orf19.1486	orf19.1486	-0.772373	-0.336046	-1.04836	-0.460338	-1.99389		0.0150328	0.431383	0.000846814	0.169508	1.5306e-11
C4_02390W	orf19.2765	PGA62	-0.765814	-0.485647	-0.928348	-0.770593	-1.13145		0.00959549	0.17402	0.00192192	0.00896264	0.000107875
C3_00930W	orf19.2496	ATO2	-0.760722	0.00232111	-0.408666	-1.25163	-0.299385		0.000973304	1	0.126936	1.58502e-08	0.283657
C1_01130W	orf19.3301	orf19.3301	-0.749704	-0.241103	-0.310455	-0.547128	-0.442938		0.0238838	0.617024	0.46875	0.112674	0.247515
C2_03220C	orf19.909	STP4	-0.747486	0.201353	-0.170643	-0.768243	-2.18915		0.221126	0.842584	0.859077	0.207004	9.36445e-05
C1_10730W	orf19.2346	orf19.2346	-0.747347	-0.624086	-0.871554	-0.999181	-0.951815		1.20226e-08	4.75853e-06	2.04815e-11	6.72419e-15	2.59393e-13
C7_04210C	orf19.7152	orf19.7152	-0.73761	-0.0188308	-0.745018	-0.507127	-0.714062		0.000421252	0.970316	0.000491297	0.0193122	0.000978195
C1_03460C	orf19.3048	orf19.3048	-0.73724	-0.644064	-0.376054	-0.330448	-0.609712		1.4182e-13	2.35934e-10	0.000280005	0.00127105	4.33789e-10
C3_01890C	orf19.1658	orf19.1658	-0.736929	-0.77439	-1.03857	-1.00354	-0.848189		1.94599e-05	2.9178e-06	4.94335e-10	4.41491e-08	1.29274e-06
C1_01140C	orf19.3302	orf19.3302	-0.735603	-0.40408	-1.41356	-1.39437	-1.36593		6.79299e-08	0.00830973	3.39247e-27	2.78617e-26	5.46523e-25
C3_03140C	orf19.313	DAL4	-0.73544	-1.87261	-0.32064	0.130777	-3.15559		0.323161	0.00388729	0.71979	0.882747	1.08312e-06
C7_04090C	orf19.7166	orf19.7166	-0.733435	-0.249033	-0.599085	-0.624338	-0.767537		0.000121458	0.329096	0.00280203	0.00123004	8.15626e-05
C7_01430C	orf19.6586	orf19.6586	-0.724371	-1.44985	-0.306236	-0.376161	-1.74685		0.0149459	3.99885e-07	0.414016	0.239966	4.51742e-10
C3_05580C	orf19.6993	GAP2	-0.719614	-0.00262553	-2.07062	-0.325208	-2.54939		0.100868	1	4.32116e-07	0.510245	3.6236e-10
C4_02610C	orf19.2738	SUL2	-0.719233	1.30326	1.68427	0.889594	0.591197		0.262769	0.0309021	0.00190079	0.126206	0.353402
C7_01940C	orf19.6527	orf19.6527	-0.707497	-0.10559	-0.693745	-0.540678	-0.353831		8.55601e-05	0.71506	0.000151049	0.00321886	0.0882724
CR_01000C	orf19.3256	SLN1	-0.699525	-0.779546	-0.589632	-0.855551	-0.335655		4.20204e-05	6.55975e-06	0.000938348	3.37274e-07	0.0894398
C2_03020C	orf19.5799	orf19.5799	-0.698664	-0.199745	-0.385428	-0.763217	-0.833001		0.0928118	0.757549	0.457472	0.064332	0.0554708
C1_01400C	orf19.3329	orf19.3329	-0.696106	-0.563839	-0.420472	-0.768711	-0.330038		0.000685097	0.0119643	0.0673579	0.000152334	0.16897
C2_02590W	orf19.1585	ZRT2	-0.695147	-0.491528	-0.236561	-0.36836	0.194027		0.000993292	0.0395517	0.383341	0.1031	0.469932
C5_02370C	orf19.4245	orf19.4245	-0.687001	-0.768026	-0.944791	-0.797109	-0.535847		4.74892e-08	1.97284e-09	5.16609e-14	2.29124e-10	6.17306e-05
C4_06530C	orf19.2882	XUT1	-0.680583	-0.52991	-2.21092	0.788231	-1.47703		0.242815	0.451246	3.52502e-05	0.154922	0.00595283
CR_03920C	orf19.473	TPO4	-0.65806	-0.883425	-0.31202	-1.22463	-0.450661		6.36646e-05	2.01587e-08	0.0918714	7.64839e-16	0.00973532
C1_07330W	orf19.4438	RME1	-0.657484	-2.43711	-1.76429	-1.95646	-5.99571		0.359584	1.54021e-06	0.000769882	0.002616	1.02736e-20
C1_13480W	orf19.4980	HSP70	-0.652018	-1.6801	-1.0121	-1.9798	-1.84582		0.00633858	4.20969e-14	1.40458e-05	1.17838e-19	6.21146e-17
C7_01390W	orf19.6920	orf19.6920	-0.650467	-0.883959	-1.27497	-0.535949	-1.19481		0.221869	0.129451	0.0173508	0.327239	0.039726
C1_11520C	orf19.1168	ZCF3	-0.646938	-0.00737219	-0.0292968	0.266233	-0.275396		0.0126875	0.996645	0.951702	0.351724	0.378157
C1_00150C	orf19.6091	RIM8	-0.625727	-0.00807844	-0.0302017	-0.100828	-0.111824		0.0131564	0.994397	0.948285	0.74915	0.756899
C6_01110W	orf19.118	FAD2	-0.617967	-0.129261	-0.45394	-0.500732	0.160111		3.44295e-09	0.388316	3.3963e-05	2.16732e-06	0.217248
CR_06040W	orf19.3854	orf19.3854	-0.617586	-0.295134	-0.400992	-0.478841	-0.557906		0.000176097	0.142552	0.0260051	0.00456739	0.00120902
C2_02460W	orf19.1570	ERG7	-0.611502	-0.176086	-0.525378	-0.793474	-0.294355		7.64149e-06	0.34887	0.000207689	2.62943e-09	0.0594686
C6_02330W	orf19.3475	orf19.3475	-0.606333	-0.237494	-0.0263922	0.0793537	-0.29006		0.000844088	0.324701	0.938282	0.732942	0.171556
CR_07080W	orf19.1815	orf19.1815	-0.604421	-0.325903	-0.0659281	-0.838002	-0.0677325		1.2841e-07	0.015956	0.719485	1.46488e-13	0.699542
C1_09120W	orf19.4769	IPT1	-0.599986	0.0508961	0.378961	0.144737	0.241383		3.48164e-05	0.850403	0.0165154	0.391781	0.160941
C2_03610W	orf19.857	FMO2	-0.595864	-1.18941	0.282396	-1.04452	0.315947		0.0423904	1.96801e-05	0.446873	0.000144873	0.363492
C3_01300C	orf19.1721	NCE103	-0.591868	-0.0269959	-0.220193	-0.694355	-0.597473		0.0121364	0.956607	0.474364	0.00275015	0.0156996
C2_10570W	orf19.5335	SGS1	-0.582981	0.179987	-0.259695	-0.626196	-0.124312		0.00337287	0.528865	0.285041	0.00149572	0.644414
C3_05220W	orf19.6000	CDR1	-0.570206	0.269872	-0.159545	-0.263166	0.602539		1.01137e-05	0.0817543	0.339358	0.0600124	4.10983e-06
C5_03510C	orf19.6660	orf19.6660	-0.569943	-0.481069	-0.655012	-0.586146	-1.80905		0.388036	0.57038	0.37517	0.371893	0.00264763
C5_00390C	orf19.951	orf19.951	-0.566634	-0.928086	-1.50308	-2.4132	-2.91299		0.11068	0.0109551	4.21528e-06	1.09443e-14	1.40439e-20
CR_01260W	orf19.3228	orf19.3228	-0.560876	-1.31621	-1.1165	-0.973444	-1.09718		0.147338	0.000338719	0.00261856	0.00740445	0.00334185
C7_01550W	orf19.6573	BEM2	-0.559784	-0.155722	-0.258594	-0.444788	-0.384822		0.000381373	0.491671	0.168171	0.00587862	0.026423
C2_09810C	orf19.1369	orf19.1369	-0.549987	-0.106606	-0.0301303	-0.990219	-0.280556		0.000470332	0.662925	0.916812	3.03634e-10	0.132017
C6_01720C	orf19.3414	SUR7	-0.549113	-0.169974	-0.19389	-0.626707	-0.394017		0.000153231	0.396587	0.285019	1.17267e-05	0.0122449
C7_00360W	orf19.7084	DFI1	-0.54869	-0.365788	-0.135748	-0.388961	-0.348059		4.66041e-06	0.00573549	0.392686	0.00173169	0.0081022
C2_09400C	orf19.1598	ERG24	-0.547373	0.0995975	-0.502389	-0.561609	-0.404966		0.00227155	0.730759	0.00766236	0.00168214	0.039206
C4_06760W	orf19.3133	GUT2	-0.546476	0.229532	0.0827394	-0.0346507	-0.245899		0.0486536	0.55338	0.856954	0.932534	0.463714
CR_06580W	orf19.693	orf19.693	-0.543648	-1.35486	-0.395416	-1.09474	-2.17469		0.745574	0.583241	0.854927	0.433577	0.160189
CR_00350W	orf19.7499	orf19.7499	-0.540264	-0.00286523	-0.396239	-0.313108	-0.471578		9.41061e-05	1	0.0071825	0.0319748	0.00113376
C6_03310W	orf19.5619	orf19.5619	-0.538713	-0.302211	-0.138389	-0.491155	-0.401281		3.80504e-08	0.00564727	0.271597	7.42139e-07	0.000125339
C3_02290W	orf19.1617	orf19.1617	-0.53763	-0.675171	-0.593943	-0.396991	-0.373445		3.72519e-07	1.01404e-10	9.22099e-09	0.000210961	0.000762149
CR_06440C	orf19.723	BCR1	-0.529801	-0.307209	-0.303067	-0.732963	-0.746059		0.00143254	0.12545	0.112471	5.19681e-06	5.82893e-06
C1_10210C	orf19.4890	CLA4	-0.526635	-0.249175	-0.148401	-0.258452	-0.269483		1.89813e-06	0.0567031	0.293243	0.0300358	0.0304398
C4_06710W	orf19.3139	orf19.3139	-0.526233	-1.09557	0.938544	-0.343527	-0.659985		0.722193	0.635819	0.683771	0.844424	0.779335
C1_09130W	orf19.4771	MNN47	-0.520624	-0.989912	-0.914619	-0.395647	-3.62424		0.176359	0.0011126	0.00695037	0.323697	1.00596e-26
C6_00610C	orf19.4196	orf19.4196	-0.513278	-0.105171	0.326654	0.182356	-1.14556		0.46156	0.921224	0.648023	0.801478	0.14296
C1_05930C	orf19.2455	orf19.2455	-0.50815	-0.152799	-0.495024	-0.667576	-0.283781		0.00820074	0.586979	0.0138793	0.000364467	0.202118
C7_01690W	orf19.6555	orf19.6555	-0.507873	-1.64259	-1.08976	-1.47981	-0.937012		0.104183	7.6018e-09	0.00013469	1.81152e-06	0.0020465
C1_06290C	orf19.1821	orf19.1821	-0.50596	-0.0487681	-0.173968	-0.0499861	0.296549		3.14848e-05	0.825961	0.248072	0.758102	0.0283697
C5_00870C	orf19.1980	GIT4	-0.505556	-0.232306	-0.303045	-1.26577	0.0071625		0.244097	0.66415	0.503819	0.00037467	0.998711
C6_02450W	orf19.5514	orf19.5514	-0.503474	-0.0821474	-0.660299	-1.37255	-2.65947		0.249411	0.914885	0.231383	0.0142139	2.67015e-07
C5_00880C	orf19.1979	GIT3	-0.499468	-0.683492	-0.572283	-0.533127	-0.59856		4.38878e-05	1.72173e-08	2.13739e-06	1.36003e-05	7.98647e-07
C6_02060W	orf19.3505	SLM2	-0.496751	-0.393364	-0.217249	-0.269427	-0.107706		5.58553e-10	2.5299e-06	0.0148999	0.00136181	0.289223
C2_03030W	orf19.5798	LIG4	-0.495967	-0.72276	-0.873375	-1.1069	-0.594696		0.00203747	4.73875e-06	1.06603e-08	1.78927e-13	0.000311315
CR_00020W	orf19.7544	TLO1	-0.495376	-0.320024	0.0438707	-0.273258	-0.256217		0.00603542	0.138548	0.890337	0.15774	0.221878
C3_07830W	orf19.6178	FBP1	-0.494096	-0.424045	0.171855	-0.317898	-1.12468		0.0631847	0.175252	0.644744	0.256259	7.22869e-06
C3_04250W	orf19.5867	WSC1	-0.487975	-0.359276	-0.352024	-0.743597	-0.450434		0.00700508	0.085309	0.0807552	1.85263e-05	0.0194513
C4_04390W	orf19.1409.1	orf19.1409.1	-0.487058	-0.436617	-0.0377063	-0.884537	-0.184983		0.0163275	0.0789098	0.918536	1.70115e-05	0.595017
C5_02510C	orf19.4263	orf19.4263	-0.485504	-0.649656	-0.458226	-1.17355	-0.989982		0.00805148	0.000438803	0.0179082	7.88405e-12	1.64048e-08
CR_02210W	orf19.3751	orf19.3751	-0.484932	0.0295359	0.425429	-0.233688	0.137855		1.03557e-05	0.889987	0.000185835	0.0489524	0.317461
C5_01250W	orf19.1944	GPR1	-0.479843	0.0508072	0.178029	0.467718	-0.219466		0.00224596	0.859549	0.370044	0.00304502	0.228015
C1_02130C	orf19.3670	GAL1	-0.475445	-0.145138	-2.30919	-3.21283	-1.41517		0.00360586	0.540223	7.18933e-49	2.86681e-91	6.48786e-20
C6_00280W	orf19.1187	CPH2	-0.47428	-0.719506	-0.904471	-1.1481	-1.20908		0.000302732	2.54336e-08	5.86848e-13	1.18192e-20	1.94879e-22
C1_14370W	orf19.7252	orf19.7252	-0.469993	-2.71349	0.213599	-0.498262	-1.14885		0.685709	0.000427006	0.876161	0.623232	0.240439
CR_02200C	orf19.3752	RAD51	-0.464676	0.269183	0.0109169	-0.392866	-0.0750663		0.000445944	0.0859826	0.965811	0.00340575	0.688872
CR_03790C	orf19.4377	KRE1	-0.462927	-0.332869	-0.684436	-0.428446	-0.412931		0.160383	0.426309	0.0400993	0.196269	0.2556
C1_04020C	orf19.4477	CSH1	-0.461822	-0.592397	-1.10811	-1.32373	-1.51271		0.235598	0.176283	0.00241386	0.000138452	1.80502e-05
C1_10450W	orf19.986	GLY1	-0.461457	-0.142315	-0.298834	-0.363743	-0.314544		0.0124101	0.596554	0.158028	0.0549274	0.127824
C3_06010W	orf19.7382	CAM1	-0.455369	0.294805	-0.332967	0.161101	0.103876		0.179234	0.508575	0.408176	0.677814	0.827978
C4_04240C	orf19.1426	orf19.1426	-0.453086	-0.29685	-0.0289998	-0.696823	-0.0990833		0.0354903	0.268912	0.940617	0.000750974	0.744383
C1_13740W	orf19.5011	KAR9	-0.445939	-0.0813378	-0.102504	-0.351994	0.136022		0.048347	0.834558	0.763319	0.130415	0.647721
CR_09580C	orf19.6604	orf19.6604	-0.440799	-1.01585	-1.03653	-1.13583	-0.423468		0.0219383	2.83044e-08	7.29838e-09	1.38185e-10	0.0397909
C1_03730C	orf19.1036	MNS1	-0.433036	-0.594486	-0.207426	-0.760931	-0.837671		0.00755056	0.000366966	0.298413	1.58168e-06	2.43966e-07
C6_00910C	orf19.92	orf19.92	-0.43128	-0.374824	-0.280524	-0.353709	-0.0948504		0.016268	0.0643411	0.173718	0.0546995	0.706664
C1_10150W	orf19.4884	WOR1	-0.428985	2.57589	2.45133	4.33085	5.71916		0.309593	4.72649e-13	2.94495e-08	4.79059e-30	9.01934e-53
CR_08420W	orf19.6408	orf19.6408	-0.428465	-0.283981	0.0777165	-0.281933	-0.318798		0.0533234	0.30584	0.826809	0.225417	0.198653
C3_07740W	orf19.6712	orf19.6712	-0.427762	-0.160225	-0.29093	-0.306351	-0.0521787		4.54525e-06	0.213902	0.00328194	0.00151534	0.705307
C1_07080W	orf19.6196	orf19.6196	-0.426233	-0.891414	-0.6242	-0.910715	-1.11221		0.0023475	7.87465e-12	2.61062e-06	8.4825e-12	3.22386e-17
C5_03140C	orf19.4346	orf19.4346	-0.423395	-0.114816	-0.270736	-0.397612	-0.391433		0.0308028	0.698927	0.236985	0.0440628	0.0628053
C5_01110W	orf19.1959	orf19.1959	-0.422374	0.650595	0.871928	0.982811	1.07658		0.799756	0.75068	0.614737	0.422056	0.418671
C1_12360C	orf19.5228	RIB3	-0.421526	-0.667751	-1.36641	-0.363249	-0.425504		0.0347221	0.00076704	1.94622e-14	0.0752767	0.0451329
C3_05830W	orf19.7363	KRE6	-0.417726	-0.0280879	0.0356973	-0.203635	-0.0693694		0.00918696	0.926956	0.899631	0.237105	0.765339
C1_13860C	orf19.5024	GND1	-0.414119	0.258978	-0.341303	-0.486727	-0.386276		0.0797008	0.395219	0.200882	0.0363842	0.131761
C1_13810W	orf19.5019	orf19.5019	-0.411643	-0.11413	0.236115	-0.401871	0.497382		0.00255244	0.568001	0.131439	0.00330886	0.000324371
C5_03050C	orf19.4334	PGA58	-0.406998	-0.829651	0.0394926	-0.761752	-0.586596		0.417431	0.148117	0.962508	0.104534	0.236274
C5_03310C	orf19.2649	PCL1	-0.40234	0.328413	0.115673	-0.0695649	-0.0453608		0.0423348	0.159422	0.682712	0.785439	0.881143
C6_02810C	orf19.5555	orf19.5555	-0.400084	0.0421392	-0.151663	-0.138939	-0.208505		0.000588473	0.844638	0.295384	0.28822	0.118811
C6_01510W	orf19.3433	OYE23	-0.40006	-0.0666154	0.510826	-0.859158	-0.361523		0.0884413	0.861281	0.0299897	0.000137368	0.144087
C5_01100C	orf19.1960	CLN3	-0.394594	0.183604	-0.093123	-1.04341	-0.987556		0.0198259	0.415747	0.710573	2.80748e-11	4.05759e-10
C3_06140W	orf19.7396	orf19.7396	-0.39197	-0.111567	-0.369205	-0.308196	0.0571415		0.0899587	0.756645	0.14405	0.196269	0.86577
C7_02380C	orf19.6472	CYP1	-0.391743	0.0226722	-0.345089	-0.297263	-0.423588		0.0307652	0.950582	0.0810601	0.113011	0.0257582
C2_08890W	orf19.217	orf19.217	-0.386312	-2.63514	-0.232823	-1.0009	0.483256		0.781829	0.0140091	0.911865	0.306344	0.791232
C5_01380W	orf19.1930	CFL5	-0.385913	1.84414	-0.0605153	1.25764	-2.2342		0.708348	0.0445224	0.969956	0.149779	0.00944238
C6_03710W	orf19.5742	ALS9	-0.382043	-4.66627	-0.39162	-0.404171	-0.51841		0.125603	2.74748e-108	0.151219	0.105464	0.042554
C1_10350C	orf19.4906	orf19.4906	-0.380892	-0.29538	-0.645717	-0.164615	-0.739881		0.00898007	0.0695304	3.71922e-06	0.305995	1.14755e-07
CR_02930W	orf19.2850	orf19.2850	-0.37594	-0.4338	0.191645	-0.0732856	-0.307681		0.00598587	0.00234162	0.238716	0.668371	0.0398169
C6_00290W	orf19.1189	orf19.1189	-0.372999	-0.87905	0.230301	2.00837	0		0.968206	0.93458	0.983123	0.768304	1
C5_03260C	orf19.2653	orf19.2653	-0.372946	-0.398157	0.711195	0.396495	-1.23276		0.967757	0.976467	0.941952	0.964552	0.881418
C1_06180W	orf19.2661	TLO34	-0.370515	-0.243035	-0.107145	-0.33395	-0.292017		0.0234545	0.226704	0.647314	0.0452149	0.108221
C1_02420C	orf19.2929	GSC1	-0.368438	-0.518173	-0.616817	-0.612104	-0.353353		0.0608045	0.0108865	0.00135747	0.00106596	0.0962024
C4_00760W	orf19.4166	ZCF21	-0.364189	0.228003	0.513078	0.599603	-0.0663477		0.201395	0.546788	0.0810318	0.0254117	0.871381
C2_01890W	orf19.1499	CTF1	-0.360301	-0.133521	-0.104194	0.576647	0.331818		0.00531431	0.446937	0.554033	3.34185e-06	0.0143521
C1_03190C	orf19.3010.1	ECM33	-0.350769	0.0414412	0.159814	-0.425425	0.0487332		0.0455721	0.897011	0.477302	0.0134107	0.851752
C7_02390W	orf19.6470	AHP2	-0.349322	-0.0194738	-0.0885138	-0.247279	-0.224878		0.00163935	0.928192	0.564791	0.0297617	0.066927
CR_03260W	orf19.2397.3	orf19.2397.3	-0.346111	-0.083738	-0.0081075	-0.346138	0.0708129		0.000270943	0.526805	0.962932	0.000120273	0.56727
CR_00740C	orf19.3282	BMT3	-0.34455	-0.249223	0.532417	-0.0843921	0.833966		0.00990365	0.117527	6.06757e-05	0.594762	2.88722e-10
C4_02000C	orf19.4593	RGA2	-0.3428	0.121769	-0.109616	-0.356174	-0.220436		0.010868	0.521009	0.548506	0.00787466	0.147525
C1_01390C	orf19.3328	orf19.3328	-0.338236	-0.309814	-0.0820651	-0.692907	-0.0825376		0.166994	0.292011	0.828009	0.00215483	0.810715
C2_01540W	orf19.1461	orf19.1461	-0.337604	-0.0297357	-0.481201	-0.338027	-0.127515		4.09911e-06	0.824742	1.09797e-11	3.85277e-06	0.143404
C3_05930W	orf19.7374	CTA4	-0.336674	-0.377633	-0.0309627	-0.176366	-0.761038		0.0486916	0.0431075	0.917094	0.340204	2.74271e-06
C4_00960W	orf19.4698	PTC8	-0.332288	-0.269586	-0.0564529	0.139791	-0.776399		0.0496733	0.183672	0.839615	0.503616	9.99551e-07
C3_07020W	orf19.6798	SSN6	-0.331752	-0.459726	-0.161967	-0.572444	-0.724514		0.0300767	0.00334214	0.393942	7.75681e-05	5.13046e-07
C7_02540W	orf19.6456	orf19.6456	-0.329813	-0.237954	0.21496	-0.622808	0.0883338		0.12778	0.386319	0.410562	0.00233567	0.772639
C7_03550C	orf19.6687	orf19.6687	-0.327708	-4.70462	1.45684	-0.955504	-0.767809		0.868484	5.30298e-07	0.258175	0.236891	0.702629
CR_00040C	orf19.7539.1	orf19.7539.1	-0.326803	-0.207972	-0.0828077	-0.488731	-0.212784		0.162671	0.499338	0.820337	0.0336899	0.443553
C5_01130W	orf19.1957	CYC3	-0.323158	-0.00641827	0.292321	0.2772	0.186589		0.278339	0.99861	0.397651	0.363221	0.600893
C4_03430W	orf19.3369	MOH1	-0.318871	-0.0940848	-0.32203	-0.451064	-0.214044		0.00678576	0.584155	0.00854051	7.24762e-05	0.105328
C6_04140C	orf19.4553	orf19.4553	-0.315583	-0.421283	-0.44426	-0.0508026	-0.528552		0.0130283	0.00106583	0.000386008	0.750069	1.82484e-05
C5_00730W	orf19.575	HYR3	-0.312017	-0.191944	-0.162879	-0.314656	-0.547579		0.295735	0.636463	0.685486	0.293402	0.0671452
C3_01250W	orf19.1727	PMC1	-0.310961	0.468707	0.145177	0.725974	0.0887297		0.0680848	0.00682587	0.509151	3.47021e-06	0.701412
C1_12910W	orf19.4921.1	orf19.4921.1	-0.310242	-1.27838	0.631465	-0.317184	-0.391485		0.642829	0.0382764	0.370044	0.635094	0.58863
C1_04180W	orf19.1052	orf19.1052	-0.309867	-0.00689723	0.227491	-0.156163	-0.0716955		0.0924653	0.991323	0.285384	0.434957	0.783858
C1_09780C	orf19.4843	orf19.4843	-0.3085	-0.193131	-0.387125	-0.232806	-0.291173		0.026857	0.264911	0.00589346	0.108131	0.0530817
C1_09000W	orf19.4756	orf19.4756	-0.304142	0.367655	0.00238291	-0.75439	-0.59024		0.294995	0.25134	1	0.00414449	0.0366035
C7_00490C	orf19.7069	orf19.7069	-0.299415	0.0715664	0.338777	0.987594	0.397706		0.119058	0.821796	0.0952221	8.57679e-09	0.0431407
C1_04870W	orf19.756	SAP7	-0.299028	-0.394327	0.201187	-0.295826	-0.749479		0.399863	0.290596	0.673615	0.591122	0.0451462
C1_13620W	orf19.4998	ROB1	-0.299006	-0.713661	-0.452119	-0.421933	-1.55197		0.254133	0.00472273	0.0937741	0.095247	6.17681e-12
C4_05900C	orf19.1277	orf19.1277	-0.296552	-0.231994	-0.204745	-0.11177	-0.249819		0.00648763	0.063223	0.0916087	0.359338	0.033552
C7_00420C	orf19.7078	orf19.7078	-0.292257	-0.450264	-0.30663	-0.556963	-0.271001		0.0432323	0.00167859	0.0387255	3.7965e-05	0.0887713
C1_11700C	orf19.1149	MRF1	-0.289067	-0.330246	-0.402851	-0.573812	-0.606881		0.00434388	0.00166851	5.35857e-05	1.78896e-09	7.74781e-10
C5_03730W	orf19.1122	orf19.1122	-0.287743	-2.31446	-0.554658	0.208063	-1.52748		0.750277	0.00128965	0.515358	0.836025	0.171513
C4_02370C	orf19.2767	PGA59	-0.285632	-0.259259	0.0191627	-0.302021	0.234143		0.459315	0.601967	0.97847	0.432664	0.596584
C4_05110C	orf19.740	HAP41	-0.285371	-0.362464	-0.0600649	0.106817	0.241434		0.251464	0.192859	0.878383	0.707573	0.385614
C7_02040C	orf19.6514	CUP9	-0.283135	-0.211634	0.0572227	-0.666968	-1.96547		0.569885	0.756754	0.941144	0.133794	1.371e-06
C1_10360C	orf19.4907	orf19.4907	-0.282199	-0.561522	-0.686473	-0.268127	-0.871068		0.117988	0.00143378	4.48966e-05	0.146659	1.10689e-07
C5_02000C	orf19.3171	ACH1	-0.279522	-0.0439493	0.0440987	-0.278129	0.24282		0.0175914	0.829918	0.817103	0.0183641	0.0563044
C1_13570W	orf19.4991	MPT5	-0.274965	0.798067	0.983268	0.000643019	0.704261		0.461719	0.0263662	0.00337723	1	0.047925
C1_06810W	orf19.6229	CAT1	-0.26721	0.34706	1.01517	0.00251019	1.27161		0.581145	0.549658	0.017675	1	0.00214638
C2_00690W	orf19.2059	orf19.2059	-0.266143	-0.324381	-0.572553	-0.711595	-0.623665		0.0897177	0.0545991	9.6816e-05	6.38278e-07	2.30717e-05
C3_03120C	orf19.309	DAL5	-0.265235	-0.180398	0.0923886	0.00676872	-0.165226		0.590636	0.809677	0.903159	0.996664	0.786709
C6_00830C	orf19.84	CAN3	-0.260067	-0.997977	-1.00925	-2.05575	-1.65359		0.0827177	4.31197e-13	7.30874e-14	4.44995e-54	3.17934e-34
C3_00790W	orf19.5376	orf19.5376	-0.254596	-0.15241	0.0704054	-0.0588343	-0.0766971		0.316116	0.659665	0.856954	0.849736	0.825064
C1_13330C	orf19.4960	orf19.4960	-0.254386	-0.348092	-0.524172	-0.475849	-0.425063		0.0562164	0.0116932	3.32601e-05	0.000140326	0.00118807
C2_10240W	orf19.1756	GPD1	-0.250566	0.0431764	-0.0212302	0.0727199	-0.646031		0.0846125	0.864515	0.932543	0.66852	1.5707e-06
C1_13880C	orf19.5026	orf19.5026	-0.247718	-0.127669	0.00613217	-0.15324	-0.304041		0.0325748	0.398457	0.979395	0.209846	0.0104676
C1_12260W	orf19.5237	VPH2	-0.247416	-0.516634	-0.290217	-0.628707	-0.141257		0.272952	0.0235846	0.236985	0.00253937	0.601581
C1_12510W	orf19.3765	RAX2	-0.243698	-0.214601	-0.108157	-0.577787	0.0883572		0.308281	0.481782	0.745261	0.00812267	0.784677
C1_10160W	orf19.4885	MIR1	-0.242753	-0.441621	-0.192147	-0.495569	-0.450646		0.14417	0.00741817	0.313197	0.00138391	0.00554467
C2_07280W	orf19.2285	orf19.2285	-0.240809	0.376326	0.0680901	-0.224076	0.00304442		0.243747	0.0859826	0.827583	0.28036	1
C4_04420W	orf19.3845	FGR3	-0.233443	-0.0255628	-0.0935254	-0.152707	-0.0723817		0.293947	0.95075	0.766154	0.516336	0.812252
C1_12250C	orf19.5238	orf19.5238	-0.233349	-0.329279	0.113377	-0.223947	0.0622656		0.0075162	0.000150841	0.283881	0.0107934	0.588548
C1_07870C	orf19.5058	SMI1	-0.233184	-0.186965	-0.0227079	-0.151356	0.140121		0.0283943	0.133613	0.903304	0.178522	0.256047
C1_05520W	orf19.413	orf19.413	-0.232593	1.19859	0.0147042	0.301783	1.86013		0.277517	1.68327e-11	0.968694	0.17103	3.25589e-27
C2_04970W	orf19.3529	ABP2	-0.232244	-2.48454	-0.0146319	-2.03908	-1.64842		0.482431	2.94383e-18	0.981142	2.08834e-13	3.17345e-09
C1_05540C	orf19.411	orf19.411	-0.228897	-0.0855356	-0.132279	-0.620946	-0.807394		0.561368	0.892039	0.805493	0.0845911	0.0245153
C1_11710C	orf19.1148	orf19.1148	-0.225964	-0.713356	-0.317171	-1.20926	-1.00735		0.326136	0.000828497	0.204556	3.07807e-09	1.14073e-06
C2_06020W	orf19.4118	CNT	-0.225044	-0.184742	-0.192515	-0.0495213	0.0876306		0.368708	0.568844	0.524978	0.87353	0.791664
CR_05380C	orf19.5286	YCP4	-0.220958	0.585809	0.413202	0.919909	-0.465743		0.658838	0.252294	0.42894	0.0264247	0.340681
C5_00450C	orf19.944	IFG3	-0.220679	0.824382	1.02029	1.05354	0.153809		0.472157	0.00300467	0.000119707	7.22159e-05	0.674039
C4_06420W	orf19.2892	orf19.2892	-0.217854	-0.249355	0.873246	-0.493999	0.712438		0.135366	0.209814	0.401017	0.000351525	0.590196
C6_00480C	orf19.4211	FET31	-0.21756	0.398859	0.706438	1.87955	0.413175		0.67849	0.50392	0.147133	3.19978e-06	0.430184
C5_04280C	orf19.3912	GLN3	-0.217501	0.113818	-0.283366	0.096443	0.00261841		0.100702	0.525582	0.0371677	0.509079	0.998711
C1_09140C	orf19.4772	SSU81	-0.216759	-0.049407	-0.170118	-0.519458	-0.177241		0.219687	0.867782	0.414853	0.00142143	0.373523
C1_02180W	orf19.3675	GAL7	-0.210106	-0.474142	-0.203606	-1.0676	-0.960137		0.131501	0.000313565	0.180676	9.70191e-19	1.61425e-14
C1_05820C	orf19.2469	RAD10	-0.207182	0.0694862	-0.219194	-0.489053	-0.151799		0.466256	0.876925	0.500253	0.0530809	0.645375
C3_00310C	orf19.5438	orf19.5438	-0.206998	-0.0908087	0.0539749	-0.0453946	0.184375		0.151288	0.64842	0.80011	0.805201	0.271616
C2_08920W	orf19.215	orf19.215	-0.206135	-0.255143	-0.0278994	-0.57058	-0.446051		0.206531	0.164446	0.917142	0.000107115	0.00426419
C2_06740W	orf19.3148	orf19.3148	-0.204114	-0.0591595	-0.238612	-0.433364	-0.166558		0.0916086	0.751274	0.0574878	9.62499e-05	0.216091
C7_04230W	orf19.7150	NRG1	-0.198543	0.312592	0.0134687	0.502466	0.309532		0.527784	0.386789	0.981142	0.0743473	0.340429
CR_08210C	orf19.6385	ACO1	-0.197946	0.152415	1.12449	1.17358	1.28073		0.554598	0.736053	5.82786e-05	1.63831e-05	3.36669e-06
C6_02000W	orf19.690	PLB2	-0.195676	1.72505	2.1066	0.957804	0.590119		0.325715	4.02364e-20	1.18563e-37	4.68307e-07	0.000657304
C5_05080W	orf19.4000	GRF10	-0.1929	-0.320355	-0.304756	0.00622898	-0.112168		0.190869	0.0366292	0.0424553	0.98217	0.51461
CR_07270C	orf19.6141	HGT16	-0.182235	-1.83773	0.446918	-0.296862	-1.50763		0.492099	4.66627e-16	0.0999577	0.222603	2.56632e-10
CR_06080W	orf19.3861	SIS1	-0.181815	0.170746	0.0844289	0.119324	0.0547144		0.323281	0.458949	0.740698	0.539494	0.827978
C4_06370C	orf19.2898	orf19.2898	-0.180503	-0.114036	-0.261425	-0.265142	-0.458091		0.270051	0.603693	0.127186	0.0929308	0.00310414
C2_03540W	orf19.866	RAD32	-0.179493	-0.238147	-0.292505	-0.371114	-0.341488		0.289751	0.19902	0.0790765	0.0145205	0.0378332
C6_03770C	orf19.5751	ORM1	-0.17089	-0.0874344	0.233822	-0.423603	-0.0465021		0.354322	0.742327	0.236985	0.0110371	0.855043
C1_09170W	orf19.4775	CTA8	-0.169542	-0.342703	-0.152819	-0.294066	-0.276685		0.123053	0.00132542	0.205169	0.00499393	0.0117965
C4_02730C	orf19.2725	orf19.2725	-0.168247	0.0565592	-0.792915	-0.530495	-0.59046		0.417589	0.865039	8.5515e-06	0.00362524	0.00172506
C5_01590W	orf19.4153	orf19.4153	-0.163137	-0.0895161	-0.117936	-0.570165	-0.168298		0.522489	0.813801	0.71979	0.00978117	0.550365
C1_13440C	orf19.4972	OFI1	-0.163029	-0.324859	-0.472118	-0.0816939	0.235479		0.630049	0.379145	0.137241	0.82568	0.499961
C1_09150W	orf19.4773	AOX2	-0.161569	-4.97062	-2.94111	-3.86981	-7.79013		0.916948	1.46637e-05	0.00939495	0.000828063	1.03364e-10
C1_06370C	orf19.6274	PBR1	-0.154944	-0.571152	-3.20618	-0.273133	0.224599		0.901912	0.597348	2.02975e-05	0.805434	0.863395
C2_03530W	orf19.867	orf19.867	-0.146927	-0.144549	-0.248695	-0.429451	-0.124481		0.337814	0.445445	0.109329	0.00163722	0.473754
CR_03470W	orf19.4390	orf19.4390	-0.146146	0.426751	0.583694	0.1247	0.144025		0.404436	0.0103012	0.000132624	0.48578	0.454646
C4_02250C	orf19.4565	BGL2	-0.13385	0.059193	0.0781659	-0.117847	-0.00429703		0.579226	0.872881	0.813723	0.627034	0.998709
C1_09320C	orf19.4792	orf19.4792	-0.128916	0.35146	0.804178	-0.147956	-0.15715		0.745574	0.395807	0.0129301	0.699744	0.718121
C3_00490W	orf19.5416	ESA1	-0.128244	-0.143177	-0.0415088	-0.0212701	-0.0388084		0.355057	0.394735	0.839366	0.9064	0.837267
C1_02140C	orf19.3671	orf19.3671	-0.125243	-0.594752	-0.376309	1.95706	1.8917		0.948306	0.758255	0.8561	0.175014	0.278012
C7_03290C	orf19.5124	RBR3	-0.125087	-0.201117	0.380761	-0.513597	-0.63938		0.681457	0.567246	0.201309	0.0420755	0.0126787
C1_12960C	orf19.4927	BNI1	-0.12487	0.211135	0.236405	0.138583	0.35303		0.568637	0.396008	0.293623	0.519419	0.088043
C1_06730W	orf19.6237	RAC1	-0.123764	-0.0363768	0.0506551	-0.103268	-0.0424591		0.21778	0.825723	0.717883	0.32043	0.754057
C2_03390C	orf19.882	HSP78	-0.123103	-0.490215	0.115015	-0.356995	-0.511834		0.514907	0.00391485	0.618382	0.0318205	0.00215057
CR_03930C	orf19.474	orf19.474	-0.120679	-0.274176	0.0464973	-0.1079	-0.128648		0.206943	0.00278271	0.726188	0.264237	0.213788
C3_00710W	orf19.5384	CHS8	-0.11818	-0.0506656	-0.157033	-0.206312	-0.049839		0.156051	0.66871	0.0633416	0.00727763	0.632566
C5_01800C	orf19.3195	HIP1	-0.111185	-0.0184557	-0.0141523	0.276391	-0.0507649		0.45428	0.944265	0.953685	0.0382427	0.791232
C4_03050C	orf19.2686	orf19.2686	-0.107542	-0.33306	0.161796	-0.604104	-0.181923		0.476949	0.0196219	0.315639	1.60123e-06	0.237963
C7_03200C	orf19.5136	orf19.5136	-0.10067	0.234312	0.362646	0.201773	-0.469677		0.755551	0.507542	0.221207	0.483878	0.0938072
CR_05050W	orf19.646	GLN1	-0.0965476	-0.208461	-0.200958	-0.578388	-0.385461		0.547953	0.217398	0.212643	1.00151e-05	0.00678597
C3_05600W	orf19.6995	ATO6	-0.0941513	-0.311225	0.36446	-0.364256	-1.18898		0.879476	0.627172	0.498414	0.434222	0.01028
C1_09690W	orf19.4833	MLS1	-0.0915652	-0.478197	-0.433485	-0.892455	-0.271497		0.539076	0.000213413	0.000728496	2.67273e-14	0.0535401
CR_07470W	orf19.6118	orf19.6118	-0.0896092	-0.0696659	0.188201	0.620143	-0.183543		0.731025	0.850909	0.486963	0.00306189	0.475092
C4_04010W	orf19.5311	orf19.5311	-0.0824439	0.0965403	0.0272989	-0.510391	0.0180237		0.714536	0.733671	0.934061	0.00415256	0.961675
C1_09920W	orf19.4858	VPS41	-0.0785247	-0.166095	-0.13335	-0.386253	-0.13752		0.705925	0.467529	0.554317	0.021273	0.515174
C2_01960C	orf19.1508	orf19.1508	-0.0779564	-0.454102	0.0658626	-0.203861	-0.0270128		0.817858	0.125556	0.877903	0.478442	0.95326
C6_01500C	orf19.3434	TRY5	-0.0766677	-0.671983	-0.0793629	-0.787164	-0.497007		0.768176	0.000824547	0.80926	6.61953e-05	0.0246771
C2_06420C	orf19.20	RTS1	-0.0762562	-0.167864	-0.0123025	-0.195638	-0.306364		0.586242	0.257614	0.955787	0.114665	0.0132553
C6_01060C	orf19.111	CAN2	-0.0757883	-0.269313	0.25317	-0.326151	0.428933		0.778818	0.348799	0.341648	0.166971	0.0634759
CR_03250C	orf19.2398	orf19.2398	-0.0743961	-0.36536	0.18148	-0.481048	-0.257491		0.815656	0.255195	0.568717	0.0618642	0.378847
C1_02230W	orf19.3680	SEP7	-0.0740177	-0.233383	-0.0286019	-0.388108	0.0225244		0.730075	0.278952	0.925351	0.0246937	0.939222
C3_02310W	orf19.1614	MEP1	-0.0723927	-0.399911	-0.334259	0.433843	0.0432058		0.865147	0.291103	0.374248	0.178958	0.932882
C2_09520C	orf19.1402	CCT2	-0.070149	0.101513	-0.0612209	0.00848576	0.0487298		0.588252	0.506381	0.705771	0.963399	0.75658
C6_01780C	orf19.3406	orf19.3406	-0.0688193	0.127916	0.0341553	0.42903	-0.070499		0.798497	0.675119	0.924282	0.0365413	0.817757
C1_13800C	orf19.5017	DUR32	-0.0680013	-0.173627	0.393419	-1.77893	0.146253		0.867944	0.692926	0.231103	3.83491e-06	0.705307
C3_03860W	orf19.6929	orf19.6929	-0.0636858	0.420999	0.227875	0.142802	-0.0594468		0.846169	0.13755	0.459028	0.611034	0.870596
C5_02340C	orf19.4242	CST20	-0.0620653	0.145202	0.0214375	-0.169667	-0.24295		0.725483	0.448621	0.93229	0.264472	0.119162
C1_02170C	orf19.3674	GAL102	-0.0615778	-2.86485	0.728559	-0.524885	-1.54625		0.86001	7.09657e-32	0.00473128	0.025939	1.21883e-11
C3_07560W	orf19.6734	TCC1	-0.0590487	-0.151332	0.100427	0.158733	-0.178707		0.891133	0.758039	0.839406	0.665442	0.663133
C3_01900C	orf19.1656	orf19.1656	-0.058201	-0.155808	0.00507381	0.409308	0.303796		0.867408	0.677009	0.994999	0.113997	0.298766
C4_02750W	orf19.2723	HIT1	-0.0579638	-0.502451	-0.986961	0.0296101	0.182398		0.833011	0.0186695	1.50124e-07	0.918751	0.463659
C4_01400W	orf19.4646	UEC1	-0.0517187	0.0844197	0.3199	0.0910749	-0.581555		0.913988	0.893184	0.460614	0.836812	0.121126
CR_06420W	orf19.726	PPZ1	-0.0491706	0.0375721	0.161272	0.122535	0.497806		0.773494	0.876263	0.30954	0.416002	0.000140728
C3_03990C	orf19.2810	AAP1	-0.0483174	0.713308	1.07982	0.164387	1.32758		0.933375	0.079888	0.00976762	0.739715	0.000376026
CR_07440W	orf19.6124	ACE2	-0.0455569	0.320469	0.525918	0.0830362	-0.049536		0.817602	0.0524292	0.000277524	0.636728	0.823678
C2_03940C	orf19.829	SCH9	-0.0427794	0.197596	0.209897	0.170596	0.107961		0.750184	0.103737	0.0678517	0.1225	0.396704
C1_13250W	orf19.4952	orf19.4952	-0.0383505	-0.423331	0.139537	0.261623	-0.0598836		0.9559	0.47931	0.843842	0.606802	0.93589
C7_02030W	orf19.6515	HSP90	-0.0373929	0.094575	-0.00492067	0.0299902	-0.0315929		0.755203	0.463588	0.979629	0.807215	0.821932
CR_06000W	orf19.451	SOK1	-0.0372521	-0.0547198	0.233555	-0.00579974	-0.22549		0.753021	0.699439	0.0152278	0.97264	0.0215818
C1_08200W	orf19.5098	NTG1	-0.0328887	0.169744	0.0307874	0.20322	-0.0439452		0.927592	0.637077	0.945895	0.462223	0.910963
C6_02770W	orf19.5550	MRT4	-0.0300698	0.299227	0.180152	-0.0101458	0.140713		0.848128	0.0142847	0.173344	0.959285	0.305371
C5_03170C	orf19.4349	orf19.4349	-0.0296063	-0.241671	0.228021	0.0935881	-0.23745		0.883138	0.153462	0.162397	0.574448	0.133303
C1_08270C	orf19.5105	MED15	-0.0274781	0.120798	0.181792	-0.00733857	-0.0675998		0.934971	0.730759	0.545995	0.988536	0.838466
C1_04350C	orf19.5203	orf19.5203	-0.0274294	0.43256	0.217588	-0.71731	-0.180106		0.953142	0.238394	0.588062	0.0171838	0.648437
C6_00870C	orf19.88	ILV5	-0.0261427	0.283786	-0.447122	-0.177593	-0.211543		0.911211	0.134076	0.00679381	0.312895	0.25951
C1_04140W	orf19.1048	IFD6	-0.0183372	-0.695203	-0.394312	-0.809376	-3.09856		0.976881	0.0737088	0.302087	0.131518	4.02209e-09
C7_01570C	orf19.6569	orf19.6569	-0.0167705	0.17131	-0.032497	0.366545	0.51742		0.952933	0.466032	0.910569	0.0280798	0.0021983
C6_01700W	orf19.3415.1	RPL32	-0.0161568	0.0033218	0.0101	0.272466	0.0226355		0.960161	1	0.979629	0.188657	0.947821
C6_01650C	orf19.3422	FMP27	-0.0155787	0.075059	-0.21659	-0.224398	0.0632672		0.965214	0.840424	0.413011	0.327526	0.839775
C5_01580C	orf19.4152	CEF3	-0.0133601	0.32607	-0.00593259	0.190806	0.0661046		0.949217	0.0216361	0.982252	0.170274	0.718536
C7_03240W	orf19.5131	orf19.5131	-0.0126973	-0.210591	-0.00669424	-0.525655	-0.406244		0.960161	0.272817	0.982448	0.000356715	0.0107971
C2_07130C	orf19.2268	RCK2	-0.00814733	-0.0289839	-0.0395394	0.0226449	-0.159503		0.972161	0.906368	0.860654	0.9064	0.312534
C3_00720W	orf19.5383	PMA1	-0.00681836	0.861274	0.391242	0.234101	0.0782375		0.980941	1.02834e-08	0.0192053	0.165236	0.727287
C5_04020C	orf19.3209	FGR42	0	0	0	0.396491	0		1	1	1	0.97711	1
C2_00130W	orf19.1906	orf19.1906	0	0	-0.731477	0	0		1	1	0.957142	1	1
C1_10840C	orf19.2333	orf19.2333	0	0	0	-1.42755	0		1	1	1	0.893722	1
CR_00910W	orf19.3264.1	orf19.3264.1	0	0	-0.731477	0	0		1	1	0.957142	1	1
C6_01660C	orf19.3420	orf19.3420	0	0.563623	0.230299	0	0		1	0.976467	0.988167	1	1
C1_03890W	orf19.4463	orf19.4463	0	1.8415	-0.731482	-1.49701	0		1	0.870897	0.94992	0.860039	1
C1_01970W	orf19.4528.1	orf19.4528.1	0	0	0.230299	0.396491	0		1	1	0.988167	0.97711	1
C2_03720W	orf19.848	PGA16	0	-0.398153	-0.731477	0	0.193983		1	0.985588	0.957142	1	0.996198
C2_03700W	orf19.850	orf19.850	0.00541497	0.0670405	-0.188196	-0.0677364	0.108281		0.983774	0.770621	0.280763	0.707387	0.561791
C1_06720C	orf19.6238	orf19.6238	0.00718214	-0.141885	-0.0352069	0.107922	0.0511403		0.972161	0.434679	0.846504	0.468902	0.777544
C1_01110C	orf19.3300	ZPR1	0.00844965	0.215799	-0.291124	0.181047	0.0414718		0.982501	0.456385	0.245831	0.451197	0.903211
C1_11080W	orf19.2308	orf19.2308	0.00982974	0.710007	1.29165	-0.171745	0.457435		0.987024	0.023121	1.7101e-06	0.539114	0.116116
C2_01980C	orf19.1510	SRD1	0.0168278	-0.0295626	-0.0390988	-0.355634	0.0333434		0.931207	0.902674	0.857514	0.00550094	0.86577
C3_04860W	orf19.5953	SFP1	0.0169975	0.159008	0.231193	0.428377	-0.269399		0.964423	0.628865	0.41116	0.0623292	0.305241
C2_09410W	orf19.1599	orf19.1599	0.0172775	0.498407	0.330962	0.157647	-0.158939		0.976636	0.214636	0.42732	0.694964	0.730828
C5_02640W	orf19.4280	orf19.4280	0.0178044	-0.113556	-0.753179	-0.349857	-0.460449		0.926096	0.544245	8.86625e-11	0.00597121	0.000179414
CR_09410W	orf19.7337	orf19.7337	0.0194424	-0.0878125	-0.115921	-0.161229	0.0421684		0.913861	0.628715	0.458157	0.220689	0.818141
C2_01110C	orf19.2014	BCY1	0.0219909	0.269562	-0.0179387	-0.0805091	-0.235635		0.916109	0.10127	0.946006	0.634023	0.140672
C6_00600C	orf19.4197	YHM2	0.0240588	0.190041	0.0326874	0.468656	0.0841611		0.945959	0.554977	0.936279	0.0418939	0.801816
C5_00480C	orf19.941	SEC14	0.0272848	-0.0261342	-0.0492849	-0.338616	-0.234903		0.781271	0.84753	0.652795	2.77472e-06	0.0023346
C5_02790C	orf19.4304	GAP1	0.031601	-0.114095	0.235955	0.259743	0.0310551		0.899939	0.662172	0.255505	0.159067	0.912185
C2_01760C	orf19.1488	orf19.1488	0.0366172	-0.223728	0.205531	0.499699	-0.638033		0.839823	0.158959	0.184695	0.000144828	7.04751e-07
C6_03370W	orf19.5626	orf19.5626	0.0367366	-0.666592	0.0741381	-0.0935833	-0.988205		0.88722	0.000220453	0.798568	0.67042	8.33773e-09
C5_01070C	orf19.1964	orf19.1964	0.038805	0.0308402	-0.218995	-0.12677	0.213648		0.798771	0.882534	0.0868129	0.316272	0.0898095
C4_00470C	orf19.5676	orf19.5676	0.0403615	0.176542	0.0226452	0.00357383	0.163639		0.793352	0.219972	0.913498	0.989576	0.227408
C6_01610W	orf19.3426	ANB1	0.0412676	0.0632585	0.000610801	0.350122	0.122167		0.83853	0.8013	1	0.0190022	0.51141
C5_03930C	orf19.3219	orf19.3219	0.0423705	-0.16052	-0.171622	-0.519005	-0.15945		0.936763	0.753424	0.695681	0.166948	0.718536
C3_01470W	orf19.1702	ARF3	0.047605	0.0303402	0.434093	0.636456	0.324744		0.895141	0.954027	0.129556	0.0118048	0.274712
C1_10020W	orf19.4869	SFU1	0.0512955	0.513102	0.52243	0.590121	0.623653		0.855249	0.014	0.0120221	0.00279281	0.00192362
C1_05200C	orf19.446	orf19.446	0.0527565	-0.272748	0.0672579	-0.11135	-0.0293238		0.761681	0.0747415	0.740635	0.466558	0.890612
C1_12290C	orf19.5234	RBD1	0.054906	0.274621	0.215491	-0.14195	0.485063		0.767823	0.0999556	0.201015	0.383423	0.000850384
C2_02950W	orf19.5809	orf19.5809	0.0572122	1.00957	0.74415	0.920534	0.159913		0.869726	2.83267e-05	0.00292979	0.000108241	0.625978
C2_01530C	orf19.1460	orf19.1460	0.0584064	0.0633705	0.360079	0.0921143	0.201483		0.672379	0.718919	0.00137909	0.472113	0.106603
C5_04950C	orf19.3983	orf19.3983	0.0586343	-0.241059	-0.186571	-0.0420587	0.524737		0.855034	0.445445	0.557028	0.898928	0.0336825
C4_00130W	orf19.5636	RBT5	0.0611453	0.989468	1.0123	0.967888	0.123882		0.933947	0.0742592	0.0560165	0.0524508	0.867679
C5_03490C	orf19.6658	orf19.6658	0.064517	-0.155951	-0.126752	-0.55241	-1.18078		0.88144	0.750285	0.792423	0.0800392	7.91168e-05
CR_05200C	orf19.556	orf19.556	0.0657423	0.044606	-0.00934674	0.134017	0.0714949		0.772753	0.890178	0.979522	0.508139	0.781888
CR_10270C	orf19.7602	AHA1	0.0669935	-0.057882	0.374354	0.153008	0.11572		0.615533	0.745287	0.000677516	0.197073	0.389508
C1_08940C	orf19.4752	MSN4	0.0694879	-0.0121508	0.075946	0.124727	0.0958941		0.76597	0.981082	0.790825	0.554811	0.703519
C3_05210C	orf19.5999	DYN1	0.0697299	0.0256619	0.0481248	-0.209559	0.0394362		0.634155	0.910704	0.807529	0.100882	0.829256
C5_03500W	orf19.6659	GAP6	0.0707386	0.127431	-0.202788	-0.131756	-0.632746		0.701312	0.545129	0.249323	0.431069	1.07787e-05
CR_03780C	orf19.4376	orf19.4376	0.0740314	-0.362429	-0.592393	-0.129144	0.0705121		0.712511	0.0274652	0.000108496	0.470405	0.76182
C7_01100C	orf19.6896	orf19.6896	0.0772684	-0.0433022	0.0816574	-0.598264	-0.00499518		0.6036	0.84753	0.669859	7.13916e-07	0.990767
C2_06670C	orf19.1223	DBF2	0.0792447	-0.0826616	0.519156	0.370904	-0.00969422		0.549677	0.623141	1.47968e-06	0.000908868	0.966721
CR_09170C	orf19.7313	SSU1	0.0796792	0.812134	1.41609	0.476923	-0.997353		0.91423	0.18477	0.00626805	0.401283	0.0720614
CR_02190C	orf19.3753	SEF1	0.0802137	0.259665	0.553017	0.289485	-0.178259		0.745574	0.292717	0.00529673	0.157988	0.456502
C2_09140C	orf19.4076	MET10	0.0825372	0.0128369	-0.255557	-0.0455442	-0.0822245		0.704517	0.976989	0.20391	0.845457	0.737996
CR_09160C	orf19.7312	ERG13	0.0830765	0.245005	0.0248298	0.240025	0.0493818		0.343047	0.00284531	0.853402	0.00215483	0.642405
C6_03160C	orf19.5602	BMT6	0.0875357	-0.0154232	0.255779	0.0206183	0.279026		0.514907	0.948802	0.0409457	0.90286	0.0248858
C1_10410W	orf19.4911	orf19.4911	0.0888054	0.144787	0.347182	0.663208	0.173725		0.653501	0.5277	0.0382297	4.09727e-06	0.368868
C1_00380C	orf19.6071	orf19.6071	0.0895462	0.00716825	0.11621	0.0289188	0.209035		0.52631	0.98553	0.457472	0.861726	0.126763
C7_00760C	orf19.7043	orf19.7043	0.0908506	-0.752431	0.276125	-0.11815	0.524093		0.817602	0.0198684	0.47087	0.756344	0.123408
C3_02860W	orf19.277	THI6	0.0937357	-0.0352579	0.103081	-0.077511	0.218274		0.630809	0.904428	0.644555	0.686697	0.229847
C3_02320W	orf19.1613	ILV2	0.0966707	0.3177	-0.0179531	0.325523	0.0913909		0.545409	0.0349604	0.943184	0.0181606	0.611665
CR_02270C	orf19.3742	orf19.3742	0.0999938	-0.527674	-0.645959	-0.265688	0.209131		0.792249	0.118709	0.0387635	0.418517	0.58289
C2_00720C	orf19.2054	FGR15	0.100119	0.221067	0.227951	0.0157515	0.0953848		0.444619	0.0926526	0.0672115	0.925706	0.50978
C6_00740W	orf19.3653	FAT1	0.104937	-0.259456	0.0224771	0.254791	0.372358		0.270947	0.00421681	0.880816	0.00327961	1.54275e-05
C6_03300C	orf19.5618	orf19.5618	0.105381	-0.0849356	0.182219	-0.129739	0.029624		0.670871	0.803917	0.492652	0.585758	0.932949
C1_07650W	orf19.2779	orf19.2779	0.107838	0.563623	0.230299	0.877379	0		0.994787	0.976467	0.988167	0.939107	1
C1_13090W	orf19.4936	orf19.4936	0.107838	-0.879041	0	0.396491	-0.767793		0.994787	0.955389	1	0.97711	0.956043
C1_06260W	orf19.1824	PGA50	0.107857	1.60645	-4.07042	-0.599108	0.193986		0.987305	0.782297	0.334993	0.9064	0.983294
C5_04030W	orf19.1287	orf19.1287	0.107864	0.266998	-0.250593	1.89247	0.193986		0.987024	0.974772	0.969956	0.633875	0.981355
C4_04250W	orf19.1424	orf19.1424	0.107882	-0.72466	0	0	-1.47379		0.990352	0.926835	1	1	0.809306
C7_01770W	orf19.6547	orf19.6547	0.107888	0	0	-0.832719	1.53914		0.990318	1	1	0.881965	0.799435
C4_03420C	orf19.3368	orf19.3368	0.1079	-1.40621	0.230301	0	-0.7678		0.993659	0.889987	0.983321	1	0.935756
C1_12460C	orf19.69.2	orf19.69.2	0.107942	-0.879041	0	0	0.193983		0.994787	0.955389	1	1	0.996198
C1_01690C	orf19.3358	LSC1	0.109695	0.0723762	0.424053	0.207417	-0.141546		0.800218	0.905113	0.284386	0.590622	0.767775
C1_06980C	orf19.6209	orf19.6209	0.11035	0.159338	-0.318362	-0.198946	-0.316907		0.686396	0.593493	0.183729	0.381531	0.184067
CR_07690W	orf19.3487	orf19.3487	0.111556	-0.211186	-0.131739	0.16241	0.0322118		0.640198	0.439882	0.649687	0.474217	0.923286
C3_05590C	orf19.6994	BAT22	0.113873	0.521067	-0.043067	0.41723	-0.0847096		0.63991	0.0153128	0.904014	0.0416561	0.772864
C3_05810C	orf19.7362	SKN1	0.114712	0.404593	0.536113	0.0978143	0.276028		0.48339	0.00744313	0.000151049	0.559886	0.0815535
C6_04650W	orf19.2163	orf19.2163	0.114943	-0.276377	0.468418	0.777182	0.81274		0.833167	0.64591	0.344758	0.0606721	0.064531
C5_00270W	orf19.968	PGA14	0.115417	0.301727	1.05034	0.944408	0.766471		0.641129	0.232162	5.22589e-08	9.53534e-07	0.000143866
C4_03000C	orf19.2691	orf19.2691	0.117411	-0.150985	0.0555332	-0.148789	-0.163983		0.49898	0.469402	0.822181	0.379321	0.369965
C3_03800W	orf19.6937	PTR22	0.121453	0.970326	0.770874	0.997489	0.560508		0.681853	3.98917e-05	0.0014131	1.27002e-05	0.0283076
C5_02240W	orf19.4231	PTH2	0.123406	0.0225045	0.780436	-0.170152	0.096774		0.668266	0.966949	0.00161928	0.564457	0.789434
C1_07770W	orf19.4712	FGR6-3	0.129161	-0.283135	0.0599107	-0.344352	0.31954		0.404928	0.0742168	0.773576	0.0164798	0.0488019
C2_01120W	orf19.2013	KAR2	0.130541	0.445663	0.479097	0.144789	0.134346		0.547471	0.0281913	0.0133366	0.497099	0.577844
C3_05780C	orf19.7359	CRZ1	0.131352	0.0669647	0.0476138	0.190603	-0.168203		0.44322	0.796041	0.853402	0.255738	0.363904
CR_03870W	orf19.4358	orf19.4358	0.137859	-0.42127	0.165316	-0.203699	-0.36384		0.596366	0.094789	0.586207	0.407631	0.140943
C1_12370W	orf19.5227	orf19.5227	0.138237	-0.127712	-0.38191	0.163762	0.0232119		0.401226	0.52385	0.00821027	0.292	0.924225
C3_05160C	orf19.5991	orf19.5991	0.140676	0.130746	0.040389	0.410093	0.220636		0.381125	0.518398	0.867683	0.00404929	0.176981
C4_04380C	orf19.1409.2	orf19.1409.2	0.140719	0.326236	0.088425	0.408781	0.107782		0.714536	0.433508	0.865669	0.21487	0.815017
CR_10280W	orf19.7603	orf19.7603	0.14551	0.129725	0.493857	0.533579	0.404392		0.719788	0.816129	0.181535	0.121685	0.289863
CR_02350C	orf19.3734	GEF2	0.151303	-0.230495	-0.36758	-0.433571	-0.316656		0.490008	0.362801	0.0844691	0.0260787	0.145867
CR_02360W	orf19.3733	IDP2	0.151346	-0.294706	-0.264824	-0.591916	0.175764		0.818605	0.695544	0.71799	0.267014	0.810938
C6_02320C	orf19.3474	IPL1	0.155764	0.133406	0.344044	0.323792	0.0440761		0.494682	0.655709	0.122839	0.128722	0.889612
C2_07820C	orf19.2199	PHO86	0.156648	0.369908	0.17784	0.0131702	0.422655		0.321243	0.0163511	0.306761	0.956312	0.00412589
C1_06150W	orf19.2430	orf19.2430	0.158531	0.347145	0.480279	0.463752	0.151611		0.578206	0.240021	0.0665393	0.0586129	0.632566
C1_06230C	orf19.1826	MDM34	0.158782	-0.125845	0.119496	-0.223842	0.0342833		0.402924	0.611459	0.61775	0.220382	0.90027
CR_09790W	orf19.7551	ALO1	0.15891	-0.168805	0.139833	-0.374599	-0.417161		0.407139	0.476579	0.547112	0.0311435	0.0214493
C2_08900W	orf19.216.1	orf19.216.1	0.15901	0.0221712	0.123766	-0.290094	-0.19194		0.491113	0.960627	0.674886	0.192204	0.448377
C4_02540W	orf19.2747	RGT1	0.159376	0.359835	0.571581	0.454548	0.870369		0.461464	0.103737	0.00335994	0.0181007	2.10618e-06
C3_01810C	orf19.1665	MNT1	0.162189	0.135035	-0.0810439	-0.00779474	0.0344437		0.0694049	0.200938	0.47114	0.956828	0.789737
C6_00760W	orf19.3649	orf19.3649	0.162858	-0.052776	0.0472762	0.194	-0.0168411		0.431568	0.874983	0.880816	0.341392	0.962459
C1_03780C	orf19.1031	HMG1	0.163448	-0.0693269	0.0231555	-0.0718966	-0.0202067		0.176359	0.687864	0.909549	0.590048	0.912959
C3_01460C	orf19.1704	FOX3	0.166219	0.109339	0.329829	0.621126	0.19366		0.332829	0.625785	0.0481126	3.55693e-05	0.295502
C2_01200C	orf19.2005	REG1	0.167832	-0.0426003	-0.00419601	-0.00758893	-0.207187		0.0712649	0.772714	0.982232	0.959557	0.0308505
C1_05070C	orf19.4064	GPI7	0.172527	0.046061	0.287606	0.0221395	0.292328		0.180997	0.827401	0.0248417	0.898111	0.0241336
C3_03150W	orf19.314	orf19.314	0.18219	-0.0812558	-0.422181	-0.357761	-0.263056		0.191353	0.66294	0.000600879	0.00474524	0.0503373
C7_02750W	orf19.5191	FGR6-1	0.182425	0.0645643	0.122679	-0.601985	0.0665442		0.289694	0.836944	0.569654	6.67991e-05	0.767787
C7_02530C	orf19.6457	orf19.6457	0.183274	-0.217123	-0.252805	-0.421172	-0.669528		0.411118	0.419405	0.294992	0.0409499	0.000839226
C1_03740W	orf19.1035	WAR1	0.18457	0.43723	0.268179	0.502483	0.154806		0.363848	0.0276097	0.206033	0.00522889	0.495937
C6_00490W	orf19.4210	orf19.4210	0.184746	-0.41084	-0.0537558	0.106294	-0.181606		0.492099	0.140995	0.896905	0.715926	0.546278
CR_06900C	orf19.1843	ALG6	0.187401	-0.0480689	0.540941	0.203708	0.371566		0.222006	0.850987	0.000119707	0.180278	0.0136802
C7_00920C	orf19.7022	orf19.7022	0.18802	0.0955058	0.174705	0.320615	0.266527		0.431761	0.78246	0.53887	0.160215	0.309311
C7_01950W	orf19.6526	orf19.6526	0.188584	0.417806	0.468496	0.452183	0.525501		0.256885	0.0104136	0.00265668	0.0027845	0.000657304
C6_03470W	orf19.5711	orf19.5711	0.191937	0.156427	0.250404	0.412658	0.222013		0.171064	0.362843	0.0840059	0.00132921	0.134188
C5_00230C	orf19.972	orf19.972	0.193273	0.48051	0.892713	-0.0455892	0.742337		0.604909	0.210658	0.00564772	0.920569	0.025213
CR_00440C	orf19.7489	LRG1	0.194903	0.227193	0.30463	0.204664	0.143434		0.00600623	0.00216202	1.05055e-05	0.00380657	0.0675469
CR_07460C	orf19.6119	orf19.6119	0.196031	0.181459	0.488125	0.128384	-0.0103456		0.0519203	0.120962	1.67885e-07	0.229405	0.954621
C1_07000W	orf19.6208	MEF2	0.196227	0.304483	0.181028	0.643194	0.299719		0.166975	0.0382148	0.246731	1.99508e-07	0.0346681
C6_04620C	orf19.2160	NAG4	0.197026	0.110921	-0.0115917	0.384103	0.321988		0.0916086	0.456385	0.955027	0.000335924	0.00437534
C3_05250C	orf19.6003	orf19.6003	0.197776	0.562431	0.180378	0.452314	0.167542		0.0442714	1.61006e-10	0.0904825	3.58309e-06	0.143931
C2_07830W	orf19.2198	FLC3	0.198902	0.23791	0.500951	0.547665	0.64394		0.194116	0.161313	0.000391804	6.23195e-05	2.86301e-06
C5_03270W	orf19.2652	TEF4	0.1991	-0.815427	-0.0640867	-1.16464	-1.50561		0.633648	0.010967	0.922827	4.35497e-05	3.72514e-07
C1_05080W	orf19.4063	GPT1	0.199196	1.38368	0.404632	0.632382	0.627344		0.744691	0.00272083	0.514183	0.200436	0.200559
C1_13350W	orf19.4961	STP2	0.199771	-0.10721	0.168836	-0.156758	-0.283422		0.16533	0.585826	0.304455	0.289142	0.0532588
CR_08510W	orf19.6420	PGA13	0.202423	-1.12215	-2.39154	-4.69351	-4.36263		0.595637	0.000500099	4.95074e-16	5.07977e-57	3.20167e-48
C6_03360C	orf19.5625	orf19.5625	0.202777	0.479279	0.473671	0.770137	-0.0691756		0.344674	0.0257428	0.0113129	2.49791e-05	0.817757
C5_00400C	orf19.949	orf19.949	0.209825	0.0806887	0.576633	0.142156	0.136446		0.224199	0.758039	0.000326345	0.438892	0.494784
CR_04230W	orf19.511	orf19.511	0.210419	0.285816	0.569875	0.301061	0.0394576		0.202679	0.111949	0.000180274	0.0574508	0.867679
C1_09860C	orf19.4851	TFA1	0.210861	-0.18086	0.182707	0.165796	0.0289596		0.0521426	0.160955	0.126497	0.139967	0.858419
C1_13410W	orf19.4967	COX19	0.214012	-0.339806	0.242234	0.0409122	0.00820132		0.240521	0.0830353	0.219832	0.857866	0.986501
C2_01410C	orf19.1446	CLB2	0.220336	0.217785	0.348963	-0.0167137	0.149724		0.0167578	0.0297057	0.00010614	0.898928	0.151789
CR_00370W	orf19.7497	orf19.7497	0.222551	-0.0585039	0.0398736	-0.11723	-0.064855		0.142901	0.812708	0.869721	0.475225	0.754746
C3_01540W	orf19.1691	orf19.1691	0.223643	0.00832335	-0.0103271	0.137469	0.165627		0.157204	0.985588	0.971999	0.41367	0.352137
C1_03770W	orf19.1032	SKO1	0.224433	0.11371	0.398077	0.584587	0.412367		0.195281	0.63602	0.0192053	0.000198653	0.0156996
C7_01440W	orf19.6585	orf19.6585	0.224519	0.328058	0.372908	0.828261	1.3009		0.730411	0.678292	0.601711	0.128986	0.0155219
C7_02350C	orf19.6476	orf19.6476	0.229867	0.0362151	0.322992	0.15015	0.207172		0.0111006	0.816129	0.000294349	0.116021	0.0333246
C2_02450C	orf19.1569	UTP22	0.22995	0.0239875	0.0946976	0.3625	0.240785		0.0758603	0.920784	0.58623	0.00345296	0.080931
C1_08950W	orf19.4753	PFK26	0.230744	0.321758	-0.261619	-0.0276029	0.00323183		0.195281	0.0911735	0.170991	0.908632	0.999457
C5_01810W	orf19.3193	FCR3	0.238805	0.268584	0.0991303	-0.0687768	-0.0811096		0.272952	0.29554	0.745261	0.792768	0.784411
C1_04990C	orf19.53	orf19.53	0.24368	0.155342	-0.0223496	0.2563	0.258476		0.419816	0.710902	0.964972	0.396349	0.43826
C7_03410C	orf19.1334	orf19.1334	0.24429	-0.649131	-0.144682	-2.59455	-0.92589		0.268984	0.00134362	0.563817	4.39701e-22	3.37852e-08
CR_03860C	orf19.4357	orf19.4357	0.246945	-0.246549	-0.225817	-0.125647	-0.0388992		0.057688	0.0947227	0.116302	0.381624	0.838466
C4_06660W	orf19.2866	orf19.2866	0.248751	0.326164	0.288701	0.26397	0.403525		0.236073	0.164446	0.20308	0.204262	0.0571683
C3_04910C	orf19.5960	NCE102	0.251197	0.244734	-0.0814922	0.247446	0.151307		0.153617	0.232489	0.747142	0.160215	0.45822
C1_10100C	orf19.4879.2	NTF2	0.251724	0.0373173	0.0681731	0.0261827	-0.402725		0.103894	0.89162	0.766996	0.90286	0.00893094
C1_12790C	orf19.6343	FEN1	0.25572	0.649367	0.554948	0.429638	0.419865		0.138533	6.59108e-05	0.000680827	0.00842473	0.0149221
C1_04010C	orf19.4476	orf19.4476	0.256808	0.415995	-1.39033	-0.122325	-0.0635505		0.731226	0.646345	0.0256825	0.898867	0.957813
C7_02890C	orf19.5171	PMT1	0.26043	0.506046	0.45529	0.3671	0.139466		0.269918	0.0346619	0.054186	0.107096	0.628525
C1_10850W	orf19.2332	orf19.2332	0.260542	-0.252471	0.241095	-0.232205	-0.560611		0.305847	0.423612	0.41289	0.37283	0.0232071
C2_01930C	orf19.1505	orf19.1505	0.260932	0.0280367	-0.0786967	0.376766	0.0969397		0.41442	0.965979	0.871651	0.217833	0.817757
C2_05870W	orf19.5210.1	orf19.5210.1	0.264635	0.277283	0.42192	0.471938	0.3568		0.134283	0.176135	0.0160629	0.00466298	0.0502094
CR_00360C	orf19.7498	LEU1	0.265489	0.671218	0.796194	0.317898	1.39838		0.723271	0.397249	0.263415	0.65846	0.0272498
C3_01820W	orf19.1664	orf19.1664	0.267865	0.120046	0.575825	0.0911366	0.12063		0.0583878	0.540906	1.62499e-05	0.573217	0.482522
CR_00050W	orf19.7539	INO2	0.275636	-0.117618	1.12429	0.723965	1.05136		0.24598	0.733177	7.28057e-08	0.000675917	9.87948e-07
C1_11790W	orf19.1137	orf19.1137	0.278995	0.275082	-0.179558	-1.45655	0.981432		0.817858	0.865342	0.913916	0.213791	0.352736
C6_01360W	orf19.3448	orf19.3448	0.287444	0.249618	0.443299	0.571768	-0.437525		0.478564	0.634927	0.304613	0.132879	0.309403
C7_01760C	orf19.6548	ISU1	0.287805	0.273399	0.712486	0.767474	0.535518		0.219338	0.333676	0.0011245	0.000268094	0.0201736
C7_01580W	orf19.6568	SMC6	0.28896	0.395964	0.233748	0.238701	0.29549		0.217872	0.126473	0.393455	0.321616	0.245354
C5_03150W	orf19.4347	orf19.4347	0.291735	0.365563	0.121477	0.353858	0.281669		0.0280138	0.00791129	0.473535	0.00618207	0.0409667
C1_03870C	orf19.4459	orf19.4459	0.294414	0.873783	1.31779	0.159594	0.701237		0.157101	4.80076e-06	9.95487e-13	0.493209	0.000331507
C2_06600W	orf19.35	orf19.35	0.29539	0.001351	0.141906	0.383792	0.134564		0.214398	1	0.659367	0.0976214	0.652152
C1_03400W	orf19.3041	orf19.3041	0.297845	0.0492488	-0.0106779	0.0873476	0.0395027		0.119295	0.882443	0.977537	0.708833	0.893547
CR_05620C	orf19.6653	MTG2	0.304113	0.0211669	-0.357713	-0.619087	-0.948173		0.0480401	0.94425	0.0234909	1.71623e-05	1.77712e-11
C3_03370C	orf19.334	orf19.334	0.305283	0.875198	0.435509	-0.281428	-0.167243		0.642829	0.183624	0.5555	0.66971	0.837866
C1_07070C	orf19.6197	DHH1	0.305501	0.199391	0.3632	0.523797	0.134126		0.0410734	0.28054	0.0168418	0.000208657	0.460567
C5_01090C	orf19.1961	orf19.1961	0.307816	0.39982	0.311633	0.811207	0.499221		0.000180496	6.61236e-07	0.000149867	2.10404e-25	9.81867e-11
C4_03020W	orf19.2690	orf19.2690	0.31731	0.303992	0.240913	0.182579	-0.181349		0.217872	0.326015	0.429659	0.508063	0.555679
C2_04750W	orf19.192	orf19.192	0.320038	0.698538	0.788887	0.206619	-0.209593		0.289741	0.0297057	0.00612861	0.544711	0.572357
C3_01320C	orf19.1719	SGA1	0.331327	-0.064857	0.604664	0.304615	-0.441632		0.116222	0.864025	0.00340218	0.163547	0.0507668
C5_00700C	orf19.568	SPE2	0.331685	0.442997	0.341767	0.506905	0.0816436		0.00168779	2.71988e-05	0.00164303	6.60262e-07	0.554529
C6_03600C	orf19.5728	orf19.5728	0.340239	-3.28793	-0.497712	-1.15398	3.47751		0.769468	1.22289e-06	0.715061	0.232161	0.00553463
C3_01180C	orf19.3156	orf19.3156	0.340455	0.327215	0.656256	0.265421	0.33037		0.0137427	0.0348896	7.34493e-07	0.06569	0.0248949
CR_04830C	orf19.6310	orf19.6310	0.342428	-0.00449282	0.416498	0.39325	0.653837		0.0897177	0.999329	0.0446047	0.0515745	0.00120858
C3_04640W	orf19.5924	ZCF31	0.34266	0.325456	0.695525	0.544401	0.31232		0.00943988	0.022276	2.6338e-08	1.58976e-05	0.0302646
C1_06820W	orf19.6227	orf19.6227	0.352971	0.352803	0.584388	0.580269	0.165923		0.0285949	0.0461212	0.000194005	0.00015901	0.390682
CR_10160W	orf19.7592	FAA4	0.353421	0.129676	-0.114751	0.0859087	0.413588		0.263287	0.790275	0.808963	0.823856	0.218358
C6_00880W	orf19.89	PEX7	0.354577	0.0706468	0.181095	0.117816	-0.118044		0.0484143	0.811922	0.409125	0.560709	0.606127
C5_03880C	orf19.1106	orf19.1106	0.355346	-0.0784715	2.45049	2.18687	1.90775		0.678661	0.964615	0.0111333	0.00149222	0.0246591
C6_00920W	orf19.93	orf19.93	0.358377	0.0709474	0.672879	1.16046	0.490354		0.263633	0.897506	0.0333913	4.33301e-05	0.14176
C5_02650C	orf19.4282	IFH1	0.359367	0.327562	0.0273487	-0.313569	-0.214666		0.00783225	0.0266071	0.909878	0.0231042	0.162274
C7_00430W	orf19.7077	orf19.7077	0.361763	0.738879	0.428187	0.660357	0.906159		0.337222	0.0543491	0.302857	0.061211	0.0111521
CR_07650W	orf19.6285	GLC7	0.366031	0.362003	0.3164	0.113094	-0.0325051		0.0119567	0.0215706	0.0433386	0.498192	0.886741
C5_02750C	orf19.4295	orf19.4295	0.36713	0.0843495	0.0983756	0.0500936	-0.0102678		0.000322839	0.586979	0.473734	0.705107	0.957825
C3_03850C	orf19.6930	SOL1	0.369764	0.835176	0.76394	0.41761	0.310335		0.136265	0.000413547	0.00115738	0.0878744	0.260138
C5_01120W	orf19.1958	orf19.1958	0.376413	-0.238353	0.108612	0.214132	0.0822927		0.244979	0.585826	0.822353	0.564142	0.861606
CR_09550C	orf19.6607	NUO1	0.380597	0.142722	0.459746	0.326373	0.560588		0.0970932	0.66018	0.053702	0.161358	0.0142493
C3_04520C	orf19.5906	ADE2	0.382732	0.349452	0.0771059	0.528265	0.263845		0.0343501	0.085937	0.780882	0.00245729	0.192118
C2_06470W	orf19.24	RTA2	0.385664	1.31144	0.979317	2.38096	0.144461		0.0916086	7.09399e-11	3.13095e-06	8.08829e-33	0.612384
C3_07550C	orf19.6736	orf19.6736	0.390059	0.0227737	0.19699	0.629746	0.480999		0.000803948	0.921275	0.141679	1.06566e-08	3.01106e-05
C2_00990W	orf19.2024	orf19.2024	0.396338	-0.566287	0.710662	0.357867	0.141387		0.0875656	0.0197179	0.00198278	0.134406	0.637076
C4_05940W	orf19.4405	PPS1	0.396482	-0.980395	-0.0332927	-0.533596	-0.0495263		0.080447	2.20298e-06	0.93185	0.0146519	0.892205
C4_01100C	orf19.4679	AGP2	0.403876	-1.24232	-0.897721	-0.668711	-3.84027		0.180997	6.38635e-06	0.00167254	0.0192094	1.8969e-48
C1_03760C	orf19.1033	STR2	0.405064	0.171935	0.0484941	0.457736	0.39077		0.01197	0.430758	0.85842	0.00404986	0.0216953
C1_06360W	orf19.6275	orf19.6275	0.409168	0.116745	0.0810941	0.434477	0.375841		0.0200725	0.658261	0.765608	0.0150382	0.0463722
C4_00750C	orf19.4167	orf19.4167	0.412018	0.211854	0.697157	1.6069	0.659677		0.246952	0.667649	0.0477382	8.12794e-08	0.0672401
C6_02680W	orf19.5539	orf19.5539	0.414338	-0.0437738	0.284663	0.161222	-0.201997		0.0209049	0.893703	0.161583	0.447826	0.361887
C1_03820W	orf19.1027	PDR16	0.41464	0.770328	1.26126	0.856154	-0.174097		0.271085	0.0467523	0.000233947	0.0143525	0.721753
CR_04870C	orf19.6306	orf19.6306	0.417182	0.536772	0.803586	0.126884	0.310602		0.0781343	0.0304459	0.000344364	0.640218	0.241919
C7_03230C	orf19.5132	orf19.5132	0.417199	0.256451	0.386493	0.120389	-0.109663		0.143956	0.506067	0.22337	0.724988	0.787407
C2_08420W	orf19.3639	orf19.3639	0.418879	0.120523	0.354497	0.126462	0.211664		0.0269162	0.707295	0.10287	0.571752	0.358945
C2_08120W	orf19.2173	MAF1	0.419266	0.140964	0.100321	0.0431135	-0.186999		0.007461	0.546567	0.658788	0.843154	0.32578
C4_00950C	orf19.4699	orf19.4699	0.419635	0.0036457	0.222405	0.222278	-0.105638		0.195752	1	0.600338	0.5283	0.817757
C5_03340W	orf19.2645	orf19.2645	0.434819	0.497828	0.437401	0.780382	0.537908		0.106344	0.090656	0.13059	0.00199198	0.0525667
C1_03710C	orf19.1133	MSB1	0.435224	0.477229	0.37875	0.763902	0.728892		0.130347	0.141211	0.242938	0.00480378	0.0106069
C1_01750W	orf19.4550	orf19.4550	0.437594	1.39895	1.42882	1.77702	0.117924		0.00896589	1.72637e-20	1.60357e-20	1.17126e-31	0.594015
C2_09150W	orf19.4077	MIT1	0.438292	0.273283	0.806319	1.16021	0.695228		0.0466805	0.327459	0.000145832	7.63372e-09	0.00143035
C4_04170C	orf19.5292	AXL2	0.439452	0.716284	1.03852	0.419403	0.640054		0.000110832	1.39769e-10	1.15171e-21	0.000276588	1.75613e-08
C5_02760W	orf19.4297	CKB2	0.442214	0.230569	0.265098	0.334025	0.389051		0.0237941	0.375765	0.24131	0.101512	0.0597191
C2_08570W	orf19.3622	ANP1	0.442839	0.503352	0.653149	0.789542	0.451444		1.25052e-05	7.20973e-07	1.99005e-11	3.57293e-16	1.22111e-05
C1_11480W	orf19.655	PHO84	0.443172	0.555227	0.509305	0.657225	0.696953		0.199841	0.148117	0.171861	0.0467413	0.0453933
C3_06310C	orf19.7401	ISW2	0.449295	0.195116	0.140291	0.770347	0.235933		0.0455595	0.530892	0.65948	0.000283277	0.374005
C1_09330W	orf19.4793	orf19.4793	0.449876	0.413428	0.349778	0.772334	0.514375		0.19982	0.336048	0.394855	0.0218101	0.167798
C4_05240C	orf19.6863	VPH1	0.450884	0.148947	0.121425	0.172444	0.160209		0.00368047	0.497948	0.575736	0.318264	0.403784
C1_13730C	orf19.5010	DIM1	0.451461	0.299139	0.297098	0.622066	0.771133		0.000126932	0.0222846	0.0210003	7.32454e-08	7.0865e-12
C7_00980W	orf19.7016	PHM5	0.451931	-0.0640246	0.0106626	0.0338431	-0.0223935		4.33244e-05	0.725454	0.95872	0.824593	0.903957
C1_04030W	orf19.4478	orf19.4478	0.451977	0.106915	0.31126	0.441277	0.206345		0.000982979	0.599297	0.0347752	0.00122671	0.20408
C3_01330W	orf19.1718	ZCF8	0.455525	0.314132	0.222519	0.395544	0.31532		0.077106	0.332019	0.499171	0.131937	0.282939
CR_01250C	orf19.3229	orf19.3229	0.455653	0.720891	0.706648	1.22255	0.698633		0.00178616	4.11162e-07	4.60936e-07	1.14026e-19	6.25244e-07
CR_07810W	orf19.3710	YHB5	0.457089	0.808754	1.91708	1.02445	0.722359		0.117216	0.00573549	2.11928e-13	0.000159678	0.0133456
CR_01240C	orf19.3230	BOI2	0.463326	0.338853	0.488928	0.461215	0.160894		0.000203176	0.0143235	0.000118913	0.000228838	0.289863
C1_01380C	orf19.3327	TRM2	0.465416	0.393988	0.369844	0.612364	0.776425		0.0342841	0.118798	0.130959	0.00420782	0.000295958
C2_05250C	orf19.3554	AAT1	0.467578	0.187324	0.193005	0.226144	0.0304407		0.000551639	0.292115	0.243636	0.123398	0.890612
C1_10610W	orf19.1832	FCY23	0.472837	-0.470279	-0.468504	-0.0639238	-0.650153		0.000393776	0.000736857	0.000595417	0.70617	1.07316e-06
C1_10220C	orf19.4892	TPK1	0.477416	-0.0352706	0.554084	0.720089	0.22355		8.52335e-06	0.863871	2.09779e-07	9.42948e-12	0.069488
C1_03810C	orf19.1028	ELA1	0.495913	0.17978	0.424428	0.454289	0.231246		0.0150328	0.532847	0.0488279	0.0285109	0.344511
CR_09760W	orf19.7548	MED21	0.497695	0.252959	0.365711	0.405275	0.222799		0.0443685	0.441009	0.18837	0.110807	0.4526
C1_07820W	orf19.5052	orf19.5052	0.499285	0.283016	-0.0517367	0.427132	0.358595		0.000767456	0.0958865	0.826809	0.00390383	0.023457
CR_08260C	orf19.6390	orf19.6390	0.500588	-0.0461887	0.195104	-0.785424	-0.179156		0.479174	0.976467	0.849423	0.221716	0.845382
CR_07050C	orf19.2360	URA2	0.505611	0.0431826	0.0132807	0.372906	-0.181493		0.00120428	0.882149	0.964972	0.0205772	0.341201
CR_09590W	orf19.6602	orf19.6602	0.510184	-0.190869	0.119444	-0.0886187	-0.478805		0.0572928	0.619643	0.770068	0.794476	0.101223
C4_04100C	orf19.5299	ECM1	0.515239	0.272906	0.306437	0.552986	0.564		0.16664	0.595152	0.490731	0.12861	0.150623
C3_07180C	orf19.6782	BMT1	0.516151	0.711663	0.0944038	-1.07891	-0.289164		0.0441998	0.00737329	0.817535	6.06977e-06	0.336868
C2_10110W	orf19.1770	CYC1	0.516806	0.467404	0.966674	1.39003	1.49654		0.515046	0.649021	0.236574	0.0489688	0.0439246
C2_09880C	orf19.1363	orf19.1363	0.519625	0.415004	0.806826	0.570432	0.163521		0.0196668	0.143282	0.000344895	0.0111293	0.594015
C1_04940C	orf19.750	orf19.750	0.521241	-0.599061	0.008375	-0.0255114	0.493334		0.0725915	0.042071	0.98777	0.956483	0.130973
C2_03950W	orf19.828	orf19.828	0.52335	0.329109	0.47412	0.812551	0.528808		0.00305058	0.11681	0.0107704	1.64126e-06	0.00396324
C1_05920W	orf19.2457	orf19.2457	0.523587	-0.155907	-0.0718763	0.0761763	-0.012286		0.0046157	0.562429	0.813471	0.747793	0.976706
C4_05790W	orf19.1265	orf19.1265	0.525252	0.432257	0.289838	0.494992	0.22055		7.51311e-10	3.85385e-07	0.00117619	3.92596e-09	0.0197104
C1_11770C	orf19.1139	orf19.1139	0.525431	0.320827	0.420198	0.433177	0.424766		0.000843989	0.0865343	0.00769961	0.00683556	0.00864065
C4_05780C	orf19.1264	CFL2	0.529492	-0.268064	-0.344456	0.0112929	-1.38284		0.28547	0.702337	0.586604	0.992684	0.00293821
C6_03610W	orf19.5729	FGR17	0.532656	0.354658	0.435679	0.54223	0.449112		0.000268412	0.0201439	0.00335304	5.7612e-05	0.00261684
C2_09890W	orf19.1362	SMM1	0.538678	0.0229572	0.352312	0.499281	0.359619		0.00178616	0.948219	0.0682383	0.00445847	0.0586529
C7_01680C	orf19.6556	orf19.6556	0.539269	0.323352	-0.0463847	-1.07365	-0.913674		0.00372382	0.151806	0.887598	3.51068e-09	8.16148e-07
CR_06450W	orf19.721	orf19.721	0.540403	0.489335	0.528649	0.619476	0.556697		0.000175924	0.00139638	0.000355941	1.27022e-05	0.000158451
C2_04620W	orf19.4488	orf19.4488	0.544325	0.010029	0.0626498	0.211607	0.259125		0.121107	0.9958	0.916812	0.590746	0.544066
C6_01450C	orf19.3439	orf19.3439	0.544531	-0.122608	0.750309	0.17478	-0.02384		0.00387633	0.666007	4.62569e-05	0.426669	0.942417
C2_02220C	orf19.1539	orf19.1539	0.549002	-0.0878223	0.238572	0.0211842	0.12203		0.032815	0.845655	0.468579	0.959557	0.734088
C1_10600C	orf19.1831	orf19.1831	0.550147	1.05995	0.963017	1.10817	1.28282		0.0123965	4.16825e-07	4.96985e-06	1.75046e-07	5.36119e-10
C5_00490C	orf19.940	BUD2	0.550737	0.0730457	0.239285	0.0553935	0.16251		0.0221624	0.865423	0.432738	0.864957	0.601112
C5_01830C	orf19.3190	HAL9	0.552128	-0.163225	-0.152206	-0.0284037	-0.349336		4.01567e-07	0.26718	0.262097	0.860322	0.00240054
C2_10040W	orf19.1778	orf19.1778	0.561715	0.371744	0.692004	0.858768	0.464575		1.68182e-05	0.0102703	9.19475e-08	1.96598e-11	0.000652853
C1_12800W	orf19.6342	orf19.6342	0.568436	0.309949	0.527546	0.269702	0.624346		0.0657261	0.540575	0.128704	0.556197	0.164571
C5_03430W	orf19.2638	orf19.2638	0.573265	-0.0920917	0.910787	2.46442	-1.02137		0.35799	0.940404	0.164642	0.000101657	0.108766
C1_11470C	orf19.656	DPP1	0.574446	0.380877	0.27575	0.303933	0.546545		0.0139435	0.169557	0.313197	0.213791	0.0269135
C1_13460W	orf19.4976	orf19.4976	0.576665	0.276843	1.52661	1.07345	-1.24199		0.697187	0.921863	0.311641	0.517464	0.571791
C2_08330W	orf19.1350	orf19.1350	0.582721	0.286286	0.237227	0.476297	0.455106		7.31142e-05	0.11209	0.184611	0.00175788	0.00424199
CR_00010C	orf19.7545	orf19.7545	0.583515	0.913837	1.65949	0.760811	0.392685		0.0015861	1.84193e-06	2.52267e-25	4.55916e-06	0.0369483
C1_01500W	orf19.3336	orf19.3336	0.58871	0	1.60744	-0.565289	0.193984		0.954863	1	0.882868	0.957439	0.994035
C1_07640C	orf19.2781	orf19.2781	0.588737	1.10023	-1.64	1.17531	0		0.933375	0.89851	0.829158	0.849736	1
C5_02950C	orf19.4320	orf19.4320	0.588744	0.0827362	0.230302	1.41762	1.17479		0.934971	1	0.981698	0.820987	0.872279
C6_02440C	orf19.5513	PRP45	0.601748	-0.194752	0.310777	0.030687	-0.106377		0.000192387	0.37721	0.094149	0.898928	0.635706
C5_01510W	orf19.4146	SMD3	0.603686	0.772376	0.810011	0.682984	0.668277		0.00308781	0.000116898	3.6609e-05	0.000758029	0.00121199
C3_02850C	orf19.276	orf19.276	0.610877	0.344577	0.63442	0.604221	0.369619		0.000116657	0.0638815	8.1964e-05	0.000164103	0.0368312
CR_07180W	orf19.731	EMP46	0.611713	0.139535	0.527634	0.548402	-0.234066		3.40809e-20	0.0962696	6.63752e-15	4.05624e-16	0.00155233
C7_02910W	orf19.5170	ENA21	0.613476	0.530263	0.356306	0.484759	0.489078		0.000318386	0.00361964	0.0641435	0.00530564	0.00721324
C6_02520W	orf19.5521	ISA1	0.613988	-0.000487514	0.693772	0.594707	0.938161		0.103894	1	0.0825488	0.119079	0.0129646
C4_04410C	orf19.3846	LYS4	0.620272	0.376343	0.19749	0.572747	0.49315		0.0872464	0.42423	0.704089	0.119103	0.220841
C4_02380W	orf19.2766	orf19.2766	0.625792	0.620701	0.690502	1.02405	1.00616		0.0212879	0.0296435	0.00883941	3.62522e-05	0.000192932
C3_04840C	orf19.5952	orf19.5952	0.626505	1.41895	1.16578	-1.15639	-0.288733		0.474962	0.1154	0.194268	0.156254	0.801048
C2_03620W	orf19.856	IFK2	0.626638	-0.286479	0.596976	0.131316	0.315021		7.42276e-06	0.0871597	3.37603e-05	0.428911	0.0493305
C5_02290W	orf19.4235	PDE1	0.630218	-0.149432	0.514779	0.4581	-0.227747		0.00111233	0.596581	0.0106389	0.0248064	0.328777
C1_08000W	orf19.5071	NRP1	0.630965	0.531666	0.457486	0.692097	0.279669		1.10349e-09	7.06956e-07	2.31794e-05	1.49719e-11	0.0167544
C3_07540C	orf19.6737	orf19.6737	0.632175	0.0606684	-0.181735	0.0299207	0.177262		0.000158998	0.84657	0.405113	0.905891	0.402621
C1_12620W	orf19.6362	SPA2	0.640607	0.146831	0.251816	0.258866	-0.000862209		0.00178616	0.636086	0.324476	0.251939	1
C7_03210W	orf19.5134	orf19.5134	0.642084	0.0191966	0.0390065	0.5957	0.189321		0.000394254	0.963696	0.905877	0.00105827	0.393873
C7_00850W	orf19.7032	orf19.7032	0.654909	-0.320428	0.119713	0.132367	0.341001		0.00182771	0.224333	0.698767	0.590746	0.150595
C2_03040W	orf19.5797	PLC2	0.665892	0.794104	-0.101576	0.092106	-0.375114		0.0156937	0.00543999	0.82052	0.797731	0.238804
C3_07170C	orf19.6783	orf19.6783	0.668827	0.595197	0.62896	0.681797	0.553631		4.89317e-06	0.000106361	2.59509e-05	3.20315e-06	0.000296685
CR_07640C	orf19.6286	orf19.6286	0.671302	-0.0423268	0.79254	0.224381	0.132551		6.74202e-07	0.869906	3.98983e-09	0.142745	0.457024
C5_01680C	orf19.3207	CCN1	0.671974	0.398003	0.713642	0.39043	0.124225		1.99723e-07	0.00611935	3.72264e-08	0.00420062	0.462934
C1_01950C	orf19.4528	orf19.4528	0.673428	0.279065	0.541423	0.49891	0.699287		0.00369937	0.382153	0.0281219	0.0429369	0.00347687
C1_04300C	orf19.1065	SSA2	0.678903	0.674969	0.642675	0.789521	0.379978		0.000370983	0.000692744	0.00111604	2.54552e-05	0.0791522
C1_08190C	orf19.5097	CAT8	0.681308	0.903373	0.978057	1.60003	0.681588		0.00772887	0.000211204	6.49007e-05	1.32146e-11	0.0114023
C4_04770C	orf19.3803	MNN22	0.681496	0.311161	0.735476	0.400817	0.517037		6.60787e-15	0.00170558	2.33316e-17	1.05401e-05	9.18068e-09
C6_01560W	orf19.3430	orf19.3430	0.682976	0.815751	0.553675	0.692245	0.673223		0.0881072	0.0617462	0.223294	0.0852186	0.118964
CR_04880W	orf19.6305	orf19.6305	0.691147	0.0976425	-0.0419422	0.158187	-0.226571		0.00719337	0.827545	0.928548	0.604201	0.481347
C3_00650W	orf19.5392	NGT1	0.691843	0.502143	1.42201	1.59496	1.45544		0.00352435	0.0562049	1.43383e-10	9.94812e-13	6.8033e-11
C3_03470W	orf19.345	orf19.345	0.692982	1.1879	0.953071	1.1181	0.549437		0.00173055	6.0375e-10	1.05179e-05	5.99985e-09	0.0154298
C7_00840C	orf19.7033	orf19.7033	0.702573	0.202954	0.373832	0.823721	0.387496		1.15546e-06	0.305991	0.0185268	1.65393e-08	0.0165999
C5_01500C	orf19.4145	ZCF20	0.703645	0.774595	1.09432	1.21717	0.0367463		6.53718e-10	1.19661e-11	1.59465e-22	5.14683e-28	0.840736
C6_04350C	orf19.1093	FLO8	0.704468	0.541046	0.66847	0.575107	0.170999		2.87856e-10	3.37894e-06	3.05548e-09	4.15627e-07	0.217394
CR_02640W	orf19.2823	RFG1	0.707676	-1.14072	-1.13011	-1.49607	-1.84313		0.000734804	2.43547e-08	2.6338e-08	3.71958e-14	7.20911e-21
C1_04950C	orf19.48	RPM2	0.709734	0.197086	0.351917	0.604317	0.22496		8.13865e-06	0.370495	0.0524803	0.000172721	0.246838
C7_00880C	orf19.7027	orf19.7027	0.715292	0.227327	1.01949	-0.321103	-0.201343		2.46299e-05	0.337597	3.48051e-09	0.103629	0.378847
C5_00680W	orf19.920	RMT2	0.715974	0.132426	0.0972697	0.219651	-0.0675879		0.000389193	0.671716	0.759764	0.340352	0.827418
CR_10110W	orf19.7586	CHT3	0.725246	2.36681	2.39927	2.86315	1.14725		0.00848802	7.54991e-21	1.20871e-21	1.29217e-30	1.99673e-05
C1_01710W	orf19.3360	orf19.3360	0.727207	0.0799812	0.572439	-0.208739	-0.333462		0.00450203	0.864515	0.0394035	0.48167	0.27676
C1_10140C	orf19.4883	orf19.4883	0.728763	0.424254	-0.135333	0.11114	-0.632795		0.0171955	0.262565	0.775682	0.778441	0.0563441
C6_01370W	orf19.3447	orf19.3447	0.729759	-0.208381	0.0618623	-0.0714789	0.0833896		7.12811e-08	0.242693	0.781698	0.684377	0.690291
C1_13400C	orf19.4966	AGC1	0.73007	0.447211	0.711693	0.409821	0.30936		8.52335e-06	0.015624	2.1701e-05	0.0180559	0.108395
C6_04150W	orf19.77.1	orf19.77.1	0.732197	-0.96713	0.110166	0.984399	-0.384515		0.623582	0.565647	0.964815	0.490248	0.817051
C7_00770W	orf19.7042	orf19.7042	0.73455	0.70276	1.37173	0.626027	0.126451		0.0224409	0.0518599	7.71996e-06	0.0599594	0.787407
C1_10640C	orf19.1835	PEA2	0.73475	-0.0801508	0.425927	0.493947	-0.164801		7.30801e-08	0.727792	0.00410578	0.000498734	0.345883
C5_02470W	orf19.4257	INT1	0.740299	0.776976	1.26894	0.913656	0.563328		2.05971e-17	1.21009e-18	1.23781e-49	3.70036e-26	2.49309e-10
CR_09660W	orf19.6597	orf19.6597	0.744273	0.555399	0.411331	0.667053	0.519289		0.152778	0.397055	0.533791	0.20581	0.384301
C5_02280C	orf19.4234	orf19.4234	0.745772	0.127284	0.404384	0.431232	0.275063		1.86028e-08	0.539146	0.0110471	0.00468685	0.0909318
C1_07810C	orf19.5051	orf19.5051	0.746636	0.65312	0.576626	0.708369	0.395333		1.80758e-12	3.6243e-09	7.4603e-08	6.40849e-11	0.000513429
C2_04960C	orf19.3528	orf19.3528	0.74974	0.177414	0.573846	0.868768	0.712742		0.0528976	0.772714	0.193153	0.0235147	0.0880684
C1_08570C	orf19.403	PCL2	0.755436	0.550921	0.393016	0.343652	0.568523		2.33864e-08	0.000211309	0.00820533	0.0184564	9.54837e-05
C1_11930W	orf19.5274	orf19.5274	0.756354	0.656954	0.633546	0.592709	0.0875764		3.43136e-06	0.000121814	0.000178305	0.000356609	0.717712
C3_00800W	orf19.3071	MIH1	0.767899	0.132889	0.297949	-0.00727883	-0.625153		1.22162e-05	0.623769	0.158228	0.984562	0.000704298
C5_00670C	orf19.921	HMS1	0.768636	-1.74394	-1.4976	-1.46942	-2.36222		0.0299859	2.76804e-07	1.05334e-05	1.07955e-05	3.68435e-13
C1_05510C	orf19.413.1	RPS27A	0.768935	-0.336649	0.176117	0.511879	0.375788		0.0186488	0.47047	0.71768	0.137653	0.348095
C2_05640W	orf19.6874	orf19.6874	0.770095	-0.25616	-0.0654228	0.845853	-1.06915		2.23893e-05	0.282993	0.83093	2.52541e-06	1.77718e-09
CR_07680C	orf19.6282	orf19.6282	0.773039	-0.445426	-0.421197	-1.34849	-0.686422		0.00256401	0.233848	0.182916	1.891e-07	0.0232181
C1_10650W	orf19.1836	APN2	0.774089	0.675959	0.639748	0.680348	0.393865		0.0229976	0.0836849	0.0860079	0.0499154	0.332838
C3_05450C	orf19.6983	orf19.6983	0.774672	-0.341127	-0.563097	-0.528323	-1.3772		4.45212e-07	0.0444223	0.000252462	0.00149197	1.48427e-19
C1_09540W	orf19.4818	orf19.4818	0.775535	0.600449	1.6234	1.00327	0.384836		0.00254783	0.0365433	1.97855e-11	6.18086e-05	0.196752
C2_09460C	orf19.1604	orf19.1604	0.776631	1.57469	2.23055	-2.06887	0.757161		0.161632	0.000183511	8.39941e-06	0.0358542	0.292971
C1_01700W	orf19.3359	ARP8	0.780439	0.0537548	0.616083	0.423534	0.303928		4.2302e-07	0.85676	0.000121482	0.0098728	0.0948216
C5_00500W	orf19.939	NAM7	0.787471	2.00198	2.10924	1.31616	0.505605		0.464286	0.0385881	0.0282756	0.121556	0.664755
C1_02250W	orf19.3682	CWH8	0.792469	0.244824	-1.18107	1.55914	-1.07012		0.000628312	0.42403	5.62181e-08	6.54771e-12	1.4706e-06
C3_05460W	orf19.6984	orf19.6984	0.794045	0.424957	0.649084	0.717521	0.355454		3.93983e-06	0.034639	0.000307572	4.27658e-05	0.0780804
C4_04840C	orf19.3795	AGP3	0.810486	-0.723727	0.54908	0.33393	0.31446		0.0332138	0.0537879	0.151299	0.390534	0.45693
C1_04970W	orf19.51	orf19.51	0.817373	0.416603	0.382942	0.928276	0.553197		0.00345649	0.234608	0.256937	0.000770982	0.0756464
C1_04960C	orf19.50	orf19.50	0.820373	0.00385016	0.252752	0.31547	0.231085		0.000567821	1	0.409722	0.228726	0.442171
C3_05440C	orf19.6982	orf19.6982	0.823028	0.437263	0.251528	0.779676	0.566708		0.0423054	0.41708	0.672745	0.0640893	0.220615
C1_09910C	orf19.4857	orf19.4857	0.825688	0.775611	0.614476	0.453364	0.112808		1.05191e-17	2.93367e-13	3.57644e-10	8.85729e-06	0.385398
C3_06300W	orf19.7402	DOT1	0.832816	0.646211	0.515711	0.580428	0.319799		2.40008e-20	3.95881e-12	3.38873e-08	3.16967e-10	0.00142181
C2_01880C	orf19.1497	ZCF6	0.844218	0.205945	0.68989	0.279218	-0.0454339		5.25307e-07	0.355397	5.76924e-05	0.133442	0.865255
C1_04170C	orf19.1051	HTA2	0.845698	0.919668	0.818147	0.872759	0.56083		2.43306e-08	1.64688e-09	9.36148e-08	7.24971e-09	0.000537946
C4_00480W	orf19.5677	DUR4	0.851761	-0.459633	0.851376	0.465342	1.13348		0.0923576	0.429754	0.0917262	0.346705	0.0385213
C1_06320W	orf19.177	orf19.177	0.852378	0.317379	0.811891	0.658625	0.685291		3.90395e-05	0.254703	0.000112711	0.00202913	0.00177168
CR_07800W	orf19.3708	SAP2	0.853819	0.539276	2.86627	0.410962	-2.41706		0.554598	0.73724	0.0104324	0.763109	0.0883414
C1_09870W	orf19.4853	HCM1	0.861728	0.924261	1.19826	0.86236	0.635045		1.3211e-11	1.44595e-11	1.44493e-21	2.75326e-11	1.71446e-06
C1_07990C	orf19.5070	orf19.5070	0.885453	0.368865	0.719774	0.324336	-0.645779		5.96966e-07	0.0883924	0.00010488	0.101822	0.000731354
C2_00750W	orf19.2049	orf19.2049	0.893767	0.168314	0.581895	1.16835	0.387918		2.24776e-12	0.335458	3.65472e-06	2.50734e-20	0.00380669
C6_00960W	orf19.97	CAN1	0.89872	0.81676	0.46027	-0.0768292	-0.969469		0.0371824	0.0970268	0.409125	0.90286	0.0323281
C6_00950C	orf19.96	TOP1	0.907176	0.466882	0.624433	0.728133	0.501644		0.0027786	0.218861	0.0636663	0.0193254	0.148724
CR_03830C	orf19.4354	MCM2	0.912995	0.721786	0.982792	0.640412	0.662214		2.21264e-37	7.0824e-23	1.52501e-44	1.28408e-18	2.53855e-20
C3_06190C	orf19.7414	ALS6	0.913168	-0.36189	-0.245491	0.564953	-0.346742		1.02095e-09	0.0440738	0.195135	0.000399101	0.0451462
CR_05390W	orf19.5285	PST3	0.921573	0.964638	1.4894	1.07729	0.0686421		0.0541295	0.06908	0.00155902	0.022442	0.932357
C5_03130W	orf19.4342	SUT1	0.932298	0.674302	0.732856	1.28389	0.451412		1.52024e-08	0.000338284	1.91336e-05	5.10082e-15	0.0154298
C2_08830W	orf19.3586	orf19.3586	0.941843	0.590399	1.44755	1.11874	0.442729		0.000757649	0.0694454	8.85696e-08	4.53392e-05	0.175275
C4_05680W	orf19.1253	PHO4	0.942936	0.997756	0.690636	0.820628	0.45656		8.52376e-08	1.95441e-08	0.000204678	3.80627e-06	0.0210936
C1_02730W	orf19.2962	orf19.2962	0.955929	0.459566	0.383741	0.788019	0.217742		3.82057e-07	0.0359867	0.0746734	4.60604e-05	0.366732
C1_10010C	orf19.4867	SWE1	0.970681	0.828578	0.718241	1.0842	0.513312		1.29892e-17	1.78004e-12	5.14224e-10	6.70669e-22	2.26231e-05
C1_05830W	orf19.2468	orf19.2468	0.981361	-0.00804086	0.843503	0.239268	0.586145		1.14127e-24	0.976467	2.14788e-18	0.0270204	4.58599e-09
C6_03480W	orf19.5713	YMX6	0.981494	0.472167	1.44824	1.47839	0.214638		0.00140396	0.22161	1.46678e-06	6.50292e-07	0.600837
C5_01390C	orf19.1927	SNM1	0.985748	0.405368	1.04714	0.715246	0.15426		1.08865e-08	0.0511486	1.4456e-09	0.00011382	0.498501
C4_03530W	orf19.1326	orf19.1326	0.98875	0.376211	0.309126	0.848715	0.611914		1.71832e-05	0.196824	0.285041	0.000266002	0.0149099
C2_04740C	orf19.193	orf19.193	0.989066	0.451716	0.291586	0.428676	0.102868		1.32109e-06	0.0609548	0.248627	0.0545434	0.735583
C6_01550C	orf19.3431	orf19.3431	0.99573	0.411986	0.734201	0.779031	0.489637		4.12757e-05	0.178219	0.00446241	0.00169326	0.0779167
C5_03520W	orf19.6661	orf19.6661	1.00233	0.530705	-0.198204	-0.724353	0.171761		0.388251	0.531723	0.871651	0.324405	0.888662
C3_06790W	orf19.6824	TRY6	1.0085	0.0487031	-0.0864637	-0.168199	1.39985		0.0429302	0.966098	0.921848	0.79021	0.00419662
C5_03890C	orf19.1105.3	orf19.1105.3	1.01352	1.10466	0.971953	0.982942	0.552571		7.8772e-12	1.08082e-13	7.52929e-11	3.13867e-11	0.000585573
C1_09080C	orf19.4765	PGA6	1.03033	0.00980044	1.57867	1.19691	0.496544		1.07379e-07	0.989112	5.9548e-17	3.88233e-10	0.023272
C5_01400W	orf19.1926	SEF2	1.04882	0.729803	1.57445	1.20209	0.789439		5.23397e-09	0.000154569	5.89514e-19	5.41112e-11	2.77016e-05
C5_01360W	orf19.1932	CFL4	1.05426	3.21307	0.180647	-0.5628	-1.96617		0.0556429	4.85276e-10	0.838622	0.37516	0.000207089
C1_02370C	orf19.3694	orf19.3694	1.05804	0.487311	0.656911	0.0755814	0.223205		7.65614e-20	0.000129209	6.11409e-08	0.621238	0.119812
C3_04610W	orf19.5919	MEA1	1.06362	0.797536	0.923027	1.10259	0.798631		3.47357e-11	1.68253e-06	1.77476e-08	8.08862e-12	1.75449e-06
CR_05990C	orf19.454	SFL1	1.07113	0.576324	0.96009	1.05421	0.143856		4.38767e-06	0.0321822	6.63255e-05	6.09335e-06	0.665893
CR_06910W	orf19.1842	BUD5	1.08355	0.988806	1.0236	0.971742	0.91902		2.46276e-09	9.59147e-08	2.44611e-08	1.11806e-07	8.66511e-07
C7_00650W	orf19.7054	orf19.7054	1.09851	0	0	-0.565285	0.193983		0.920891	1	1	0.96411	0.996198
CR_02920C	orf19.2849	AQY1	1.10812	3.26195	0.16653	-1.73213	-1.19142		0.120671	1.04827e-06	0.889941	0.0169423	0.106848
CR_09050C	orf19.7301	orf19.7301	1.11476	-0.134611	0.369081	-0.704013	-0.257412		7.02006e-08	0.690975	0.633882	0.195974	0.330787
CR_06590C	orf19.695	RGS2	1.12055	0.252147	1.07983	0.219277	0.187606		2.53816e-13	0.214581	8.28502e-13	0.226105	0.351758
C1_07890C	orf19.5061	ADE5,7	1.13083	0.70858	0.441294	1.00167	0.682032		2.87304e-15	2.71923e-06	0.00608694	3.67418e-12	6.55198e-06
C6_01730W	orf19.3413	FGR37	1.1372	2.75049	1.99113	2.21691	0		0.658907	0.286456	0.462323	0.323697	1
C4_06720W	orf19.3138	NOP1	1.14075	0.716292	0.459084	1.08494	2.51023		1.31199e-23	2.54922e-10	0.000131643	8.7511e-22	3.39959e-94
CR_07850W	orf19.3714	orf19.3714	1.14975	0.634183	0.705954	0.783269	0.280664		8.67746e-49	4.69513e-14	1.42055e-17	2.75157e-20	0.00241942
C7_00970C	orf19.7017	YOX1	1.15103	0.465296	0.649263	0.850693	0.614339		1.34866e-10	0.0271881	0.00074756	3.28342e-06	0.00169708
C1_04000C	orf19.4475	KTR4	1.16241	0.400667	0.449908	0.884603	0.358067		5.688e-07	0.176789	0.0997044	0.000228213	0.20554
CR_02910W	orf19.2848	orf19.2848	1.17174	0.0340322	0.561502	1.06879	1.26905		0.0382754	0.98362	0.409231	0.059186	0.0299179
C2_05370C	orf19.3568	RXT3	1.17436	0.701549	0.768711	1.23853	0.0920452		6.68756e-26	1.81694e-10	1.52672e-11	2.1496e-28	0.536084
CR_08270W	orf19.6391	orf19.6391	1.2181	-0.822154	2.9495	1.32261	3.01867		0.0798811	0.246869	2.36278e-05	0.0214691	0.00241702
C1_10400C	orf19.4910	FGR41	1.23852	2.35951	2.44347	2.50833	1.50476		0.000288259	6.10966e-13	5.32339e-14	8.01968e-15	1.10714e-05
C1_00790W	orf19.6027	orf19.6027	1.23908	0.326891	0.758209	0.573346	0.300096		8.66572e-05	0.482282	0.0273142	0.10664	0.46363
C1_02990C	orf19.2990	XOG1	1.24504	2.38403	1.70998	2.27961	1.46025		0.000152023	3.57538e-14	1.13813e-07	3.3813e-13	9.74451e-06
CR_09100C	orf19.7306	orf19.7306	1.26208	0.839733	1.29725	0.39697	0.418341		0.0012974	0.0642706	0.00126581	0.374019	0.391727
C2_01210C	orf19.2003	HNM1	1.26813	0.757659	0.777756	1.21647	0.712043		2.27636e-39	1.66041e-14	3.22219e-15	1.54621e-36	6.11976e-13
C1_01920W	orf19.4531	ROA1	1.29244	2.1123	2.36305	3.03727	1.38532		9.15405e-36	6.18891e-98	1.47947e-118	7.93118e-190	1.19836e-42
C5_00410W	orf19.948	orf19.948	1.29668	-0.170115	-0.279479	1.98253	0.122497		0.43327	0.956989	0.918614	0.21644	0.972483
C3_04600C	orf19.5918	orf19.5918	1.32058	-0.398161	3.25736	0.224199	-1.24871		0.572476	0.921303	0.140119	0.943193	0.660706
C5_00890C	orf19.1978	GIT2	1.32272	1.17834	1.83306	1.68587	1.71279		4.01027e-18	2.36667e-14	2.98628e-34	3.33681e-29	8.77814e-30
CR_02240C	orf19.3746	OPT2	1.34405	4.31494	4.22482	5.24574	5.10141		1.05466e-05	3.23946e-31	4.45991e-44	1.03605e-49	3.31922e-38
C2_01300C	orf19.1995	MNN24	1.34938	0.523762	0.784197	0.929049	0.556548		4.72395e-34	1.46273e-05	7.05248e-12	1.3551e-16	2.98141e-06
C3_05180W	orf19.5994	RHB1	1.36569	0.851475	0.810545	1.48481	0.911297		4.93698e-29	3.07036e-12	4.10538e-11	3.46394e-34	1.48688e-13
C3_06620W	orf19.7451	FUN31	1.36631	1.26351	1.32014	1.06507	0.333221		1.27271e-23	2.39847e-20	2.90372e-22	1.30366e-14	0.0389058
CR_07530C	orf19.2623	ECM22	1.36946	0.605353	1.27407	0.965575	0.478478		2.69344e-19	0.000294592	5.82847e-17	5.92165e-10	0.00565132
C2_02620W	orf19.1588	orf19.1588	1.3862	1.58971	1.29531	2.43983	2.06758		3.08004e-07	7.71098e-10	1.46489e-06	1.30806e-21	2.04172e-15
CR_08990C	orf19.7296	SLP3	1.39281	-0.00413021	2.19377	0.12036	0.617677		1.71088e-06	1	1.01522e-14	0.758102	0.066735
C3_05290C	orf19.6008	orf19.6008	1.40095	0.655944	1.96925	1.52578	1.23063		1.88849e-18	0.000217882	1.42918e-35	1.59436e-20	8.64878e-13
C1_00840C	orf19.6022	NRM1	1.42506	1.35959	1.5493	2.2807	0.471821		6.46982e-05	0.000240916	1.55396e-05	2.61164e-11	0.276817
C2_00740C	orf19.2050	orf19.2050	1.43155	1.3206	1.29813	1.21069	2.17494		2.12431e-08	2.49496e-07	3.11392e-08	2.36649e-07	3.79736e-15
C6_02510C	orf19.5520	ASG7	1.44571	1.49428	-0.414441	-2.14404	-0.857928		0.095314	0.0857295	0.745261	0.003567	0.393425
C1_08890C	orf19.4748	orf19.4748	1.52136	0.684467	1.37355	1.344	1.22852		4.29248e-05	0.129168	0.000285197	0.000337984	0.00151625
C1_13150W	orf19.4942	orf19.4942	1.52244	0.0680211	-0.0933123	-1.01277	-3.83812		0.00300291	0.956533	0.916908	0.101274	0.00038333
C4_05350W	orf19.1793	orf19.1793	1.56353	1.18538	2.82788	0.879979	0.0631509		0.0913113	0.361418	0.0309562	0.40963	0.976127
C5_04690C	orf19.3954.1	orf19.3954.1	1.57093	0.904801	0.96307	2.33894	-0.250884		0.00866961	0.204257	0.204403	8.13785e-05	0.772841
C3_04240C	orf19.5866	orf19.5866	1.5765	1.22611	1.09431	1.83396	1.36072		0.501003	0.720112	0.724686	0.445203	0.631937
C3_05170W	orf19.5992	WOR2	1.57809	0.864617	0.525701	1.55928	-0.0344454		7.26983e-22	3.45203e-07	0.00407228	1.95712e-21	0.904818
C5_04960W	orf19.3984	orf19.3984	1.63971	0.539827	0.811151	0.758457	1.25483		3.59167e-34	0.000345654	7.67577e-09	7.45596e-08	1.77655e-20
CR_02750C	orf19.2833	PGA34	1.65114	2.88761	3.2225	2.35712	3.92788		1.64996e-18	1.01087e-54	2.39073e-68	4.94067e-37	3.6276e-99
C4_04320W	orf19.1415	FRE10	1.68331	1.49915	1.08255	2.20037	0.493412		7.54266e-08	3.2579e-06	0.00125744	6.82173e-13	0.196527
C1_06340W	orf19.6277	orf19.6277	1.68495	0.647446	0.877008	0.903767	0.47881		1.03974e-23	0.000683171	1.52784e-06	1.04346e-06	0.0139917
CR_05320C	orf19.5289	orf19.5289	1.71642	0.752942	3.22752	1.46324	0.0461727		0.244329	0.753174	0.0253793	0.239955	0.991162
C1_10370W	orf19.4908	orf19.4908	1.72732	-0.456546	1.66325	0.364455	-1.44645		0.134088	0.790668	0.177096	0.833339	0.402025
C2_02610C	orf19.1587	HGT20	1.7843	2.22884	1.43871	1.61139	1.0709		5.60472e-07	5.90309e-10	0.000123034	8.40737e-06	0.00537768
C2_08820C	orf19.3589	SPO11	1.81016	-0.0185763	2.85626	1.87401	1.75697		4.10822e-06	0.985588	6.5447e-33	3.41553e-09	1.70269e-13
CR_00310C	orf19.7502	orf19.7502	1.82433	1.32015	1.93669	2.65454	2.04872		4.40474e-20	1.15897e-10	1.76875e-22	2.52412e-41	5.61423e-25
C4_02440C	orf19.2758	PGA38	1.82468	1.73036	1.70898	1.88993	0.920719		8.57836e-25	4.37744e-22	8.54672e-22	2.04581e-26	1.02229e-06
CR_05570C	orf19.5845	RNR3	1.83148	1.76056	2.85755	2.50296	2.15329		1.73084e-39	5.33894e-38	1.99892e-93	7.79918e-67	1.91893e-54
C1_11990W	orf19.5267	orf19.5267	1.84115	2.95845	1.90846	3.80558	1.20325		1.3882e-08	1.4092e-20	4.66027e-09	1.69652e-33	0.000492431
C3_02800W	orf19.271	ADH4	1.84319	0.772962	0.295756	0.845689	0.012014		0.0484442	0.484692	0.81916	0.51193	1
CR_09390C	orf19.7336	orf19.7336	1.89757	6.08629	2.76325	2.31254	2.72844		0.0372376	9.32782e-17	0.00130256	0.00465018	0.00253106
C3_06950W	orf19.6805	orf19.6805	1.89836	2.26272	1.442	1.23411	1.86216		2.75121e-30	6.66752e-45	1.98856e-18	2.78065e-13	5.1377e-30
C5_04130C	orf19.3895	CHT2	1.90855	-1.55369	-1.7303	-0.167524	-0.748395		2.98765e-17	1.81279e-11	3.1566e-14	0.562625	0.00309536
C4_04080C	orf19.5302	PGA31	1.94967	2.09243	1.79598	1.89151	2.24094		0.00715829	0.00248844	0.0111722	0.00499393	0.00178599
C2_03690C	orf19.851	MNN42	1.97948	3.94155	3.98797	2.92417	1.30352		6.21087e-06	3.67977e-39	2.78643e-20	1.44642e-13	3.82902e-05
C6_03510C	orf19.5717	orf19.5717	1.99481	1.2928	2.08636	3.70576	-0.350716		0.0372665	0.0983912	0.011228	2.89272e-07	0.714216
CR_07820W	orf19.3711	orf19.3711	2.01594	0.439367	3.3878	1.14214	2.53226		3.11846e-12	0.145918	8.77289e-33	1.25059e-05	3.03213e-13
C1_08790W	orf19.4737	TPO3	2.01884	1.30096	2.36879	2.43714	0.500434		0.00915812	0.163208	0.00264162	0.00134558	0.625978
CR_03510W	orf19.4394	orf19.4394	2.17071	-0.997628	3.85939	3.77395	0.658585		0.010756	0.160955	0.000294349	0.000832154	0.631937
C4_01170C	orf19.4673	BMT9	2.17188	0.609492	1.55812	2.28078	-0.0387923		2.15964e-05	0.38312	0.00474631	9.50447e-06	0.973322
C5_04820W	orf19.3968	orf19.3968	2.19827	0	1.17272	0.396497	-0.286909		0.658907	1	0.866544	0.953603	0.974779
C2_09000C	orf19.204	orf19.204	2.21905	0.480746	0.811057	0.634121	1.80373		0.00133305	0.540575	0.230258	0.360523	0.039414
C1_07980C	orf19.5069	orf19.5069	2.24574	1.21851	3.17402	2.36149	2.33121		6.47818e-32	3.21795e-11	8.09262e-62	1.10112e-34	2.70964e-31
C4_06750C	orf19.3134	orf19.3134	2.30256	1.83606	2.02868	1.83644	1.02563		2.11643e-37	3.00957e-24	1.06486e-29	3.03393e-25	2.81653e-08
C1_13940W	orf19.5032	SIM1	2.35595	1.47256	2.21241	2.6173	0.981122		9.31444e-28	4.5117e-11	1.66313e-24	4.27036e-34	2.54558e-05
C5_04110W	orf19.3893	SCW11	2.36005	3.08314	3.62455	5.07731	1.91195		2.53047e-12	2.93231e-20	5.22655e-28	6.64161e-54	3.25252e-08
C7_02260W	orf19.6487	orf19.6487	2.45786	-4.36363	4.09592	4.38788	2.32315		0.072991	4.12203e-06	0.000688489	1.35083e-06	0.0352522
C1_12300W	orf19.5233	orf19.5233	2.50239	2.86193	4.90414	4.44442	3.35071		0.0861263	0.0823649	0.000294349	0.000997266	0.0258543
CR_05580C	orf19.5844	orf19.5844	2.62736	0.54713	3.518	-1.56602	1.88009		0.106786	0.84657	0.0330846	0.427086	0.329533
C6_00450C	orf19.4214	orf19.4214	2.85928	0.985606	0.727838	1.34398	2.28491		0.04127	0.551205	0.690692	0.341173	0.143589
CR_06610W	orf19.696	STE2	2.86185	-0.849145	-0.159885	0.425932	-1.71601		0.0182935	0.654327	0.942586	0.587855	0.324347
C1_05760C	orf19.2475	PGA26	3.02334	1.37478	0.302865	4.57485	4.7488		2.88701e-14	0.00199172	0.631183	9.80729e-34	5.07015e-34
C4_02720C	orf19.2726	orf19.2726	3.03022	2.3289	1.02773	2.32758	0		0.116699	0.333186	0.709666	0.259033	1
C6_02940C	orf19.5572	orf19.5572	3.14661	0.405751	1.8737	2.25246	0.0506617		1.2771e-91	0.0275762	3.54433e-34	3.28535e-49	0.837547
CR_05210W	orf19.557	orf19.557	3.19685	0.654031	1.70937	2.41436	-0.143049		6.95619e-34	0.0264423	8.53716e-11	1.63618e-19	0.701923
C5_00510W	orf19.938	orf19.938	3.21648	2.89121	2.73365	3.12384	1.80277		1.95504e-57	6.08238e-51	2.92971e-48	5.79699e-59	2.20248e-24
C3_06320W	orf19.7400	ALS7	3.25458	0.76037	-0.0573635	2.33874	-0.126787		2.12754e-137	6.88908e-08	0.812849	1.46507e-72	0.494784
C1_06350W	orf19.6276	orf19.6276	3.32996	1.15409	2.5597	2.71635	0.734584		4.45194e-138	9.51774e-18	7.71588e-83	2.97182e-93	8.28581e-08
C7_02140W	orf19.6501	orf19.6501	3.33238	1.10089	1.10101	1.30837	-0.35394		3.87718e-08	0.205543	0.148032	0.19285	0.714216
C1_05000W	orf19.54	RHD1	3.33685	1.22545	1.55161	1.20119	-0.0281991		4.65265e-35	1.31025e-06	5.99814e-10	2.15395e-06	0.956259
C2_08880W	orf19.218	BUD20	3.37595	3.65324	3.27276	3.15034	4.65866		9.52778e-10	0.000994283	1.52066e-06	3.54658e-06	1.81279e-06
C1_05940W	orf19.2454	PHO87	3.46326	2.34483	0.99757	1.76372	0.494933		1.45926e-52	1.19146e-24	4.2142e-05	1.23337e-14	0.0682787
C7_02280W	orf19.6484	orf19.6484	3.49842	-5.47006	4.66706	3.10393	4.10705		0.00262678	1.25486e-13	3.83036e-05	2.43997e-06	4.80976e-06
C4_06920C	orf19.3117	CSA2	3.6801	6.27119	5.28146	5.63846	2.75809		0.0218889	6.7026e-05	0.000912186	0.000243415	0.12142
C5_00710W	orf19.570	IFF8	3.96343	4.11351	1.73658	2.32936	1.14406		3.53591e-19	7.02323e-13	0.0204464	0.0212323	0.0928698
C4_01010C	orf19.4688	DAG7	4.05483	3.37809	3.90864	3.816	1.89638		1.09981e-32	5.45545e-24	8.78225e-32	2.64899e-29	9.3215e-08
C3_04730C	orf19.5933	orf19.5933	4.10487	5.17967	3.0871	2.48872	2.91226		2.06404e-38	2.63292e-51	2.79284e-18	1.67848e-10	6.5975e-15
C2_08870C	orf19.220	PIR1	4.16082	1.70938	3.4797	3.0496	0.80252		1.76921e-97	1.99096e-17	2.10046e-69	1.07574e-53	0.000227393
C2_08590W	orf19.3618	YWP1	4.28628	3.23864	2.87352	3.73965	0.287559		2.54591e-24	5.08503e-14	2.90999e-11	9.49062e-19	0.642912
C5_03410C	orf19.2639	orf19.2639	4.3086	1.61305	2.35718	3.46616	1.57592		6.90788e-47	2.26452e-07	3.64456e-15	2.03808e-30	4.22851e-07
C6_03250W	orf19.5612	BMT4	4.39726	1.89611	2.33726	3.1052	-1.97405		6.38022e-45	2.8998e-09	1.81326e-14	2.83887e-22	1.87301e-08
C4_01070W	orf19.4682	HGT17	4.57308	-0.697556	2.77742	0.970005	0.0273148		5.47384e-06	0.342259	7.26832e-05	0.126209	0.988646
C1_14120C	orf19.7218	RBE1	4.74497	4.64384	4.81052	5.69613	1.4997		2.98534e-16	1.78129e-15	9.65396e-17	3.33629e-23	0.0254624
C5_04140W	orf19.3897	orf19.3897	5.13045	0.0757569	-0.309087	1.14671	3.71573		8.53336e-26	0.93534	0.638993	0.0158993	8.85623e-14
C1_10580C	orf19.1830	orf19.1830	NA	NA	NA	NA	NA		NA	NA	NA	NA	NA
C1_03880C	orf19.4461	orf19.4461	NA	NA	NA	NA	NA		NA	NA	NA	NA	NA
C6_02820W	orf19.5556	orf19.5556	NA	NA	NA	NA	NA		NA	NA	NA	NA	NA
C3_07720C	orf19.6715	orf19.6715	NA	NA	NA	NA	NA		NA	NA	NA	NA	NA
C1_04050C	orf19.4481	MFALPHA	#N/A	#N/A	#N/A	#N/A	#N/A		#N/A	#N/A	#N/A	#N/A	#N/A

## Sheet: Efg1 direct-target gene ID
Efg1 direct targets among 5 clinical isolates
SC5314		P76067		P57055		P87		P75010
Activated	Repressed	Activated	Repressed	Activated	Repressed	Activated	Repressed	Activated	Repressed
AAF1	BMT4	ABP2	BMT4	ADAEC	AAP1	ABP2	ACO1	ABP2	AAF1
ADAEC	BUD20	ADAEC	BUD20	ADH1	ACO1	ADAEC	BMT4	ADAEC	AAP1
ADH1	DAG7	ADH1	CFL4	ADH5	BMT4	ADH1	BUD20	ADH1	ACO1
ADH2	FGR41	ADH2	CFL5	ALS1	BUD20	ADH2	CHT3	ADH2	BUD20
ADH5	GIT2	ADH5	CHT3	ALS3	CAT1	ADH5	CWH8	ADH5	CAT1
ALS1	HGT20	AGP2	DAG7	AOX2	CHT3	ALS1	CYC1	AGP2	CHT3
ALS3	MNN41	ALS1	FGR41	ATO1	DAG7	ALS3	DAG7	ALS1	CYC1
ATO1	NGT1	ALS3	GIT2	BRG1	FGR41	AOX2	FGR41	ALS3	DAG7
BRG1	OFI1	AOX2	HGT20	CAN3	GIT2	ATO1	GIT2	AOX2	DUR4
BUL1	orf19.1584	ATO1	MNN41	CBP1	HGT1	BRG1	HGT20	ATO1	FGR41
CBP1	orf19.2024	BRG1	OFI1	CFL11	HGT2	BUL1	MNN41	ATO6	FTR2
CDR4	orf19.2049	BUL1	orf19.1584	CSH1	HGT20	CAN3	NCE103	BMT4	GIT2
CFL11	orf19.2638.1	CBP1	orf19.1830	CTN1	INO2	CBP1	NGT1	BRG1	HGT1
CHA1	orf19.2822	CDR4	orf19.2049	CTR1	MNN41	CDR4	OFI1	BUL1	HGT20
CTN1	orf19.3048	CFL11	orf19.2638.1	CUP1	NCE103	CFL11	orf19.1105.3	CAN3	INO2
CTR1	orf19.3711	CTN1	orf19.3048	CWH8	OFI1	CPH2	orf19.1584	CBP1	LEU1
CUP1	orf19.3897	CTR1	orf19.413	DCK1	orf19.1105.3	CSH1	orf19.1830	CDR4	MNN41
CZF1	orf19.3984	CUP1	orf19.5069	DEF1	orf19.1584	CTR1	orf19.2049	CFL11	NCE103
DCK1	orf19.4748	DAL4	orf19.5267	EAP1	orf19.2049	CUP1	orf19.2638.1	CFL2	NGT1
DEF1	orf19.4942	DCK1	orf19.5933	FAV1	orf19.2638.1	DCK1	orf19.276	CFL4	OFI1
EAP1	orf19.5069	DEF1	orf19.6805	FAV2	orf19.3048	DEF1	orf19.3048	CFL5	orf19.1105.3
FAV1	orf19.5267	EAP1	orf19.7336	FRE30	orf19.3711	EAP1	orf19.3711	CHA1	orf19.1584
FAV2	orf19.5933	FAV1	orf19.7502	GAL1	orf19.4748	FAV1	orf19.3897	CPH2	orf19.1830
FCR1	orf19.6008	FAV2	orf19.938	GAP2	orf19.5069	FAV2	orf19.4748	CRZ2	orf19.2024
FRE30	orf19.6484	FRE30	PGA26	GAP4	orf19.5233	FRE30	orf19.5069	CSH1	orf19.2049
FTR2	orf19.6805	GAL102	PGA31	GIT1	orf19.5267	GAL1	orf19.5233	CTN1	orf19.2638.1
GAP4	orf19.7336	GAP4	PGA34	GLX3	orf19.5933	GAP4	orf19.5267	CTR1	orf19.276
GIT1	orf19.7502	GIT1	RBE1	GPH1	orf19.6008	GLX3	orf19.5933	CUP1	orf19.2822
GLX3	orf19.938	GLX3	RNR3	GPX2	orf19.6391	GPH1	orf19.6008	CUP9	orf19.3048
GPH1	PGA26	GPX2	ROA1	GRP2	orf19.6484	GPX2	orf19.6391	CWH8	orf19.3711
GPX2	PGA31	HGC1	SCW11	HGC1	orf19.6487	GRP2	orf19.6484	CZF1	orf19.3897
GRP2	PGA34	HGT12	WOR1	HGT12	orf19.6805	HGC1	orf19.6487	DAL4	orf19.3984
HGC1	RBE1	HGT16	XOG1	HGT7	orf19.7336	HGT12	orf19.6805	DCK1	orf19.413
HGT1	RNR3	HGT2	ZCF25	HMS1	orf19.7502	HGT2	orf19.7336	DEF1	orf19.4748
HGT12	ROA1	HMS1	FUN31	HSP21	orf19.938	HGT7	orf19.7502	EAP1	orf19.5069
HGT2	SCW11	HSP21	NRG1	HSP70	PGA31	HMS1	orf19.938	FAV1	orf19.5233
HSP21	SPO11	HSP70	FRE10	HWP1	PGA34	HSP21	PGA26	FAV2	orf19.5267
HWP1	TRY6	HWP1	PGA38	HWP2	RBE1	HSP70	PGA31	FBP1	orf19.5288.1
HWP2	XOG1	HWP2	SIM1	HXK2	RNR3	HWP1	PGA34	FCR1	orf19.5728
HXK2	FUN31	HYR1	orf19.6276	HYR1	ROA1	HXK2	RBE1	FRE30	orf19.5933
HYR1	NRG1	ICL1	RHD1	ICL1	SCW11	HYR1	RNR3	GAL1	orf19.6008
ICL1	FRE10	IFA14	CSA2	IFA14	SPO11	ICL1	ROA1	GAL102	orf19.6391
IFA14	PGA38	IHD1	IFF8	IHD1	WOR1	IFA14	SCW11	GAP2	orf19.6484
IFE1	SIM1	IHD2	PIR1	IHD2	XOG1	IFF11	SPO11	GAP4	orf19.6487
IFF11	orf19.6276	LIP5	YWP1	LIP5	FUN31	IHD1	WOR1	GIT1	orf19.6585
IHD1	RHD1	LYS143	orf19.4550	LYS143	NRG1	IHD2	XOG1	GLX3	orf19.6805
IHD2	CSA2	MAL31	PHO87	MAL31	FRE10	LYS143	ZCF25	GPH1	orf19.7336
LIP5	IFF8	MLS1	orf19.3378	MFALPHA	PGA38	MAL31	FUN31	GPX2	orf19.7502
LYS143	PIR1	MNN12	SUL2	MLS1	SIM1	MDR1	NRG1	GRP2	orf19.938
MAL31	YWP1	MNN22	PLB2	MNN12	orf19.6276	MLS1	FRE10	HGC1	PGA26
MDR1	PGA6	MNN24	RTA2	MNN22	RHD1	MNN12	PGA38	HGT12	PGA31
MFALPHA	SEF2	MOH1	orf19.345	MNN24	CSA2	MNN22	SIM1	HGT16	PGA34
MLS1	orf19.5717	MRF1	orf19.1599	MRF1	IFF8	MNN24	orf19.6276	HGT2	RBE1
MNN12	TPO3	orf19.1189	NAG4	orf19.1189	PIR1	MOH1	RHD1	HGT7	RNR3
MNN22	orf19.4394	orf19.1350	orf19.1052	orf19.1409.2	YWP1	MRF1	CSA2	HMS1	ROA1
MNN24	BMT9	orf19.1409.2	WOR4	orf19.1461	orf19.4550	orf19.1146	IFF8	HSP21	SCW11
MRF1	orf19.5572	orf19.1691	orf19.5809	orf19.1691	PGA6	orf19.1189	PIR1	HSP70	SPO11
OPT2	orf19.557	orf19.1964	GPT1	orf19.1964	SEF2	orf19.1350	YWP1	HWP1	TRY6
orf19.1189	PHO87	orf19.217	AQY1	orf19.217	orf19.5717	orf19.1363	orf19.4550	HWP2	WOR1
orf19.1363	orf19.1052	orf19.2210		orf19.2210	TPO3	orf19.1409.2	PGA6	HXK2	XOG1
orf19.1409.2	MEA1	orf19.2457		orf19.2431	orf19.4394	orf19.1691	SEF2	HYR1	ZCF25
orf19.1691	SFL1	orf19.2529.1		orf19.2457	BMT9	orf19.1964	orf19.5717	ICL1
orf19.1964	BUD5	orf19.2638		orf19.2529.1	orf19.5572	orf19.217	TPO3	IFA14
orf19.217	RGS2	orf19.2691		orf19.2962	orf19.557	orf19.2210	orf19.4394	IFD6
orf19.2210	ADE5,7	orf19.2962		orf19.3219	orf19.3378	orf19.2431	BMT9	IFE1
orf19.2431	RXT3	orf19.3219		orf19.3302	SUL2	orf19.2457	orf19.5572	IFF11
orf19.2457	orf19.7306	orf19.3337		orf19.3337	IFG3	orf19.2529.1	orf19.557	IHD1
orf19.2529.1	HNM1	orf19.344		orf19.344	PLB2	orf19.2638	PHO87	IHD2
orf19.2638	RHB1	orf19.3499		orf19.3499	YHB5	orf19.2691	IFG3	LIP5
orf19.2691	ECM22	orf19.3643		orf19.3643	ZCF20	orf19.2962	RTA2	LYS143
orf19.2726	SLP3	orf19.3793		orf19.3793	orf19.4818	orf19.3302	YHB5	MAE1
orf19.2962	orf19.3954.1	orf19.3982		orf19.3982	orf19.1599	orf19.3337	orf19.345	MAL31
orf19.3337	WOR2	orf19.4246		orf19.4450.1	NAG4	orf19.344	ZCF20	MDR1
orf19.344	CHT2	orf19.4450.1		orf19.4936.1	PST3	orf19.3499	orf19.4818	MFALPHA
orf19.3499	ALS7	orf19.4886		orf19.5114.1	orf19.3586	orf19.3643	PST3	MLS1
orf19.3643	HGT17	orf19.4936.1		orf19.5431	YMX6	orf19.3793	orf19.3586	MNN12
orf19.3982	orf19.3694	orf19.5114.1		orf19.6578	BUD5	orf19.3982	YMX6	MNN22
orf19.4450.1	orf19.7301	orf19.5431		orf19.6608	RGS2	orf19.4246	MEA1	MNN24
orf19.4612	orf19.3714	orf19.5728		orf19.6688	orf19.7306	orf19.4450.1	SFL1	MNN42
orf19.4886	YOX1	orf19.6484		orf19.675	ECM22	orf19.4886	ADE5,7	MOH1
orf19.4936.1	KTR4	orf19.6487		orf19.6816	SLP3	orf19.4936.1	RXT3	MRF1
orf19.5288.1	orf19.6027	orf19.6586		orf19.6852.1	HGT17	orf19.5114.1	HNM1	OPT2
orf19.5431	MNN23	orf19.6608		orf19.6864	orf19.2285	orf19.5431	RHB1	orf19.1146
orf19.6578	orf19.6277	orf19.670.2		orf19.6919	SSU1	orf19.5514	orf19.3954.1	orf19.1189
orf19.6608	ADH4	orf19.6816		orf19.6920	PGA14	orf19.6608	WOR2	orf19.1350
orf19.6688	orf19.4214	orf19.6864		orf19.7056	orf19.4459	orf19.670.2	ALS7	orf19.1363
orf19.670.2	STE2	orf19.6919		orf19.7085	PDR16	orf19.675	HGT13	orf19.1409.2
orf19.675	orf19.6501	orf19.7056		orf19.715	AXL2	orf19.6816	orf19.2468	orf19.1461
orf19.6816		orf19.7085		orf19.7380	orf19.7545	orf19.6852.1	FET31	orf19.1691
orf19.6852.1		orf19.715		orf19.7455	orf19.7027	orf19.6864	orf19.93	orf19.1964
orf19.6864		orf19.7380		orf19.915	orf19.7042	orf19.6919	orf19.4167	orf19.215
orf19.6919		orf19.7455		orf19.951	INT1	orf19.7056	MIR1	orf19.217
orf19.7056		orf19.915		PCK1	SAP2	orf19.7085	orf19.3228	orf19.2210
orf19.7085		PCK1		PGA13	HCM1	orf19.715	orf19.258	orf19.2431
orf19.715		PGA13		PGA18	SNM1	orf19.7380	CAT8	orf19.2457
orf19.7380		PGA23		PGA23	orf19.1778	orf19.7455	orf19.204	orf19.2529.1
orf19.7455		PGA45		PGA45	orf19.5289	orf19.915	SUT1	orf19.2638
orf19.915		PLB4.5		PGK1	orf19.5844	orf19.951	SWE1	orf19.2691
PCK1		PLB5		PLB4.5		PCK1		orf19.2726
PGA23		RAS2		PLB5		PGA13		orf19.2962
PGA45		RBT1		QDR1		PGA18		orf19.3219
PGK1		RBT4		RAS2		PGA23		orf19.3302
PLB5		RCT1		RBT1		PGA45		orf19.3337
QDR1		RFG1		RBT4		PGA54		orf19.344
RAS2		RFX2		RCT1		PGK1		orf19.3499
RBT1		RHR2		RFG1		PLB4.5		orf19.3643
RBT4		RME1		RFX2		PLB5		orf19.3793
RCT1		RNR22		RHR2		QDR1		orf19.3982
RFX2		RSN1		RME1		RAS2		orf19.4246
RHR2		RTA4		RNR22		RBT1		orf19.4450.1
RNR22		SAP5		RSN1		RBT4		orf19.4612
RSN1		SAP6		RTA4		RCT1		orf19.4886
RTA4		SFL2		SAP5		RFG1		orf19.4936.1
SAP5		SHA3		SAP6		RFX2		orf19.4942
SAP6		SIR2		SAP9		RHR2		orf19.5114.1
SFL2		SOD6		SHA3		RME1		orf19.5431
SHA3		SOU2		SIR2		RNR22		orf19.5514
SIR2		STF2		SOD5		RSN1		orf19.6196
SOD5		TEC1		SOD6		RTA4		orf19.6578
SOD6		TYE7		SOU2		SAP5		orf19.6586
SOU2		UME6		STF2		SAP6		orf19.6608
STF2		YHB1		TYE7		SFL2		orf19.6658
TEC1		INO1		UME6		SHA3		orf19.6660
UME6		orf19.1239		WOR3		SIR2		orf19.6688
WOR3		MNN1		XUT1		SOD5		orf19.670.2
YHB1		orf19.2704		YHB1		SOD6		orf19.675
INO1		MNN15		ZSF1		SOU2		orf19.6816
orf19.1239		PTP3		INO1		STF2		orf19.6840
MNN1		orf19.69		orf19.1239		TEC1		orf19.6852.1
orf19.2704		orf19.5264		MNN1		TEF4		orf19.6864
MNN15		KIP4		orf19.2704		TYE7		orf19.6874
PTP3		orf19.6200		MNN15		UME6		orf19.6919
orf19.69		orf19.2781		PTP3		WOR3		orf19.6920
orf19.5264		orf19.7341		orf19.69		YHB1		orf19.6983
KIP4		FMO1		orf19.5264		ZSF1		orf19.7056
orf19.6200		orf19.716		KIP4		INO1		orf19.7085
orf19.2781		orf19.3828		orf19.6200		orf19.1239		orf19.715
orf19.7341		orf19.90		orf19.2781		MNN1		orf19.7380
FMO1		CSR1		orf19.7341		orf19.2704		orf19.7455
orf19.716		orf19.5536		FMO1		MNN15		orf19.915
orf19.3828		SCS7		orf19.716		PTP3		orf19.951
orf19.90		orf19.6968		orf19.3828		orf19.69		PCK1
CSR1		orf19.3679		orf19.90		orf19.5264		PGA13
ECE1		HOL1		CSR1		KIP4		PGA18
SAP4		orf19.1991		ECE1		orf19.6200		PGA23
GAC1		orf19.6555		SAP4		orf19.2781		PGA45
orf19.4749		orf19.6604		GAC1		orf19.7341		PGA54
ECM331		AGA1		orf19.4749		FMO1		PGA62
orf19.7303		SPR3		ECM331		orf19.716		PGK1
orf19.5536		WSC4		orf19.7303		orf19.3828		PLB4.5
FRP3		FMO2		FRP3		orf19.90		PLB5
SCS7		CHT2		orf19.6968		CSR1		QDR1
orf19.6968		TEN1		HOL1		ECE1		RAS2
orf19.3679		orf19.7252		orf19.1991		SAP4		RBT1
HOL1		orf19.2169		orf19.6555		GAC1		RBT4
orf19.2430		ALS9		orf19.6604		orf19.4749		RCT1
AGA1		orf19.6687		orf19.4880		ECM331		RFG1
orf19.3924		orf19.4921.1		WSC2		orf19.7303		RFX2
orf19.3378		orf19.1106		orf19.1656		orf19.5536		RHR2
orf19.4880				CHT2		FRP3		RME1
WSC2				orf19.699		SCS7		RNR22
orf19.1562				RIB3		orf19.3679		ROB1
YVC1				PBR1		orf19.1991		RSN1
PHM7				orf19.4476		orf19.6555		RTA4
CPP1						orf19.6604		SAP5
SHE3						orf19.2430		SAP6
GAL4						orf19.3924		SAP9
WSC4						orf19.1562		SFL2
PHR1						YVC1		SHA3
orf19.5210						SPR3		SIR2
CDG1						PHM7		SOD5
orf19.2506						CPP1		SOD6
WOR4						SHE3		SOU2
orf19.3852						GAL4		STF2
GTT1						PHR1		STP4
PGA56						orf19.5210		TEC1
HGT13						CDG1		TEF4
orf19.1277						orf19.2506		TYE7
MNN14						orf19.1656		UME6
orf19.1664						FMO2		WOR3
MNN4						orf19.1599		XUT1
orf19.1539						GFA1		YHB1
PTK2						ERG3		ZSF1
orf19.7110						ERG11
orf19.3635						orf19.6852
CIT1						orf19.6869
MAC1						orf19.6741
orf19.1122						ATO2
orf19.7092						TPO4
orf19.3501						GIT4
AHR1						LIG4
orf19.2163						orf19.4263
orf19.1139						CLN3
orf19.3156						GAL7
LSP1						DUR32
orf19.4666						orf19.1326
SUN41						BMT1
orf19.7566						orf19.6556
SRR1						orf19.6282
DOT5						AQY1
CEK1						ASG7
SKN7

## Sheet: Core direct Efg1 targets
Core direct Efg1 targets
	SC5314 efg1dd	P76067 efg1dd	P57055 efg1dd	P87 efg1dd	P75010 efg1dd		padj	padj	padj	padj	padj
SAP6	-9.47397	-3.51709	-6.96701	-6.90171	-3.4571		9.11076e-44	1.93275e-06	6.37403e-24	1.56827e-23	2.58622e-06
SAP5	-8.23064	-4.63512	-5.8836	-6.22089	-3.408		1.55135e-55	8.30563e-18	1.07301e-28	2.10864e-32	6.09474e-10
RBT4	-7.9891	-3.49147	-6.12952	-5.43262	-3.62523		8.96528e-84	1.1501e-16	2.29656e-50	5.01657e-40	5.91408e-18
HWP1	-7.68208	-6.58144	-7.43181	-7.29185	-6.00198		2.336e-38	4.87789e-28	7.04661e-36	1.08815e-34	1.8303e-23
orf19.1691	-7.28488	-5.45554	-7.89271	-6.51572	-7.06969		2.52501e-61	8.19215e-35	1.34357e-71	1.90258e-49	3.46623e-56
ALS3	-7.15857	-6.46875	-5.09913	-6.37203	-4.96725		1.93395e-53	1.90962e-43	2.57023e-27	1.69016e-42	7.91205e-26
HYR1	-7.13375	-4.16517	-5.11471	-3.56273	-2.22295		4.92744e-206	3.44219e-66	2.90628e-109	2.45488e-54	6.25414e-20
orf19.3337	-6.89137	-3.22631	-5.44315	-6.08831	-5.60887		4.22574e-18	0.000129659	2.60676e-11	9.69803e-14	1.66779e-10
CFL11	-6.82747	-7.14571	-6.70976	-3.82314	-6.39577		6.9105e-85	8.19438e-87	1.60913e-85	1.63537e-36	4.93714e-72
orf19.217	-6.69463	-5.92944	-3.81369	-4.42798	-2.41544		1.03254e-62	4.92227e-53	2.64004e-39	3.22129e-34	1.74369e-11
FAV1	-6.34884	-5.67805	-6.60141	-6.26017	-4.87295		2.59082e-103	1.45648e-61	8.36652e-105	1.16955e-99	1.11715e-49
orf19.4936.1	-6.20356	-5.92536	-5.36625	-8.74434	-6.09061		1.18244e-52	2.05583e-36	1.09272e-33	9.81141e-32	4.94009e-28
IHD1	-6.09443	-2.61257	-5.66635	-4.46455	-2.95002		5.82031e-98	2.77865e-18	7.27351e-84	6.58654e-53	3.18248e-23
RAS2	-6.01597	-4.12099	-3.49963	-5.94917	-3.22893		5.96929e-35	1.46585e-15	2.93021e-15	1.33788e-23	5.43494e-08
orf19.7056	-5.67902	-4.38286	-3.25616	-3.50569	-1.86059		1.05381e-32	4.70299e-41	5.4244e-18	4.15358e-15	0.000269426
RTA4	-5.51191	-7.16052	-4.94638	-5.38466	-3.45096		5.25344e-68	2.32441e-88	1.02618e-53	9.81095e-73	4.15476e-25
DEF1	-5.41223	-5.15984	-6.49162	-5.39382	-4.80746		3.49342e-112	6.19624e-103	1.91616e-160	1.17949e-111	1.95617e-89
PGA23	-5.31445	-2.65953	-2.32989	-3.40844	-1.6058		1.13934e-19	2.38687e-05	0.000242779	9.60688e-09	0.0190883
orf19.6864	-5.20259	-2.83623	-2.88988	-2.5456	-1.62241		1.27694e-99	5.81961e-48	8.99745e-51	1.34568e-32	3.44951e-18
FAV2	-5.1683	-3.17865	-4.23338	-4.18558	-3.45393		1.25733e-84	3.00437e-35	1.28238e-58	3.13908e-57	1.1854e-41
orf19.344	-5.15462	-5.14489	-6.67733	-5.29319	-3.5966		9.46453e-31	2.10485e-18	1.13829e-22	1.91448e-33	5.10034e-13
RSN1	-5.0158	-2.60913	-3.32569	-4.59965	-4.75145		6.2269e-36	2.58314e-12	9.14587e-19	2.78636e-33	4.78819e-31
MAL31	-4.76513	-4.2505	-3.07441	-6.49773	-5.31683		1.6833e-26	1.91805e-20	2.60676e-11	1.38975e-44	9.33941e-30
orf19.5431	-4.68849	-3.22133	-3.50415	-5.25225	-3.52206		3.76833e-50	1.06013e-26	1.04217e-31	4.41016e-61	1.31156e-30
ATO1	-4.61356	-1.44411	-2.22503	-4.69333	-1.10688		8.52609e-42	0.000122721	3.28702e-10	2.7666e-43	0.00444719
FRE30	-4.57554	-4.29878	-5.11324	-2.87171	-5.18853		3.0302e-64	2.03394e-57	1.28001e-78	3.04808e-26	8.19055e-80
ALS1	-4.50114	-5.56006	-5.14479	-3.04888	-3.91785		8.55722e-50	3.99726e-74	1.37578e-64	2.68221e-23	1.53296e-37
RBT1	-4.49546	-4.34953	-3.93875	-4.60009	-4.59078		7.9818e-43	1.06729e-39	2.21574e-32	2.21613e-45	1.37425e-42
BRG1	-4.33787	-4.34743	-4.80322	-5.05897	-4.38786		1.85936e-46	3.94283e-46	7.76511e-55	1.09101e-60	7.50246e-46
ADH5	-4.15304	-2.63762	-3.24097	-4.82719	-2.97058		1.44658e-36	5.81025e-15	1.80226e-22	3.64055e-49	1.14563e-18
orf19.3643	-4.09257	-5.01991	-4.5914	-3.90765	-4.53149		0.000229833	6.65996e-06	9.47878e-05	0.000669762	0.00012891
CUP1	-3.8982	-2.40894	-3.40767	-2.79436	-2.12656		2.38435e-90	1.5999e-32	5.96316e-67	1.34623e-46	4.16814e-25
GLX3	-3.88486	-2.11313	-3.58598	-3.92768	-2.65309		9.98813e-83	2.60697e-25	1.58954e-71	1.51965e-83	4.48898e-38
UME6	-3.87861	-6.17715	-6.5042	-7.37893	-5.57977		1.82139e-39	4.63419e-82	7.15025e-87	6.48797e-112	1.91114e-63
HSP21	-3.63119	-6.03399	-2.43218	-4.11897	-5.59108		4.46619e-22	1.41781e-61	1.63838e-10	8.95288e-29	1.0998e-50
orf19.4450.1	-3.61851	-5.40092	-5.17734	-5.68889	-5.66211		2.72605e-27	2.96557e-58	1.9428e-54	4.88672e-66	3.96142e-63
RCT1	-3.61565	-2.44728	-3.64896	-3.36887	-2.91639		4.6211e-41	5.14266e-19	1.3325e-41	5.49272e-36	2.14884e-26
orf19.7380	-3.59102	-4.37959	-3.90313	-4.04114	-3.45961		1.70948e-52	4.26189e-73	1.47407e-55	1.70969e-60	1.53738e-36
RHR2	-3.41442	-2.78991	-2.70831	-2.98561	-2.82764		5.91508e-23	1.86941e-15	9.52511e-15	6.59937e-18	7.3005e-16
MNN12	-3.2866	-3.16858	-4.16871	-3.73134	-4.7153		2.78578e-42	2.88202e-39	2.03422e-67	2.4995e-54	2.22062e-81
orf19.6919	-3.28615	-4.38424	-4.15131	-5.38557	-4.16607		9.69708e-06	6.45092e-06	6.95433e-09	9.21436e-09	0.000108106
orf19.2210	-3.26798	-1.18507	-1.37487	-2.65309	-1.33354		6.99994e-60	2.89801e-08	4.71346e-11	9.46501e-40	3.12276e-10
PLB5	-3.2365	-1.18832	-1.83166	-2.50963	-1.83043		1.74957e-49	3.13804e-07	2.30726e-16	4.0831e-30	8.40562e-16
HGC1	-3.1965	-4.7716	-3.84492	-6.27075	-4.62163		5.96551e-40	1.56782e-78	7.76511e-55	2.82539e-114	1.92336e-67
ICL1	-3.15889	-3.04942	-1.35067	-1.88611	-2.71919		1.06065e-07	5.25362e-07	0.0499168	0.0023402	9.19774e-06
SOU2	-3.0765	-2.75883	-3.47616	-2.56502	-2.6065		0.010134	0.00351673	0.0001335	0.0367948	0.0482608
IHD2	-3.07501	-1.16565	-2.77493	-1.26445	-1.96995		1.56393e-31	4.57136e-05	6.52568e-26	4.13833e-06	3.57117e-13
orf19.6816	-3.06925	-2.61057	-2.92779	-3.74181	-3.76987		1.04661e-23	1.84706e-17	3.96227e-22	3.06531e-35	1.04767e-34
PCK1	-3.06256	-4.22565	-2.93358	-3.49092	-3.19031		2.40692e-14	2.2534e-26	4.23882e-13	1.77623e-18	2.5328e-15
IFA14	-2.98557	-3.67223	-3.15076	-2.88147	-2.58431		4.43717e-19	2.17477e-31	2.6143e-23	4.89487e-18	2.1288e-10
ADAEC	-2.95803	-1.15704	-2.52762	-3.1721	-4.46791		1.4644e-20	0.000994562	1.75749e-15	1.603e-23	7.13932e-45
CTR1	-2.91866	-1.82131	-2.09654	-1.30789	-1.22926		1.62805e-58	8.11414e-23	2.29556e-30	2.48167e-12	9.41544e-11
STF2	-2.91433	-3.45107	-2.4	-3.65773	-4.66892		1.38788e-10	2.71069e-14	2.55967e-07	2.6791e-16	9.03673e-26
orf19.6608	-2.88616	-1.61113	-2.43091	-2.19808	-2.1171		1.07599e-87	5.73856e-28	8.4453e-63	4.76172e-51	2.04008e-47
MNN22	-2.85725	-5.38795	-3.01656	-1.49055	-4.74422		2.51693e-25	1.87304e-54	4.49061e-32	2.46802e-10	1.13712e-62
orf19.1409.2	-2.84703	-3.23406	-2.93202	-3.53672	-2.20038		8.11239e-31	1.10757e-38	1.69534e-32	8.07754e-47	8.45462e-18
orf19.2962	-2.77616	-2.73672	-3.40298	-3.87139	-4.03527		7.62116e-22	2.41162e-25	4.46358e-28	4.58437e-27	1.24531e-28
SOD6	-2.76021	-2.14748	-1.82606	-4.22144	-3.94358		3.17321e-08	0.000158774	9.74056e-05	1.29843e-16	3.34294e-13
GPX2	-2.73475	-1.55997	-1.43341	-1.9459	-1.44279		1.67685e-114	1.59197e-37	6.37188e-32	2.5748e-58	6.40691e-32
ADH1	-2.61618	-1.99033	-3.11185	-3.09836	-3.9544		5.48317e-10	6.45092e-06	1.02915e-13	9.36067e-14	1.11432e-21
orf19.3982	-2.56833	-1.4941	-1.7768	-1.70751	-1.762		4.01081e-21	4.4494e-08	1.77084e-10	1.38603e-10	1.84575e-10
orf19.7455	-2.53436	-3.21769	-1.98197	-3.46659	-2.11388		8.21273e-17	3.11748e-23	2.10596e-11	2.51139e-31	8.9237e-07
RFX2	-2.49934	-2.81874	-2.89348	-3.27371	-2.30268		4.64097e-82	3.42052e-102	1.1161e-107	3.01952e-138	1.06969e-66
MNN24	-2.46318	-2.1393	-1.77025	-2.30779	-2.32584		3.6068e-33	6.49057e-25	1.89892e-17	3.18105e-29	3.53021e-29
HGT12	-2.38468	-6.28809	-5.47479	-6.10148	-4.0417		5.33703e-07	1.49912e-40	4.06916e-29	2.77979e-37	5.04367e-17
orf19.7085	-2.37786	-2.73228	-1.24062	-2.09049	-1.43665		1.62162e-14	1.28493e-18	0.000209686	1.87994e-11	1.17497e-05
MLS1	-2.26111	-1.88867	-1.14045	-2.01847	-3.06949		3.97535e-07	5.23002e-05	0.0229673	6.70596e-06	2.80844e-12
orf19.3499	-1.98114	-8.57274	-2.05421	-6.69484	-4.36801		0.00958067	7.7704e-29	0.00546418	2.0359e-14	3.6987e-07
orf19.1964	-1.96559	-2.15048	-2.57327	-1.85173	-1.39963		4.92467e-38	8.44837e-45	1.98881e-64	1.47798e-33	1.7869e-19
CBP1	-1.9131	-1.75192	-1.77105	-2.73611	-1.94767		8.67742e-25	1.31006e-20	3.00522e-21	6.21323e-50	2.02691e-25
YHB1	-1.90914	-2.1693	-2.96082	-1.65044	-3.39987		6.50468e-08	1.0693e-09	1.05231e-17	3.5918e-06	8.08474e-23
RNR22	-1.79213	-1.29026	-2.96756	-4.27538	-4.86134		2.80146e-07	0.000566282	1.60056e-18	1.2787e-35	5.4323e-46
SHA3	-1.69197	-2.39728	-1.95788	-2.7738	-2.93886		1.36024e-08	5.52578e-16	4.18937e-11	1.31185e-21	4.38375e-24
DCK1	-1.6414	-1.317	-1.55123	-1.35105	-1.04286		2.68811e-22	2.28496e-14	7.97112e-20	2.59417e-15	3.08892e-09
PGA45	-1.63224	-1.68409	-1.83603	-1.98588	-1.84144		1.53761e-10	1.1081e-10	5.68775e-13	3.127e-15	6.6419e-13
LYS143	-1.55047	-2.60335	-2.00312	-2.46116	-1.58438		1.01084e-28	4.86112e-70	3.45796e-48	4.16897e-67	4.22511e-29
orf19.2457	-1.54468	-2.13423	-3.20398	-3.48884	-2.34555		5.37126e-11	4.16264e-19	6.88267e-43	1.95715e-49	1.45844e-22
orf19.715	-1.48015	-2.14352	-1.99491	-1.4925	-1.28794		1.29287e-09	2.74344e-17	1.37034e-17	8.89659e-10	2.88037e-06
EAP1	-1.47404	-2.06938	-1.20304	-1.82806	-1.1547		1.23901e-08	3.52595e-16	6.29419e-06	5.03479e-13	2.1025e-05
orf19.915	-1.4492	-1.94607	-1.74199	-1.67567	-1.01125		3.20502e-11	4.04434e-17	3.84413e-16	2.51794e-14	2.39411e-05
orf19.1189	-1.43328	-4.36701	-3.80596	-4.24901	-3.80388		3.63551e-16	6.42713e-118	3.9811e-102	8.54232e-121	4.14346e-93
SIR2	-1.37713	-1.78109	-1.63606	-1.98689	-1.00658		9.29635e-17	7.66529e-27	4.19371e-23	8.64124e-34	5.90654e-09
GAP4	-1.35585	-1.01107	-1.86748	-1.27995	-1.42635		1.77621e-10	5.42951e-06	3.68763e-19	1.76979e-09	2.43433e-11
orf19.2529.1	-1.29744	-1.20878	-1.20148	-1.26688	-2.94699		2.09206e-05	0.000149043	0.000132691	3.20438e-05	4.0243e-24
MRF1	-1.10595	-1.07345	-1.1787	-2.3838	-1.60411		5.52795e-08	1.86666e-07	6.88212e-09	1.97291e-34	1.87387e-15
FGR41	1.23873	2.35949	2.44354	2.5086	1.505		0.000282533	6.23707e-13	5.42025e-14	7.62577e-15	1.08259e-05
XOG1	1.24518	2.38393	1.71	2.27984	1.46048		0.00014916	3.64935e-14	1.15953e-07	3.21688e-13	9.51965e-06
ROA1	1.29257	2.11226	2.36306	3.03749	1.38552		7.91918e-36	4.63997e-98	1.03558e-118	4.01199e-190	1.0193e-42
GIT2	1.32286	1.17824	1.83305	1.68609	1.71295		3.80649e-18	2.39223e-14	2.92248e-34	3.06082e-29	8.19078e-30
OFI1	1.3442	4.31489	4.22483	5.24594	5.10155		1.05174e-05	3.53039e-31	5.16632e-44	1.07794e-49	3.466e-38
orf19.1584	1.38633	1.5896	1.29531	2.44006	2.06778		3.03862e-07	8.00125e-10	1.4993e-06	1.27299e-21	2.02589e-15
orf19.2049	1.43165	1.32076	1.29813	1.21111	2.17496		2.37397e-08	2.86381e-07	3.72611e-08	2.58221e-07	4.6326e-15
PGA34	1.65132	2.88753	3.2225	2.35737	3.92808		1.55454e-18	9.38574e-55	2.14879e-68	4.36287e-37	2.88976e-99
HGT20	1.78443	2.22873	1.43874	1.61159	1.07105		5.55978e-07	6.15712e-10	0.000126563	8.14121e-06	0.00530176
orf19.7502	1.82449	1.32014	1.93667	2.65477	2.04894		4.22447e-20	1.17646e-10	1.78136e-22	2.3059e-41	5.33826e-25
RNR3	1.83164	1.76049	2.85754	2.5032	2.1535		1.60371e-39	5.198e-38	1.79345e-93	6.74807e-67	1.70439e-54
orf19.5267	1.84136	2.95843	1.90852	3.80584	1.20349		1.36024e-08	1.4423e-20	4.76491e-09	1.61529e-33	0.0004821
orf19.7336	1.8977	6.08622	2.76319	2.31291	2.72866		0.0366405	9.56736e-17	0.00133372	0.00447969	0.00248771
orf19.6805	1.89849	2.26268	1.442	1.23434	1.86232		2.64901e-30	6.71916e-45	2.02182e-18	2.62592e-13	4.93648e-30
PGA31	1.9499	2.09222	1.79599	1.89182	2.24113		0.0070322	0.00255473	0.0114433	0.00481278	0.00175107
MNN41	1.97967	3.94154	3.98798	2.9244	1.30371		6.20211e-06	4.67621e-39	3.03214e-20	1.44997e-13	3.86466e-05
orf19.5069	2.24591	1.21844	3.17403	2.36173	2.33142		6.53794e-32	3.36672e-11	8.85879e-62	1.08565e-34	2.7185e-31
orf19.3048	2.30272	1.83599	2.02871	1.83666	1.02585		1.94945e-37	3.0091e-24	1.05099e-29	2.7838e-25	2.72419e-08
SCW11	2.36026	3.08314	3.6246	5.07757	1.91219		2.46124e-12	2.97941e-20	5.28258e-28	6.18863e-54	3.17026e-08
orf19.938	3.21662	2.89116	2.73365	3.12406	1.80296		2.03461e-57	6.68278e-51	3.20375e-48	5.91082e-59	2.22707e-24
BUD20	3.37633	3.65302	3.27271	3.15055	4.65895		1.00293e-09	0.00102618	1.60727e-06	3.51052e-06	1.80935e-06
DAG7	4.055	3.37806	3.90868	3.81625	1.89661		1.07806e-32	5.6021e-24	9.00254e-32	2.53792e-29	9.12471e-08
orf19.5933	4.10501	5.17959	3.08707	2.48905	2.91242		2.336e-38	3.23533e-51	3.04425e-18	1.65484e-10	6.80917e-15
orf19.2638.1	4.30873	1.61312	2.3572	3.46636	1.57611		7.07004e-47	2.33368e-07	3.78885e-15	2.00781e-30	4.16885e-07
RBE1	4.7452	4.64382	4.81058	5.69639	1.49994		2.90851e-16	1.81894e-15	9.84147e-17	3.18612e-23	0.0250025

## Sheet: Direct repressed genes
Efg1 repressed genes
P57055 P75010 P76067 P87 SC5314	P57055 P76067 P87 SC5314	P75010 P76067 P87 SC5314	P57055 P75010 P87 SC5314	P57055 P75010 P76067 P87	P76067 P87 SC5314	P57055 P87 SC5314	P75010 P87 SC5314	P57055 P76067 P87	P75010 P76067 P87	P57055 P75010 P87	P76067 SC5314	P57055 SC5314	P87 SC5314	P75010 SC5314	P57055 P76067	P76067 P87	P75010 P76067	P57055 P87	P57055 P75010	P75010 P87	SC5314	P76067	P57055	P87	P75010
orf19.7336	NRG1	PGA26	orf19.3711	WOR1	PHO87	orf19.5572	NGT1	orf19.4550	orf19.1830	orf19.6391	orf19.1052	BUD5	SFL1	orf19.2024	orf19.3378	RTA2	orf19.413	YMX6	HGT1	CYC1	orf19.3714	CFL4	orf19.7545	SUT1	AAF1
DAG7	PIR1		SPO11	CHT3		BMT9	orf19.3897		ZCF25	ACO1		SLP3	RXT3	TRY6	orf19.1599	orf19.345		ZCF20	AAP1	orf19.276	orf19.4214	orf19.5809	HCM1	HGT13	FTR2
HGT20	YWP1		orf19.4748			TPO3				orf19.5233		HGT17	RHB1	orf19.2822	NAG4			orf19.3586	INO2		KTR4	GPT1	AXL2	orf19.4167	orf19.5288.1
orf19.5267	IFF8		orf19.6484			SEF2				orf19.6487		RGS2	ADE5,7	orf19.3984	SUL2			YHB5	CAT1		orf19.7301	CFL5	PDR16	FET31	orf19.6585
FGR41	FUN31		orf19.6008			orf19.4394				orf19.1105.3		ECM22	MEA1		PLB2			orf19.4818			STE2	AQY1	orf19.2285	orf19.2468	orf19.5728
PGA31	PGA38					PGA6				NCE103		orf19.7306	HNM1					IFG3			orf19.6277	WOR4	orf19.4459	orf19.204	DUR4
PGA34	FRE10					orf19.557							WOR2					PST3			CHT2		orf19.5844	orf19.3228	LEU1
SCW11	BMT4					orf19.5717							orf19.3954.1								YOX1		SNM1	CAT8
XOG1	RHD1												ALS7								orf19.6501		HGT2	orf19.93
RNR3	SIM1																				MNN23		orf19.1778	orf19.258
MNN41	CSA2																				orf19.4942		SSU1	CWH8
BUD20	orf19.6276																				ADH4		SAP2	SWE1
orf19.2049																					orf19.3694		orf19.7042	MIR1
orf19.3048																					orf19.6027		orf19.7027
ROA1																							PGA14
RBE1																							INT1
orf19.938																							orf19.5289
orf19.2638.1
orf19.5069
orf19.6805
orf19.5933
GIT2
OFI1
orf19.1584
orf19.7502

## Sheet: Direct activated genes
Efg1 activated genes
P57055 P75010 P76067 P87 SC5314	P57055 P76067 P87 SC5314	P57055 P75010 P76067 SC5314	P75010 P76067 P87 SC5314	P57055 P75010 P87 SC5314	P57055 P75010 P76067 P87	P57055 P76067 SC5314	P76067 P87 SC5314	P57055 P87 SC5314	P57055 P75010 SC5314	P75010 P87 SC5314	P57055 P76067 P87	P57055 P75010 P76067	P75010 P76067 P87	P57055 P75010 P87	P76067 SC5314	P57055 SC5314	P87 SC5314	P75010 SC5314	P57055 P76067	P76067 P87	P75010 P76067	P57055 P87	P57055 P75010	P75010 P87	SC5314	P76067	P57055	P87	P75010
GLX3	orf19.3828	LIP5	orf19.2638	orf19.675	HSP70	orf19.6968	orf19.5536	orf19.7303	MFALPHA	IFF11	orf19.6555	orf19.3219	orf19.1350	orf19.3302	WSC4	WSC2	orf19.5210	FCR1	CHT2	FMO2	DAL4	orf19.1656	XUT1	CPH2	HGT13	orf19.4921.1	RIB3	TPO4	FBP1
orf19.7085	orf19.716	CTN1	HGT2	QDR1	RME1	HOL1	SCS7	ECM331	orf19.6578	MDR1	orf19.1991		orf19.4246	CSH1	AGA1	orf19.4880	orf19.2506	CZF1		SPR3	HGT16		GAP2	PGA54	AHR1	TEN1	PBR1	ASG7	orf19.215
FAV2	INO1	HWP2	orf19.670.2	orf19.2431	TYE7		orf19.3679	FRP3	orf19.6688	orf19.1363	orf19.6604		ABP2	PGA18			GAL4	orf19.4612			orf19.6586		orf19.1461	orf19.5514	orf19.1139	orf19.2169	orf19.699	orf19.6852	orf19.6874
PCK1	orf19.69	GIT1	SFL2	GRP2	HMS1			ECE1					MOH1	orf19.951			orf19.2430	orf19.2726			GAL102		orf19.6920	orf19.1146	LSP1	orf19.6487	orf19.4476	orf19.1599	orf19.6840
GAP4	PTP3		orf19.2691	orf19.6852.1	RFG1			orf19.4749						HGT7			SHE3	CHA1			AGP2		CWH8	TEF4	orf19.2163	orf19.1106		orf19.6556	IFD6
RFX2	KIP4		CDR4	WOR3	AOX2			SAP4						ZSF1			CDG1	IFE1					SAP9		PGA56	orf19.6484		CLN3	orf19.6983
ADH1	FMO1		BUL1	PGK1	PLB4.5			GAC1						CAN3			YVC1	OPT2							orf19.7092	orf19.6687		orf19.6282	CFL5
orf19.1691	orf19.6200		ADH2	SOD5	PGA13									GAL1			PHM7								orf19.4666	ALS9		GAL7	CFL4
CBP1	orf19.90		orf19.4886	HXK2	orf19.3793												CPP1								FTR2	orf19.5728		BMT1	CUP9
MRF1	MNN1		TEC1	GPH1	orf19.5114.1												orf19.3924								MAC1	orf19.7252		orf19.6869	PGA62
orf19.4936.1	orf19.7341																orf19.1562								orf19.5288.1			DUR32	MNN42
orf19.915	orf19.1239																								GTT1			orf19.6741	orf19.6658
orf19.5431	orf19.2781																								CEK1			GFA1	STP4
SHA3	orf19.5264																								HGT1			orf19.1326	orf19.4942
SAP6	MNN15																								SKN7			LIG4	ATO6
EAP1	orf19.2704																								orf19.3378			AQY1	CRZ2
LYS143	CSR1																								orf19.3852			GIT4	ROB1
FAV1																									CIT1			ERG11	MAE1
IHD1																									AAF1			ATO2	orf19.6660
orf19.6608																									orf19.7566			ERG3	orf19.6196
orf19.1409.2																									MNN14			orf19.4263	CFL2
orf19.7380																									orf19.1664				BMT4
orf19.6864																									orf19.3501
SOU2																									MNN4
RNR22																									orf19.1539
orf19.6919																									DOT5
HSP21																									WOR4
orf19.715																									SRR1
RBT1																									orf19.1122
DCK1																									SUN41
orf19.217																									orf19.1277
UME6																									orf19.3635
RCT1																									orf19.7110
ATO1																									PTK2
ADH5
SIR2
BRG1
PLB5
ADAEC
MNN24
orf19.2529.1
HGC1
HGT12
ICL1
orf19.2210
MLS1
orf19.1964
ALS3
orf19.7455
orf19.3499
RTA4
orf19.3982
YHB1
orf19.7056
FRE30
RBT4
orf19.3643
PGA23
SAP5
orf19.6816
CUP1
RSN1
orf19.1189
IHD2
RHR2
PGA45
CFL11
MNN12
DEF1
orf19.344
MNN22
orf19.4450.1
HYR1
orf19.3337
MAL31
ALS1
STF2
RAS2
SOD6
HWP1
GPX2
IFA14
orf19.2962
orf19.2457
CTR1
