# Supplementary material for: Collaboration between Antagonistic Cell Type Regulators Governs Natural Variation in the Candida albicans Biofilm and Hyphal Gene Expression Network
Source: mBio. 2022 Aug 22;13(5):e01937-22. doi: 10.1128/mbio.01937-22 (PMC9600859; doi:10.1128/mbio.01937-22)
Supplement: TABLE S2 [file mbio.01937-22-s0005.xlsx]

## Sheet: Sheet1
Differential expression level of transcription factors between P75010 and SC5314 wild-type
			log2 fold-change	padj
Gene	orf19 number	Gene name	P75010 WT / SC5314 WT	P75010 WT / SC5314 WT
C1_10150W	orf19.4884	WOR1	-2.57919	7.90505e-11
C3_07200C	orf19.6781	ZFU2	-1.45631	2.79101e-09
C4_02500C	orf19.2752	ADR1	-1.38669	4.3502e-07
C3_04530C	orf19.5908	TEC1	-1.06713	2.15635e-09
C1_05140W	orf19.4056	BRG1	-0.912958	0.00737634
C5_02940C	orf19.4318	MIG1	0.97394	1.92948e-08
C5_01750C	orf19.3200	MTLA2	-4.99892	1.83134e-06
C2_08890W	orf19.217	orf19.217	-3.29692	7.89891e-49
C1_13440C	orf19.4972	OFI1	-2.57629	1.80857e-09
C1_06280C	orf19.1822	UME6	-1.95526	1.50202e-10
C3_02640C	orf19.255	ZCF1	-1.80502	6.41582e-24
C5_01740C	orf19.3201	MTLA1	-1.78478	1.50696e-13
C4_02630C	orf19.2736	HFL2	-1.69584	4.03694e-35
CR_03890W	orf19.467	WOR3	-1.53261	8.40222e-15
C4_02030W	orf19.4590	RFX2	-1.52288	1.25008e-30
#N/A	orf19.4647	HAP3	-1.20784	0.0136589
C3_01360C	orf19.1715	IRO1	-1.20052	8.87995e-57
C2_04220C	orf19.798	TAF14	-0.99245	3.05792e-16
C7_00890C	orf19.7025	MCM1	-0.974636	3.34583e-32
C1_07670W	orf19.1227	ZCF4	-0.861823	0.287447
C2_05770W	orf19.6888	orf19.6888	-0.600051	0.117561
C4_02220C	orf19.4568	ZCF25	-0.568321	0.184655
C3_06040W	orf19.7385	orf19.7385	-0.564689	0.506397
C6_00630W	orf19.4195	orf19.4195	-0.562915	0.0678734
C1_06130C	orf19.2432	HAC1	-0.54796	0.0021954
CR_05880W	orf19.6626	orf19.6626	-0.526607	5.56099e-06
C5_04830W	orf19.3969	SFL2	-0.506359	0.00668124
C2_10590W	orf19.5338	GAL4	-0.484772	0.159779
C3_02670W	orf19.259	orf19.259	-0.481843	0.010063
C3_05920W	orf19.7372	MRR1	-0.480162	1.70518e-05
C4_01380W	orf19.4649	ZCF27	-0.478781	0.0464203
C3_05930W	orf19.7374	CTA4	-0.477803	0.00469167
C1_07370C	orf19.4433	CPH1	-0.476735	0.00382644
C7_00510W	orf19.7068	MAC1	-0.469703	0.00107101
CR_09210W	orf19.7319	SUC1	-0.466324	0.000308071
C3_01330W	orf19.1718	ZCF8	-0.46283	0.0870599
CR_05540C	orf19.5848	orf19.5848	-0.45735	0.0276093
C3_04640W	orf19.5924	ZCF31	-0.432374	0.00132097
C5_04410C	orf19.3928	orf19.3928	-0.416591	4.69022e-05
C1_01200W	orf19.3308	STB5	-0.416419	0.0112375
C3_05780C	orf19.7359	CRZ1	-0.410241	0.00862267
C6_00280W	orf19.1187	CPH2	-0.386881	0.00467776
C4_02560C	orf19.2745	UME7	-0.372517	NA
C2_10230W	orf19.1757	orf19.1757	-0.365358	0.120009
C2_07230C	orf19.2280	ZCF10	-0.350188	0.136976
C1_10860C	orf19.2331	ADA2	-0.337628	0.0282985
C1_11210C	orf19.681	HAP43	-0.329834	0.533741
CR_00170W	orf19.7518	ZCF38	-0.325476	0.237523
C6_01500C	orf19.3434	TRY5	-0.321575	0.158887
C3_05050W	orf19.5975	TRY4	-0.297653	0.737735
CR_07440W	orf19.6124	ACE2	-0.295335	0.0609174
C1_09100W	orf19.4767	ZCF28	-0.292519	0.450397
CR_07450C	orf19.6121	MNL1	-0.27369	0.0832685
C4_04730W	orf19.3809	BAS1	-0.269553	0.168547
C5_02430W	orf19.4251	ZCF22	-0.259238	0.32085
C1_12130C	orf19.5251	ZCF30	-0.256411	0.0383561
C1_04330W	orf19.1069	RPN4	-0.254279	0.300563
C4_02540W	orf19.2747	RGT1	-0.248405	0.261939
C3_05910W	orf19.7371	ZCF35	-0.242708	0.0258584
C2_08950W	orf19.211	orf19.211	-0.235537	0.481674
CR_02190C	orf19.3753	SEF1	-0.234227	0.299123
C6_02750C	orf19.5548	LYS14	-0.232741	0.0615921
C2_07040W	orf19.2260	orf19.2260	-0.226823	0.0779096
C1_03770W	orf19.1032	SKO1	-0.226423	0.223569
C3_06000W	orf19.7381	AHR1	-0.223905	0.00417806
C1_09370W	orf19.4799	CEF1	-0.216216	0.0965109
C2_04620W	orf19.4488	orf19.4488	-0.215579	0.622246
CR_04040C	orf19.487	SPT14	-0.21319	0.202283
CR_06440C	orf19.723	BCR1	-0.206085	0.29762
C1_09200W	orf19.4778	LYS142	-0.205856	0.153475
C5_00240W	orf19.971	SKN7	-0.193378	0.468241
C2_07170C	orf19.2272	AFT2	-0.165263	0.30759
C1_09180W	orf19.4776	LYS143	-0.137296	0.458723
CR_02120C	orf19.2612	orf19.2612	-0.136699	0.443702
C2_02250C	orf19.1543	OPI1	-0.133847	0.32085
CR_04290W	orf19.517	HAP31	-0.124863	0.884895
C2_09940W	orf19.1358	GCN4	-0.119562	0.458371
C5_03130W	orf19.4342	SUT1	-0.100192	0.674714
CR_10070C	orf19.7583	ZCF39	-0.0992916	0.533099
C2_10660W	orf19.5343	ASH1	-0.09749	0.716762
C1_02010C	orf19.4524	ZCF24	-0.0928424	0.644165
C1_00670C	orf19.6038	UGA32	-0.0922806	0.63529
C7_02040C	orf19.6514	CUP9	-0.0879565	0.888661
C6_02840C	orf19.5558	RBF1	-0.0860737	0.612466
C2_01130W	orf19.2012	NOT3	-0.0733253	0.519731
C4_01260W	orf19.4662	RLM1	-0.0690379	0.797187
C1_08460C	orf19.391	UPC2	-0.0679209	0.805224
C4_04420W	orf19.3845	FGR3	-0.0623854	0.836009
C1_06230C	orf19.1826	MDM34	-0.0607235	0.805846
C4_02490W	orf19.2753	ZCF15	-0.0572522	0.751872
CR_05990C	orf19.454	SFL1	-0.0561585	0.878809
C4_04000W	orf19.5312	MET4	-0.0549616	0.83675
C1_01110C	orf19.3300	ZPR1	-0.0528956	0.86718
C3_01220W	orf19.1729	orf19.1729	-0.0517619	0.817387
C1_07020C	orf19.6203	PUT3	-0.051202	0.685766
C1_11690W	orf19.1150	orf19.1150	-0.0490557	0.82796
CR_02850C	orf19.2842	GZF3	-0.0457155	0.80438
C6_03550C	orf19.5722	orf19.5722	-0.0414861	0.893821
CR_01540W	orf19.2540	SAS3	-0.0373332	0.917714
C5_01400W	orf19.1926	SEF2	-0.0325636	0.909021
C2_03840C	orf19.837.1	INO4	-0.0284271	0.944021
C1_12230W	orf19.5241	SNT1	-0.0282706	0.82245
C1_08190C	orf19.5097	CAT8	-0.0256422	0.948749
C4_00760W	orf19.4166	ZCF21	-0.0247663	0.949381
C2_02810C	orf19.5825	NCB2	-0.0237001	0.936766
C3_07860C	orf19.6182	MRR2	-0.0202413	0.971936
C5_01840C	orf19.3188	TAC1	-0.00757414	0.96835
C1_09170W	orf19.4775	CTA8	-0.00285474	0.984595
CR_04250W	orf19.513	RON1	0	NA
C1_09090C	orf19.4766	ARG81	0.00519427	0.983008
C3_04020C	orf19.2808	ZCF16	0.00838983	0.977673
C4_05740C	orf19.1259	orf19.1259	0.0195557	0.886109
C5_01810W	orf19.3193	FCR3	0.0237276	0.936766
C2_00500W	orf19.2077	ZCF9	0.0248153	0.870935
C6_01790C	orf19.3405	ZCF18	0.0309246	0.886211
C2_03590C	orf19.861	CAP4	0.034012	0.911141
C1_14340C	orf19.7247	RIM101	0.0344737	0.908238
CR_03050C	orf19.2423	ZCF11	0.0406339	0.797745
C5_03320C	orf19.2647	ZCF14	0.0465851	0.943505
C1_08640W	orf19.4722	RTG1	0.0582513	0.644935
C5_02700W	orf19.4288	CTA7	0.0617467	0.845143
C1_09870W	orf19.4853	HCM1	0.0628832	0.751872
C6_01850W	orf19.3399	orf19.3399	0.0630648	0.788433
C1_05090W	orf19.4062	TRY2	0.0673897	0.747685
C3_01580W	orf19.1685	ZCF7	0.073019	0.783036
C2_04200W	orf19.801	TBF1	0.0773632	0.519719
C2_10080W	orf19.1773	RAP1	0.0952226	0.618372
C1_07680W	orf19.1228	HAP2	0.101185	0.756749
C1_13620W	orf19.4998	ROB1	0.103583	0.762087
C1_02720W	orf19.2961	orf19.2961	0.11591	0.47174
C4_01190W	orf19.4670	CAS5	0.119682	0.42433
C1_03200C	orf19.3012	ARO80	0.131335	0.520115
C2_00720C	orf19.2054	FGR15	0.135863	0.322464
C1_07170C	orf19.4450	ZCF23	0.140245	0.512536
C1_06820W	orf19.6227	orf19.6227	0.143984	0.462138
C1_10410W	orf19.4911	orf19.4911	0.145032	0.474195
C1_01170C	orf19.3305	ZCF17	0.148438	0.3695
C1_00060W	orf19.6109	TUP1	0.150831	0.803441
C1_13880C	orf19.5026	orf19.5026	0.155295	0.23319
C3_06150W	orf19.7397	orf19.7397	0.17002	0.249096
C2_01890W	orf19.1499	CTF1	0.173521	0.244327
C4_04850C	orf19.3794	CSR1	0.181869	0.176558
C3_04110C	orf19.5855	MBP1	0.183636	0.141747
CR_06240C	orf19.3876	ZCF19	0.192811	0.506166
C3_04770C	orf19.5940	ZCF32	0.193778	0.327833
C2_10540W	orf19.5326	orf19.5326	0.198063	0.693566
C5_03680W	orf19.6680	FGR27	0.20272	0.0466027
C1_01060W	orf19.3294	MBF1	0.206571	0.293826
C1_00080C	orf19.6102	RCA1	0.212307	0.541468
C3_00670C	orf19.5389	FKH2	0.216806	0.255386
C2_00140W	orf19.2119	NDT80	0.218143	0.517332
C3_07730W	orf19.6713	WOR4	0.223184	0.646179
C3_02220W	orf19.1623	CAP1	0.225133	0.110034
C1_13640W	orf19.5001	CUP2	0.228496	0.139531
C1_13140C	orf19.4941	TYE7	0.236281	0.76153
C3_04290C	orf19.5871	SNF5	0.238364	0.512536
CR_06110C	orf19.3865	RFX1	0.245941	0.154376
CR_09050C	orf19.7301	orf19.7301	0.249786	0.341706
C6_04350C	orf19.1093	FLO8	0.251684	0.0489494
C1_10990C	orf19.2315	RTG3	0.25435	0.118181
C2_01870C	orf19.1496	orf19.1496	0.256134	0.144888
C7_00970C	orf19.7017	YOX1	0.258714	0.245296
CR_02560C	orf19.166	ASG1	0.279156	0.255786
CR_02640W	orf19.2823	RFG1	0.281174	0.256113
CR_00140W	orf19.7521	REP1	0.2822	0.204368
C5_00980W	orf19.1971	TRY3	0.282479	0.00793727
CR_05530C	orf19.5849	CWT1	0.284058	0.0912375
C5_01500C	orf19.4145	ZCF20	0.291658	0.0223807
C6_01770W	orf19.3407	RAD18	0.292488	0.0984126
CR_07530C	orf19.2623	ECM22	0.295902	0.11081
C3_05470W	orf19.6985	TEA1	0.296676	0.175051
C2_04860W	orf19.4125	PZF1	0.308758	0.286136
C2_06830C	orf19.2236	FHL1	0.316603	0.0104219
C1_01790W	orf19.4545	SWI4	0.322621	0.000285698
C5_03330C	orf19.2646	ZCF13	0.325043	0.0624959
CR_02510W	orf19.173	orf19.173	0.325119	0.0239273
C3_07020W	orf19.6798	SSN6	0.327613	0.0389569
C1_08940C	orf19.4752	MSN4	0.330288	0.0371794
C4_06820C	orf19.3127	CZF1	0.338736	0.0329384
C1_05340C	orf19.431	ZCF2	0.339318	0.0138691
CR_09200C	orf19.7317	UGA33	0.345266	0.0313508
C2_09460C	orf19.1604	orf19.1604	0.350411	0.00150193
C2_02530W	orf19.1577	orf19.1577	0.390906	0.831518
C6_03610W	orf19.5729	FGR17	0.398679	0.0116769
CR_07890W	orf19.610	EFG1	0.403454	0.508564
C1_13350W	orf19.4961	STP2	0.430188	0.00141528
C2_03220C	orf19.909	STP4	0.438389	0.539597
C3_00750W	orf19.5380	LYS144	0.441346	0.000698058
C1_10020W	orf19.4869	SFU1	0.453263	0.0327597
C5_04280C	orf19.3912	GLN3	0.454558	0.000258388
C5_01850C	orf19.3187	ZNC1	0.488218	0.000675428
C1_03640C	orf19.3063	HFL1	0.50017	9.78119e-07
C1_03740W	orf19.1035	WAR1	0.502348	0.00692505
C5_05080W	orf19.4000	GRF10	0.508961	0.000153278
C4_05680W	orf19.1253	PHO4	0.512092	0.00732335
C4_05880W	orf19.1275	GAT1	0.51838	0.0475156
C5_01910W	orf19.3182	GIS2	0.5383	0.0024461
C4_02530W	orf19.2748	ARG83	0.541097	0.0765913
C4_06580W	orf19.2876	CBF1	0.557712	0.0198707
C2_01880C	orf19.1497	ZCF6	0.578138	0.00145113
C7_03220C	orf19.5133	ZCF29	0.584547	0.000559235
C1_08670W	orf19.4725	SWI6	0.588028	1.80446e-10
CR_01030W	orf19.3252	DAL81	0.593581	1.69152e-08
C5_00690C	orf19.567	TFB3	0.593704	0.0651397
CR_03310C	orf19.2393	orf19.2393	0.601736	0.0133349
C1_11520C	orf19.1168	ZCF3	0.630042	0.0182252
CR_01580C	orf19.2545	DOT6	0.631711	8.80058e-07
C5_02780W	orf19.4301	orf19.4301	0.648324	3.48364e-07
C3_06850W	orf19.6817	FCR1	0.700795	0.0647616
C5_02180C	orf19.4225	LEU3	0.712036	2.36679e-14
C3_04860W	orf19.5953	SFP1	0.725733	0.000996586
C5_00670C	orf19.921	HMS1	0.734812	0.0469809
C1_11350C	orf19.668	TOS4	0.744954	0.000125825
C5_00940C	orf19.1973	HAP5	0.77159	2.87967e-08
C3_04580C	orf19.5917	STP1	0.820304	0.000101298
C5_04970C	orf19.3986	PPR1	0.825557	2.79101e-09
C4_02180C	orf19.4573	ZCF26	0.838047	0.00140592
C5_00210C	orf19.976	BRE1	0.864544	3.83172e-09
C6_00180C	orf19.1178	orf19.1178	0.876561	0.0113614
CR_09960C	orf19.7570	UGA3	0.950973	2.86004e-15
CR_02810W	orf19.2839	CIRT4B	0.998719	1.92858e-11
C5_01830C	orf19.3190	HAL9	1.02952	1.00323e-22
C7_00730W	orf19.7046	MET28	1.09059	0.00550103
C3_05170W	orf19.5992	WOR2	1.20411	9.26864e-13
C2_05640W	orf19.6874	orf19.6874	1.25963	7.49356e-13
C3_06790W	orf19.6824	TRY6	1.26194	0.0117855
C4_05700W	orf19.1255	ZCF5	1.30877	2.78018e-11
C7_04230W	orf19.7150	NRG1	1.62585	4.95387e-06
C2_06340W	orf19.5498	EFH1	1.96969	7.72311e-05
C1_07330W	orf19.4438	RME1	4.19928	5.04283e-17
CR_07060C	orf19.2356	CRZ2	4.20333	1.88561e-18
#N/A	orf19.10712	orf19.10712	#N/A	#N/A
