# Supplementary material for: Collaboration between Antagonistic Cell Type Regulators Governs Natural Variation in the Candida albicans Biofilm and Hyphal Gene Expression Network
Source: mBio. 2022 Aug 22;13(5):e01937-22. doi: 10.1128/mbio.01937-22 (PMC9600859; doi:10.1128/mbio.01937-22)
Supplement: TABLE S3 [file mbio.01937-22-s0006.xlsx]

## Sheet: Normalized counts
The expression data were normalized using the internal control genes ARP3, CDC28, FKH2, GIN4, and TUP1.
Gene name	SC5314 WT-1	SC5314 WT-2	SC5314 WT-3	SC5314 efg1Δ/Δ-1	SC5314 efg1Δ/Δ-2	SC5314 efg1Δ/Δ-3	P75010 WT-1	P75010 WT-2	P75010 WT-3	P75010 +empty-1	P75010 +empty-2	P75010 +empty-3	P75010 efg1Δ/Δ-1	P75010 efg1Δ/Δ-2	P75010 efg1Δ/Δ-3	P75010 efg1Δ/Δ+empty-1	P75010 efg1Δ/Δ+empty-2	P75010 efg1Δ/Δ+empty-3	P75010 +BRG1-1	P75010 +BRG1-2	P75010 +BRG1-3	P75010 efg1Δ/Δ +BRG1-1	P75010 efg1Δ/Δ +BRG1-2	P75010 efg1Δ/Δ +BRG1-3	P75010 +TEC1-1	P75010 +TEC1-2	P75010 +TEC1-3	P75010 efg1Δ/Δ +TEC1-1	P75010 efg1Δ/Δ +TEC1-2	P75010 efg1Δ/Δ +TEC1-3	P75010 +WOR1-1	P75010 +WOR1-2	P75010 +WOR1-3	P75010 efg1Δ/Δ +WOR1-1	P75010 efg1Δ/Δ +WOR1-2	P75010 efg1Δ/Δ +WOR1-3	P75010 +WOR (DEtoA)-1	P75010 +WOR (DEtoA)-2	P75010 +WOR (DEtoA)-3	P75010 efg1Δ/Δ +WOR1 (DEtoA)-1	P75010 efg1Δ/Δ +WOR1 (DEtoA)-2	P75010 efg1Δ/Δ +WOR1 (DEtoA)-3	P75010 efg1Δ/Δ +WOR1(YFtoS)-1	P75010 efg1Δ/Δ +WOR1(YFtoS)-2	P75010 efg1Δ/Δ +WOR1(YFtoS)-3	P75010 +WOR1(YFtoS)-1	P75010 +WOR1(YFtoS)-2	P75010 +WOR1(YFtoS)-3	P75010 +ADR1
AAF1	1067.78	1039.3	1091.29	278.54	249.79	277.18	621.46	662.43	633.27	611.81	621.68	468.92	1513.99	1814.64	1785.54	1716.28	1586.97	1487.64	815.8	837.56	825.26	1970.78	1969.31	1659.07	889.95	835.28	852.79	1935.66	1884.51	1336.25	1062.17	834.29	753.91	1765.89	1992.47	1732.21	439.73	480.36	523.93	1898.26	1770.09	1937.3	1936.19	1928.65	1831.69	426.93	421.3	444.7	617.29
ADR1	466.39	316.31	320.28	307.73	282.73	314.14	365.29	326.63	386.83	337.15	379.77	383.42	349.38	317.1	362.64	356.45	369.37	292.46	356.67	434.61	346.05	462.26	349.27	348.97	408.16	379.67	365.24	359.95	367.73	371.29	517.15	377.42	340.56	386.53	346.07	335.19	305.12	317.51	337.38	343.79	335.14	299.02	324.41	320.61	339.04	264.84	272.61	295.15	702.32
AGA1	240.86	165.69	163.32	220.16	208.62	197.43	278.31	278.81	279.72	235.52	273.12	245.82	353.8	301.58	360.27	429.87	376.99	323.89	252.96	307.97	219.67	196.05	181.22	352.87	283.66	257.33	254.59	346.77	318.42	304.99	454.19	274.25	261.59	284.5	439.24	387.86	120.51	132.75	195.81	257.11	217.13	214.73	263.81	197.04	261.21	170.77	101.61	99.7	269.15
AGP2	280.75	256.06	191.96	457.34	370.57	437.65	284.64	263.55	258.92	311.05	293.93	200.39	284.52	170.75	282.05	260.69	284.13	167.62	457.86	411.59	372.34	187.79	128.5	144.27	436.31	378.62	381.88	257.81	221.18	250.93	455.99	397.92	388.68	199.15	231.4	231.04	211.53	198.44	258	120.18	101.96	122.47	118.39	90.17	86.36	234.45	188.35	190.21	267.14
ALS7	355.93	451.87	307.55	2577.43	2607.74	2665.8	406.4	379.55	397.23	366.67	392.12	348.68	424.57	401.36	438.48	441.57	423.42	435.64	383.24	408.71	371.49	286.85	303.14	421.1	390.84	338.54	361.92	431.61	417.72	432.5	429.01	382.54	403.49	426.76	411.6	481.24	289.74	318.87	321.51	365.47	280.38	344.36	341.19	316.43	334.78	322.73	345.71	262.36	330.74
BMT4	113.53	210.87	104.99	366.12	355.02	311.22	145.48	210.63	157.02	131.15	132.66	108.21	200.49	153.01	148.53	241.54	183.65	208.65	213.75	151.11	190.84	39.21	81.28	167.66	188.38	163.47	153.92	242.16	262.96	336.61	557.62	247.98	333.15	167.76	205.8	237.03	119.23	131.38	166.71	108.36	139.72	103.39	110.93	128.58	135.4	163.53	111.52	125.93	129.89
BRG1	2879.62	2003.29	2842.23	400.18	356.85	389.03	1475.37	1094.88	1602.42	1325.93	1249.86	1398.74	377.39	276.45	314.44	413.91	367.98	343.97	2482.81	2325.61	2163.66	297.17	328.4	612.16	2077.62	1995.4	2005.93	373.95	330.75	386.59	1947.16	2057.52	1563.35	311.97	346.07	360.33	1392.27	1539.63	1417	216.72	209.58	176.55	186.44	197.87	187.65	984.1	1301.07	1170.12	1533.19
CFL4	41.42	135.56	41.36	51.09	89.67	77.81	96.46	124.14	110.22	105.74	122.9	94.85	113.51	81.31	97.18	109.6	102.56	82.06	120.16	118.01	88.21	30.95	49.42	77.98	95.27	93.86	108.16	106.26	85.6	71.4	128.61	101.88	104.88	66.71	98.29	112.53	61.54	90.32	91.29	44.33	58.53	50.9	55	52.6	42.65	72.36	55.76	68.21	107.12
CFL5	348.26	451.87	459.21	187.32	406.26	539.77	322.59	365.3	411.78	767.68	589.16	388.76	272.72	201.79	205.42	324.53	229.38	227.86	478.1	476.35	352.84	127.95	136.19	185.21	354.03	478.81	454.27	264.4	245.84	249.91	313.88	447.9	303.54	175.61	236.52	238.22	247.43	247.71	288.43	175.35	114.23	133.61	145.42	103.53	145	237.34	210.65	263.67	488.08
CHT2	1770.42	1566.48	1601.4	7962.17	7584.41	7291.33	7237.71	6324.08	6466.87	4582.03	5537.21	5752.61	3081.05	2432.58	2890.83	2284.48	3076.24	2146.77	1276.19	2535.72	1339.25	1333.12	2079.14	2376.5	863.96	2093.48	2069.99	406.9	384.16	316.21	330.97	1102.77	356.6	2869.57	2385.64	2511.53	3757.6	4020.83	3725.76	1775.12	1758.76	1856.18	2132.88	2075.59	2003.34	3824.96	3817.72	4384.02	6124.74
CRZ2	116.6	120.5	65.75	120.42	141.82	114.76	140.74	164.84	136.22	114.67	132.66	106.88	185.75	138.96	146.16	226.64	198.89	175.48	241.58	166.94	157.76	57.78	72.49	169.61	208.95	151.87	133.95	173.8	145.86	148.93	368.75	194.15	227.04	152.06	169.96	183.16	88.46	87.59	140.25	118.21	101.96	97.02	95.08	87.67	120.48	89.73	63.2	69.53	115.16
CUP9	1047.83	873.61	984.17	1004.7	880.23	908.38	989.91	931.06	900.52	909.13	866.18	842.99	549.87	402.84	557.78	591.6	566.18	384.13	1513.97	837.56	841.38	392.09	382.22	409.41	1399.88	861.65	930.16	440.67	395.8	621.2	1947.16	1184.15	1347.42	517.99	446.41	628.48	797.42	771.87	804.42	323.11	286.99	224.27	317.88	291.38	331.58	584.67	636.91	579.81	985.53
CWH8	1245.74	768.18	1030.84	805.22	699.06	795.56	2960.23	2689.39	3117.49	3876.15	3251.44	3397.33	903.68	899.56	871.44	812.92	855.16	763.9	1697.37	1869.41	1916	487.02	709.52	773.97	1806.96	1932.12	1911.91	762.73	754.63	637.52	1376.06	1510.3	992.06	990.86	879.51	879.87	3433.25	3472.04	3515.39	914.16	926.11	850.95	848.31	807.36	866.8	2680.22	3178.34	3502.49	3306.08
ECE1	92034.5	73654.8	100458	221.37	184.83	173.12	4426.12	2417.7	5226.32	6510.15	6189.45	4502.16	193.12	172.22	203.84	258.56	222.45	208.65	23262.3	21858.7	25027.5	88.74	136.19	224.2	22944.8	26226	26114.5	222.4	249.26	268.27	7735.59	22548.2	13696.3	163.84	245.73	196.33	2606.35	4023.57	2680.53	102.45	84.96	96.23	97.88	104.36	115.15	1584.69	3449.7	1894.23	7497.25
ECM331	2944.06	3313.71	3670.5	902.53	980.88	1022.17	613.55	445.69	488.73	797.89	599.57	730.77	1085	1667.55	1146.38	1171.5	1072.77	1498.11	5027.6	5114.6	6128.81	602.59	1045.61	1569.39	5197.85	5904.98	5818.93	4071.48	6126.73	6259.96	4127.27	6250.74	4875.14	1187.07	1859.37	1382.66	710.24	848.51	668.15	2180.98	2254.38	1788.58	2122.63	2083.11	2164.34	565.86	628.23	667.7	687.59
FTR2	1606.27	783.24	1089.17	838.06	359.59	284.96	921.91	764.18	750.78	418.86	630.13	569.12	1276.64	980.87	1203.26	920.39	1094.94	735.96	710.82	667.75	677.68	1469.32	1394.88	1156.08	854.22	696.07	681.4	1248.71	1174.4	896.61	677.24	726.64	602.14	1409.77	1081.22	1277.31	517.94	479	551.72	918.1	917.61	872.42	816.61	815.71	920.11	467.45	524.15	459.13	645.41
GAC1	1558.71	1521.29	1696.85	197.05	184.83	187.71	985.16	793.69	967.07	1023.8	899.35	1134.22	278.62	548.46	343.68	492.65	313.93	574.45	1120.62	980.04	1041.54	200.17	358.06	514.68	1289.45	962.9	1005.04	424.2	695.74	652.82	1477.69	1166.21	894.58	308.05	628.66	452.51	1107.67	1135.91	1292.64	1010.7	958.21	866.06	982.54	891.69	1012.87	937.79	1142.47	1024.51	1047.79
GAL102	179.5	301.25	119.84	197.05	187.57	177.98	183.43	165.86	218.37	133.21	169.73	121.57	225.55	189.23	208.58	260.69	207.9	227.86	163.16	172.69	122.14	68.1	106.54	216.4	189.47	176.13	174.72	177.09	181.47	175.45	318.38	174.93	150.54	165.8	226.28	240.62	143.59	123.17	201.11	142.84	153.88	164.62	133.31	175.33	150.33	186.69	157.37	122	176.08
HGT1	4027.18	3614.96	4190.16	3235.47	3910.7	3330.07	1266.64	1493.76	1442.28	1604.71	1392.92	1505.62	3893.32	4540.66	4912.59	4573.21	4090.79	4323.23	2869.84	4163.35	3848.11	1386.77	3051.17	4320.2	2732.63	3402.3	3302.16	4908.35	4864.68	4682.98	3236.88	3967.66	3696.77	4414.72	4577.77	4311.97	1061.51	1070.21	1098.15	4285.12	4496.49	3834.83	4513.73	4257.22	4529.11	946.47	1044.58	994.34	1791.63
HGT13	72.11	90.37	21.21	99.74	73.2	74.89	68	94.63	77.99	69.35	73.48	58.78	114.99	93.87	98.76	114.92	106.72	104.76	74.62	89.22	72.09	70.16	50.52	93.58	88.78	75.93	67.39	98.84	87.65	90.78	107.93	66	66.63	79.46	104.44	94.57	17.95	24.63	18.52	52.21	46.26	44.54	56.86	37.57	51.18	41.97	23.54	24.92	68.96
HGT16	204.04	75.31	109.23	211.64	201.3	177.01	213.48	167.9	194.45	144.88	148.92	106.88	199.02	144.88	143.79	192.59	167.71	165	117.63	181.33	125.53	88.74	96.65	154.01	138.58	147.65	164.73	154.03	124.63	144.85	195.17	124.31	107.35	127.54	165.87	187.95	70.51	73.9	80.71	86.69	78.36	77.94	81.1	81.82	83.16	91.17	66.91	65.59	160.01
HGT17	62.9	60.25	51.97	88.79	107.05	93.37	75.9	82.42	82.15	72.79	81.94	42.75	138.57	105.7	128.78	126.62	117.12	131.83	82.21	80.59	78.88	82.55	64.8	97.48	85.53	71.72	53.25	127.67	97.92	93.84	129.51	79.46	62.93	110.86	133.1	125.7	29.49	23.27	58.21	68.96	67.03	62.83	65.25	62.62	75.7	39.07	19.83	13.12	58.92
HYR1	266.94	361.5	279.98	64.47	60.39	55.44	42.7	58	43.67	63.86	69.58	46.76	84.03	70.96	80.59	88.31	77.62	73.33	188.46	218.75	204.41	20.64	40.64	54.59	242.52	283.7	309.5	80.72	68.48	40.8	143.9	164.68	133.26	52.98	97.27	82.6	30.77	35.58	31.75	51.22	40.59	56.46	49.41	52.6	41.58	56.44	24.78	20.99	52.22
IFD6	59.83	105.44	90.15	109.47	98.82	88.5	3.16	1.02	1.04	1	1	2.67	4.42	1	1	1.06	2.08	3.49	3.79	1.44	2.54	2.06	1.1	1.95	1.08	1.05	1	3.29	1	1.02	3.6	3.84	3.7	3.92	1.02	1.2	2.56	1.37	1.32	1	1	1	1.86	1	1.07	1.45	1.24	1.31	3.35
MIG1	1116.87	1024.24	988.42	1161.61	1103.49	1123.31	1960.84	1856.01	2232.57	1708.39	1770.09	1652.57	1542	1371.14	1666.24	1732.24	1681.22	1285.97	2552.37	1591.66	1861.71	1339.31	1494.83	1393.93	2421.91	1501.82	1685.61	1518.05	1593.48	1906.45	2587.52	1801.21	2005.09	1567.72	1506.13	1811.22	2247.38	2266.34	2259.8	1518.02	1561.45	1239.84	1509.24	1577.15	1491.58	1681.65	2265.11	2192.01	2027.3
MNN1	213.25	210.87	143.17	175.15	149.14	161.45	760.62	543.37	609.36	427.1	554.05	901.77	381.81	302.32	380.02	451.15	377.69	364.92	688.05	506.57	505.5	146.52	208.68	319.73	713.47	601.15	546.62	430.79	566.31	534.5	1481.28	801.61	922.96	300.2	382.93	410.61	508.96	587.11	660.21	251.2	224.68	199.61	223.73	215.41	199.37	438.5	451.04	409.28	497.45
PGA13	802.37	798.3	650.11	975.51	921.4	715.81	801.73	506.74	580.24	753.26	534.54	801.57	314	206.23	258.35	342.62	290.37	228.73	1094.06	969.96	1317.19	146.52	121.91	200.8	1138.96	1206.52	1307.05	543.63	832.69	1895.23	816.64	1083.55	558.96	265.86	272.35	241.82	611.52	708.91	567.6	139.88	112.34	104.98	125.85	126.91	125.81	542.7	546.45	582.44	672.86
PIR1	386.61	527.18	310.74	3930	3767.04	3708.39	1005.72	1452.05	1210.39	1244.21	1223.84	900.43	3465.81	3182.09	3631.12	3509.18	3716.57	2493.36	3820.97	1774.43	3304.44	3945.7	3489.4	2863.89	4512.52	2225.31	2433.57	5335.02	7099.11	9398.61	9729.53	3918.97	5269.99	3968.34	3019.42	3851.09	1211.51	1159.17	1533.43	2875.46	2788.71	2240.3	2896.36	2817	3022.61	1273.54	1289.92	1440.35	999.59
RBR1	144.21	105.44	85.9	143.53	156.46	149.78	128.09	137.37	138.3	95.44	124.21	54.77	232.92	160.4	176.97	225.57	182.95	154.53	132.8	113.69	119.59	115.56	79.08	130.62	141.83	111.79	104	182.03	149.28	163.21	241.03	135.2	130.79	146.18	190.44	186.75	35.9	39.69	75.41	101.46	86.85	88.28	103.47	93.51	82.1	39.07	39.65	30.17	90.38
RFG1	3083.67	1777.35	3392.64	2995.85	3073.48	3274.63	5102.93	4340.87	4644	3983.96	4001.88	4969.74	1571.48	1377.06	1614.09	1596.05	1618.85	1194.3	4004.37	5025.38	4595.34	1081.35	1415.75	1384.18	3927.89	5062.32	4602.56	1736.33	1829.05	2136.97	2867.23	4270.75	2564.05	1811.02	1453.91	1612.5	4151.18	4368.45	3962.59	1375.18	1356.59	1106.23	1548.39	1411.84	1398.82	2897.3	4157.24	4147.9	4691.98
RHD1	154.95	90.37	113.48	212.86	233.32	277.18	140.74	143.47	138.3	154.5	157.37	101.53	123.83	110.87	125.62	177.69	140.68	129.21	308.61	307.97	285.83	119.69	105.44	109.17	285.82	274.21	316.99	539.51	899.8	875.19	563.01	390.23	392.38	126.56	118.77	149.64	160.25	116.33	157.44	99.49	90.63	79.53	68.05	88.5	77.83	170.77	128.87	160.04	151.31
RME1	151.88	150.62	83.78	211.64	193.06	168.25	189.76	177.05	192.37	165.48	169.08	164.32	228.5	168.53	211.74	258.56	190.58	218.26	140.39	158.3	134.01	136.2	164.75	226.15	193.8	148.71	138.94	235.57	191.05	168.31	225.75	138.41	178.92	174.63	202.73	228.65	91.02	93.06	137.6	145.79	107.62	132.02	124.92	122.73	131.14	112.88	109.04	78.71	138.59
SAP4	294.56	753.12	563.14	246.92	245.22	290.8	202.41	197.4	175.74	180.59	211.99	141.61	319.9	275.71	267.83	391.56	303.53	332.62	304.82	264.8	243.42	119.69	148.27	294.38	468.79	302.68	370.24	308.88	255.42	263.17	337.27	215.94	317.11	220.74	308.19	353.15	78.2	139.59	203.75	201.94	173.7	170.19	180.85	186.19	198.31	136.04	55.76	53.78	144.62
SAP6	3477.95	7561.29	8293.36	380.71	314.76	357.9	218.22	293.05	235.01	616.61	304.99	179.02	346.43	307.49	350.79	442.64	385.31	330.88	3065.88	2138.52	3409.61	204.3	248.22	391.86	2809.5	2681.97	3106.65	334.42	304.04	270.31	741.09	1369.97	2079.12	293.33	369.62	433.35	197.43	264.13	316.21	284.69	270.94	188.48	231.19	264.67	298.53	191.03	75.59	62.97	279.86
TEC1	1552.57	1084.49	1743.52	566.82	539.85	519.35	929.82	802.85	979.54	915.99	823.27	762.83	582.3	518.15	602.03	693.75	568.26	570.09	1090.26	954.13	1089.04	534.49	572.23	573.17	1664.05	1665.29	1571.63	1005.72	1049.77	1215.88	1149.41	963.72	1050.05	650.44	573.37	750.58	707.67	784.19	691.96	396.99	412.55	310.95	402.71	364.02	391.29	518.1	659.21	620.48	899.83
TYE7	1831.79	1054.36	1210.07	262.73	483.12	913.24	1217.62	1222.08	1801.03	1280.61	1229.05	1676.62	207.86	173.7	210.95	323.47	218.99	269.77	1433.02	602.99	773.52	72.23	116.42	163.76	1549.29	591.66	550.78	418.43	425.93	748.71	1245.65	658.07	929.13	150.1	199.66	241.82	2339.69	2330.66	2332.57	182.24	146.33	139.17	174.32	163.64	137.54	1748.22	2755.8	2388.78	1233.92
WOR1	79.78	135.56	78.48	105.82	104.31	96.28	93.3	78.35	99.83	68.67	76.73	64.13	173.95	150.79	154.85	159.6	142.76	186.83	94.86	86.35	73.79	49.53	101.05	173.51	107.18	78.04	60.74	216.63	174.62	170.35	910.18	649.1	788.46	575.88	596.92	586.58	307.68	328.45	370.46	427.53	393.67	323.68	330.93	352.33	335.85	305.36	255.26	271.54	55.57
WOR2	181.03	195.81	166.5	233.54	299.2	308.3	180.27	205.55	195.49	199.13	193.14	165.66	249.14	221.75	281.26	294.74	261.26	281.11	260.55	300.77	223.91	179.54	228.45	267.09	286.9	232.02	272.89	369.01	371.84	439.64	343.56	324.87	265.29	289.41	271.33	293.29	192.3	184.76	177.29	254.15	263.39	244.95	252.63	209.56	218.57	183.8	185.87	191.52	191.48
WOR4	306.83	150.62	318.16	132.58	111.63	82.67	333.66	364.28	336.91	457.31	387.57	313.95	231.45	154.48	245.71	520.31	266.11	256.67	384.5	379.93	337.57	239.38	281.17	179.36	439.56	352.25	331.13	210.04	447.16	370.27	618.78	417.14	524.41	198.17	205.8	365.12	343.58	366.77	354.58	96.54	103.85	86.69	95.08	87.67	69.3	329.96	311.02	409.28	358.19
ZCF25	102.79	90.37	76.36	139.88	123.52	131.3	98.04	104.81	114.38	96.13	107.95	66.8	206.39	190.7	241.76	247.92	241.16	206.03	126.48	113.69	102.63	146.52	190.01	222.25	100.69	85.43	90.69	198.51	182.15	184.63	187.07	99.32	106.12	217.79	191.47	264.56	78.2	57.48	92.61	160.57	103.85	124.06	151.95	136.93	140.74	95.52	33.46	44.6	95.07
ZFU2	550.76	587.43	539.81	343.01	344.95	285.93	343.15	368.35	403.46	344.01	385.62	388.76	386.24	312.66	348.42	327.72	381.84	337.86	460.39	469.15	467.34	109.37	183.42	325.57	421.15	485.14	442.62	368.19	363.62	387.61	561.21	458.79	463.95	312.95	328.67	391.45	353.84	374.99	357.23	280.75	276.61	244.15	266.61	278.86	265.48	342.99	356.87	359.43	339.45
orf19.3869	253.14	331.37	200.44	587.49	606.64	599.1	626.2	814.04	746.62	848.7	747.18	519.69	495.33	467.89	500.9	516.06	477.48	501.99	594.46	348.27	321.45	497.34	496.45	502.98	677.74	350.14	371.07	855.81	697.11	724.23	1370.66	477.38	794.63	574.89	551.87	604.54	908.95	797.87	972.45	635.38	593.81	534.43	497.8	467.55	557.61	897.27	859.95	897.27	557.04
orf19.4749	992.6	858.55	1084.92	413.56	354.1	293.71	1070.55	873.06	993.06	907.07	939.02	1106.17	685.5	649.72	664.44	866.12	663.9	724.61	1071.29	1105.24	1049.18	662.43	739.18	686.24	1118.39	1115.82	1114.03	1485.93	1742.08	1582.08	918.27	965	748.98	675.94	737.19	794.88	908.95	1026.42	791.19	621.59	653.28	613.95	569.58	566.07	557.61	833.59	859.95	801.51	932.64
orf19.5141	250.07	271.12	223.77	881.85	928.72	924.91	202.41	220.81	219.41	233.46	231.5	219.1	349.38	284.58	296.27	389.44	361.75	295.08	208.69	201.48	182.35	150.65	180.13	269.04	204.62	196.16	196.35	286.64	249.26	263.17	274.31	221.07	212.23	295.3	323.55	416.59	174.35	194.34	224.92	223.61	236.96	244.15	210.68	222.09	191.91	214.19	96.65	97.07	247.72
orf19.557	185.63	135.56	111.36	378.28	351.36	333.59	256.17	279.83	246.45	256.81	269.87	199.06	386.24	314.14	350	361.77	361.75	304.69	194.78	205.79	176.42	200.17	247.12	317.78	230.61	155.03	162.24	308.06	282.13	322.33	356.16	187.11	244.31	374.76	345.05	378.29	220.51	205.28	284.46	258.09	214.3	256.87	250.76	254.65	236.69	257.6	242.87	253.18	199.52
orf19.5572	113.53	105.44	66.81	271.24	275.41	322.89	203.99	208.6	209.01	170.98	190.53	120.24	280.1	223.23	252.03	240.47	242.55	201.67	146.72	123.76	145.04	165.09	174.63	198.85	179.72	120.23	123.97	158.97	138.33	165.25	269.81	123.67	156.71	230.55	201.7	210.69	158.97	158.75	160.09	167.46	162.38	183.71	144.49	159.47	160.99	205.5	102.85	167.91	162.02
orf19.6874	401.95	512.12	335.13	698.18	690.82	747.9	825.45	810.99	862.04	828.79	838.22	702.71	639.8	587.63	657.33	639.48	704.78	611.12	755.09	666.31	625.94	323.99	451.41	629.7	811.99	682.36	669.75	714.14	621.78	560	963.24	564.52	561.42	753.45	673.71	682.35	911.52	752.71	944.67	576.27	555.1	551.92	577.97	554.38	635.44	725.05	853.75	895.96	768.61
ARP3	929.7	768.18	885.54	870.9	843.63	821.82	1038.93	973.8	984.74	1021.74	996.24	999.29	936.11	921.73	967.82	907.62	941.1	875.65	970.1	1151.29	952.48	1273.27	996.19	898.74	999.29	1074.69	1016.69	936.53	887.47	817.05	985.72	1007.29	930.36	906.49	908.18	867.9	908.95	1003.15	977.75	867.86	848.7	873.22	923.81	845.77	848.68	947.92	988.82	1023.2	994.9
CDC28	954.25	1054.36	1110.38	964.56	1054.99	1003.69	966.19	1073.52	974.35	979.17	1007.3	1026.01	946.43	1045.91	963.87	1032.11	959.81	995.25	1067.49	1014.57	1086.49	561.31	858.9	1039.11	1077.25	1118.98	1137.33	1033.73	1112.77	1233.22	1058.57	1112.38	1101.87	1008.52	951.19	1010.36	993.57	968.94	1004.21	958.49	978.98	990.92	993.73	997.72	953.16	1018.83	956.6	990.41	974.15
FKH2	441.84	572.37	348.92	475.59	424.56	435.71	349.47	375.48	358.75	339.89	371.31	366.05	445.2	373.28	403.72	422.42	400.56	391.12	354.15	302.21	330.78	394.16	383.32	391.86	346.45	291.08	305.34	404.43	388.95	413.11	419.11	314.62	378.81	404.19	457.67	427.37	355.12	324.35	338.71	410.78	390.84	458.88	383.14	411.61	409.41	383.51	340.76	297.78	342.12
GIN4	1265.68	1039.3	1380.81	1277.16	1203.22	1271.14	1219.2	1191.55	1279.02	1309.45	1228.4	1126.21	1375.42	1496.8	1445.02	1388.56	1433.13	1420.41	1285.04	1325.42	1437.63	1467.25	1470.67	1497.25	1237.48	1282.45	1311.21	1324.49	1357.23	1303.61	1233.95	1292.44	1300.53	1345.02	1351.52	1401.81	1226.89	1241.28	1291.31	1385.03	1370.76	1293.12	1306.02	1351.72	1408.42	1189.6	1236.64	1237.02	1270.74
TUP1	2764.56	2846.78	2895.25	2688.11	3016.75	3002.31	3206.92	2932.58	3115.41	3080.32	2996.53	3245.03	2528.23	2546.41	2520.29	2496.22	2645.19	2832.97	2910.31	2931.47	2787.06	3318.35	2843.58	2503.22	2971.9	3055.32	2962.71	2644.86	2630.92	2527.65	2541.66	3010.35	2715.81	2759.69	2566.87	2610.89	3485.81	3504.88	3193.88	2898.12	3081.37	2671.34	2985.85	2921.36	2940.51	3112.94	3441.03	3674.34	3255.19
[truncated: 3 more columns]

## Sheet: Ectopic strains efg1 vs EFG1
	Log2 fold change									Standard deviation									P-value									P-adjusted (Benjamini-Hochberg correction for multiple testing, FDR = 0.1)
Gene name	SC5314 efg1Δ/Δ / SC5314 WT	P75010 efg1Δ/Δ / P75010 WT	P75010 efg1Δ/Δ+empty / P75010 WT +empty	P75010 + BRG1 efg1Δ/Δ / P75010 WT +BRG1	P75010 + TEC1 efg1Δ/Δ / P75010 WT +TEC1	P75010 + WOR1 efg1Δ/Δ / P75010 WT +WOR1	P75010 + WOR1 (YFtoS) efg1Δ/Δ / P75010 WT +WOR1 (YFtoS)	P75010 + WOR1 (DEtoA) efg1Δ/Δ / P75010 WT +WOR1(DEtoA)		SC5314 efg1Δ/Δ / SC5314 WT	P75010 efg1Δ/Δ / P75010 WT	P75010 efg1Δ/Δ+empty / P75010 WT +empty	P75010 + BRG1 efg1Δ/Δ / P75010 WT +BRG1	P75010 + TEC1 efg1Δ/Δ / P75010 WT +TEC1	P75010 + WOR1 efg1Δ/Δ / P75010 WT +WOR1	P75010 + WOR1 (YFtoS) efg1Δ/Δ / P75010 WT +WOR1 (YFtoS)	P75010 + WOR1 (DEtoA) efg1Δ/Δ / P75010 WT +WOR1(DEtoA)		SC5314 efg1Δ/Δ / SC5314 WT	P75010 efg1Δ/Δ / P75010 WT	P75010 efg1Δ/Δ+empty / P75010 WT +empty	P75010 + BRG1 efg1Δ/Δ / P75010 WT +BRG1	P75010 + TEC1 efg1Δ/Δ / P75010 WT +TEC1	P75010 + WOR1 efg1Δ/Δ / P75010 WT +WOR1	P75010 + WOR1 (YFtoS) efg1Δ/Δ / P75010 WT +WOR1 (YFtoS)	P75010 + WOR1 (DEtoA) efg1Δ/Δ / P75010 WT +WOR1(DEtoA)		SC5314 efg1Δ/Δ / SC5314 WT	P75010 efg1Δ/Δ / P75010 WT	P75010 efg1Δ/Δ+empty / P75010 WT +empty	P75010 + BRG1 efg1Δ/Δ / P75010 WT +BRG1	P75010 + TEC1 efg1Δ/Δ / P75010 WT +TEC1	P75010 + WOR1 efg1Δ/Δ / P75010 WT +WOR1	P75010 + WOR1 (YFtoS) efg1Δ/Δ / P75010 WT +WOR1 (YFtoS)	P75010 + WOR1 (DEtoA) efg1Δ/Δ / P75010 WT +WOR1(DEtoA)
	Log2 fold change	Log2 fold change	Log2 fold change	Log2 fold change	Log2 fold change	Log2 fold change	Log2 fold change	Log2 fold change		std error (log2)	std error (log2)	std error (log2)	std error (log2)	std error (log2)	std error (log2)	std error (log2)	std error (log2)		P-value	P-value	P-value	P-value	P-value	P-value	P-value	P-value		BH.p.value	BH.p.value	BH.p.value	BH.p.value	BH.p.value	BH.p.value	BH.p.value	BH.p.value
ECE1	-8.9	-4.46	-4.66	-7.43	-6.7	-6.26	-4.48	-5.09		0.156	0.274	0.162	0.387	0.129	0.395	0.304	0.208		5.61e-07	8.38e-05	8.6e-06	4.36e-05	8.3e-07	9.27e-05	0.000123	1.66e-05		2.61e-05	0.000987	0.000396	0.000785	3.82e-05	0.00213	0.00048	0.000114
BRG1	-2.78	-2.13	-1.83	-2.59	-2.5	-2.5	-2.61	-2.88		0.158	0.157	0.0904	0.325	0.0759	0.141	0.115	0.0999		6.07e-05	0.000169	3.52e-05	0.00134	5.08e-06	6e-05	2.24e-05	8.62e-06		0.000317	0.00136	0.000405	0.00622	7.8e-05	0.00213	0.000206	0.000101
TYE7	-1.31	-2.89	-2.38	-3.15	-0.749	-2.33	-3.88	-3.95		0.462	0.179	0.175	0.479	0.467	0.278	0.187	0.121		0.0474	8.58e-05	0.000168	0.00278	0.184	0.00112	3.21e-05	5.28e-06		0.0769	0.000987	0.00155	0.00914	0.235	0.00861	0.000246	0.000101
SAP6	-4.24	0.452	0.0781	-3.46	-3.27	-1.99	1.3	-0.0653		0.331	0.165	0.435	0.332	0.0931	0.378	0.433	0.218		0.000215	0.0522	0.866	0.00048	3.94e-06	0.00627	0.0402	0.78		0.000919	0.0666	0.866	0.00276	7.8e-05	0.0222	0.056	0.834
RHD1	1.15	-0.238	0.129	-1.61	1.42	-1.85	-0.997	-0.696		0.253	0.074	0.21	0.0603	0.218	0.179	0.176	0.19		0.0105	0.0322	0.572	1.17e-05	0.00287	0.000498	0.00476	0.0216		0.0207	0.0463	0.598	0.000538	0.00913	0.00764	0.00996	0.0368
ECM331	-1.78	1.34	0.819	-2.42	-0.0325	-1.83	1.78	1.48		0.125	0.203	0.155	0.378	0.181	0.212	0.0673	0.142		0.000141	0.00269	0.00608	0.00309	0.866	0.001	1.21e-05	0.00048		0.000661	0.00715	0.0161	0.00949	0.866	0.00861	0.000139	0.00181
PGA13	0.217	-1.3	-1.28	-3	-0.143	-1.71	-2.17	-2.44		0.158	0.197	0.2	0.231	0.454	0.236	0.0336	0.157		0.241	0.00272	0.00302	0.000201	0.768	0.00191	3.44e-07	9.87e-05		0.29	0.00715	0.0116	0.00157	0.785	0.0114	1.49e-05	0.000454
MNN1	-0.158	-0.862	-0.659	-1.44	-0.278	-1.6	-1.04	-1.39		0.157	0.133	0.273	0.35	0.14	0.25	0.0668	0.145		0.373	0.00294	0.0735	0.0148	0.118	0.00308	0.000101	0.00066		0.422	0.00715	0.0939	0.034	0.165	0.0141	0.000463	0.00202
CUP9	-0.0513	-0.93	-0.766	-1.55	-1.13	-1.53	-0.946	-1.54		0.0943	0.144	0.158	0.255	0.249	0.213	0.0644	0.156		0.615	0.00295	0.00834	0.00369	0.0105	0.00199	0.000125	0.000597		0.657	0.00715	0.0174	0.0106	0.0229	0.0114	0.00048	0.00196
GAC1	-3.11	-1.24	-1.15	-1.64	-0.876	-1.39	-0.104	-0.323		0.0646	0.266	0.218	0.377	0.218	0.294	0.0921	0.0952		1.11e-06	0.00953	0.00624	0.0121	0.0159	0.00897	0.32	0.0273		2.61e-05	0.0191	0.0161	0.0294	0.0293	0.0275	0.368	0.0433
WOR4	-1.26	-0.735	-0.149	-0.789	-0.124	-1.07	-2.1	-1.93		0.374	0.156	0.307	0.148	0.292	0.28	0.161	0.0799		0.0282	0.00927	0.653	0.00598	0.692	0.019	0.000198	1.73e-05		0.051	0.0191	0.667	0.0162	0.723	0.046	0.000667	0.000114
RFG1	0.173	-1.64	-1.56	-1.91	-1.25	-1.03	-1.36	-1.71		0.235	0.0824	0.143	0.167	0.128	0.205	0.142	0.106		0.502	3.79e-05	0.000407	0.000336	0.000612	0.00734	0.00065	8.46e-05		0.549	0.000871	0.00312	0.00221	0.00352	0.0241	0.00166	0.000432
HYR1	-2.42	0.867	0.487	-2.71	-2.25	-1	0.549	0.655		0.133	0.273	0.232	0.534	0.218	0.264	0.419	0.164		5.41e-05	0.0337	0.104	0.00706	0.000493	0.019	0.26	0.0162		0.000317	0.047	0.126	0.018	0.00352	0.046	0.307	0.0287
AGP2	0.866	-0.137	-0.173	-1.6	-0.726	-0.962	-1.09	-0.971		0.159	0.177	0.252	0.123	0.0837	0.109	0.186	0.15		0.00548	0.482	0.529	0.000205	0.000969	0.000912	0.00424	0.00294		0.0123	0.504	0.568	0.00157	0.00495	0.00861	0.0093	0.00653
BMT4	1.38	-0.0347	0.799	-1.07	0.755	-0.946	-0.0984	-0.25		0.226	0.19	0.158	0.611	0.158	0.309	0.162	0.17		0.00363	0.864	0.00722	0.155	0.00869	0.0377	0.577	0.215		0.00948	0.864	0.0166	0.264	0.02	0.0709	0.617	0.268
PIR1	3.26	1.48	1.53	0.0962	1.27	-0.835	1.13	1.01		0.149	0.14	0.189	0.276	0.333	0.331	0.0618	0.139		2.54e-05	0.000449	0.00126	0.745	0.0192	0.065	5.31e-05	0.00185		0.000199	0.0023	0.00645	0.779	0.0327	0.103	0.000305	0.00501
CFL5	-0.134	-0.714	-1.16	-1.68	-0.759	-0.76	-0.881	-0.907		0.385	0.164	0.273	0.224	0.151	0.208	0.193	0.156		0.746	0.0121	0.013	0.00169	0.00735	0.0218	0.0103	0.00432		0.775	0.0214	0.024	0.00707	0.0178	0.0502	0.019	0.00864
TEC1	-1.44	-0.681	-0.452	-1.01	-0.587	-0.724	-0.634	-0.981		0.184	0.0916	0.123	0.127	0.106	0.136	0.107	0.137		0.00141	0.00174	0.0212	0.00135	0.00513	0.00604	0.00411	0.00199		0.00443	0.00617	0.0349	0.00622	0.0139	0.0222	0.0093	0.00509
CRZ2	0.464	0.101	0.794	-1.04	-0.0842	-0.689	0.476	0.00514		0.195	0.151	0.151	0.505	0.15	0.244	0.218	0.213		0.076	0.539	0.00629	0.108	0.604	0.0475	0.0946	0.982		0.112	0.551	0.0161	0.191	0.658	0.0809	0.121	0.982
orf19.3869	1.27	-0.581	-0.501	0.142	0.713	-0.645	-0.811	-0.609		0.181	0.131	0.175	0.24	0.254	0.351	0.0752	0.113		0.00216	0.0112	0.0462	0.586	0.0483	0.14	0.00042	0.00576		0.00635	0.0214	0.0644	0.646	0.0695	0.202	0.00115	0.011
ZFU2	-0.789	-0.0943	-0.092	-1.27	-0.269	-0.565	-0.39	-0.448		0.0938	0.105	0.0902	0.435	0.0853	0.139	0.0306	0.0658		0.00109	0.419	0.365	0.043	0.0343	0.0152	0.000218	0.00244		0.00367	0.448	0.431	0.0899	0.0526	0.0412	0.000667	0.00591
CWH8	-0.403	-1.72	-2.11	-1.57	-1.4	-0.532	-1.89	-1.96		0.174	0.0559	0.0901	0.221	0.0762	0.156	0.112	0.0377		0.0811	6.57e-06	1.95e-05	0.00206	5.18e-05	0.0269	7.34e-05	8.17e-07		0.116	0.000302	0.000405	0.0079	0.000477	0.059	0.000375	3.76e-05
WOR1	0.221	0.889	1.29	0.275	1.24	-0.44	0.299	0.18		0.223	0.0983	0.15	0.539	0.163	0.135	0.0889	0.143		0.377	0.000829	0.00102	0.637	0.00163	0.031	0.0281	0.276		0.422	0.00347	0.00585	0.681	0.0068	0.0619	0.0446	0.326
MIG1	0.119	-0.409	-0.138	-0.609	-0.153	-0.422	-0.414	-0.662		0.0396	0.102	0.14	0.188	0.194	0.142	0.133	0.103		0.0397	0.0162	0.381	0.0315	0.473	0.0411	0.0361	0.00298		0.0666	0.0276	0.438	0.069	0.544	0.0727	0.0519	0.00653
CFL4	0.182	-0.175	-0.125	-1.25	-0.207	-0.313	-0.398	-0.676		0.553	0.191	0.182	0.484	0.165	0.231	0.176	0.222		0.758	0.412	0.531	0.0606	0.277	0.247	0.0871	0.0382		0.775	0.448	0.568	0.116	0.336	0.324	0.114	0.0549
orf19.4749	-1.48	-0.56	-0.392	-0.741	0.525	-0.284	-0.563	-0.528		0.143	0.0714	0.142	0.106	0.0768	0.134	0.0302	0.108		0.000494	0.00143	0.0511	0.00223	0.0024	0.101	4.88e-05	0.00817		0.00193	0.00547	0.0691	0.0079	0.00913	0.15	0.000305	0.015
ADR1	-0.265	-0.0705	-0.113	-0.0855	-0.0689	-0.243	0.245	0.0234		0.162	0.0775	0.122	0.12	0.0509	0.152	0.0504	0.0746		0.177	0.414	0.406	0.514	0.247	0.187	0.00829	0.769		0.238	0.448	0.455	0.622	0.307	0.253	0.0166	0.834
WOR2	0.697	0.382	0.608	-0.322	0.586	-0.154	0.28	0.467		0.147	0.133	0.104	0.222	0.134	0.117	0.0857	0.0456		0.00901	0.0454	0.00426	0.221	0.012	0.26	0.0308	0.000512		0.0184	0.0614	0.014	0.327	0.0241	0.332	0.0465	0.00181
GAL102	-0.0405	0.15	0.74	-0.319	-0.0209	-0.05	-0.0178	-0.0243		0.297	0.124	0.145	0.502	0.0385	0.31	0.176	0.19		0.898	0.293	0.00702	0.56	0.615	0.88	0.924	0.905		0.898	0.346	0.0166	0.644	0.658	0.941	0.924	0.925
orf19.6874	0.821	-0.416	-0.274	-0.629	-0.192	-0.0169	-0.486	-0.632		0.161	0.0452	0.105	0.288	0.113	0.214	0.103	0.108		0.00694	0.000773	0.0593	0.094	0.164	0.941	0.0093	0.00428		0.0148	0.00347	0.0779	0.173	0.216	0.962	0.0178	0.00864
SAP4	-1.05	0.603	0.967	-0.628	-0.474	-0.00984	1.24	0.379		0.337	0.0865	0.165	0.401	0.154	0.231	0.38	0.326		0.0356	0.00222	0.00425	0.193	0.0368	0.968	0.0313	0.309		0.062	0.00715	0.014	0.306	0.0546	0.968	0.0465	0.355
RBR1	0.587	0.515	1.08	-0.296	0.487	0.0227	1.47	0.931		0.233	0.154	0.321	0.186	0.125	0.262	0.178	0.292		0.0657	0.0286	0.0277	0.186	0.0177	0.935	0.00118	0.0332		0.0997	0.0424	0.0433	0.305	0.0312	0.962	0.00285	0.0492
ALS7	2.87	0.0939	0.24	-0.298	0.238	0.0867	0.103	0.0813		0.141	0.0334	0.0557	0.199	0.0567	0.0847	0.124	0.126		3.4e-05	0.0483	0.0125	0.209	0.0138	0.364	0.454	0.554		0.000228	0.0635	0.0239	0.321	0.0264	0.452	0.497	0.621
RME1	0.686	0.12	0.427	0.197	0.311	0.137	0.368	0.272		0.183	0.111	0.127	0.259	0.171	0.187	0.176	0.2		0.0199	0.341	0.0282	0.49	0.142	0.505	0.105	0.245		0.0374	0.392	0.0433	0.609	0.192	0.581	0.131	0.297
AGA1	0.2	0.281	0.59	-0.19	0.291	0.141	0.975	0.625		0.167	0.0726	0.136	0.324	0.044	0.258	0.243	0.19		0.297	0.018	0.0123	0.59	0.00273	0.615	0.016	0.0303		0.349	0.0296	0.0239	0.646	0.00913	0.673	0.0273	0.0465
HGT16	0.719	-0.254	0.429	-0.447	-0.0969	0.159	0.171	0.122		0.412	0.143	0.239	0.332	0.128	0.26	0.17	0.0823		0.156	0.149	0.0144	0.25	0.493	0.575	0.371	0.214		0.216	0.181	0.0255	0.338	0.553	0.645	0.417	0.268
orf19.5572	1.82	0.287	0.524	0.261	0.128	0.21	-0.035	0.105		0.212	0.0807	0.168	0.185	0.152	0.27	0.246	0.0576		0.001	0.0237	0.0353	0.23	0.446	0.48	0.894	0.143		0.00362	0.0363	0.0524	0.331	0.526	0.566	0.914	0.188
HGT13	0.684	0.427	0.76	-0.277	0.266	0.217	0.761	1.42		0.426	0.226	0.185	0.264	0.0799	0.221	0.287	0.157		0.184	0.132	0.0811	0.353	0.0291	0.383	0.0568	0.000818		0.24	0.164	0.101	0.464	0.0478	0.463	0.0768	0.00235
HGT1	-0.185	1.66	1.53	-0.377	0.626	0.258	2.16	1.96		0.118	0.135	0.133	0.442	0.106	0.0944	0.0433	0.0684		0.19	0.000247	0.00466	0.442	0.00408	0.0523	9.7e-07	8.78e-06		0.241	0.00149	0.0143	0.565	0.0117	0.0859	1.49e-05	0.000101
HGT17	1	0.695	0.99	-0.147	0.64	0.452	1.69	0.927		0.178	0.142	0.0749	0.213	0.199	0.261	0.403	0.349		0.00494	0.00801	3.38e-05	0.527	0.0325	0.158	0.0139	0.0566		0.0122	0.0175	0.000405	0.622	0.0516	0.22	0.0245	0.0789
orf19.557	1.45	0.433	0.525	0.323	0.756	0.46	-0.0222	0.0356		0.219	0.0991	0.181	0.232	0.141	0.212	0.0491	0.144		0.00271	0.012	0.044	0.237	0.00581	0.0953	0.674	0.816		0.0075	0.0214	0.0633	0.331	0.0148	0.146	0.705	0.853
orf19.5141	1.95	0.547	0.619	-0.0749	0.427	0.531	0.628	0.258		0.0529	0.0985	0.126	0.276	0.0436	0.161	0.334	0.116		3.26e-06	0.00513	0.00799	0.8	0.000607	0.0296	0.133	0.0905		3.07e-05	0.0118	0.0174	0.813	0.00352	0.0619	0.161	0.122
ZCF25	0.729	1.07	1.41	0.633	1.07	0.785	1.36	0.802		0.133	0.155	0.181	0.232	0.0418	0.258	0.388	0.235		0.00542	0.00236	0.00147	0.0527	1.39e-05	0.0385	0.0245	0.0269		0.0123	0.00715	0.00676	0.105	0.00016	0.0709	0.0403	0.0433
FTR2	-1.24	0.502	0.773	0.86	0.577	0.879	0.818	0.809		0.455	0.133	0.196	0.0661	0.13	0.142	0.0762	0.0679		0.0526	0.0194	0.017	0.000201	0.0113	0.00348	0.000426	0.000284		0.0824	0.0308	0.0289	0.00157	0.0237	0.0146	0.00115	0.00119
AAF1	-2.01	1.42	1.51	1.07	1	1.03	2.15	1.96		0.0543	0.105	0.148	0.0582	0.127	0.152	0.0406	0.0844		3.17e-06	0.000178	0.000523	5.12e-05	0.0014	0.00242	7.67e-07	2.02e-05		3.07e-05	0.00136	0.00344	0.000785	0.00645	0.0124	1.49e-05	0.000116
CHT2	2.21	-1.27	-1.08	0.0917	-2.2	2.09	-0.954	-1.1		0.0562	0.104	0.156	0.363	0.342	0.485	0.0736	0.0407		2.49e-06	0.000259	0.00227	0.813	0.00298	0.0125	0.000205	1.12e-05		3.07e-05	0.00149	0.00947	0.813	0.00913	0.036	0.000667	0.000103
IFD6	0.416	NA	NA	NA	NA	NA	NA	NA		0.287	NA	NA	NA	NA	NA	NA	NA		0.221	NA	NA	NA	NA	NA	NA	NA		0.273	NA	NA	NA	NA	NA	NA	NA

## Sheet: Ectopic strains vs empty
	LogFC	LogFC	LogFC	LogFC	LogFC	LogFC		P-value	P-value	P-value	P-value	P-value	P-value	BH.p.value	BH.p.value	BH.p.value	BH.p.value	BH.p.value	BH.p.value
Gene name	P75010 EFG1+/+ + BRG1 / P75010 EFG1+/+ +empty	P75010 efg1dd +BRG1 / P75010 efg1dd +empty	P75010 EFG1+/+ + TEC1 / P75010 EFG1+/+ +empty	P75010 efg1dd +TEC1 / P75010 efg1dd +empty	P75010 EFG1+/+ + WOR1 / P75010 EFG1+/+ +empty	P75010 efg1dd +WOR1 / P75010 efg1dd +empty		P75010 EFG1+/+ + BRG1 / P75010 EFG1+/+ +empty	P75010 efg1dd +BRG1 / P75010 efg1dd +empty	P75010 EFG1+/+ + TEC1 / P75010 EFG1+/+ +empty	P75010 efg1dd +TEC1 / P75010 efg1dd +empty	P75010 EFG1+/+ + WOR1 / P75010 EFG1+/+ +empty	P75010 efg1dd +WOR1 / P75010 efg1dd +empty	P75010 EFG1+/+ + BRG1 / P75010 EFG1+/+ +empty	P75010 efg1dd +BRG1 / P75010 efg1dd +empty	P75010 EFG1+/+ + TEC1 / P75010 EFG1+/+ +empty	P75010 efg1dd +TEC1 / P75010 efg1dd +empty	P75010 EFG1+/+ + WOR1 / P75010 EFG1+/+ +empty	P75010 efg1dd +WOR1 / P75010 efg1dd +empty
WOR1	0.289	-0.673	0.234	0.183	3.56	1.92		0.0973	0.243	0.299	0.286	2.75e-05	1.02e-06	0.187	0.311	0.443	0.387	0.00126	4.7e-05
ECM331	2.94	-0.224	3.01	2.14	2.85	0.186		1.77e-05	0.55	2.42e-05	0.000438	8.38e-05	0.462	0.000816	0.588	0.00111	0.00769	0.00193	0.855
HGT13	1.28	-0.715	1.06	-0.286	1.27	0.00212		0.00084	0.0221	0.000791	0.00293	0.000266	0.985	0.00773	0.135	0.0052	0.0198	0.00408	1
CWH8	-0.941	-0.314	-0.896	-0.184	-1.45	0.0401		0.00056	0.145	0.000412	0.127	0.000814	0.508	0.00644	0.209	0.00316	0.235	0.00936	0.855
HYR1	1.86	-1.3	2.3	-0.411	1.34	0.00673		0.00129	0.0754	0.000218	0.143	0.00147	0.982	0.00989	0.165	0.00265	0.244	0.0119	1
RHD1	1.15	-0.478	1.1	2.39	1.73	0.144		0.00187	0.0261	0.00308	0.000502	0.00155	0.328	0.0123	0.135	0.0157	0.00769	0.0119	0.855
PIR1	1.4	0.0816	1.45	1.17	2.49	0.0687		0.00864	0.673	0.00797	0.00817	0.00187	0.64	0.0361	0.704	0.0262	0.0376	0.0123	0.918
CHT2	-1.63	-0.379	-1.66	-2.78	-3.16	-0.111		0.00434	0.192	0.00775	6.76e-05	0.00283	0.433	0.0222	0.26	0.0262	0.00311	0.0163	0.855
BMT4	0.585	-1.23	0.457	0.401	1.64	0.301		0.0315	0.0976	0.0256	0.0633	0.00557	0.144	0.0761	0.187	0.0681	0.139	0.0285	0.855
WOR2	0.494	-0.344	0.513	0.487	0.743	0.2		0.0332	0.0915	0.0153	0.00797	0.00698	0.14	0.0763	0.187	0.0439	0.0376	0.0321	0.855
CRZ2	0.696	-1.09	0.497	-0.386	1.18	0.114		0.0192	0.0726	0.0468	0.0368	0.00962	0.478	0.0589	0.165	0.103	0.0965	0.0402	0.855
CUP9	0.287	-0.4	0.286	-0.0889	0.775	0.0805		0.295	0.0695	0.191	0.717	0.0127	0.658	0.383	0.165	0.325	0.75	0.0488	0.918
AAF1	0.556	0.22	0.614	0.104	0.638	0.106		0.0152	0.0965	0.0112	0.514	0.0168	0.384	0.058	0.187	0.0344	0.619	0.0595	0.855
ECE1	2.03	-0.675	2.13	0.087	1.35	0.0995		0.000134	0.131	0.000117	0.538	0.0233	0.586	0.00309	0.203	0.00265	0.619	0.0596	0.899
BRG1	0.812	0.121	0.616	-0.0549	0.477	0.0842		0.00037	0.699	0.00023	0.619	0.0213	0.58	0.00567	0.714	0.00265	0.694	0.0596	0.899
SAP6	2.98	-0.483	2.98	-0.362	1.94	0.132		0.00271	0.14	0.00216	0.071	0.0233	0.429	0.0156	0.208	0.0124	0.142	0.0596	0.855
AGP2	0.629	-0.68	0.577	0.0173	0.627	-0.156		0.0224	0.039	0.0266	0.934	0.0207	0.483	0.0643	0.159	0.0681	0.935	0.0596	0.855
ZFU2	0.324	-0.801	0.271	0.0891	0.402	-0.0203		0.00506	0.115	0.036	0.311	0.0194	0.886	0.0233	0.189	0.0872	0.409	0.0596	1
SAP4	0.616	-0.917	1.11	-0.326	0.707	0.0357		0.0176	0.0626	0.00569	0.0672	0.0301	0.855	0.058	0.165	0.0221	0.141	0.0728	1
TEC1	0.327	-0.132	0.977	0.837	0.337	0.212		0.0313	0.271	0.000293	0.00275	0.0331	0.178	0.0761	0.331	0.00269	0.0198	0.0762	0.855
CFL5	-0.425	-0.856	-0.445	-0.0582	-0.728	-0.0583		0.177	0.0154	0.163	0.703	0.0605	0.745	0.281	0.135	0.288	0.75	0.132	1
MIG1	0.227	-0.147	0.128	0.0927	0.317	0.0943		0.244	0.372	0.499	0.538	0.0711	0.46	0.351	0.425	0.604	0.619	0.149	0.855
TYE7	-0.579	-1.29	-0.641	0.973	-0.569	-5.17e-16		0.151	0.0199	0.2	0.0228	0.0787	1	0.249	0.135	0.328	0.0749	0.151	1
RBR1	0.426	-0.87	0.394	-0.214	0.896	-0.118		0.227	0.0142	0.276	0.212	0.079	0.521	0.337	0.135	0.423	0.324	0.151	0.855
WOR4	-0.0765	-0.608	-0.0489	-0.0335	0.427	0.297		0.613	0.133	0.779	0.935	0.0825	0.378	0.707	0.203	0.829	0.935	0.152	0.855
MNN1	-0.151	-0.859	-0.0177	0.355	0.768	0.0438		0.627	0.0423	0.952	0.0512	0.0872	0.781	0.707	0.159	0.952	0.124	0.154	1
RFG1	0.074	-0.19	0.0692	0.37	-0.419	0.0952		0.63	0.287	0.604	0.054	0.111	0.45	0.707	0.338	0.694	0.124	0.188	0.855
FTR2	0.346	0.545	0.466	0.269	0.308	0.125		0.0712	0.0264	0.0468	0.208	0.119	0.382	0.142	0.135	0.103	0.324	0.191	0.855
GAL102	0.11	-0.899	0.37	-0.406	0.603	0.0286		0.569	0.114	0.0794	0.0135	0.12	0.865	0.689	0.189	0.165	0.0522	0.191	1
ALS7	0.0698	-0.385	-0.0238	-0.0302	0.128	0.0631		0.364	0.0607	0.768	0.221	0.131	0.482	0.453	0.165	0.829	0.327	0.202	0.855
AGA1	0.0342	-0.664	0.0769	-0.227	0.39	0.138		0.84	0.0753	0.375	0.151	0.152	0.47	0.859	0.165	0.523	0.248	0.225	0.855
ZCF25	0.347	-0.353	0.0304	-0.319	0.527	0.0819		0.139	0.113	0.881	0.0224	0.159	0.613	0.236	0.189	0.9	0.0749	0.229	0.91
orf19.4749	0.132	-0.114	0.187	1.1	-0.173	0.143		0.216	0.412	0.0992	0.00112	0.291	0.129	0.331	0.451	0.19	0.0129	0.394	0.855
HGT1	0.299	-0.571	0.0829	0.155	0.445	-0.00543		0.299	0.206	0.793	0.0375	0.29	0.973	0.383	0.271	0.829	0.0965	0.394	1
GAC1	0.0429	-0.385	0.0911	0.356	0.208	0.254		0.717	0.379	0.53	0.267	0.326	0.512	0.785	0.425	0.625	0.384	0.429	0.855
HGT16	0.228	-0.704	0.211	-0.346	0.227	-0.157		0.26	0.0406	0.237	0.0289	0.353	0.422	0.362	0.159	0.376	0.0886	0.449	0.855
ADR1	0.0396	0.173	0.0675	0.108	0.161	0.0584		0.762	0.274	0.395	0.378	0.361	0.493	0.797	0.331	0.53	0.47	0.449	0.855
PGA13	0.697	-0.933	0.809	1.93	0.233	0.0245		0.0174	0.014	0.00577	0.0136	0.433	0.893	0.058	0.135	0.0221	0.0522	0.524	1
orf19.3869	-0.751	-0.0112	-0.603	0.6	0.319	0.247		0.0583	0.756	0.118	0.00301	0.461	0.00716	0.122	0.756	0.217	0.0198	0.53	0.165
orf19.6874	-0.213	-0.492	-0.133	-0.055	-0.187	0.166		0.135	0.108	0.328	0.662	0.452	0.0658	0.236	0.189	0.472	0.725	0.53	0.756
RME1	-0.223	-0.386	-0.0699	-0.189	0.107	-0.00297		0.0533	0.154	0.626	0.278	0.543	0.988	0.117	0.215	0.702	0.387	0.609	1
orf19.557	-0.229	-0.458	-0.195	-0.184	0.178	-0.23		0.278	0.0659	0.433	0.14	0.611	0.0632	0.376	0.165	0.554	0.244	0.67	0.756
orf19.5572	-0.332	-0.39	-0.418	-0.6	0.108	0.0719		0.105	0.0449	0.0825	0.00649	0.683	0.445	0.193	0.159	0.165	0.0373	0.731	0.855
HGT17	0.0751	-0.739	0.183	-0.287	0.0693	-0.00934		0.754	0.0139	0.403	0.0917	0.798	0.963	0.797	0.135	0.53	0.176	0.834	1
orf19.5141	-0.218	-0.843	-0.204	-0.399	0.0278	0.161		0.0243	0.025	0.00467	0.0378	0.819	0.332	0.0657	0.135	0.0215	0.0965	0.837	0.855
CFL4	0.00109	-1.06	-0.131	-0.217	0.0281	-0.0653		0.996	0.0708	0.447	0.342	0.863	0.803	0.996	0.165	0.556	0.438	0.863	1

## Sheet: ADR1-ZFU2 data
	Log2 fold change
Gene name	SC5314 efg1Δ/Δ / WT	P75010 efg1Δ/Δ / WT	P75010 efg1Δ/Δ+empty / WT+empty	P75010 efg1Δ/Δ +ADR1 / WT+ADR1	P75010 efg1Δ/Δ ZFU2 / WT+ZFU2
	Log2 fold change	Log2 fold change	Log2 fold change	Log2 fold change	Log2 fold change
AAF1	-2	1.42	1.51	1.23818	1.84352
ADR1	-0.258	-0.0636	-0.113	-0.141877	-0.09337
AGA1	0.208	0.288	0.59	0.599593	0.00663265
AGP2	0.877	-0.129	-0.173	-0.135156	-0.0127824
ALS7	2.89	0.101	0.24	0.48438	0.266762
BMT4	1.4	-0.0253	0.799	0.370226	-0.375467
BRG1	-2.77	-2.13	-1.83	-2.12162	-1.32346
CFL4	0.21	-0.168	-0.125	-0.101972	-0.665836
CFL5	-0.123	-0.707	-1.16	-1.14889	-0.473461
CHT2	2.22	-1.26	-1.08	-1.2622	-0.784016
CRZ2	0.495	0.108	0.794	0.538194	-0.145075
CUP9	-0.0406	-0.923	-0.766	-0.80224	-0.219534
CWH8	-0.396	-1.72	-2.11	-2.13716	-1.70826
ECE1	-8.89	-4.46	-4.66	-5.08137	-1.27618
ECM331	-1.77	1.35	0.819	0.556633	0.987089
FTR2	-1.23	0.509	0.773	0.61555	0.774228
GAC1	-3.1	-1.24	-1.15	-1.38722	-1.49954
GAL102	-0.0314	0.157	0.74	0.214105	0.421664
HGT1	-0.175	1.67	1.53	1.30367	2.73588
HGT13	0.678	0.434	0.76	0.729625	0.842231
HGT16	0.723	-0.247	0.429	-0.0489687	0.631815
HGT17	1.01	0.703	0.99	1.15142	0.578977
HYR1	-2.41	0.875	0.487	0.281245	0.277355
IFD6	0.427	-0.403	-0.138	-1.74416	0.770518
MIG1	0.13	-0.855	-0.659	-0.349599	-0.621749
MNN1	-0.147	-0.574	-0.501	-0.436729	-1.28673
orf19.3869	1.29	-0.553	-0.392	-0.0606981	-1.13512
orf19.4749	-1.47	0.554	0.619	-0.291283	-0.235591
orf19.5141	1.96	0.294	0.524	0.521626	0.544836
orf19.557	1.42	-0.41	-0.274	0.648015	-0.155195
orf19.5572	1.83	0.44	0.525	0.501505	-0.289801
orf19.6874	0.832	-1.3	-1.28	-0.206102	-0.449659
PGA13	0.234	1.49	1.53	-1.24325	-1.27975
PIR1	3.27	0.522	1.08	1.76901	1.01417
RBR1	0.56	-1.63	-1.56	0.960106	0.462437
RFG1	0.184	-0.232	0.129	-1.62458	-0.892101
RHD1	1.15	0.127	0.427	0.222079	-0.445761
RME1	0.698	0.611	0.967	0.596403	0.00298272
SAP4	-1.03	0.459	0.0781	0.998103	0.379143
SAP6	-4.22	-0.674	-0.452	0.529186	0.253589
TEC1	-1.43	-2.88	-2.38	-0.374613	-0.0708154
TYE7	-1.3	0.896	1.29	-2.33104	-3.06333
WOR1	0.232	0.389	0.608	1.29303	0.843787
WOR2	0.708	-0.725	-0.149	0.293378	0.15144
WOR4	-1.25	1.07	1.41	0.503109	-0.563632
ZCF25	0.74	-0.0874	-0.092	1.34359	0.910439
ZFU2	-0.778			-0.00997966	0.0115786

## Sheet: WOR1-BRG1-TEC1 relationship
	Log2 fold change					Standard deviation					P-value					P-adjusted (Benjamini-Hochberg correction for multiple testing, FDR = 0.1)
Gene name	P75010 +empty / WT	P75010 + BRG1 / WT+empty	P75010 + TEC1 / WT+empty	P75010 + WOR1 / WT+empty		P75010 +empty / WT	P75010 + BRG1 / WT+empty	P75010 + TEC1 / WT+empty	P75010 + WOR1 / WT+empty		P75010 +empty / WT	P75010 + BRG1 / WT+empty	P75010 + TEC1 / WT+empty	P75010 + WOR1 / WT+empty		P75010 +empty / WT	P75010 + BRG1 / WT+empty	P75010 + TEC1 / WT+empty	P75010 + WOR1 / WT+empty
WOR1	-0.337	0.289	0.234	3.56		0.144	0.134	0.196	0.165		0.0797	0.0973	0.299	2.75e-05		0.333	0.187	0.443	0.00126
TEC1	-0.111	0.327	0.977	0.337		0.115	0.1	0.0826	0.106		0.391	0.0313	0.000293	0.0331		0.639	0.0761	0.00269	0.0762
BRG1	-0.0665	0.812	0.616	0.477		0.138	0.0729	0.049	0.13		0.656	0.00037	0.00023	0.0213		0.816	0.00567	0.00265	0.0596
