# Supplementary material for: Collaboration between Antagonistic Cell Type Regulators Governs Natural Variation in the Candida albicans Biofilm and Hyphal Gene Expression Network
Source: mBio. 2022 Aug 22;13(5):e01937-22. doi: 10.1128/mbio.01937-22 (PMC9600859; doi:10.1128/mbio.01937-22)
Supplement: DATA SET S3 [file mbio.01937-22-s0002.xlsx]

## Sheet: All genes
Transcriptome analysis between P75010 + WOR1 and P75010 + empty strain.
Efg1 targets	ID	orf number	Gene name	log2FC (+WOR1 vs +empty)	padj
Direct target	C1_10150W	orf19.4884	WOR1	7.69349	6.83427e-55
Direct target	C7_02260W	orf19.6487	orf19.6487	7.48191	2.83377e-07
Direct target	CR_10100C	orf19.7585	INO1	6.24705	0.0293904
Direct target	C1_11260C	orf19.675.1	orf19.675.1	4.87436	0.0143493
Direct target	C4_02720C	orf19.2726	orf19.2726	4.86661	2.23039e-70
Direct target	C6_02100W	orf19.3499	orf19.3499	4.65733	8.07729e-11
Direct target	C1_01510W	orf19.3337	orf19.3337	4.59268	4.97507e-39
Direct target	C7_03550C	orf19.6687	orf19.6687	4.52544	0.0326393
Direct target	CR_02280W	orf19.3740	PGA23	4.44704	3.51177e-86
Direct target	C7_03560W	orf19.6688	orf19.6688	3.73756	0.0151022
Direct target	C1_04010C	orf19.4476	orf19.4476	3.63651	1.18978e-27
Direct target	C4_03430W	orf19.3369	MOH1	3.61703	5.47174e-24
Direct target	C6_02710C	orf19.5542	SAP6	3.32315	0.027102
Direct target	C4_04080C	orf19.5302	PGA31	3.30131	4.72598e-12
Direct target	C5_02460C	orf19.4255	ECM331	3.28642	6.37606e-59
Direct target	C6_03500C	orf19.5716	SAP4	3.25629	0.000856758
Direct target	C2_08870C	orf19.220	PIR1	3.1641	1.05974e-29
Direct target	C1_13450W	orf19.4975	HYR1	3.15676	2.0052e-08
Direct target	C4_01010C	orf19.4688	DAG7	3.0897	1.2128e-06
Direct target	C3_02800W	orf19.271	ADH4	3.04444	1.26516e-13
Direct target	C1_04470C	orf19.6840	orf19.6840	2.8858	3.98813e-27
Direct target	C2_00750W	orf19.2049	orf19.2049	2.8714	1.17697e-07
Direct target	C6_00810C	orf19.3643	orf19.3643	2.81976	0.00828071
Direct target	C4_04540C	orf19.3828	orf19.3828	2.79474	9.04647e-07
Direct target	C4_01160W	orf19.4674.1	CRD2	2.76127	2.59743e-06
Direct target	C6_03250W	orf19.5612	BMT4	2.62852	1.5597e-15
Direct target	CR_09680C	orf19.6595	RTA4	2.6189	1.95768e-16
Direct target	C2_09880C	orf19.1363	orf19.1363	2.59593	2.69021e-05
Direct target	CR_07060C	orf19.2356	CRZ2	2.53729	2.7032e-08
Direct target	C1_07980C	orf19.5069	orf19.5069	2.47695	1.09011e-10
Direct target	C3_03870C	orf19.6928	SAP9	2.40971	2.31304e-31
Direct target	C6_03030W	orf19.5585	SAP5	2.38947	0.0170707
Direct target	CR_09170C	orf19.7313	SSU1	2.38607	0.0162747
Direct target	C1_10140C	orf19.4883	orf19.4883	2.37931	2.04587e-40
Direct target	CR_00740C	orf19.3282	BMT3	2.31967	1.16014e-08
Direct target	C5_03510C	orf19.6660	orf19.6660	2.28557	6.96086e-15
Direct target	C1_13440C	orf19.4972	OFI1	2.27569	0.0123232
Direct target	C2_06470W	orf19.24	RTA2	2.22563	5.55731e-16
Direct target	CR_02920C	orf19.2849	AQY1	2.22434	0.0242524
Direct target	CR_08990C	orf19.7296	SLP3	2.19682	2.34653e-06
Direct target	C5_03050C	orf19.4334	PGA58	2.13196	0.0344509
Direct target	C1_05000W	orf19.54	RHD1	2.07926	1.80956e-32
Direct target	C3_03990C	orf19.2810	AAP1	2.01484	9.51933e-07
Direct target	C3_01250W	orf19.1727	PMC1	1.97165	3.62091e-29
Direct target	C1_11270W	orf19.675	orf19.675	1.90813	2.50499e-49
Direct target	C5_00510W	orf19.938	orf19.938	1.87633	0.0219905
Direct target	C1_01740W	orf19.4551	CTN1	1.86429	3.86768e-17
Direct target	C3_02310W	orf19.1614	MEP1	1.83463	1.60884e-20
Direct target	C2_08920W	orf19.215	orf19.215	1.83374	4.5996e-16
Direct target	C2_02070W	orf19.1524	SPR3	1.82466	0.0276654
Direct target	CR_07480W	orf19.6117	orf19.6117	1.82406	3.38273e-22
Direct target	C6_04130C	orf19.4555	ALS4	1.80595	0.00141315
Direct target	C2_02220C	orf19.1539	orf19.1539	1.76666	0.00296294
Direct target	C3_05710W	orf19.7350	RCT1	1.76072	6.28727e-63
Direct target	CR_05610C	orf19.5843	SRR1	1.75492	3.08813e-12
Direct target	C1_09130W	orf19.4771	MNN47	1.74229	5.54521e-28
Direct target	C2_00130W	orf19.1906	orf19.1906	1.73368	5.12029e-08
Direct target	C6_01450C	orf19.3439	orf19.3439	1.73179	9.31711e-10
Direct target	CR_06650C	orf19.699	orf19.699	1.70186	6.13596e-08
Direct target	CR_03510W	orf19.4394	orf19.4394	1.69521	0.00102414
Direct target	C1_06810W	orf19.6229	CAT1	1.68021	0.0317864
Direct target	C2_03220C	orf19.909	STP4	1.67837	8.38912e-11
Direct target	C1_04900W	orf19.753	MNN15	1.64651	8.66221e-17
Direct target	C2_01540W	orf19.1461	orf19.1461	1.64482	0.0142072
Direct target	C1_13100W	orf19.4936.1	orf19.4936.1	1.55555	1.45517e-09
Direct target	C6_03370W	orf19.5626	orf19.5626	1.55097	1.56286e-06
Direct target	C1_10580C	orf19.1830	orf19.1830	1.54027	1.57622e-16
Direct target	C1_04940C	orf19.750	orf19.750	1.46778	0.0119854
Direct target	C2_03690C	orf19.851	MNN42	1.40485	0.0197512
Direct target	C2_08140C	orf19.2170	PHM7	1.36266	6.89738e-25
Direct target	C3_05780C	orf19.7359	CRZ1	1.31768	4.22061e-07
Direct target	C1_07030C	orf19.6202	RBT4	1.31311	1.37189e-05
Direct target	C1_05080W	orf19.4063	GPT1	1.31116	0.000170961
Direct target	C1_04000C	orf19.4475	KTR4	1.30027	1.01992e-13
Direct target	C1_04020C	orf19.4477	CSH1	1.28083	1.3691e-13
Direct target	C1_10110W	orf19.4880	orf19.4880	1.27878	0.00276254
Direct target	C2_08830W	orf19.3586	orf19.3586	1.25739	2.39827e-09
Direct target	C1_01980W	orf19.4527	HGT1	1.25293	1.27225e-10
Direct target	C6_01360W	orf19.3448	orf19.3448	1.25289	6.13419e-05
Direct target	C1_09320C	orf19.4792	orf19.4792	1.24736	2.70383e-23
Direct target	C6_03360C	orf19.5625	orf19.5625	1.23519	0.0156549
Direct target	C2_05860C	orf19.5210	orf19.5210	1.23458	0.0119854
Direct target	C6_00790C	orf19.3646	CTR1	1.23053	5.97333e-15
Direct target	C1_06280C	orf19.1822	UME6	1.22408	0.0410619
Direct target	C2_09150W	orf19.4077	MIT1	1.22247	3.37136e-14
Direct target	C2_08910C	orf19.216	orf19.216	1.21605	4.24704e-31
Direct target	C1_07990C	orf19.5070	orf19.5070	1.2029	6.42882e-10
Direct target	CR_00310C	orf19.7502	orf19.7502	1.19933	3.32787e-05
Direct target	C1_13940W	orf19.5032	SIM1	1.19472	4.30204e-08
Direct target	C7_00430W	orf19.7077	orf19.7077	1.18613	4.12991e-07
Direct target	C1_06140C	orf19.2431	orf19.2431	1.18089	2.07242e-05
Direct target	C6_02660C	orf19.5536	orf19.5536	1.16103	3.45518e-18
Direct target	C3_01460C	orf19.1704	FOX3	1.14096	0.00112169
Direct target	C5_02510C	orf19.4263	orf19.4263	1.13808	5.94604e-06
Direct target	C2_03520C	orf19.868	ADAEC	1.13023	3.63553e-09
Direct target	CR_07530C	orf19.2623	ECM22	1.12416	5.86883e-08
Direct target	C6_03700W	orf19.5741	ALS1	1.12392	7.50035e-06
Direct target	CR_05050W	orf19.646	GLN1	1.11273	9.41867e-10
Direct target	C4_06480C	orf19.2886	CEK1	1.10991	7.24037e-18
Direct target	C2_03040W	orf19.5797	PLC2	1.1028	2.17824e-15
Direct target	CR_07800W	orf19.3708	SAP2	1.0962	0.000132976
Direct target	C3_05580C	orf19.6993	GAP2	1.09218	1.68205e-05
Direct target	C3_05220W	orf19.6000	CDR1	1.07662	4.86652e-31
Direct target	C2_03020C	orf19.5799	orf19.5799	1.06359	2.05812e-15
Direct target	C1_09080C	orf19.4765	PGA6	1.06046	1.34562e-05
Direct target	C1_12910W	orf19.4921.1	orf19.4921.1	1.0587	1.10243e-19
Direct target	C7_01940C	orf19.6527	orf19.6527	1.04646	6.82312e-14
Direct target	C2_10110W	orf19.1770	CYC1	1.04518	0.00127243
Direct target	C7_02830C	orf19.5179	LIP5	1.04008	0.0375072
Direct target	CR_06590C	orf19.695	RGS2	1.03851	6.35238e-06
Direct target	C7_02040C	orf19.6514	CUP9	1.03594	0.000224771
Direct target	C5_03430W	orf19.2638	orf19.2638	1.0331	0.0199205
Direct target	CR_06040W	orf19.3854	orf19.3854	1.02153	3.24233e-21
Direct target	C2_03710W	orf19.849	MNN41	1.0116	2.53158e-05
Direct target	C3_01300C	orf19.1721	NCE103	1.01008	0.00237559
Direct target	C6_00960W	orf19.97	CAN1	0.996034	1.36044e-07
Direct target	C7_01430C	orf19.6586	orf19.6586	0.991814	8.40496e-07
Direct target	C3_01890C	orf19.1658	orf19.1658	0.991352	2.39712e-14
Direct target	C3_02280C	orf19.1618	GFA1	0.989615	1.99248e-25
Direct target	C4_05250W	orf19.6864	orf19.6864	0.988752	0.0245802
Direct target	CR_08210C	orf19.6385	ACO1	0.982476	1.25515e-08
Direct target	C1_09540W	orf19.4818	orf19.4818	0.974953	4.56171e-11
Direct target	CR_02910W	orf19.2848	orf19.2848	0.965757	1.89382e-05
Direct target	C1_08230C	orf19.5102	PLB5	0.959106	5.41374e-08
Direct target	CR_05990C	orf19.454	SFL1	0.947477	5.59282e-06
Direct target	C1_07080W	orf19.6196	orf19.6196	0.942857	0.0200552
Direct target	C4_01100C	orf19.4679	AGP2	0.925542	5.69411e-13
Direct target	C5_04960W	orf19.3984	orf19.3984	0.92546	1.66877e-13
Direct target	C4_04790W	orf19.3801	FAV1	0.92504	0.0433404
Direct target	CR_07810W	orf19.3710	YHB5	0.922928	1.89382e-05
Direct target	C4_02740W	orf19.2724	orf19.2724	0.922245	0.000153479
Direct target	C2_04750W	orf19.192	orf19.192	0.918987	2.01202e-09
Direct target	C1_11080W	orf19.2308	orf19.2308	0.913797	1.69082e-08
Direct target	C3_05830W	orf19.7363	KRE6	0.912288	5.64232e-06
Direct target	C4_02390W	orf19.2765	PGA62	0.904469	3.32787e-05
Direct target	C6_02450W	orf19.5514	orf19.5514	0.90327	0.0282328
Direct target	C3_04640W	orf19.5924	ZCF31	0.874745	0.0265369
Direct target	CR_06420W	orf19.726	PPZ1	0.868816	0.000161522
Direct target	C5_01250W	orf19.1944	GPR1	0.863251	1.20491e-07
Direct target	C4_00760W	orf19.4166	ZCF21	0.863119	7.23993e-08
Direct target	C1_10020W	orf19.4869	SFU1	0.86217	2.32121e-05
Direct target	C4_04320W	orf19.1415	FRE10	0.856874	0.00746008
Direct target	CR_05380C	orf19.5286	YCP4	0.854226	1.57735e-10
Direct target	C2_08900W	orf19.216.1	orf19.216.1	0.85338	0.000299339
Direct target	C6_02940C	orf19.5572	orf19.5572	0.850565	0.00103
Direct target	C3_00480C	orf19.5417	DOT5	0.835465	0.000557962
Direct target	C1_01710W	orf19.3360	orf19.3360	0.825586	0.00165027
Direct target	C5_03310C	orf19.2649	PCL1	0.825358	0.000394145
Direct target	CR_03780C	orf19.4376	orf19.4376	0.824972	2.31851e-05
Direct target	C3_05250C	orf19.6003	orf19.6003	0.814216	0.00874919
Direct target	C2_02390W	orf19.1562	orf19.1562	0.812017	0.00101995
Direct target	C5_04950C	orf19.3983	orf19.3983	0.811347	1.17697e-07
Direct target	C3_05170W	orf19.5992	WOR2	0.805362	3.83387e-05
Direct target	C3_01550C	orf19.1690	TOS1	0.787462	0.000172105
Direct target	C2_05580W	orf19.6871	orf19.6871	0.786261	3.16036e-09
Direct target	C5_04560C	orf19.3940.1	CUP1	0.784562	2.18753e-05
Direct target	C4_04840C	orf19.3795	AGP3	0.780867	0.00934869
Direct target	C6_00920W	orf19.93	orf19.93	0.774149	2.61577e-09
Direct target	C2_01930C	orf19.1505	orf19.1505	0.772618	1.5099e-05
Direct target	C5_02290W	orf19.4235	PDE1	0.771698	0.00976602
Direct target	C2_02580W	orf19.1584	orf19.1584	0.771009	0.0465599
Direct target	C1_02420C	orf19.2929	GSC1	0.761203	1.88434e-15
Direct target	C3_05180W	orf19.5994	RHB1	0.758336	0.0446351
Direct target	CR_03260W	orf19.2397.3	orf19.2397.3	0.75799	0.0470955
Direct target	CR_00910W	orf19.3264.1	orf19.3264.1	0.734178	2.37831e-13
Direct target	C4_03570W	orf19.1321	HWP1	0.732887	0.0254486
Direct target	CR_05390W	orf19.5285	PST3	0.72865	0.00104136
Direct target	C4_01230C	orf19.4666	orf19.4666	0.723578	8.27845e-06
Direct target	C4_06540W	orf19.2881	MNN4	0.716222	0.000841384
Direct target	C4_05110C	orf19.740	HAP41	0.706822	0.000855757
Direct target	C4_06820C	orf19.3127	CZF1	0.706202	6.84459e-06
Direct target	C1_11470C	orf19.656	DPP1	0.705466	0.0316162
Direct target	C2_08330W	orf19.1350	orf19.1350	0.680954	0.00193362
Direct target	C7_02540W	orf19.6456	orf19.6456	0.679078	0.000306125
Direct target	C1_09120W	orf19.4769	IPT1	0.675216	0.00152866
Direct target	C1_05140W	orf19.4056	BRG1	0.670768	4.6797e-05
Direct target	CR_00040C	orf19.7539.1	orf19.7539.1	0.656635	0.0222126
Direct target	C4_03070W	orf19.2685	PGA54	0.656186	0.00966434
Direct target	CR_04870C	orf19.6306	orf19.6306	0.645956	0.0243508
Direct target	C2_10030C	orf19.1779	MP65	0.641578	0.00183803
Direct target	C5_04830W	orf19.3969	SFL2	0.639991	0.000480919
Direct target	CR_02270C	orf19.3742	orf19.3742	0.635132	0.00313497
Direct target	C2_01880C	orf19.1497	ZCF6	0.635005	0.0462789
Direct target	C2_02950W	orf19.5809	orf19.5809	0.621088	0.0141022
Direct target	C4_04530C	orf19.3829	PHR1	0.617866	0.00507223
Direct target	C3_05320W	orf19.6968	orf19.6968	0.609285	0.0186751
Direct target	C1_14340C	orf19.7247	RIM101	0.607397	0.0187145
Direct target	C4_02250C	orf19.4565	BGL2	0.604898	7.96831e-13
Direct target	C7_02910W	orf19.5170	ENA21	0.602633	0.000566697
Direct target	CR_06030C	orf19.3852	orf19.3852	0.585223	0.00409361
Direct target	C1_12290C	orf19.5234	RBD1	0.584587	6.4642e-07
Direct target	C1_03710C	orf19.1133	MSB1	0.564419	0.000345661
Direct target	C2_05260W	orf19.3555	BUD14	0.560031	4.17388e-07
Direct target	C1_10000C	orf19.4866	CPP1	0.556562	0.00433868
Direct target	C2_01780W	orf19.1490	MSB2	0.552459	0.000215737
Direct target	C4_06420W	orf19.2892	orf19.2892	0.538906	0.0323043
Direct target	C1_11770C	orf19.1139	orf19.1139	0.538528	5.09137e-05
Direct target	C6_03300C	orf19.5618	orf19.5618	0.531055	0.00269819
Direct target	C2_03700W	orf19.850	orf19.850	0.516634	0.0100637
Direct target	C3_04250W	orf19.5867	WSC1	0.512392	0.0158289
Direct target	C3_01900C	orf19.1656	orf19.1656	0.506938	0.00694358
Direct target	C5_02380W	orf19.4246	orf19.4246	0.50662	5.55931e-05
Direct target	C1_01390C	orf19.3328	orf19.3328	0.50266	0.0017586
Direct target	C2_03030W	orf19.5798	LIG4	0.500117	0.00356671
Direct target	C1_08310W	orf19.5110	OPY2	0.49869	8.44541e-05
Direct target	C6_01720C	orf19.3414	SUR7	0.496008	0.00241573
Direct target	C1_10220C	orf19.4892	TPK1	0.495535	0.00740122
Direct target	C1_11720W	orf19.1146	orf19.1146	0.484431	0.0103359
Direct target	C4_06760W	orf19.3133	GUT2	0.476981	0.00299763
Direct target	C2_01310W	orf19.1994	orf19.1994	0.473292	0.0344981
Direct target	C1_07770W	orf19.4712	FGR6-3	0.472804	0.0215862
Direct target	CR_06000W	orf19.451	SOK1	0.471526	3.09627e-05
Direct target	C2_08450W	orf19.3635	orf19.3635	0.465521	0.000884477
Direct target	C1_04060W	orf19.4482	IFI3	0.462997	0.0159819
Direct target	C2_01120W	orf19.2013	KAR2	0.459903	0.000135217
Direct target	C2_01750C	orf19.1486	orf19.1486	0.449367	0.0379686
Direct target	C7_00360W	orf19.7084	DFI1	0.447188	0.0265736
Direct target	C2_01210C	orf19.2003	HNM1	0.442348	0.00714663
Direct target	C4_04580W	orf19.3823	ZDS1	0.439188	0.0145224
Direct target	CR_06910W	orf19.1842	BUD5	0.43621	0.000619395
Direct target	C1_13350W	orf19.4961	STP2	0.430888	0.04698
Direct target	C6_01710C	orf19.3415	PTK2	0.430513	0.000267917
Direct target	C5_02940C	orf19.4318	MIG1	0.429008	0.0157924
Direct target	C6_03770C	orf19.5751	ORM1	0.428479	0.00858901
Direct target	C2_01200C	orf19.2005	REG1	0.427998	0.000161809
Direct target	C2_08990C	orf19.206	orf19.206	0.414761	0.00140666
Direct target	C1_10730W	orf19.2346	orf19.2346	0.40997	0.0233021
Direct target	C2_06420C	orf19.20	RTS1	0.401203	0.000372851
Direct target	C4_05350W	orf19.1793	orf19.1793	0.387154	0.034493
Direct target	CR_03790C	orf19.4377	KRE1	0.379339	0.00176081
Direct target	C1_05900W	orf19.2459	orf19.2459	0.378696	0.00557292
Direct target	C6_00910C	orf19.92	orf19.92	0.375496	0.0349065
Direct target	C5_03140C	orf19.4346	orf19.4346	0.367472	0.0423187
Direct target	C1_06180W	orf19.2661	TLO34	0.367333	0.0254486
Direct target	C1_05940W	orf19.2454	PHO87	0.366099	0.0293904
Direct target	C7_02750W	orf19.5191	FGR6-1	0.362222	0.00653453
Direct target	C1_03190C	orf19.3010.1	ECM33	0.360164	0.00175724
Direct target	C1_10350C	orf19.4906	orf19.4906	0.34336	0.00115978
Direct target	C5_00730W	orf19.575	HYR3	0.339944	0.0144252
Direct target	C1_11930W	orf19.5274	orf19.5274	0.33581	0.00738173
Direct target	C6_01370W	orf19.3447	orf19.3447	0.332343	0.0175276
Direct target	C6_02810C	orf19.5555	orf19.5555	0.331864	0.0297075
Direct target	C2_01110C	orf19.2014	BCY1	0.329533	0.000929399
Direct target	C1_09140C	orf19.4772	SSU81	0.319538	0.0373078
Direct target	C1_12250C	orf19.5238	orf19.5238	0.315596	0.021917
Direct target	C2_01890W	orf19.1499	CTF1	0.315592	0.017431
Direct target	C2_01300C	orf19.1995	MNN24	0.310311	0.0240085
Direct target	C2_07830W	orf19.2198	FLC3	0.30729	0.0132208
Direct target	C5_03900W	orf19.1105.2	PGA56	0.275218	0.0176905
Direct target	C4_04240C	orf19.1426	orf19.1426	0.26813	0.0392296
Direct target	C2_03530W	orf19.867	orf19.867	0.267808	0.0321336
Direct target	C7_02390W	orf19.6470	AHP2	0.263278	0.0279455
Direct target	C6_00880W	orf19.89	PEX7	-0.284753	0.034493
Direct target	C1_10720C	orf19.2347	MNN2	-0.28767	0.0256011
Direct target	C5_01800C	orf19.3195	HIP1	-0.298185	0.0199205
Direct target	C7_02380C	orf19.6472	CYP1	-0.302305	0.0132476
Direct target	C1_03760C	orf19.1033	STR2	-0.312339	0.0485852
Direct target	C3_02320W	orf19.1613	ILV2	-0.322736	0.0245074
Direct target	C5_03410C	orf19.2639	orf19.2639	-0.332942	0.0295617
Direct target	C6_00280W	orf19.1187	CPH2	-0.334324	0.0226698
Direct target	C2_09400C	orf19.1598	ERG24	-0.345395	0.0270845
Direct target	C5_01580C	orf19.4152	CEF3	-0.34653	0.0229126
Direct target	C6_00600C	orf19.4197	YHM2	-0.35262	0.00630893
Direct target	C1_02370C	orf19.3694	orf19.3694	-0.359579	0.0286316
Direct target	C3_01820W	orf19.1664	orf19.1664	-0.35971	0.0494717
Direct target	C1_10100C	orf19.4879.2	NTF2	-0.363581	0.000312113
Direct target	C2_05570C	orf19.6869	orf19.6869	-0.387401	0.0212615
Direct target	C7_01950W	orf19.6526	orf19.6526	-0.390077	0.0245619
Direct target	CR_05620C	orf19.6653	MTG2	-0.393644	0.0132208
Direct target	C1_03780C	orf19.1031	HMG1	-0.399947	0.00434731
Direct target	C1_10840C	orf19.2333	orf19.2333	-0.400292	0.0159163
Direct target	C4_05680W	orf19.1253	PHO4	-0.40319	0.0109373
Direct target	C6_00760W	orf19.3649	orf19.3649	-0.403719	0.0011788
Direct target	C1_13860C	orf19.5024	GND1	-0.42256	0.00387605
Direct target	CR_02200C	orf19.3752	RAD51	-0.426763	0.00292012
Direct target	C1_06820W	orf19.6227	orf19.6227	-0.437546	0.033312
Direct target	C4_04390W	orf19.1409.1	orf19.1409.1	-0.438071	0.00191444
Direct target	C5_00890C	orf19.1978	GIT2	-0.44329	0.00750964
Direct target	C1_08940C	orf19.4752	MSN4	-0.445279	0.00225243
Direct target	CR_00010C	orf19.7545	orf19.7545	-0.446968	0.0349065
Direct target	C4_01380W	orf19.4649	ZCF27	-0.457154	0.00926533
Direct target	C1_01690C	orf19.3358	LSC1	-0.457381	0.00852852
Direct target	CR_07080W	orf19.1815	orf19.1815	-0.464021	0.00099092
Direct target	C5_01110W	orf19.1959	orf19.1959	-0.464539	0.00346337
Direct target	C5_00680W	orf19.920	RMT2	-0.467445	0.00399308
Direct target	C3_00720W	orf19.5383	PMA1	-0.503301	0.000934572
Direct target	CR_02190C	orf19.3753	SEF1	-0.509328	0.0257225
Direct target	C7_02030W	orf19.6515	HSP90	-0.523312	5.42662e-06
Direct target	CR_05330W	orf19.5288.1	orf19.5288.1	-0.536662	0.00572841
Direct target	C1_04300C	orf19.1065	SSA2	-0.54207	0.000252565
Direct target	C1_10610W	orf19.1832	FCY23	-0.54419	0.00564914
Direct target	CR_09160C	orf19.7312	ERG13	-0.556896	0.00454477
Direct target	C1_13620W	orf19.4998	ROB1	-0.561842	0.00158335
Direct target	C2_06020W	orf19.4118	CNT	-0.568709	6.39475e-08
Direct target	C6_01700W	orf19.3415.1	RPL32	-0.572561	4.3289e-06
Direct target	C4_06720W	orf19.3138	NOP1	-0.574358	0.00168298
Direct target	C1_07120W	orf19.4456	GAP4	-0.578031	0.0405609
Direct target	CR_07270C	orf19.6141	HGT16	-0.580993	0.0117143
Direct target	C5_01090C	orf19.1961	orf19.1961	-0.582978	1.12492e-08
Direct target	C3_05590C	orf19.6994	BAT22	-0.594138	0.0121548
Direct target	C5_00670C	orf19.921	HMS1	-0.602323	0.00117784
Direct target	C1_11520C	orf19.1168	ZCF3	-0.604897	2.74297e-06
Direct target	C5_02790C	orf19.4304	GAP1	-0.647415	1.14045e-10
Direct target	C1_04770C	orf19.767	ERG3	-0.6503	0.0242267
Direct target	CR_01440C	orf19.2529.1	orf19.2529.1	-0.66951	0.00295312
Direct target	C6_03480W	orf19.5713	YMX6	-0.673917	0.0246199
Direct target	C1_06980C	orf19.6209	orf19.6209	-0.687203	3.69872e-05
Direct target	C3_00930W	orf19.2496	ATO2	-0.701615	0.0137789
Direct target	CR_06570C	orf19.915	orf19.915	-0.704965	0.0102244
Direct target	C1_13140C	orf19.4941	TYE7	-0.712567	0.00506722
Direct target	C1_01110C	orf19.3300	ZPR1	-0.761508	0.00172603
Direct target	CR_10340W	orf19.7610	PTP3	-0.777135	1.18001e-05
Direct target	C3_04520C	orf19.5906	ADE2	-0.787817	0.00163126
Direct target	C5_01360W	orf19.1932	CFL4	-0.793801	0.014159
Direct target	C2_02610C	orf19.1587	HGT20	-0.802237	0.0294925
Direct target	C1_05950C	orf19.2452	orf19.2452	-0.846777	0.00929815
Direct target	C1_08350C	orf19.5114.1	orf19.5114.1	-0.85429	0.00683017
Direct target	CR_07470W	orf19.6118	orf19.6118	-0.856405	0.0497474
Direct target	C4_04860W	orf19.3793	orf19.3793	-0.86068	3.37573e-08
Direct target	CR_09790W	orf19.7551	ALO1	-0.874869	0.00212834
Direct target	C7_03200C	orf19.5136	orf19.5136	-0.883452	3.28116e-08
Direct target	C5_01070C	orf19.1964	orf19.1964	-0.888265	0.020526
Direct target	C2_04970W	orf19.3529	ABP2	-0.903557	5.694e-06
Direct target	C2_01380W	orf19.1442	PLB4.5	-0.932028	0.0234752
Direct target	C3_07180C	orf19.6782	BMT1	-0.950495	0.00642266
Direct target	CR_04510W	orf19.542	HXK2	-0.975381	2.2501e-11
Direct target	C6_00480C	orf19.4211	FET31	-0.983016	0.000546002
Direct target	C6_00870C	orf19.88	ILV5	-0.994942	5.06042e-27
Direct target	C3_07470W	orf19.6741	orf19.6741	-1.01466	0.0307364
Direct target	C6_00820W	orf19.3642	SUN41	-1.0236	4.25669e-15
Direct target	C1_07890C	orf19.5061	ADE5,7	-1.0261	1.31334e-10
Direct target	C4_05780C	orf19.1264	CFL2	-1.12726	5.21962e-05
Direct target	C2_05250C	orf19.3554	AAT1	-1.14071	1.4238e-35
Direct target	C6_02330W	orf19.3475	orf19.3475	-1.14684	2.23317e-12
Direct target	C6_00750C	orf19.3651	PGK1	-1.17296	9.59047e-14
Direct target	C6_00840W	orf19.85	GPX2	-1.1893	5.55742e-12
Direct target	C5_05050W	orf19.3997	ADH1	-1.20041	1.51997e-12
Direct target	C4_04770C	orf19.3803	MNN22	-1.2504	3.9772e-17
Direct target	C2_07570W	orf19.1868	RNR22	-1.2753	0.000199062
Direct target	C6_02060W	orf19.3505	SLM2	-1.2847	5.14889e-05
Direct target	C1_06340W	orf19.6277	orf19.6277	-1.33077	8.88053e-05
Direct target	C4_01170C	orf19.4673	BMT9	-1.36648	9.43348e-06
Direct target	C1_02250W	orf19.3682	CWH8	-1.38659	8.93271e-18
Direct target	C1_07900W	orf19.5063	COI1	-1.41602	4.17388e-07
Direct target	C2_02590W	orf19.1585	ZRT2	-1.41711	1.98778e-08
Direct target	C6_01780C	orf19.3406	orf19.3406	-1.42944	7.57578e-16
Direct target	CR_07680C	orf19.6282	orf19.6282	-1.541	0.00233126
Direct target	C1_07040C	orf19.6200	orf19.6200	-1.57594	0.000390305
Direct target	C6_00830C	orf19.84	CAN3	-1.58062	7.37387e-14
Direct target	C2_01000W	orf19.2023	HGT7	-1.59926	1.48034e-33
Direct target	C1_04140W	orf19.1048	IFD6	-1.63234	0.00359018
Direct target	C6_00290W	orf19.1189	orf19.1189	-1.64193	1.37207e-09
Direct target	C5_02240W	orf19.4231	PTH2	-1.70494	1.45265e-06
Direct target	C1_05830W	orf19.2468	orf19.2468	-1.74191	0.00883227
Direct target	C3_04840C	orf19.5952	orf19.5952	-1.74613	0.00749368
Direct target	C2_06590C	orf19.34	GIT1	-1.81603	3.45609e-06
Direct target	CR_04210C	orf19.508	QDR1	-1.85824	0.0110087
Direct target	C4_01800W	orf19.4612	orf19.4612	-2.09459	2.71725e-05
Direct target	C4_04850C	orf19.3794	CSR1	-2.41755	1.02791e-43
Direct target	C7_00280W	orf19.7094	HGT12	-2.98023	0.00654955
Direct target	C1_07330W	orf19.4438	RME1	-3.04251	0.00297675
Direct target	C3_00600W	orf19.5399	IFF11	-3.21936	0.0351595
Direct target	C5_04130C	orf19.3895	CHT2	-3.29477	4.37587e-05
Direct target	CR_06670W	orf19.701	CFL11	-3.516	9.19164e-44
Direct target	C1_05760C	orf19.2475	PGA26	-3.53644	2.23593e-08
Direct target	CR_06580W	orf19.693	orf19.693	-4.60103	0.0309052
Direct target	C1_06260W	orf19.1824	PGA50
Direct target	C2_03720W	orf19.848	PGA16
Direct target	C7_04220W	orf19.7151	orf19.7151
Direct target	C3_07720C	orf19.6715	orf19.6715
Direct target	C1_03880C	orf19.4461	orf19.4461
Direct target	C5_04820W	orf19.3968	orf19.3968
Direct target	C5_04380C	orf19.3924	orf19.3924
Direct target	C1_01500W	orf19.3336	orf19.3336
Direct target	C4_06750C	orf19.3134	orf19.3134
Direct target	C4_06660W	orf19.2866	orf19.2866
Direct target	C4_02910W	orf19.2704	orf19.2704
Direct target	C1_06150W	orf19.2430	orf19.2430
Direct target	C1_10600C	orf19.1831	orf19.1831
Direct target	C6_03170C	orf19.5604	MDR1
Direct target	C4_03510C	orf19.3380	HWP2
Direct target	C2_08880W	orf19.218	BUD20
Direct target	CR_01250C	orf19.3229	orf19.3229	4.0681	0.0972205
Direct target	C3_02660W	orf19.258	orf19.258	3.66533	0.114767
Direct target	C7_01770W	orf19.6547	orf19.6547	3.41366	0.361515
Direct target	C7_02280W	orf19.6484	orf19.6484	3.16676	0.348868
Direct target	C3_06660C	orf19.7455	orf19.7455	3.10842	0.19718
Direct target	C1_12460C	orf19.69.2	orf19.69.2	3.03466	0.39957
Direct target	C7_02360W	orf19.6475	orf19.6475	2.99436	0.503001
Direct target	C6_03600C	orf19.5728	orf19.5728	2.9528	0.515701
Direct target	CR_09390C	orf19.7336	orf19.7336	2.95168	0.4271
Direct target	C1_12300W	orf19.5233	orf19.5233	2.91082	0.42863
Direct target	C5_00230C	orf19.972	orf19.972	2.85271	0.265954
Direct target	C5_03520W	orf19.6661	orf19.6661	2.79917	0.146178
Direct target	C1_06370C	orf19.6274	PBR1	2.4006	0.168441
Direct target	C2_05870W	orf19.5210.1	orf19.5210.1	2.34379	0.738005
Direct target	C6_01730W	orf19.3413	FGR37	2.30737	0.543066
Direct target	C1_13460W	orf19.4976	orf19.4976	2.2374	0.138974
Direct target	C1_14370W	orf19.7252	orf19.7252	1.9144	0.793922
Direct target	C4_04400C	orf19.1409.3	orf19.1409.3	1.88361	0.318339
Direct target	C5_03880C	orf19.1106	orf19.1106	1.85445	0.0774373
Direct target	C2_08150W	orf19.2169	orf19.2169	1.8087	0.0620512
Direct target	C2_10040W	orf19.1778	orf19.1778	1.77688	0.398918
Direct target	CR_02480W	orf19.3719	orf19.3719	1.75011	0.812995
Direct target	C4_06380W	orf19.2897	SOU2	1.67142	0.127143
Direct target	C4_03500C	orf19.3378	orf19.3378	1.66737	0.237421
Direct target	C3_05630W	orf19.6998	GTT1	1.6207	0.658487
Direct target	C4_02730C	orf19.2725	orf19.2725	1.55151	0.665955
Direct target	C6_03510C	orf19.5717	orf19.5717	1.54396	0.628431
Direct target	C1_06290C	orf19.1821	orf19.1821	1.54355	0.840804
Direct target	C1_09150W	orf19.4773	AOX2	1.52254	0.188461
Direct target	CR_07790C	orf19.3707	YHB1	1.3992	0.0841102
Direct target	C3_04730C	orf19.5933	orf19.5933	1.37529	0.808376
Direct target	C6_04620C	orf19.2160	NAG4	1.35136	0.467127
Direct target	C5_03340W	orf19.2645	orf19.2645	1.34436	0.867224
Direct target	C5_00710W	orf19.570	IFF8	1.2947	0.122441
Direct target	C4_06530C	orf19.2882	XUT1	1.26736	0.227817
Direct target	C1_05150C	orf19.450	orf19.450	1.26052	0.359644
Direct target	C2_04010C	orf19.822	HSP21	1.19392	0.411296
Direct target	C3_03120C	orf19.309	DAL5	1.18541	0.382376
Direct target	C3_06790W	orf19.6824	TRY6	1.18345	0.395393
Direct target	C6_04150W	orf19.77.1	orf19.77.1	1.11703	0.648122
Direct target	C5_02630C	orf19.4279	MNN1	1.1069	0.11926
Direct target	CR_08270W	orf19.6391	orf19.6391	1.10379	0.626005
Direct target	C7_00630C	orf19.7056	orf19.7056	1.09617	0.597555
Direct target	C1_08190C	orf19.5097	CAT8	1.06905	0.052277
Direct target	C4_03420C	orf19.3368	orf19.3368	1.06469	0.42562
Direct target	C5_04110W	orf19.3893	SCW11	1.03157	0.0583509
Direct target	C7_01380W	orf19.6919	orf19.6919	1.03085	0.0572712
Direct target	C5_03890C	orf19.1105.3	orf19.1105.3	1.03064	0.590477
Direct target	C3_00360W	orf19.5431	orf19.5431	1.00682	0.0597072
Direct target	C7_00770W	orf19.7042	orf19.7042	1.00187	0.476399
Direct target	C2_08820C	orf19.3589	SPO11	0.99468	0.0505773
Direct target	C4_03470C	orf19.3374	ECE1	0.988574	0.260041
Direct target	C1_00150C	orf19.6091	RIM8	0.975612	0.206876
Direct target	CR_09180W	orf19.7314	CDG1	0.954411	0.119737
Direct target	C5_03730W	orf19.1122	orf19.1122	0.906601	0.2012
Direct target	C7_04090C	orf19.7166	orf19.7166	0.906045	0.299696
Direct target	C2_09410W	orf19.1599	orf19.1599	0.90409	0.434075
Direct target	C3_06140W	orf19.7396	orf19.7396	0.89273	0.484707
Direct target	C1_03890W	orf19.4463	orf19.4463	0.885766	0.71019
Direct target	CR_08510W	orf19.6420	PGA13	0.84139	0.331447
Direct target	C5_00240W	orf19.971	SKN7	0.805399	0.284481
Direct target	C7_01440W	orf19.6585	orf19.6585	0.802008	0.194455
Direct target	C7_01390W	orf19.6920	orf19.6920	0.800334	0.171013
Direct target	C1_12020W	orf19.5264	orf19.5264	0.786798	0.682043
Direct target	C3_06470W	orf19.7436	AAF1	0.768457	0.318339
Direct target	C6_02520W	orf19.5521	ISA1	0.760263	0.16443
Direct target	C7_00840C	orf19.7033	orf19.7033	0.759562	0.181305
Direct target	C1_08170C	orf19.5094	BUL1	0.744102	0.0903462
Direct target	C3_07730W	orf19.6713	WOR4	0.742649	0.151638
Direct target	C3_00320W	orf19.5437	RHR2	0.74198	0.0505515
Direct target	CR_09100C	orf19.7306	orf19.7306	0.733621	0.142552
Direct target	CR_03250C	orf19.2398	orf19.2398	0.69246	0.0624535
Direct target	C4_01070W	orf19.4682	HGT17	0.669164	0.722014
Direct target	CR_00360C	orf19.7498	LEU1	0.664561	0.261545
Direct target	C3_00310C	orf19.5438	orf19.5438	0.664184	0.352745
Direct target	C4_02610C	orf19.2738	SUL2	0.660575	0.146374
Direct target	C7_04230W	orf19.7150	NRG1	0.651565	0.22793
Direct target	C1_06350W	orf19.6276	orf19.6276	0.646457	0.218724
Direct target	C7_00640C	orf19.7055	orf19.7055	0.646098	0.939754
Direct target	C7_00650W	orf19.7054	orf19.7054	0.646098	0.939754
Direct target	CR_05580C	orf19.5844	orf19.5844	0.646098	0.939754
Direct target	C1_13090W	orf19.4936	orf19.4936	0.646098	0.939754
Direct target	C1_01970W	orf19.4528.1	orf19.4528.1	0.646098	0.939754
Direct target	C6_00450C	orf19.4214	orf19.4214	0.646098	0.939754
Direct target	C1_05510C	orf19.413.1	RPS27A	0.634994	0.0849783
Direct target	C5_04940W	orf19.3982	orf19.3982	0.633803	0.104077
Direct target	C1_04750W	orf19.769	IFE1	0.630664	0.254719
Direct target	C4_03520C	orf19.1327	RBT1	0.601738	0.177774
Direct target	C3_05610W	orf19.6996	MNN14	0.6014	0.365985
Direct target	C7_00350C	orf19.7085	orf19.7085	0.586475	0.0775878
Direct target	C1_13880C	orf19.5026	orf19.5026	0.582943	0.173378
Direct target	C5_04690C	orf19.3954.1	orf19.3954.1	0.571921	0.404611
Direct target	C4_01400W	orf19.4646	UEC1	0.554221	0.084085
Direct target	C1_06230C	orf19.1826	MDM34	0.553795	0.071165
Direct target	C7_00510W	orf19.7068	MAC1	0.551813	0.107499
Direct target	C3_03140C	orf19.313	DAL4	0.550082	0.0692195
Direct target	C3_06950W	orf19.6805	orf19.6805	0.547543	0.490431
Direct target	C3_05450C	orf19.6983	orf19.6983	0.539936	0.19718
Direct target	C3_06620W	orf19.7451	FUN31	0.534318	0.27608
Direct target	C1_13250W	orf19.4952	orf19.4952	0.533245	0.0729199
Direct target	C1_14220C	orf19.7231	FTR2	0.533005	0.161508
Direct target	C2_06600W	orf19.35	orf19.35	0.530423	0.0774364
Direct target	C5_03750W	orf19.1120	FAV2	0.520368	0.0833832
Direct target	C5_05080W	orf19.4000	GRF10	0.513002	0.330156
Direct target	C7_00850W	orf19.7032	orf19.7032	0.505208	0.0516619
Direct target	C1_02140C	orf19.3671	orf19.3671	0.494464	0.779779
Direct target	C2_00690W	orf19.2059	orf19.2059	0.484312	0.0545403
Direct target	C3_04910C	orf19.5960	NCE102	0.482884	0.0644126
Direct target	C2_09810C	orf19.1369	orf19.1369	0.474991	0.0758625
Direct target	C2_00740C	orf19.2050	orf19.2050	0.470942	0.0524052
Direct target	C4_02220C	orf19.4568	ZCF25	0.470368	0.59747
Direct target	CR_00050W	orf19.7539	INO2	0.451592	0.763119
Direct target	C1_09780C	orf19.4843	orf19.4843	0.45108	0.231795
Direct target	C7_01100C	orf19.6896	orf19.6896	0.448219	0.0739568
Direct target	C3_02290W	orf19.1617	orf19.1617	0.443522	0.056343
Direct target	C1_05820C	orf19.2469	RAD10	0.442082	0.716047
Direct target	CR_07820W	orf19.3711	orf19.3711	0.440054	0.230585
Direct target	CR_09920W	orf19.7566	orf19.7566	0.429963	0.365353
Direct target	C1_13800C	orf19.5017	DUR32	0.421364	0.786248
Direct target	C5_03440W	orf19.2638.1	orf19.2638.1	0.414451	0.404871
Direct target	C1_10410W	orf19.4911	orf19.4911	0.413785	0.177774
Direct target	CR_09410W	orf19.7337	orf19.7337	0.401764	0.71126
Direct target	C1_02170C	orf19.3674	GAL102	0.38987	0.675336
Direct target	C1_10170W	orf19.4886	orf19.4886	0.388957	0.961203
Direct target	C2_09000C	orf19.204	orf19.204	0.385106	0.101605
Direct target	C7_02530C	orf19.6457	orf19.6457	0.381086	0.146577
Direct target	C7_00420C	orf19.7078	orf19.7078	0.37989	0.591593
Direct target	C4_05940W	orf19.4405	PPS1	0.379576	0.119267
Direct target	C3_06190C	orf19.7414	ALS6	0.370929	0.230155
Direct target	C1_03400W	orf19.3041	orf19.3041	0.370838	0.0521533
Direct target	C1_10850W	orf19.2332	orf19.2332	0.3647	0.871469
Direct target	C1_07640C	orf19.2781	orf19.2781	0.364358	0.196794
Direct target	C3_05930W	orf19.7374	CTA4	0.361413	0.212822
Direct target	C5_03330C	orf19.2646	ZCF13	0.360744	0.070531
Direct target	CR_07280W	orf19.6140	FRE30	0.360582	0.196949
Direct target	C4_05900C	orf19.1277	orf19.1277	0.359208	0.138943
Direct target	C2_00250W	orf19.2107.1	STF2	0.357126	0.779865
Direct target	C4_04010W	orf19.5311	orf19.5311	0.356575	0.240585
Direct target	C4_02750W	orf19.2723	HIT1	0.355936	0.214384
Direct target	C6_02090C	orf19.3501	orf19.3501	0.349794	0.162882
Direct target	C2_07720C	orf19.2210	orf19.2210	0.342547	0.248011
Direct target	C1_13810W	orf19.5019	orf19.5019	0.342234	0.572666
Direct target	C5_00450C	orf19.944	IFG3	0.34115	0.686196
Direct target	C5_01500C	orf19.4145	ZCF20	0.33987	0.110529
Direct target	C1_03810C	orf19.1028	ELA1	0.336673	0.164989
Direct target	C2_01980C	orf19.1510	SRD1	0.335983	0.121003
Direct target	C7_03240W	orf19.5131	orf19.5131	0.331491	0.0562342
Direct target	C2_03620W	orf19.856	IFK2	0.329392	0.10878
Direct target	C3_04530C	orf19.5908	TEC1	0.326691	0.0611509
Direct target	C3_00490W	orf19.5416	ESA1	0.325282	0.102334
Direct target	C4_04380C	orf19.1409.2	orf19.1409.2	0.322343	0.351282
Direct target	C7_00130W	orf19.7110	orf19.7110	0.320238	0.376167
Direct target	CR_06440C	orf19.723	BCR1	0.315028	0.105304
Direct target	C4_04250W	orf19.1424	orf19.1424	0.310343	0.0773286
Direct target	C2_03940C	orf19.829	SCH9	0.30688	0.094724
Direct target	C1_01750W	orf19.4550	orf19.4550	0.301611	0.370524
Direct target	C2_04740C	orf19.193	orf19.193	0.300668	0.249448
Direct target	C5_00270W	orf19.968	PGA14	0.300021	0.500793
Direct target	C1_02990C	orf19.2990	XOG1	0.299354	0.32156
Direct target	C1_11700C	orf19.1149	MRF1	0.298958	0.205846
Direct target	C2_08120W	orf19.2173	MAF1	0.295783	0.23492
Direct target	CR_01260W	orf19.3228	orf19.3228	0.293729	0.452074
Direct target	C7_02350C	orf19.6476	orf19.6476	0.29344	0.15012
Direct target	C1_05200C	orf19.446	orf19.446	0.292327	0.0622667
Direct target	CR_05320C	orf19.5289	orf19.5289	0.288174	0.894144
Direct target	C1_12510W	orf19.3765	RAX2	0.287689	0.110126
Direct target	C1_10400C	orf19.4910	FGR41	0.284818	0.453794
Direct target	C1_08890C	orf19.4748	orf19.4748	0.279615	0.335469
Direct target	C3_04860W	orf19.5953	SFP1	0.279118	0.452074
Direct target	C1_07810C	orf19.5051	orf19.5051	0.276336	0.379932
Direct target	C3_01320C	orf19.1719	SGA1	0.274451	0.725216
Direct target	C5_01130W	orf19.1957	CYC3	0.273203	0.0847839
Direct target	C1_08990C	orf19.4755	KEX2	0.271732	0.052797
Direct target	C1_01920W	orf19.4531	ROA1	0.269591	0.45438
Direct target	C3_04610W	orf19.5919	MEA1	0.269508	0.441748
Direct target	C2_07130C	orf19.2268	RCK2	0.267884	0.111657
Direct target	C3_01310W	orf19.1720	orf19.1720	0.265584	0.466407
Direct target	C2_06740W	orf19.3148	orf19.3148	0.264434	0.0593151
Direct target	C1_12010C	orf19.5265	KIP4	0.26442	0.589339
Direct target	CR_07440W	orf19.6124	ACE2	0.261633	0.223016
Direct target	C3_07740W	orf19.6712	orf19.6712	0.257967	0.347656
Direct target	C4_04170C	orf19.5292	AXL2	0.256721	0.084432
Direct target	C1_00780C	orf19.6028	HGC1	0.255357	0.559453
Direct target	CR_05570C	orf19.5845	RNR3	0.252029	0.434933
Direct target	C1_08270C	orf19.5105	MED15	0.249529	0.197257
Direct target	C7_03290C	orf19.5124	RBR3	0.24521	0.0841102
Direct target	C1_02230W	orf19.3680	SEP7	0.244665	0.189062
Direct target	C7_00660W	orf19.7053	GAC1	0.244038	0.398539
Direct target	C1_05540C	orf19.411	orf19.411	0.242296	0.398539
Direct target	C7_02890C	orf19.5171	PMT1	0.241741	0.183378
Direct target	C4_00950C	orf19.4699	orf19.4699	0.241048	0.10504
Direct target	CR_04880W	orf19.6305	orf19.6305	0.241006	0.306513
Direct target	C6_00890W	orf19.90	orf19.90	0.235489	0.378372
Direct target	CR_02210W	orf19.3751	orf19.3751	0.235117	0.27904
Direct target	C4_05240C	orf19.6863	VPH1	0.232871	0.133761
Direct target	C1_07870C	orf19.5058	SMI1	0.232737	0.166446
Direct target	C1_13570W	orf19.4991	MPT5	0.229723	0.675336
Direct target	C5_02860C	orf19.4309	GRP2	0.228935	0.0928896
Direct target	C6_01060C	orf19.111	CAN2	0.226885	0.430567
Direct target	C5_02340C	orf19.4242	CST20	0.221918	0.353987
Direct target	C6_04350C	orf19.1093	FLO8	0.219994	0.088241
Direct target	C1_14290C	orf19.7239	MDG1	0.214262	0.317136
Direct target	C1_10210C	orf19.4890	CLA4	0.213215	0.273673
Direct target	C1_10450W	orf19.986	GLY1	0.208189	0.239687
Direct target	C3_07370W	orf19.6754	orf19.6754	0.204676	0.738005
Direct target	C5_00490C	orf19.940	BUD2	0.204323	0.620576
Direct target	CR_08420W	orf19.6408	orf19.6408	0.204162	0.490637
Direct target	C1_01400C	orf19.3329	orf19.3329	0.200276	0.309008
Direct target	C2_10210C	orf19.1760	RAS1	0.193862	0.157189
Direct target	CR_03860C	orf19.4357	orf19.4357	0.192852	0.174089
Direct target	C1_12960C	orf19.4927	BNI1	0.192225	0.450155
Direct target	C2_03390C	orf19.882	HSP78	0.190328	0.468792
Direct target	C2_04050C	orf19.815	DCK1	0.184832	0.462991
Direct target	C6_00740W	orf19.3653	FAT1	0.181488	0.185443
Direct target	C1_10640C	orf19.1835	PEA2	0.180534	0.329764
Direct target	C6_03160C	orf19.5602	BMT6	0.180047	0.266734
Direct target	C6_03310W	orf19.5619	orf19.5619	0.17951	0.489568
Direct target	C7_01680C	orf19.6556	orf19.6556	0.179298	0.779204
Direct target	C5_00480C	orf19.941	SEC14	0.178038	0.449163
Direct target	C3_02610C	orf19.251	GLX3	0.175178	0.559255
Direct target	C2_01960C	orf19.1508	orf19.1508	0.172908	0.571985
Direct target	C2_07280W	orf19.2285	orf19.2285	0.172105	0.625046
Direct target	CR_06510W	orf19.715	orf19.715	0.170758	0.720282
Direct target	C3_02850C	orf19.276	orf19.276	0.170352	0.709659
Direct target	C5_00400C	orf19.949	orf19.949	0.170077	0.738005
Direct target	C5_02750C	orf19.4295	orf19.4295	0.169909	0.206856
Direct target	CR_09550C	orf19.6607	NUO1	0.167998	0.62441
Direct target	C1_02180W	orf19.3675	GAL7	0.1671	0.656491
Direct target	C6_00330C	orf19.1193	GNP1	0.16556	0.342508
Direct target	C5_03260C	orf19.2653	orf19.2653	0.162297	0.467913
Direct target	CR_03930C	orf19.474	orf19.474	0.16042	0.560588
Direct target	C2_08570W	orf19.3622	ANP1	0.159344	0.519707
Direct target	C2_09890W	orf19.1362	SMM1	0.157748	0.677841
Direct target	CR_02360W	orf19.3733	IDP2	0.15639	0.686503
Direct target	CR_10160W	orf19.7592	FAA4	0.156362	0.651544
Direct target	C2_01530C	orf19.1460	orf19.1460	0.155154	0.538841
Direct target	C1_03730C	orf19.1036	MNS1	0.154981	0.342947
Direct target	C2_00240C	orf19.2108	SOD6	0.152669	0.627844
Direct target	C1_07820W	orf19.5052	orf19.5052	0.151554	0.429496
Direct target	CR_04830C	orf19.6310	orf19.6310	0.151232	0.834032
Direct target	C3_05810C	orf19.7362	SKN1	0.146364	0.560588
Direct target	C7_03480W	orf19.6705	orf19.6705	0.146205	0.624822
Direct target	C1_08790W	orf19.4737	TPO3	0.145867	0.876658
Direct target	C6_02680W	orf19.5539	orf19.5539	0.141007	0.553282
Direct target	C5_01830C	orf19.3190	HAL9	0.140597	0.449163
Direct target	CR_03500W	orf19.4393	CIT1	0.139628	0.54785
Direct target	C3_03370C	orf19.334	orf19.334	0.139104	0.849871
Direct target	CR_02750C	orf19.2833	PGA34	0.137161	0.840804
Direct target	C3_05990C	orf19.7380	orf19.7380	0.13667	0.919346
Direct target	C1_04960C	orf19.50	orf19.50	0.136083	0.563147
Direct target	C1_04030W	orf19.4478	orf19.4478	0.135979	0.385034
Direct target	C1_03870C	orf19.4459	orf19.4459	0.135873	0.779204
Direct target	C6_02670C	orf19.5537	WSC2	0.134579	0.563147
Direct target	C5_01400W	orf19.1926	SEF2	0.134565	0.543317
Direct target	C1_12800W	orf19.6342	orf19.6342	0.132599	0.714561
Direct target	C2_04620W	orf19.4488	orf19.4488	0.13239	0.467127
Direct target	C2_02460W	orf19.1570	ERG7	0.131547	0.464905
Direct target	C3_01470W	orf19.1702	ARF3	0.129864	0.619165
Direct target	C5_02370C	orf19.4245	orf19.4245	0.129258	0.486125
Direct target	C3_07020W	orf19.6798	SSN6	0.128456	0.620433
Direct target	C4_02370C	orf19.2767	PGA59	0.127213	0.468494
Direct target	C2_06730W	orf19.3149	LSP1	0.127106	0.484103
Direct target	C4_02540W	orf19.2747	RGT1	0.123837	0.677245
Direct target	C5_00870C	orf19.1980	GIT4	0.123446	0.763119
Direct target	C6_03100W	orf19.5595	SHE3	0.122767	0.597633
Direct target	C1_08200W	orf19.5098	NTG1	0.122492	0.784631
Direct target	C5_04930C	orf19.3981	MAL31	0.121515	0.817936
Direct target	CR_09530C	orf19.6608	orf19.6608	0.113406	0.810276
Direct target	C1_02220C	orf19.3679	orf19.3679	0.113298	0.677638
Direct target	C1_13410W	orf19.4967	COX19	0.112501	0.683189
Direct target	CR_06450W	orf19.721	orf19.721	0.111054	0.592892
Direct target	C5_00700C	orf19.568	SPE2	0.107533	0.59023
Direct target	C6_02320C	orf19.3474	IPL1	0.10631	0.745566
Direct target	C1_08950W	orf19.4753	PFK26	0.105329	0.687345
Direct target	C6_00950C	orf19.96	TOP1	0.104462	0.669753
Direct target	C3_03490W	orf19.347	RSN1	0.103963	0.953144
Direct target	C4_02030W	orf19.4590	RFX2	0.103445	0.878247
Direct target	C5_00880C	orf19.1979	GIT3	0.101957	0.787175
Direct target	C7_00290C	orf19.7093	HGT13	0.101869	0.942989
Direct target	C4_02450W	orf19.2757	orf19.2757	0.100201	0.741118
Direct target	C2_01760C	orf19.1488	orf19.1488	0.09989	0.7357
Direct target	C1_08570C	orf19.403	PCL2	0.0995253	0.780706
Direct target	CR_07180W	orf19.731	EMP46	0.0972944	0.561127
Direct target	C1_07070C	orf19.6197	DHH1	0.0971845	0.903647
Direct target	C1_04580C	orf19.6852	orf19.6852	0.097071	0.759977
Direct target	C7_00760C	orf19.7043	orf19.7043	0.0970415	0.917776
Direct target	C4_05590W	orf19.1240	orf19.1240	0.095919	0.709977
Direct target	C4_05920C	orf19.4404	PGA49	0.0951468	0.660377
Direct target	C1_06320W	orf19.177	orf19.177	0.0929079	0.725638
Direct target	C6_03470W	orf19.5711	orf19.5711	0.0886764	0.648017
Direct target	C1_13740W	orf19.5011	KAR9	0.0872331	0.833353
Direct target	C1_01700W	orf19.3359	ARP8	0.0856023	0.619165
Direct target	C2_03610W	orf19.857	FMO2	0.0846254	0.807507
Direct target	C2_07730W	orf19.2209	YVC1	0.0831619	0.779569
Direct target	C3_00710W	orf19.5384	CHS8	0.0822229	0.561127
Direct target	C2_01410C	orf19.1446	CLB2	0.08133	0.894135
Direct target	C1_10160W	orf19.4885	MIR1	0.0808255	0.639042
Direct target	C4_03000C	orf19.2691	orf19.2691	0.0745267	0.902383
Direct target	C1_05070C	orf19.4064	GPI7	0.0715269	0.69707
Direct target	C2_08420W	orf19.3639	orf19.3639	0.0707964	0.813175
Direct target	CR_07690W	orf19.3487	orf19.3487	0.0666657	0.772289
Direct target	C7_03410C	orf19.1334	orf19.1334	0.0662022	0.854189
Direct target	C2_09820W	orf19.1368	orf19.1368	0.0661037	0.908657
Direct target	C3_05210C	orf19.5999	DYN1	0.0653322	0.818679
Direct target	C7_01550W	orf19.6573	BEM2	0.0608428	0.849871
Direct target	C1_05930C	orf19.2455	orf19.2455	0.0571827	0.738718
Direct target	CR_09760W	orf19.7548	MED21	0.0563593	0.954524
Direct target	C1_06720C	orf19.6238	orf19.6238	0.0563009	0.802716
Direct target	C4_04410C	orf19.3846	LYS4	0.0555135	0.909011
Direct target	C2_00120C	orf19.1907	EMC9	0.0551181	0.7912
Direct target	C6_02440C	orf19.5513	PRP45	0.0542172	0.906532
Direct target	C7_00920C	orf19.7022	orf19.7022	0.0470612	0.947245
Direct target	C3_00800W	orf19.3071	MIH1	0.0458935	0.878503
Direct target	C2_09520C	orf19.1402	CCT2	0.0431933	0.85232
Direct target	C3_04240C	orf19.5866	orf19.5866	0.0425069	0.986932
Direct target	CR_07650W	orf19.6285	GLC7	0.040461	0.793326
Direct target	C5_01810W	orf19.3193	FCR3	0.0386813	0.829558
Direct target	C7_00490C	orf19.7069	orf19.7069	0.036507	0.9713
Direct target	C3_02860W	orf19.277	THI6	0.0364204	0.947487
Direct target	C2_09140C	orf19.4076	MET10	0.0342299	0.926129
Direct target	C1_03460C	orf19.3048	orf19.3048	0.0303682	0.950197
Direct target	CR_05210W	orf19.557	orf19.557	0.0285653	0.967725
Direct target	C7_03210W	orf19.5134	orf19.5134	0.028091	0.936205
Direct target	C5_01590W	orf19.4153	orf19.4153	0.0279602	0.922662
Direct target	C1_02120C	orf19.3669	SHA3	0.0273771	0.966062
Direct target	C1_09870W	orf19.4853	HCM1	0.0271549	0.957816
Direct target	C3_01810C	orf19.1665	MNT1	0.0260258	0.936906
Direct target	C1_13610C	orf19.4997	KIS2	0.0254488	0.977864
Direct target	C4_03020W	orf19.2690	orf19.2690	0.0243423	0.927447
Direct target	C1_09170W	orf19.4775	CTA8	0.0215736	0.933035
Direct target	C3_04490W	orf19.5903	RAX1	0.0194365	0.951564
Direct target	C1_10010C	orf19.4867	SWE1	0.0188676	0.939754
Direct target	C3_06320W	orf19.7400	ALS7	0.0184963	0.967177
Direct target	C3_05160C	orf19.5991	orf19.5991	0.0183922	0.975579
Direct target	C1_12370W	orf19.5227	orf19.5227	0.0162601	0.965208
Direct target	C1_08070W	orf19.5079	CDR4	0.0129794	0.980763
Direct target	C1_12260W	orf19.5237	VPH2	0.0127056	0.970155
Direct target	C1_14360C	orf19.7251	WSC4	0.0124854	0.991735
Direct target	C7_03230C	orf19.5132	orf19.5132	0.00947188	0.995517
Direct target	C3_07560W	orf19.6734	TCC1	0.00918083	0.982877
Direct target	C7_01510W	orf19.6578	orf19.6578	0.00859354	0.988119
Direct target	C5_02470W	orf19.4257	INT1	0.00698983	0.984211
Direct target	CR_07640C	orf19.6286	orf19.6286	0.00108757	0.995776
Direct target	C4_04590W	orf19.3822	SCS7	3.22914e-05	0.999861
Direct target	C1_06730W	orf19.6237	RAC1	-0.00253636	0.989484
Direct target	C2_10570W	orf19.5335	SGS1	-0.00302937	0.995776
Direct target	CR_02350C	orf19.3734	GEF2	-0.00477435	0.98452
Direct target	C7_01760C	orf19.6548	ISU1	-0.00506579	0.994078
Direct target	CR_06610W	orf19.696	STE2	-0.00608253	0.996197
Direct target	C5_03930C	orf19.3219	orf19.3219	-0.00658078	0.983171
Direct target	C1_03740W	orf19.1035	WAR1	-0.0106871	0.972898
Direct target	CR_00200W	orf19.7514	PCK1	-0.0112082	0.984329
Direct target	C6_04140C	orf19.4553	orf19.4553	-0.0126758	0.963701
Direct target	C6_00490W	orf19.4210	orf19.4210	-0.0172269	0.95169
Direct target	C5_02280C	orf19.4234	orf19.4234	-0.0172494	0.952119
Direct target	CR_09060W	orf19.7303	orf19.7303	-0.0188649	0.989464
Direct target	C1_09690W	orf19.4833	MLS1	-0.0190227	0.967023
Direct target	C6_03710W	orf19.5742	ALS9	-0.0197223	0.947245
Direct target	C5_04040C	orf19.1286	orf19.1286	-0.0197885	0.995778
Direct target	CR_00020W	orf19.7544	TLO1	-0.0242571	0.943809
Direct target	C3_03150W	orf19.314	orf19.314	-0.0250834	0.913955
Direct target	C3_01330W	orf19.1718	ZCF8	-0.025356	0.957816
Direct target	C1_14350W	orf19.7250	orf19.7250	-0.027578	0.981547
Direct target	C1_00850W	orf19.6021	IHD2	-0.027632	0.950083
Direct target	CR_02070C	orf19.2608	ADH5	-0.0284677	0.980042
Direct target	C1_09180W	orf19.4776	LYS143	-0.029066	0.952739
Direct target	C1_04500W	orf19.6844	ICL1	-0.0311855	0.939754
Direct target	C1_03770W	orf19.1032	SKO1	-0.0312612	0.913955
Direct target	C1_11990W	orf19.5267	orf19.5267	-0.0335307	0.961994
Direct target	C2_03540W	orf19.866	RAD32	-0.0372836	0.901751
Direct target	C3_07550C	orf19.6736	orf19.6736	-0.0402232	0.939409
Direct target	C2_04960C	orf19.3528	orf19.3528	-0.0426817	0.876516
Direct target	CR_01240C	orf19.3230	BOI2	-0.045306	0.810276
Direct target	C2_01340W	orf19.1991	orf19.1991	-0.0454538	0.885354
Direct target	C6_04650W	orf19.2163	orf19.2163	-0.0498116	0.794397
Direct target	CR_06900C	orf19.1843	ALG6	-0.0520538	0.867035
Direct target	C3_03470W	orf19.345	orf19.345	-0.0536817	0.897347
Direct target	CR_01000C	orf19.3256	SLN1	-0.0537215	0.888948
Direct target	C4_00750C	orf19.4167	orf19.4167	-0.0606228	0.848471
Direct target	C3_01560W	orf19.1687	orf19.1687	-0.0632364	0.792152
Direct target	C5_01680C	orf19.3207	CCN1	-0.0637922	0.754616
Direct target	C2_00720C	orf19.2054	FGR15	-0.0657186	0.821749
Direct target	CR_10270C	orf19.7602	AHA1	-0.0658313	0.88911
Direct target	CR_00350W	orf19.7499	orf19.7499	-0.0707227	0.810276
Direct target	CR_10110W	orf19.7586	CHT3	-0.0715151	0.938976
Direct target	C3_05920W	orf19.7372	MRR1	-0.071695	0.803288
Direct target	CR_02630C	orf19.2822	orf19.2822	-0.0753549	0.818858
Direct target	C3_05460W	orf19.6984	orf19.6984	-0.0792849	0.789219
Direct target	C2_06680W	orf19.1224	FRP3	-0.0822183	0.796079
Direct target	C1_09920W	orf19.4858	VPS41	-0.0822376	0.694319
Direct target	CR_00370W	orf19.7497	orf19.7497	-0.0827914	0.902383
Direct target	C3_01180C	orf19.3156	orf19.3156	-0.0855171	0.673425
Direct target	C2_07140W	orf19.2269	orf19.2269	-0.0860025	0.560281
Direct target	C3_00790W	orf19.5376	orf19.5376	-0.0861921	0.7357
Direct target	C6_01610W	orf19.3426	ANB1	-0.0928297	0.497306
Direct target	C5_01390C	orf19.1927	SNM1	-0.0928736	0.745566
Direct target	C5_04030W	orf19.1287	orf19.1287	-0.0930931	0.785296
Direct target	C7_01580W	orf19.6568	SMC6	-0.0936327	0.809973
Direct target	C5_01100C	orf19.1960	CLN3	-0.0956421	0.594278
Direct target	CR_03470W	orf19.4390	orf19.4390	-0.0966372	0.741549
Direct target	C2_10590W	orf19.5338	GAL4	-0.0980808	0.806755
Direct target	C3_07830W	orf19.6178	FBP1	-0.098671	0.936748
Direct target	C6_01650C	orf19.3422	FMP27	-0.102645	0.506565
Direct target	C2_07820C	orf19.2199	PHO86	-0.103901	0.633114
Direct target	C6_01560W	orf19.3430	orf19.3430	-0.104265	0.734203
Direct target	C7_01690W	orf19.6555	orf19.6555	-0.104409	0.939754
Direct target	CR_07460C	orf19.6119	orf19.6119	-0.105544	0.563147
Direct target	CR_03870W	orf19.4358	orf19.4358	-0.108192	0.714924
Direct target	C6_02770W	orf19.5550	MRT4	-0.108299	0.629211
Direct target	C6_01510W	orf19.3433	OYE23	-0.109115	0.792447
Direct target	C2_05370C	orf19.3568	RXT3	-0.109832	0.808376
Direct target	C3_01020W	orf19.2506	orf19.2506	-0.112075	0.7912
Direct target	C4_03050C	orf19.2686	orf19.2686	-0.114052	0.559453
Direct target	C1_08000W	orf19.5071	NRP1	-0.115717	0.655738
Direct target	C5_00540C	orf19.935	AGA1	-0.118079	0.939754
Direct target	C4_06710W	orf19.3139	orf19.3139	-0.119025	0.554519
Direct target	C1_08900W	orf19.4749	orf19.4749	-0.12038	0.568495
Direct target	C4_02000C	orf19.4593	RGA2	-0.121051	0.700621
Direct target	C2_09530W	orf19.1401	EAP1	-0.123711	0.735711
Direct target	CR_07850W	orf19.3714	orf19.3714	-0.126202	0.614544
Direct target	C1_13330C	orf19.4960	orf19.4960	-0.127971	0.579111
Direct target	C5_00500W	orf19.939	NAM7	-0.128268	0.709977
Direct target	C3_03800W	orf19.6937	PTR22	-0.131577	0.613517
Direct target	C5_03170C	orf19.4349	orf19.4349	-0.132019	0.495221
Direct target	CR_02930W	orf19.2850	orf19.2850	-0.132827	0.370923
Direct target	C3_03850C	orf19.6930	SOL1	-0.133803	0.81166
Direct target	CR_00440C	orf19.7489	LRG1	-0.134213	0.575144
Direct target	C2_10240W	orf19.1756	GPD1	-0.13546	0.55513
Direct target	C5_02760W	orf19.4297	CKB2	-0.136576	0.426588
Direct target	C1_12790C	orf19.6343	FEN1	-0.136853	0.42562
Direct target	C5_03490C	orf19.6658	orf19.6658	-0.137835	0.637248
Direct target	C5_00390C	orf19.951	orf19.951	-0.13784	0.864528
Direct target	C3_06850W	orf19.6817	FCR1	-0.138223	0.904843
Direct target	C4_04420W	orf19.3845	FGR3	-0.13987	0.740063
Direct target	CR_06080W	orf19.3861	SIS1	-0.141695	0.264331
Direct target	C4_06370C	orf19.2898	orf19.2898	-0.148867	0.730606
Direct target	C3_06310C	orf19.7401	ISW2	-0.148893	0.811806
Direct target	C6_02000W	orf19.690	PLB2	-0.15093	0.666411
Direct target	C4_02440C	orf19.2758	PGA38	-0.154109	0.650879
Direct target	C1_13480W	orf19.4980	HSP70	-0.154768	0.648436
Direct target	C7_00930W	orf19.7021	GPH1	-0.158192	0.416083
Direct target	C7_02140W	orf19.6501	orf19.6501	-0.15828	0.821746
Direct target	C1_05520W	orf19.413	orf19.413	-0.159737	0.748469
Direct target	C6_01670W	orf19.3419	MAE1	-0.160722	0.40225
Direct target	C2_01330C	orf19.1992	SIR2	-0.161516	0.607591
Direct target	C4_04100C	orf19.5299	ECM1	-0.162464	0.534042
Direct target	C6_01550C	orf19.3431	orf19.3431	-0.16342	0.417893
Direct target	C2_06670C	orf19.1223	DBF2	-0.163999	0.525304
Direct target	C2_08590W	orf19.3618	YWP1	-0.164616	0.923488
Direct target	C4_05790W	orf19.1265	orf19.1265	-0.164902	0.567746
Direct target	C6_00610C	orf19.4196	orf19.4196	-0.165799	0.96077
Direct target	C3_03860W	orf19.6929	orf19.6929	-0.171935	0.480757
Direct target	CR_07890W	orf19.610	EFG1	-0.174606	0.267175
Direct target	C5_04010C	orf19.3210	orf19.3210	-0.178483	0.771917
Direct target	C3_07170C	orf19.6783	orf19.6783	-0.179167	0.633293
Direct target	C1_10650W	orf19.1836	APN2	-0.179479	0.411296
Direct target	C2_02450C	orf19.1569	UTP22	-0.182848	0.347656
Direct target	C1_01140C	orf19.3302	orf19.3302	-0.185135	0.749529
Direct target	CR_06500C	orf19.716	orf19.716	-0.185989	0.562126
Direct target	C5_02950C	orf19.4320	orf19.4320	-0.18608	0.936281
Direct target	C5_01510W	orf19.4146	SMD3	-0.192128	0.246566
Direct target	C1_12620W	orf19.6362	SPA2	-0.19229	0.164506
Direct target	C3_05290C	orf19.6008	orf19.6008	-0.201232	0.686457
Direct target	C1_10070C	orf19.4874	MNN23	-0.202573	0.199982
Direct target	C1_04950C	orf19.48	RPM2	-0.204654	0.261748
Direct target	C1_11790W	orf19.1137	orf19.1137	-0.204762	0.373255
Direct target	C3_05440C	orf19.6982	orf19.6982	-0.207104	0.709977
Direct target	C1_09330W	orf19.4793	orf19.4793	-0.210405	0.27904
Direct target	C2_00990W	orf19.2024	orf19.2024	-0.214821	0.93728
Direct target	CR_05200C	orf19.556	orf19.556	-0.214922	0.206484
Direct target	C3_05600W	orf19.6995	ATO6	-0.215685	0.931237
Direct target	C5_02000C	orf19.3171	ACH1	-0.21753	0.226964
Direct target	C1_04870W	orf19.756	SAP7	-0.218746	0.808162
Direct target	C5_04280C	orf19.3912	GLN3	-0.224092	0.0678151
Direct target	C2_01270W	orf19.1996	CHA1	-0.227579	0.502186
Direct target	C3_06000W	orf19.7381	AHR1	-0.231808	0.671204
Direct target	C2_00680C	orf19.2060	SOD5	-0.231909	0.792588
Direct target	C1_00380C	orf19.6071	orf19.6071	-0.232656	0.735497
Direct target	CR_09050C	orf19.7301	orf19.7301	-0.23315	0.732856
Direct target	C5_03270W	orf19.2652	TEF4	-0.234209	0.628431
Direct target	CR_07050C	orf19.2360	URA2	-0.23466	0.239073
Direct target	C3_06300W	orf19.7402	DOT1	-0.235175	0.372308
Direct target	C3_03050C	orf19.301	PGA18	-0.235437	0.572081
Direct target	C1_09910C	orf19.4857	orf19.4857	-0.23612	0.17886
Direct target	C5_02650C	orf19.4282	IFH1	-0.237677	0.0901463
Direct target	C6_01110W	orf19.118	FAD2	-0.241529	0.252868
Direct target	C5_00410W	orf19.948	orf19.948	-0.242439	0.947245
Direct target	C7_04210C	orf19.7152	orf19.7152	-0.247571	0.565374
Direct target	C1_06100C	orf19.2435	MSI3	-0.24992	0.0518221
Direct target	CR_03890W	orf19.467	WOR3	-0.252846	0.527675
Direct target	C1_04990C	orf19.53	orf19.53	-0.253613	0.140582
Direct target	C1_04180W	orf19.1052	orf19.1052	-0.254122	0.135038
Direct target	C1_00790W	orf19.6027	orf19.6027	-0.25431	0.484707
Direct target	C2_05640W	orf19.6874	orf19.6874	-0.255438	0.371328
Direct target	C2_03950W	orf19.828	orf19.828	-0.255588	0.0501516
Direct target	C3_02240C	orf19.1621	GPA2	-0.257102	0.191622
Direct target	CR_03830C	orf19.4354	MCM2	-0.258225	0.131337
Direct target	C1_04170C	orf19.1051	HTA2	-0.258734	0.125528
Direct target	CR_03920C	orf19.473	TPO4	-0.258916	0.285932
Direct target	C1_13400C	orf19.4966	AGC1	-0.260597	0.0922998
Direct target	C3_03060W	orf19.302	orf19.302	-0.260796	0.429262
Direct target	C6_03850C	orf19.5760	IHD1	-0.270208	0.466683
Direct target	C2_02060C	orf19.1523	FMO1	-0.27171	0.842913
Direct target	C1_10300W	orf19.4900	MNN12	-0.272156	0.135351
Direct target	CR_04230W	orf19.511	orf19.511	-0.273537	0.0677966
Direct target	C5_03500W	orf19.6659	GAP6	-0.274643	0.153676
Direct target	CR_00780C	orf19.3278	GSY1	-0.278242	0.46084
Direct target	C7_01570C	orf19.6569	orf19.6569	-0.279885	0.693746
Direct target	C5_02640W	orf19.4280	orf19.4280	-0.284645	0.105944
Direct target	C1_09000W	orf19.4756	orf19.4756	-0.285739	0.183846
Direct target	C5_00660C	orf19.922	ERG11	-0.292668	0.449163
Direct target	C1_00840C	orf19.6022	NRM1	-0.301806	0.087268
Direct target	C7_00980W	orf19.7016	PHM5	-0.303107	0.479258
Direct target	C2_08320C	orf19.1351	orf19.1351	-0.30396	0.393793
Direct target	C1_01950C	orf19.4528	orf19.4528	-0.315105	0.686616
Direct target	C5_03720C	orf19.1123	orf19.1123	-0.315674	0.969765
Direct target	CR_08260C	orf19.6390	orf19.6390	-0.315675	0.971144
Direct target	C4_00480W	orf19.5677	DUR4	-0.31865	0.370714
Direct target	C1_11480W	orf19.655	PHO84	-0.327531	0.071136
Direct target	C4_00960W	orf19.4698	PTC8	-0.332562	0.428383
Direct target	C5_03150W	orf19.4347	orf19.4347	-0.3394	0.0810084
Direct target	C1_04350C	orf19.5203	orf19.5203	-0.340025	0.18629
Direct target	C1_04590W	orf19.6852.1	orf19.6852.1	-0.34146	0.225927
Direct target	C1_06360W	orf19.6275	orf19.6275	-0.34165	0.668571
Direct target	C1_04970W	orf19.51	orf19.51	-0.341778	0.0852709
Direct target	C1_01380C	orf19.3327	TRM2	-0.344673	0.162888
Direct target	C2_02620W	orf19.1588	orf19.1588	-0.346888	0.0982671
Direct target	C1_07000W	orf19.6208	MEF2	-0.347775	0.0658642
Direct target	C1_02110C	orf19.3668	HGT2	-0.362162	0.548448
Direct target	C1_02130C	orf19.3670	GAL1	-0.367759	0.099351
Direct target	C1_13730C	orf19.5010	DIM1	-0.368694	0.656109
Direct target	C1_03820W	orf19.1027	PDR16	-0.369523	0.266762
Direct target	C3_07540C	orf19.6737	orf19.6737	-0.369987	0.342481
Direct target	C1_13150W	orf19.4942	orf19.4942	-0.377117	0.920419
Direct target	C1_09860C	orf19.4851	TFA1	-0.377221	0.0906789
Direct target	C1_11320C	orf19.670.2	orf19.670.2	-0.38174	0.218979
Direct target	C4_03530W	orf19.1326	orf19.1326	-0.387618	0.202502
Direct target	CR_09880W	orf19.7561	DEF1	-0.397055	0.207969
Direct target	CR_09590W	orf19.6602	orf19.6602	-0.401676	0.44031
Direct target	C4_00470C	orf19.5676	orf19.5676	-0.405159	0.349745
Direct target	C3_00920W	orf19.6169	ATO1	-0.406262	0.182294
Direct target	CR_07070C	orf19.1816	ALS3	-0.408714	0.615175
Direct target	C2_09460C	orf19.1604	orf19.1604	-0.410867	0.101912
Direct target	CR_09660W	orf19.6597	orf19.6597	-0.415071	0.648436
Direct target	C5_03130W	orf19.4342	SUT1	-0.415502	0.27904
Direct target	C1_12360C	orf19.5228	RIB3	-0.416538	0.0984219
Direct target	CR_09440C	orf19.7341	orf19.7341	-0.416765	0.521551
Direct target	C1_02730W	orf19.2962	orf19.2962	-0.440067	0.787175
Direct target	C7_00300W	orf19.7092	orf19.7092	-0.4401	0.087336
Direct target	CR_02640W	orf19.2823	RFG1	-0.444222	0.0650645
Direct target	C1_08330C	orf19.5113	ADH2	-0.445372	0.119326
Direct target	CR_09270C	orf19.7323	CBP1	-0.448363	0.244251
Direct target	C1_10360C	orf19.4907	orf19.4907	-0.452036	0.101063
Direct target	C3_06010W	orf19.7382	CAM1	-0.456622	0.0664499
Direct target	C6_03610W	orf19.5729	FGR17	-0.457935	0.0827174
Direct target	C1_05920W	orf19.2457	orf19.2457	-0.461605	0.561666
Direct target	CR_02240C	orf19.3746	OPT2	-0.462527	0.802077
Direct target	C3_04480C	orf19.5902	RAS2	-0.525483	0.848471
Direct target	CR_09780C	orf19.7550	IFA14	-0.547758	0.817779
Direct target	C4_00130W	orf19.5636	RBT5	-0.583601	0.0804537
Direct target	C3_03460C	orf19.344	orf19.344	-0.596914	0.475876
Direct target	CR_09580C	orf19.6604	orf19.6604	-0.616982	0.085372
Direct target	C7_00970C	orf19.7017	YOX1	-0.640666	0.509984
Direct target	C3_00650W	orf19.5392	NGT1	-0.643636	0.343305
Direct target	C3_06860C	orf19.6816	orf19.6816	-0.657223	0.443188
Direct target	CR_01010W	orf19.3255	TEN1	-0.688067	0.244949
Direct target	C1_03000W	orf19.2991	HOL1	-0.699331	0.0546293
Direct target	C4_05580C	orf19.1239	orf19.1239	-0.723555	0.371371
Direct target	C4_01180W	orf19.4672	orf19.4672	-0.726135	0.763988
Direct target	CR_10280W	orf19.7603	orf19.7603	-0.737615	0.176996
Direct target	C1_12470W	orf19.69	orf19.69	-0.777207	0.230155
Direct target	C1_04050C	orf19.4481	MFALPHA	-0.794717	0.512415
Direct target	C6_01500C	orf19.3434	TRY5	-0.797137	0.134714
Direct target	C2_10560C	orf19.5334	ZSF1	-0.824095	0.108886
Direct target	C3_04600C	orf19.5918	orf19.5918	-0.918025	0.113052
Direct target	C5_04020C	orf19.3209	FGR42	-0.982378	0.510544
Direct target	C1_14120C	orf19.7218	RBE1	-1.01669	0.386349
Direct target	C7_00880C	orf19.7027	orf19.7027	-1.04431	0.108162
Direct target	C6_01660C	orf19.3420	orf19.3420	-1.13157	0.839133
Direct target	C2_08890W	orf19.217	orf19.217	-1.18851	0.136078
Direct target	C6_02820W	orf19.5556	orf19.5556	-1.24151	0.384941
Direct target	C5_01380W	orf19.1930	CFL5	-1.26705	0.111319
Direct target	C1_07160C	orf19.4450.1	orf19.4450.1	-1.29728	0.0655711
Direct target	C1_07650W	orf19.2779	orf19.2779	-1.30092	0.545516
Direct target	C1_05960W	orf19.2451	PGA45	-1.48294	0.226719
Direct target	C5_04140W	orf19.3897	orf19.3897	-1.48322	0.051291
Direct target	C3_01540W	orf19.1691	orf19.1691	-1.53799	0.193129
Direct target	C1_11710C	orf19.1148	orf19.1148	-1.67844	0.60215
Direct target	C4_06920C	orf19.3117	CSA2	-1.85361	0.270279
Direct target	C4_02380W	orf19.2766	orf19.2766	-1.96954	0.7912
Direct target	C6_02510C	orf19.5520	ASG7	-1.96954	0.7912
Direct target	C1_10370W	orf19.4908	orf19.4908	-2.15284	0.256474
Direct target	C5_01120W	orf19.1958	orf19.1958	-2.4365	0.0678151
	C2_02910W	orf19.5814.1	orf19.5814.1	6.06227	5.14889e-05
	C3_06040W	orf19.7385	orf19.7385	5.88293	0.000683995
	CR_04900C	orf19.6302	PGA39	4.8555	1.40139e-09
	C1_06860W	orf19.6224	orf19.6224	4.69834	0.012089
	C1_06610C	orf19.6249	HAK1	4.36595	9.88645e-12
	C7_00480W	orf19.7071	FGR2	4.18275	0.00481306
	CR_02290W	orf19.3738	PGA22	4.06497	0.000782615
	CR_02880W	orf19.2846	orf19.2846	4.05969	2.06796e-40
	C1_10050W	orf19.4872	orf19.4872	3.95016	0.000828852
	C6_00470C	orf19.4212	FET99	3.84861	6.52461e-07
	CR_06550C	orf19.711	orf19.711	3.71813	1.39842e-53
	C7_02010C	orf19.6518	orf19.6518	3.60886	5.85589e-14
	C2_05180W	orf19.3548.1	WH11	3.60074	3.18164e-13
	C1_06000W	orf19.2445	orf19.2445	3.59478	6.66776e-27
	C5_04190W	orf19.3902	MRV2	3.59032	6.76753e-28
	C1_05690C	orf19.2481	orf19.2481	3.57318	0.024135
	CR_04440C	orf19.535	RBR1	3.38774	0.00175665
	C1_13430C	orf19.4970	orf19.4970	3.35907	5.97643e-13
	C1_06870C	orf19.6222.1	orf19.6222.1	3.34328	0.000383238
	C2_09220W	orf19.4082	DDR48	3.17929	7.93272e-44
	C2_07790C	orf19.2202	orf19.2202	2.94336	3.01108e-16
	C1_00220W	orf19.6081	PHR2	2.90109	5.36664e-06
	CR_01850C	CR_01850C	CR_01850C	2.84902	0.00375942
	C3_03700C	orf19.6949	orf19.6949	2.67647	0.00381249
	C5_04250W	orf19.3908	MRV8	2.66484	4.70051e-10
	C3_05820W	snR44d	snR44d	2.64511	0.000527885
	C5_00600C	orf19.929	orf19.929	2.59303	2.93468e-05
	C4_00860C	orf19.4706	orf19.4706	2.57422	3.20238e-43
	C2_10150W	orf19.1766	orf19.1766	2.56582	8.43827e-06
	C4_03890W	orf19.5045	PTP2	2.53684	1.2366e-20
	C7_00870W	orf19.7029	orf19.7029	2.51868	0.0313448
	C3_04200W	orf19.5862	AFP99	2.49751	6.40816e-08
	C5_04480C	orf19.3932.1	orf19.3932.1	2.49466	1.14327e-20
	C4_00980C	orf19.4691	MRV1	2.49253	2.59814e-05
	CR_06460W	orf19.720	GST3	2.46446	3.24498e-11
	C3_03980C	orf19.2812	orf19.2812	2.45197	3.12123e-09
	CR_08310C	orf19.6398	orf19.6398	2.44502	0.0168913
	C2_05660W	orf19.6877	PNG2	2.40004	3.44279e-35
	C2_10730W	orf19.5353	orf19.5353	2.31848	0.00516892
	C4_06150C	orf19.2922	orf19.2922	2.30793	1.65394e-05
	C7_02240W	orf19.6489	FMP45	2.27167	1.71202e-13
	C5_04470C	orf19.3932	orf19.3932	2.26963	1.67107e-36
	C2_00940W	orf19.2030	orf19.2030	2.26438	1.79373e-55
	C1_06160W	orf19.2429	orf19.2429	2.25258	0.00498612
	CR_09470W	orf19.7342	AXL1	2.22583	2.07778e-05
	C4_04470W	orf19.3839	SAP10	2.20556	2.49552e-32
	C7_01130C	orf19.6897	orf19.6897	2.1749	0.0122469
	C5_04370C	orf19.3923	PGA37	2.17042	4.12392e-08
	C3_02140C	orf19.1632	orf19.1632	2.16883	5.26336e-19
	CR_01860W	CR_01860W	CR_01860W	2.1685	0.0011382
	C3_02570W	orf19.246	orf19.246	2.15084	5.08246e-49
	C4_03710C	orf19.1307	orf19.1307	2.13612	4.35257e-06
	C6_01290C	orf19.136	QDR3	2.13168	9.08747e-10
	C1_02700C	orf19.2959.1	orf19.2959.1	2.06958	1.86588e-83
	C1_10060C	orf19.4873	orf19.4873	2.06773	0.00966881
	C2_06460W	orf19.23	RTA3	2.06592	1.95777e-06
	C2_05770W	orf19.6888	orf19.6888	2.03576	2.36218e-16
	C6_04420W	orf19.2125	orf19.2125	2.02563	1.19516e-21
	C1_10740C	orf19.2344	ASR1	2.01989	0.00177891
	C3_03450C	orf19.342	BMT7	1.95207	4.24856e-08
	C1_06620C	orf19.6248	orf19.6248	1.89421	0.00396976
	C3_02060W	orf19.1641	orf19.1641	1.88967	0.00271611
	C7_01700W	orf19.6554	orf19.6554	1.83846	4.17383e-18
	CR_00290W	orf19.7504	orf19.7504	1.83459	3.57929e-05
	C1_05710C	orf19.2479	UGA4	1.82926	0.000245605
	CR_04680C	orf19.1736	orf19.1736	1.81988	0.00304463
	C1_06130C	orf19.2432	HAC1	1.81364	5.97333e-15
	CR_07140C	orf19.11	orf19.11	1.8134	0.0232496
	C1_14030W	orf19.7210	orf19.7210	1.80955	0.0373078
	C4_05730W	orf19.1258	orf19.1258	1.79244	0.000274664
	C3_04330C	orf19.5876	orf19.5876	1.77621	2.09223e-25
	C3_03690W	orf19.6950	orf19.6950	1.77536	2.55853e-06
	CR_07160C	orf19.733	orf19.733	1.77108	3.02242e-08
	C2_06370C	orf19.17	SCP1	1.7651	2.94907e-10
	C1_00550W	orf19.6053	CIS2	1.75629	6.067e-13
	C4_05400C	orf19.1797	orf19.1797	1.74151	8.59833e-20
	C5_01450W	orf19.4135	PRC2	1.72465	1.67348e-15
	C6_04200C	C6_04200C	C6_04200C	1.72403	5.94251e-08
	C7_03310W	orf19.1344	orf19.1344	1.70916	0.00681386
	C1_01610C	orf19.3351	orf19.3351	1.70668	5.28579e-09
	C3_07070C	orf19.6793	orf19.6793	1.6931	0.000140619
	C7_01730C	orf19.6551.1	STE18	1.67474	0.000138482
	C3_04190W	orf19.5861.1	orf19.5861.1	1.66136	2.22268e-08
	C1_05440C	orf19.419	orf19.419	1.6598	3.41789e-09
	C1_04330W	orf19.1069	RPN4	1.65974	3.03955e-15
	CR_04820W	orf19.6311	orf19.6311	1.64788	0.000126279
	C3_02790W	orf19.270	orf19.270	1.63446	3.30465e-16
	C2_02920W	orf19.5813	orf19.5813	1.63354	5.39134e-09
	C4_02660W	orf19.2734	orf19.2734	1.63157	4.42043e-06
	C3_03710W	orf19.6948	CCC1	1.60956	0.00582731
	C3_06450W	orf19.7434	GLG2	1.60495	0.0350724
	CR_06310W	orf19.3885	orf19.3885	1.58406	0.0102904
	CR_02020C	orf19.2602	OPT1	1.57663	1.22606e-15
	CR_07840C	orf19.3713	orf19.3713	1.5587	0.0359966
	C1_13240W	orf19.4951	orf19.4951	1.55807	5.70098e-10
	C4_02150C	orf19.4577	orf19.4577	1.55518	0.04566
	C6_03230W	orf19.5610	ARG3	1.54128	3.13887e-08
	C3_02710W	orf19.263.1	orf19.263.1	1.53121	4.65963e-47
	CR_08720W	orf19.6449	orf19.6449	1.53026	0.00807272
	C2_08620W	orf19.3615	orf19.3615	1.52508	7.02904e-16
	C7_02500C	orf19.6459	DPP3	1.52065	3.27191e-26
	C3_01130C	orf19.2515	orf19.2515	1.51505	1.01224e-09
	C2_10160W	orf19.1765	orf19.1765	1.51275	1.87931e-15
	C6_02200C	orf19.3460	orf19.3460	1.51215	2.55853e-06
	C5_02110W	orf19.4216	orf19.4216	1.50666	2.98459e-14
	C2_03120W	orf19.5784	AMO1	1.49911	6.6659e-18
	C7_03490W	orf19.6706	GYP7	1.49692	5.23717e-10
	CR_05750W	orf19.6637	orf19.6637	1.49399	4.38452e-11
	C5_02080C	orf19.3160	HSP12	1.48865	8.95621e-13
	C2_08640C	orf19.3612	PST2	1.48452	7.39884e-25
	C4_05200C	orf19.6859	orf19.6859	1.47802	0.0439172
	C1_04660W	orf19.780	DUR1,2	1.4769	5.80022e-15
	C1_10180C	orf19.4887	ECM21	1.47474	6.66562e-19
	C1_04930C	orf19.751	orf19.751	1.45691	0.0231192
	C7_02630W	orf19.3701	orf19.3701	1.45286	0.000231186
	C4_02360W	orf19.2768	AMS1	1.44541	3.31321e-08
	C2_10330C	orf19.1745	orf19.1745	1.43426	0.000173431
	C6_04380W	orf19.1097	ALS2	1.43289	6.48566e-06
	C5_04260W	orf19.3910	orf19.3910	1.42288	7.80361e-11
	CR_00620C	orf19.7469	ARG1	1.4116	1.13381e-05
	CR_09020C	orf19.7298	CHS2	1.39338	6.47762e-29
	CR_08890C	orf19.7284	ASR2	1.38635	0.00541831
	C6_02300C	orf19.3471	orf19.3471	1.38015	2.80618e-06
	C1_01220C	orf19.3310	orf19.3310	1.35385	0.00890511
	C6_03880W	orf19.5763	orf19.5763	1.32043	3.41789e-09
	C4_06470W	orf19.2887	orf19.2887	1.32036	3.38379e-15
	C6_02420W	orf19.3483	orf19.3483	1.31826	2.17613e-21
	C1_09210C	orf19.4779	orf19.4779	1.30788	3.36495e-27
	C1_13470W	orf19.4979	KNS1	1.3072	6.05463e-07
	C4_04660C	orf19.3815	orf19.3815	1.30478	1.79983e-10
	C7_02920W	orf19.5169	orf19.5169	1.29306	5.03609e-10
	C1_03150C	orf19.3007.2	orf19.3007.2	1.29046	2.15953e-16
	C2_07630C	orf19.1862	orf19.1862	1.28179	0.0306376
	C7_03570W	orf19.6689	ARG4	1.27021	0.000332284
	C1_09310C	orf19.4791	orf19.4791	1.26062	2.32303e-05
	C4_05070C	orf19.3770	ARG8	1.25759	5.80445e-07
	C5_03470C	orf19.6654	orf19.6654	1.24962	0.00203536
	C5_03870C	orf19.1107	orf19.1107	1.23747	9.55434e-11
	CR_09140C	orf19.7310	orf19.7310	1.23144	0.0344487
	C4_00600C	orf19.4183	MUC1	1.19418	2.1413e-20
	C2_00100C	orf19.1911	PGA52	1.19377	5.54716e-25
	CR_01730W	orf19.2568	IFU5	1.18278	2.71754e-16
	C1_11950W	orf19.5270	orf19.5270	1.17506	0.00138197
	C3_01060W	orf19.2509.1	orf19.2509.1	1.16987	0.0386809
	C3_04070C	orf19.918	CDR11	1.1674	2.55853e-06
	CR_09460C	orf19.7341.1	orf19.7341.1	1.16029	6.78785e-06
	C2_07760W	orf19.2204	orf19.2204	1.14493	3.29772e-10
	C3_02810C	orf19.272	FAA21	1.14235	2.34653e-06
	C2_00910W	orf19.2033	PGA19	1.14044	0.0268157
	C7_03280C	orf19.5125	orf19.5125	1.13759	0.000314872
	CR_07830C	orf19.3712	orf19.3712	1.12884	0.010603
	C5_02430W	orf19.4251	ZCF22	1.12849	0.000202548
	C7_02760W	orf19.5190	orf19.5190	1.12047	0.000194674
	C3_04160W	orf19.5859	DAL8	1.11747	8.88053e-05
	C2_06890C	orf19.2244	orf19.2244	1.11004	0.000576599
	C2_03500W	orf19.871	orf19.871	1.10414	4.70465e-10
	C2_02010C	orf19.1515	CHT4	1.07474	1.06015e-13
	C4_06990W	orf19.3110	MNN46	1.07281	1.7573e-15
	C5_01440C	orf19.4134	orf19.4134	1.06883	1.37873e-16
	C4_06390W	orf19.2896	SOU1	1.06699	3.94458e-05
	C2_00600C	orf19.2067	orf19.2067	1.06279	7.38287e-05
	C1_02490C	orf19.2938	orf19.2938	1.06263	0.00445209
	C1_12140W	orf19.5250	orf19.5250	1.06116	0.000282069
	C2_01560W	orf19.1464	BMT5	1.05995	6.52971e-06
	C4_05880W	orf19.1275	GAT1	1.05958	1.29754e-12
	C1_10430W	orf19.984	PHO8	1.04919	0.0136493
	C4_04450C	orf19.3841	ATG1	1.04777	0.000225507
	C1_06570W	orf19.6254	ANT1	1.0427	0.000581087
	C4_01960C	orf19.4596	orf19.4596	1.03309	3.05081e-09
	C2_06630C	orf19.36.1	orf19.36.1	1.03103	0.000248161
	C6_01300W	orf19.137	orf19.137	1.02403	0.000771009
	C2_00520W	orf19.2075	DFG5	1.02358	0.00501069
	C3_01730C	orf19.1671	UTR2	1.02054	9.71244e-11
	C4_03300C	orf19.1440.2	orf19.1440.2	1.01919	0.00455713
	C6_03520C	orf19.5718	orf19.5718	1.01718	2.846e-10
	C1_05880W	orf19.2461	PRN4	1.01605	1.13213e-06
	C7_02370W	orf19.6474	orf19.6474	1.01408	0.00295312
	C3_00980W	orf19.2501	FLC1	1.00892	8.03878e-16
	C4_00240C	orf19.5650	PRO3	0.997118	2.12839e-11
	C1_06550W	orf19.6257	GLT1	0.993837	0.000540863
	CR_02740W	orf19.2832	INN1	0.992356	3.11161e-11
	CR_02510W	orf19.173	orf19.173	0.989795	1.80213e-06
	C2_02550C	orf19.1580	orf19.1580	0.987594	1.01887e-06
	CR_01470W	orf19.2531	CSP37	0.986175	1.23924e-06
	C4_02900C	orf19.2706	CRH11	0.985309	2.53097e-17
	C2_07900W	orf19.2192	GDH2	0.983273	4.20511e-05
	C4_05700W	orf19.1255	ZCF5	0.981065	0.000131764
	C6_04490W	orf19.2133	LIP4	0.979246	3.8881e-05
	C1_04450C	orf19.6837	FMA1	0.977007	0.00517139
	C1_08040W	orf19.5076.1	orf19.5076.1	0.976423	0.00287291
	C2_10180W	orf19.1763	IFR1	0.972673	1.71788e-05
	C5_02600W	orf19.4274	PUT1	0.9713	2.74864e-05
	C2_00930C	orf19.2031	VPS24	0.971254	1.36044e-07
	C7_01900W	orf19.6531	NUC2	0.970624	4.68745e-05
	C7_00170W	orf19.7106	VPS70	0.968348	0.000250891
	C1_08530W	orf19.398	orf19.398	0.959786	0.000487432
	C6_00980C	orf19.100	orf19.100	0.957387	0.0290777
	C6_03400C	orf19.5629	QCR7	0.956596	0.000493085
	C4_05100C	orf19.738	MYO5	0.953345	6.65783e-26
	C6_02410W	orf19.3482	orf19.3482	0.946272	1.15295e-09
	C2_08130W	orf19.2172	ARA1	0.945519	0.000119955
	C5_01210W	orf19.1949	VPS1	0.944147	4.6107e-25
	CR_03730C	orf19.4372	orf19.4372	0.943965	2.02401e-05
	C2_04810W	orf19.183	HIS3	0.940832	5.11431e-06
	C2_06720W	orf19.3150	GRE2	0.938722	2.41707e-08
	C2_03790C	orf19.842	ASR3	0.935319	1.47334e-06
	C5_05190W	orf19.4012	PCL5	0.935266	0.0170452
	CR_07100W	orf19.1813	FLC2	0.930935	4.55495e-15
	C4_01550C	orf19.4630	CPA1	0.92506	0.0031127
	C1_01620C	orf19.3352	orf19.3352	0.922075	1.85548e-07
	C7_00680W	orf19.7051	orf19.7051	0.9214	0.0425233
	C7_03730C	orf19.5504	orf19.5504	0.908607	0.000680067
	C4_06510C	orf19.2883	CSO99	0.90682	0.000330817
	C5_05450C	orf19.4044	MUM2	0.902776	1.69414e-10
	C7_00110W	orf19.7111.1	SOD3	0.901515	0.00303325
	C2_09260C	orf19.4088	GLO2	0.89683	0.00117784
	C2_10360C	orf19.1742	HEM3	0.895531	3.37353e-08
	C4_02930W	orf19.2701	orf19.2701	0.894981	0.00470682
	C4_01220C	orf19.4668	orf19.4668	0.893423	0.022653
	C2_09990C	orf19.1783	YOR1	0.892892	5.12571e-09
	C7_00240W	orf19.7098	orf19.7098	0.890983	0.0193488
	CR_05180C	orf19.637	SDH2	0.888914	0.00452055
	C6_03490C	orf19.5714	SAP1	0.884378	0.0293904
	C1_13220C	orf19.4950	AKR1	0.87945	8.88026e-12
	C1_14060W	orf19.7214	orf19.7214	0.870884	0.020526
	C4_06780C	orf19.3131	OYE32	0.869762	1.27336e-06
	CR_04800W	orf19.6313	MNT4	0.869574	0.0201536
	C1_03940W	orf19.4468	orf19.4468	0.863543	0.000347413
	C3_04340W	orf19.5877	ATF1	0.86324	0.000936733
	C6_01690W	orf19.3417	ACF2	0.857869	7.81137e-10
	C6_02230W	orf19.3463	orf19.3463	0.856762	9.33473e-05
	C2_03970W	orf19.827	orf19.827	0.854585	3.133e-09
	C6_02010C	orf19.691	GPD2	0.85237	6.20346e-06
	C2_10720C	orf19.5352	orf19.5352	0.85045	0.0171244
	C5_01200W	orf19.1950	orf19.1950	0.84827	7.61079e-10
	C1_14210C	orf19.7229	IML2	0.84682	0.0144484
	C2_05990C	orf19.4121	orf19.4121	0.845547	0.045052
	C4_04550C	orf19.3827	OMA1	0.839018	1.89594e-11
	C5_01240W	orf19.1945	AUR1	0.832813	6.75826e-10
	CR_09610C	orf19.6601	orf19.6601	0.829398	0.00452055
	C4_02340W	orf19.2769	orf19.2769	0.827594	1.14721e-05
	C6_01100W	orf19.117	SEC9	0.823357	1.01992e-13
	C3_07980C	orf19.6192	orf19.6192	0.823324	0.0109186
	CR_07170W	orf19.732	orf19.732	0.821776	2.33478e-06
	C6_00930C	orf19.94	orf19.94	0.816239	2.28881e-07
	C2_02600C	orf19.1586	FGR22	0.812957	0.000302287
	C6_00150W	orf19.6322	ARD	0.811608	3.15432e-15
	C3_01620W	orf19.1681	orf19.1681	0.803507	0.0082702
	C4_05850C	orf19.1272	orf19.1272	0.799767	0.00248045
	C3_04890W	orf19.5958	CDR2	0.796707	1.32537e-09
	C2_08510W	orf19.3627	orf19.3627	0.794587	0.0281958
	C2_00110W	orf19.1910	orf19.1910	0.785357	0.00112638
	C1_02840W	orf19.2972	PDE2	0.785156	0.000139323
	C7_03860W	orf19.7196	orf19.7196	0.784295	0.00295312
	C3_03500W	orf19.348	SKN2	0.782445	0.0040017
	C6_01410C	orf19.3443	OYE2	0.774671	0.000773181
	CR_05860W	orf19.6627	orf19.6627	0.773259	1.19231e-05
	C5_05430W	orf19.4041	PEX4	0.771352	0.0237707
	C5_05440C	orf19.4043	orf19.4043	0.770885	7.41364e-08
	C1_10040W	orf19.4871	ERO1	0.770336	3.06891e-06
	C3_05270C	orf19.6005	HGT5	0.769529	2.63205e-06
	C1_00770C	orf19.6029	ROT1	0.766741	4.87072e-07
	C2_03320W	orf19.896	CHK1	0.763646	3.92886e-07
	CR_02620C	orf19.2821	orf19.2821	0.760492	0.0034509
	C2_06690C	orf19.1225	PEX22	0.757461	0.000679465
	C1_11690W	orf19.1150	orf19.1150	0.756662	0.0001627
	C3_00030C	orf19.5469	orf19.5469	0.749445	0.000675109
	C3_04260W	orf19.5869	orf19.5869	0.748463	2.4999e-12
	C6_01940W	orf19.685.1	orf19.685.1	0.748059	1.05655e-05
	C2_04550C	orf19.4495	NDH51	0.747419	0.00454948
	C4_04560C	orf19.3826	orf19.3826	0.742421	2.6493e-07
	C1_06480C	orf19.6264.3	orf19.6264.3	0.740725	3.76872e-05
	C1_00830W	orf19.6023	orf19.6023	0.739884	2.4465e-05
	C4_02620C	orf19.2737	orf19.2737	0.739044	3.5962e-07
	C1_03910C	orf19.4465	orf19.4465	0.736229	5.12744e-08
	C1_11850W	orf19.5282	orf19.5282	0.735491	3.99841e-06
	CR_03710C	orf19.4370	orf19.4370	0.734634	1.14885e-05
	C4_04140W	orf19.5295	orf19.5295	0.734528	0.00214983
	C2_05950C	orf19.5215	TES15	0.732764	0.00653453
	C1_00030C	orf19.6113	orf19.6113	0.731266	0.0106719
	C1_06780W	orf19.6232	NPR1	0.727248	6.14916e-09
	C4_05800C	orf19.1266	orf19.1266	0.727079	0.000139323
	C1_01100W	orf19.3298	CCH1	0.726556	0.00195807
	C1_02680C	orf19.2958	MNN44	0.725913	0.00150576
	C6_02750C	orf19.5548	LYS14	0.725114	0.00852852
	C3_03660W	orf19.6953	IRS4	0.720392	1.91119e-11
	C3_02530W	orf19.242.2	YSY6	0.718827	7.92501e-09
	C1_07920W	orf19.5064.1	orf19.5064.1	0.715818	0.000253201
	C2_10340W	orf19.1744	HEM4	0.714904	0.0247997
	C6_02730W	orf19.5544	SAC6	0.714821	9.78148e-14
	C1_09020W	orf19.4758	orf19.4758	0.714691	0.0137256
	C5_03990W	orf19.3212	MID1	0.714521	9.26832e-10
	C3_06610W	orf19.7450	orf19.7450	0.713929	0.0118496
	C2_04660C	orf19.147	YAK1	0.710225	0.00568789
	C1_01450W	orf19.3331	ABC1	0.709868	1.39205e-08
	CR_06930W	orf19.178	orf19.178	0.709421	0.00463112
	C4_00070C	orf19.374	orf19.374	0.708905	1.81544e-08
	C1_02040C	orf19.3661	orf19.3661	0.707748	1.12697e-05
	C2_00960C	orf19.2028	MXR1	0.6961	1.29815e-06
	C4_06610C	orf19.2871	SDH12	0.695995	0.00195153
	C1_01830C	orf19.4540	UBC8	0.693885	0.000557689
	C5_01420W	orf19.4132	orf19.4132	0.692929	7.22686e-07
	C1_11200W	orf19.2296	orf19.2296	0.692812	0.00115631
	C7_01070C	orf19.7006	orf19.7006	0.691291	0.00014682
	C1_12570C	orf19.3759	orf19.3759	0.69116	0.0352049
	C1_05910W	orf19.2458	SIP5	0.690857	3.15039e-05
	C1_04910C	orf19.752	orf19.752	0.689148	0.000123715
	CR_08770W	CR_08770W	CR_08770W	0.682164	0.00570459
	C4_00160C	orf19.5641	CAR2	0.68044	0.00028452
	C5_04490C	orf19.3934	CAR1	0.679083	0.00103614
	C1_08540C	orf19.399	orf19.399	0.67803	6.08896e-10
	C1_09290C	orf19.4788	ARG5,6	0.675722	0.00131273
	C2_09050C	orf19.199	orf19.199	0.674179	6.09171e-08
	C7_02310C	orf19.6480	orf19.6480	0.673708	0.00520475
	C2_10170C	orf19.1764	orf19.1764	0.673255	0.00852852
	C4_03940C	orf19.789	PYC2	0.672745	0.00230985
	C2_08790W	orf19.3592	JEM1	0.671358	2.04838e-09
	C6_04410C	orf19.2124	orf19.2124	0.663708	0.00148252
	CR_04860C	orf19.6307	orf19.6307	0.66336	0.00546825
	C6_01740C	orf19.3412	ATG15	0.66307	0.000626612
	C1_00390W	orf19.6070	ENA2	0.662564	0.00103614
	C6_02340W	orf19.3476	HRR25	0.662518	1.31447e-07
	C4_00840W	orf19.4711	orf19.4711	0.661841	0.000104577
	C7_02650W	orf19.3699	TEP1	0.661625	0.0323146
	C3_04130W	orf19.5857	orf19.5857	0.659793	0.0023413
	C1_11750W	orf19.1142	AVT4	0.659248	1.38985e-05
	CR_06110C	orf19.3865	RFX1	0.65866	3.80673e-06
	C3_01610W	orf19.1682	orf19.1682	0.655775	0.0061657
	C6_04040C	orf19.1220	RVS167	0.655194	5.7241e-11
	CR_06250W	orf19.3877	orf19.3877	0.65245	0.000135217
	CR_02300C	orf19.3737	orf19.3737	0.651974	1.4614e-09
	C2_02410W	orf19.1564	orf19.1564	0.65046	1.45517e-09
	C7_03360W	orf19.1339	CPY1	0.649532	1.17075e-06
	C3_01160W	orf19.3153	MSS4	0.639092	6.15199e-08
	C1_13260W	orf19.4952.1	orf19.4952.1	0.637581	0.0387548
	C4_04970C	orf19.3782.2	orf19.3782.2	0.636363	0.00877595
	C2_01690W	orf19.1480	orf19.1480	0.635862	0.000137447
	C1_08050W	orf19.5077	orf19.5077	0.635808	0.00750964
	C2_06620W	orf19.36	orf19.36	0.635284	0.000402622
	C2_00400C	orf19.2091	orf19.2091	0.631127	0.0372056
	C2_06880C	orf19.2242	PRB1	0.630048	0.0183839
	C2_06700W	orf19.3152	AMO2	0.627012	0.00793289
	C3_07090W	orf19.6791	HHT1	0.624944	0.00232862
	C3_04630W	orf19.5921	orf19.5921	0.622582	0.0111606
	C3_02190C	orf19.1625	orf19.1625	0.621881	0.00807062
	C2_09730C	orf19.1377	IPK2	0.619572	2.75852e-06
	C1_01420C	orf19.3330	CRL1	0.618372	1.61569e-05
	CR_07700W	orf19.1985	orf19.1985	0.616317	0.00199035
	C4_02490W	orf19.2753	ZCF15	0.616038	0.0129827
	C4_05610C	orf19.1246	orf19.1246	0.612522	1.25629e-09
	C3_07810C	orf19.6176	SEC61	0.611069	0.0446907
	C2_01680C	orf19.1479	orf19.1479	0.608328	5.42841e-05
	C2_05810W	orf19.5204	orf19.5204	0.607474	0.00780069
	C5_02680W	orf19.4286	orf19.4286	0.60299	0.00932033
	CR_03000C	orf19.2863	orf19.2863	0.598332	2.76406e-05
	C1_11240C	orf19.677	CHO1	0.598063	1.84134e-09
	CR_05490W	orf19.3519	SUA72	0.597629	0.000355347
	C4_00100C	orf19.5633	orf19.5633	0.596352	8.76213e-05
	C2_03140C	orf19.5782	orf19.5782	0.594944	5.50109e-06
	CR_03220C	orf19.2401	orf19.2401	0.594034	0.00175429
	C6_01790C	orf19.3405	ZCF18	0.590699	0.0424942
	C1_13690C	orf19.5006.1	orf19.5006.1	0.59048	0.0106362
	C2_09010W	orf19.203	STB3	0.589559	0.00675877
	C5_02220C	orf19.4229	orf19.4229	0.588809	0.0025387
	C2_04280W	orf19.792	orf19.792	0.58724	0.0387007
	C5_04050W	orf19.1285	orf19.1285	0.5872	3.4238e-06
	CR_01210C	orf19.3233	HSE1	0.586938	0.0199681
	C4_05810W	orf19.1267	orf19.1267	0.586921	4.5732e-07
	C6_00850W	orf19.86	orf19.86	0.586653	5.59282e-06
	C1_04630C	orf19.783	orf19.783	0.586183	4.74972e-06
	C1_12240C	orf19.5239	orf19.5239	0.585508	0.00128098
	C3_02220W	orf19.1623	CAP1	0.585481	2.39033e-05
	C2_05980C	orf19.4122	orf19.4122	0.584349	0.00191452
	C2_03800C	orf19.841	orf19.841	0.582861	4.61036e-10
	C1_08740C	orf19.4732	SEC24	0.581084	1.71807e-08
	C4_05080C	orf19.3769	orf19.3769	0.579974	6.67027e-06
	C2_00920W	orf19.2032	orf19.2032	0.577027	0.000172105
	C1_01200W	orf19.3308	STB5	0.576517	0.0086713
	C1_12070C	orf19.5258	orf19.5258	0.575625	0.000456164
	C2_07550W	orf19.1872	orf19.1872	0.572501	0.0202125
	C3_01410C	orf19.1710	ALI1	0.571595	0.0073081
	C4_01930C	orf19.4600	orf19.4600	0.570104	0.0103751
	C3_04430W	orf19.5893	RIP1	0.568968	0.0409482
	C2_07540W	orf19.1873	orf19.1873	0.568586	0.0102192
	C1_01010W	orf19.3290	orf19.3290	0.567546	0.0152322
	C3_07060W	orf19.6794	FESUR1	0.564595	0.0371662
	C5_02910C	orf19.4315	GYP8	0.563329	0.00712096
	CR_06240C	orf19.3876	ZCF19	0.561671	0.0195729
	C5_04320C	orf19.3919	orf19.3919	0.561581	0.000166836
	C7_01740C	orf19.6551	orf19.6551	0.561579	0.00690804
	C6_03630W	orf19.5731	PAD1	0.559785	0.00945358
	C1_12410C	orf19.5224	PKH2	0.559535	5.50109e-06
	C2_02640C	orf19.1589.1	orf19.1589.1	0.55852	0.037479
	CR_09690C	orf19.6594	PLB3	0.554889	0.04132
	C6_04550C	orf19.2149	orf19.2149	0.553861	0.000939493
	CR_07450C	orf19.6121	MNL1	0.55368	1.46126e-06
	C2_10420W	orf19.3490	FGR6-4	0.551712	2.57336e-05
	C1_02320C	orf19.3689	orf19.3689	0.544408	0.000348333
	C7_03250C	orf19.5130	PDI1	0.540121	7.08119e-08
	C1_08180C	orf19.5095	orf19.5095	0.53967	0.00715242
	C1_04640W	orf19.782	orf19.782	0.53855	4.42379e-06
	C5_02970W	orf19.4322	DAP2	0.536896	6.51915e-08
	CR_02570C	orf19.164	orf19.164	0.536408	0.0291818
	C1_00750C	orf19.6031	VPS27	0.535617	0.000248161
	C5_02520W	orf19.4264	orf19.4264	0.535607	0.0338522
	C1_03120W	orf19.3004	orf19.3004	0.531366	0.00520573
	C6_02860W	orf19.5561	STE23	0.529772	1.03621e-06
	C4_01320C	orf19.4655	OPT6	0.528256	0.00938992
	C2_08700C	orf19.3606	orf19.3606	0.527417	0.0185479
	C7_03350C	orf19.1340	orf19.1340	0.527357	0.000246359
	C6_03020W	orf19.5584	PEP3	0.52459	6.77096e-05
	C5_03960W	orf19.3215	orf19.3215	0.524488	0.0282328
	C2_02760W	orf19.5830	LHS1	0.523966	2.31496e-07
	C1_00760W	orf19.6030	orf19.6030	0.521965	5.76326e-07
	C2_08860W	orf19.223	orf19.223	0.520993	0.0016442
	C7_02220C	orf19.6492	orf19.6492	0.520875	0.00250558
	C4_01360W	orf19.4651	PGA53	0.51653	0.00936515
	C1_04340C	orf19.1070	orf19.1070	0.512272	0.00268903
	C3_05670C	orf19.7348	orf19.7348	0.511884	0.00452881
	C6_00590W	orf19.4199	SLY41	0.510649	0.000766417
	C2_04590C	orf19.4490.2	QCR8	0.509928	0.0323505
	C1_06930W	orf19.6217	PGA63	0.509477	0.00614165
	C5_02530W	orf19.4265	UAP1	0.508934	5.28383e-05
	C6_00420W	orf19.1203.1	DPM2	0.508374	0.00582002
	C1_02650W	orf19.2954	orf19.2954	0.502872	0.0123284
	C1_04760C	orf19.768	SYG1	0.502407	0.00164148
	C1_02440C	orf19.2933	orf19.2933	0.501817	0.00841577
	C2_01350C	orf19.1990	SNX4	0.500563	0.00319533
	C4_06730C	orf19.3136	orf19.3136	0.500053	0.000231487
	C1_04480C	orf19.6842	TUS1	0.499633	0.000117543
	C2_02310W	orf19.1549	orf19.1549	0.494435	0.0357949
	CR_08060C	orf19.589	VPS21	0.494225	1.47607e-05
	C6_03930W	orf19.5770	OPT8	0.493854	0.00922066
	CR_02130W	orf19.2613	ECM4	0.491313	0.00126203
	C3_00940W	orf19.2498	orf19.2498	0.488747	0.00850598
	C1_09010W	orf19.4757	NAR1	0.485903	0.021082
	C2_04950C	orf19.3527	CYT1	0.485511	0.0452291
	C7_03810W	orf19.7201	SLA2	0.48474	0.0271788
	C6_04600W	orf19.2157	DAC1	0.484433	0.00274928
	C6_03180C	orf19.5605	orf19.5605	0.484336	0.00296294
	CR_01490C	orf19.2533.1	orf19.2533.1	0.481421	0.00256632
	C2_00500W	orf19.2077	ZCF9	0.478184	0.026768
	C5_03820C	orf19.1112	BUD7	0.476482	7.24641e-06
	C2_05040C	orf19.3535	orf19.3535	0.47536	0.000116108
	C2_06010W	orf19.4119	SPO72	0.473975	0.0155533
	C4_01020C	orf19.4686	orf19.4686	0.473766	0.00511304
	CR_06380C	orf19.727	orf19.727	0.473672	8.2037e-05
	C5_02990W	orf19.4324	orf19.4324	0.470769	0.00596039
	C3_05190C	orf19.5995	MCA1	0.47044	0.00299763
	C1_05170C	orf19.448	CUE5	0.4694	0.000103203
	C1_05770C	orf19.2474	PRC3	0.467602	0.00190939
	C3_01220W	orf19.1729	orf19.1729	0.467547	0.0313448
	C4_01680W	orf19.4625	TOA2	0.467298	0.00594717
	C1_03330C	orf19.3030	orf19.3030	0.466139	0.0139189
	CR_02850C	orf19.2842	GZF3	0.465474	0.01256
	C2_08270C	orf19.2222	orf19.2222	0.465247	0.00201629
	C5_04150C	orf19.3898	orf19.3898	0.464628	0.00641211
	C4_04980W	orf19.3782	orf19.3782	0.463542	0.0070142
	C1_08010W	orf19.5073	DPM1	0.462683	0.00751322
	C1_01520C	orf19.3340	SOD2	0.46153	0.0011011
	CR_06260W	orf19.3878	orf19.3878	0.45946	0.00314791
	C2_06100W	orf19.4109	PMT4	0.45884	4.25318e-05
	C5_01560C	orf19.4150	orf19.4150	0.458043	0.0058273
	C2_08960C	orf19.210	orf19.210	0.457861	0.00735059
	C5_00830C	orf19.586	ERV46	0.455593	0.000341814
	C4_03110W	orf19.2680	orf19.2680	0.455096	0.000175066
	C4_05980C	orf19.4409	orf19.4409	0.454183	0.00155629
	C2_10280C	orf19.1751	SPT23	0.452769	0.0138177
	C4_02020W	orf19.4591	CAT2	0.450839	0.00653453
	C3_07230W	orf19.6778	orf19.6778	0.450514	0.0282078
	C5_02540C	orf19.4266	SPR28	0.449208	0.0498827
	C2_02240C	orf19.1542	HEX3	0.447544	0.0023413
	C1_12400C	orf19.5225	orf19.5225	0.447196	0.00110966
	C1_05460W	orf19.418	KOG1	0.446816	6.61793e-05
	C6_00410C	orf19.1203	SRO77	0.445215	0.000135217
	C5_03680W	orf19.6680	FGR27	0.44412	0.0171484
	C1_01460W	orf19.3332	orf19.3332	0.442476	0.0013191
	C2_03380W	orf19.886	PAN1	0.439041	0.0117786
	CR_05290W	orf19.1010	MNT3	0.437407	0.0137984
	C4_05530W	orf19.1234	FGR6-10	0.436986	0.00241496
	CR_01720W	orf19.2565	orf19.2565	0.436797	0.0183149
	C1_10460W	orf19.988	orf19.988	0.436524	0.0013577
	CR_05740C	orf19.6638	PTC4	0.436457	0.0197018
	CR_08160W	orf19.6376	PTC5	0.436426	0.00912675
	C6_02530C	orf19.5522	orf19.5522	0.43634	0.00359079
	C2_01150W	orf19.2009	PEX12	0.435042	0.0129307
	CR_00090C	orf19.7531	orf19.7531	0.434804	0.0146277
	C2_04210W	orf19.799	STE4	0.433405	0.00480825
	C1_12430W	orf19.5221	orf19.5221	0.43218	0.000673333
	C6_01460C	orf19.3438	orf19.3438	0.43192	0.00127964
	C4_06460C	orf19.2888	orf19.2888	0.429264	0.0170329
	C5_05070W	orf19.3999	orf19.3999	0.425122	0.00850146
	C1_13110C	orf19.4937	CHS3	0.424352	0.000929399
	C7_02170C	orf19.6498	orf19.6498	0.42148	0.049955
	C5_02720W	orf19.4292	PEP12	0.420944	0.00147943
	C1_04430C	orf19.5194.1	orf19.5194.1	0.418096	0.0107599
	C1_06010W	orf19.2444	CHS7	0.416541	0.00138733
	CR_06180W	orf19.3873	ARC40	0.415238	8.16093e-06
	C1_06940C	orf19.6214	ATC1	0.413985	0.0205723
	C5_04100W	orf19.1279	CDS1	0.413948	0.00103614
	CR_05800C	orf19.6630	orf19.6630	0.413719	0.00701859
	CR_07420W	orf19.6126	KGD2	0.411942	0.00357908
	C7_02320W	orf19.6479	SEC1	0.411786	0.0251758
	C1_14530W	orf19.7271	orf19.7271	0.4113	0.000137388
	CR_02670C	orf19.2826	orf19.2826	0.409549	0.00758655
	C1_01650W	orf19.3355	ISN1	0.409424	0.000310871
	C6_03660C	orf19.5735	CDC50	0.408712	0.00389921
	C3_04950W	orf19.5964	ARF2	0.403856	0.03123
	C3_02960C	orf19.290	KRE5	0.403462	0.0031647
	C4_05670W	orf19.1252	YME1	0.401655	0.0155533
	C2_01390W	orf19.1444	orf19.1444	0.396857	0.0123232
	C1_08780W	orf19.4736	orf19.4736	0.394607	0.0103543
	C6_03840C	orf19.5759	SNQ2	0.392952	0.00427249
	C2_08650W	orf19.3611	orf19.3611	0.392139	0.0203489
	C2_05030C	orf19.3534	RHO3	0.39208	0.00352922
	C7_02450W	orf19.6464	orf19.6464	0.390264	0.0108029
	CR_06560C	orf19.916	orf19.916	0.389399	0.00162491
	CR_06170W	orf19.3872	orf19.3872	0.387985	0.00330935
	C3_04180W	orf19.5861	KRE9	0.387137	0.00237488
	C4_03280W	orf19.2665	MSN5	0.385879	0.0448848
	C4_00620C	orf19.4181	SPC2	0.385544	0.0100744
	C3_00750W	orf19.5380	LYS144	0.384582	0.0229126
	C2_04760W	orf19.191	KIC1	0.384386	0.00305998
	CR_07580C	orf19.728	TSC11	0.381689	0.0267638
	C1_09980C	orf19.4864	orf19.4864	0.381378	0.00103409
	C2_00260C	orf19.2107	MUQ1	0.378426	0.0379164
	C7_03080W	orf19.5147	LMO1	0.376546	0.0171514
	CR_04660C	orf19.1738	UGP1	0.374513	0.0019214
	C4_06140C	orf19.2923	orf19.2923	0.373592	0.0387708
	CR_04770C	orf19.6315	orf19.6315	0.371442	0.0268157
	C3_05520C	orf19.6987	DNM1	0.370202	0.0290327
	C1_12700W	orf19.6353	orf19.6353	0.370086	0.0137807
	C2_10050W	orf19.1777	orf19.1777	0.368614	0.022985
	C6_00350W	orf19.1196	PKH3	0.367348	0.00248045
	CR_03740C	orf19.4373	orf19.4373	0.367232	0.0185898
	C1_08800W	orf19.4738	orf19.4738	0.366537	0.0238671
	CR_00260W	orf19.7510	KIN2	0.3661	0.0260455
	C5_02700W	orf19.4288	CTA7	0.363884	0.00534082
	C1_07540C	orf19.2791	BBC1	0.362446	0.00838128
	C5_02560C	orf19.4269	orf19.4269	0.35946	0.0242267
	C4_05690W	orf19.1254	SEC23	0.359426	0.00208516
	C2_07400C	orf19.1891	APR1	0.35891	0.00137324
	C2_10260C	orf19.1754	CMK2	0.3587	0.0106368
	C4_01260W	orf19.4662	RLM1	0.357275	0.0215838
	C4_03590C	orf19.1317	OSH3	0.356475	0.0249934
	CR_03150W	orf19.2410	SYS3	0.356468	0.00413472
	C4_00180W	orf19.5643	ECM7	0.356313	0.019895
	C1_11100W	orf19.2306	orf19.2306	0.355771	0.0222192
	C4_06020C	orf19.4412	orf19.4412	0.355677	0.0256023
	C2_01870C	orf19.1496	orf19.1496	0.354277	0.0230953
	C3_01390C	orf19.1712	GEA2	0.352806	0.0392296
	C5_03300C	orf19.2650	orf19.2650	0.352312	0.0355738
	C4_01420W	orf19.4643	orf19.4643	0.351645	0.016701
	C4_00400W	orf19.5667	MNR2	0.351217	0.0180414
	C1_02060W	orf19.3663.1	orf19.3663.1	0.351208	0.0188735
	C2_07160W	orf19.2270	SMF12	0.350743	0.0154897
	C4_05280W	orf19.2629	USO1	0.349149	0.00572841
	C1_10790W	orf19.2340	CDC48	0.348478	0.00101506
	CR_06940W	orf19.2370	DSL1	0.348103	0.0247997
	C5_04410C	orf19.3928	orf19.3928	0.345154	0.0238671
	C1_13380W	orf19.4964	orf19.4964	0.344404	0.0488278
	CR_06640C	orf19.698	orf19.698	0.344011	0.0208958
	C3_03170W	orf19.316	SEC13	0.343826	0.0145149
	C3_02540C	orf19.243	OXR1	0.341604	0.0325958
	C5_01350W	orf19.1933	orf19.1933	0.340955	0.015807
	C6_02140W	orf19.3453	orf19.3453	0.339174	0.0138751
	C1_02050C	orf19.3663	PHO91	0.339169	0.00572841
	CR_02820W	orf19.2841	PGM2	0.338557	0.0454314
	C1_13120C	orf19.4939	MON2	0.337795	0.0262212
	CR_04080C	orf19.491	SEC63	0.336534	0.00459715
	C7_03220C	orf19.5133	ZCF29	0.336019	0.0068159
	C2_02990C	orf19.5804	HYU1	0.335162	0.0199205
	C4_01510W	orf19.4633	orf19.4633	0.331424	0.0122217
	CR_02040W	orf19.2605	PRK1	0.33116	0.00582731
	C4_03080W	orf19.2684	orf19.2684	0.329397	0.0039156
	C1_11590W	orf19.1161	PLD1	0.328735	0.0350724
	C4_00710W	orf19.4171	orf19.4171	0.327222	0.0103751
	C6_01620W	orf19.3425	orf19.3425	0.324976	0.0105654
	C1_08650C	orf19.4723	FAD1	0.323947	0.0186228
	C3_01720C	orf19.1672	orf19.1672	0.323841	0.00550532
	C1_12580W	orf19.3758	orf19.3758	0.322893	0.027121
	C2_09560C	orf19.1400	orf19.1400	0.321418	0.00750964
	C5_02310C	orf19.4239	orf19.4239	0.319045	0.0247997
	C1_13510C	orf19.4982	TGL99	0.318792	0.0370441
	C4_03770W	orf19.1301	orf19.1301	0.316902	0.0242267
	C2_04850C	orf19.4127	orf19.4127	0.315913	0.0307364
	CR_03810W	orf19.4379	PRP13	0.314165	0.0237707
	CR_01280C	orf19.3226	orf19.3226	0.313664	0.0183055
	C5_00750C	orf19.577	orf19.577	0.313649	0.0163383
	C5_03980W	orf19.3213	orf19.3213	0.313356	0.01284
	C2_05140W	orf19.3545	CDC15	0.313204	0.0425233
	C2_03900C	orf19.835	orf19.835	0.312063	0.00578615
	C4_01980C	orf19.4594	CLC1	0.311602	0.0357949
	C1_03500W	orf19.3052	YPT1	0.309135	0.00730809
	C2_08500W	orf19.3628	RSP5	0.304699	0.00838745
	CR_07240C	orf19.6146	CLG1	0.301612	0.0123197
	C3_02370C	orf19.1607	ALR1	0.298983	0.042117
	CR_07560W	orf19.729.1	RGD3	0.295844	0.031932
	C2_10200W	orf19.1761	orf19.1761	0.295369	0.0473256
	CR_02160W	orf19.2616	UGT51C1	0.295018	0.0279677
	C6_02120W	orf19.3496	CHC1	0.293143	0.0354582
	CR_06050W	orf19.3856	CDC28	0.292969	0.0498927
	CR_07190W	orf19.730	orf19.730	0.292523	0.0275072
	CR_02870W	orf19.2844	APL4	0.292296	0.0117679
	C2_09640W	orf19.1390	PMI1	0.291423	0.0252355
	C2_05910W	orf19.5213	orf19.5213	0.289483	0.0448848
	C4_00030C	orf19.366	orf19.366	0.289191	0.0184293
	C3_05000W	orf19.5968	RDI1	0.288766	0.0334071
	C6_00800C	orf19.3644	orf19.3644	0.287609	0.023026
	C3_01750C	orf19.1670	BRO1	0.286955	0.0470015
	C2_09970C	orf19.1355	orf19.1355	0.285836	0.0276786
	CR_05950C	orf19.459	ADP1	0.28458	0.0477744
	C3_00850C	orf19.6160	orf19.6160	0.283833	0.0055907
	C1_06020W	orf19.2443	RGD1	0.283697	0.0219006
	C7_02800W	orf19.5181	NIK1	0.276291	0.0119854
	C3_07270C	orf19.6771	UBI4	0.275997	0.0469969
	C5_04330W	orf19.3919.1	orf19.3919.1	0.27552	0.0080903
	C6_04570W	orf19.2151	NAG6	0.27342	0.0339862
	C2_08160C	orf19.2168.3	orf19.2168.3	0.268985	0.0262212
	C1_10090C	orf19.4878	orf19.4878	0.265354	0.0326859
	C3_00880W	orf19.6165	KGD1	0.264018	0.048569
	C5_04090C	orf19.1280	SUI1	0.263774	0.030797
	C5_05110C	orf19.4003	TIP20	0.262524	0.0290327
	C1_08210C	orf19.5100	MLT1	0.260053	0.0335424
	CR_05080W	orf19.645.1	VMA13	0.253226	0.0293699
	C5_01880C	orf19.3184	orf19.3184	0.252827	0.0462295
	CR_02860W	orf19.2843	RHO1	0.251868	0.0425558
	C5_01320W	orf19.1936	SNF1	0.251764	0.028788
	C1_04100C	orf19.1042	POR1	0.25011	0.0107393
	C2_04140W	orf19.807	CHS5	0.239244	0.0272771
	CR_01770C	orf19.2574	orf19.2574	0.237524	0.0448759
	C1_05410C	orf19.424	TRP99	0.224275	0.0495872
	CR_07520C	orf19.2622	YPT31	0.221131	0.0412798
	C3_01990W	orf19.1649	RNA1	-0.227943	0.0454314
	C1_08600C	orf19.407	GCD6	-0.234363	0.0403995
	CR_02610C	orf19.2820	orf19.2820	-0.237751	0.049955
	C2_00710W	orf19.2055	NPL6	-0.245212	0.0357949
	C5_05470W	orf19.4045	EST1	-0.253137	0.0427615
	C4_07180W	orf19.3087	UBI3	-0.25365	0.0120565
	C3_00290W	orf19.5440	RPT2	-0.256952	0.0495893
	C2_00160C	orf19.2116	NAT2	-0.259891	0.0302352
	C4_06680C	orf19.3141	orf19.3141	-0.266643	0.0201875
	CR_04530W	orf19.543	FUM11	-0.267865	0.0346512
	C7_03390C	orf19.1336	PUP3	-0.268151	0.0274809
	CR_03350C	orf19.2387	orf19.2387	-0.268276	0.0262212
	C5_00820W	orf19.585	orf19.585	-0.269426	0.0222594
	C5_04350C	orf19.3921	orf19.3921	-0.270276	0.0338522
	C1_01300W	orf19.3319	orf19.3319	-0.271757	0.0201536
	C3_03900C	orf19.6925	HTB1	-0.272805	0.0470955
	CR_08150W	orf19.6375	RPS20	-0.273532	0.00392759
	C3_04090W	orf19.5854	SBP1	-0.27359	0.043911
	C1_03690W	orf19.71	orf19.71	-0.27391	0.0164641
	C1_05270C	orf19.439	orf19.439	-0.274491	0.0264965
	C4_06800W	orf19.3129	orf19.3129	-0.275273	0.0151162
	C1_04890W	orf19.754	YBN5	-0.276083	0.0427615
	C4_02780W	orf19.2720	orf19.2720	-0.276473	0.0194325
	C4_00310C	orf19.5658	MNN10	-0.276601	0.0282127
	C6_02690C	orf19.5541	orf19.5541	-0.276825	0.0414651
	C4_04920W	orf19.3787	orf19.3787	-0.277466	0.0488278
	C6_04250W	orf19.1082.1	orf19.1082.1	-0.281854	0.0406363
	C4_03090W	orf19.2682	orf19.2682	-0.281975	0.0378122
	C1_02960C	orf19.2987	orf19.2987	-0.282836	0.037479
	C5_05140W	orf19.4006	orf19.4006	-0.283253	0.0297892
	C5_02270W	orf19.4233	THR4	-0.286195	0.00365667
	C1_08100W	orf19.5083	DRG1	-0.289484	0.0310513
	CR_06860C	orf19.1847	ARO10	-0.290921	0.0316751
	C1_07500C	orf19.2795	LHP1	-0.290947	0.0310513
	C1_05530C	orf19.412	SSH1	-0.292836	0.0174868
	CR_02770C	orf19.2835	orf19.2835	-0.29452	0.0262212
	C4_06110C	orf19.4718	TRP5	-0.294885	0.00587978
	C1_02330C	orf19.3690.2	orf19.3690.2	-0.295852	0.0277366
	C5_03550W	orf19.6665	orf19.6665	-0.297422	0.033312
	C5_02670W	orf19.4284	BUR2	-0.29779	0.0396064
	CR_07390C	orf19.6129	MRPL8	-0.299486	0.0194325
	CR_00580W	orf19.7477	YRB1	-0.299692	0.0301326
	C5_01690C	orf19.3206	CCT7	-0.300589	0.00163042
	C1_02000W	orf19.4525	orf19.4525	-0.301987	0.0141334
	C1_11160C	orf19.2299	orf19.2299	-0.302741	0.0371372
	C2_08000C	orf19.2183	KRE30	-0.303196	0.0110277
	C2_05610C	orf19.6873	RPS8A	-0.304962	0.0132476
	C4_02280W	orf19.2775	IDI1	-0.306566	0.0354841
	C3_00900C	orf19.6167	AYR1	-0.308728	0.0422288
	C2_03560C	orf19.863	orf19.863	-0.30919	0.00666583
	C1_08090C	orf19.5081	FUN12	-0.309286	0.0256665
	C5_03790W	orf19.1115	GUK1	-0.309642	0.0320061
	C2_04710C	orf19.155	URE2	-0.311534	0.0393231
	C7_03270W	orf19.5126	orf19.5126	-0.311729	0.0155533
	C7_03120W	orf19.5143	TIM54	-0.312397	0.00957414
	C2_08370C	orf19.1435	TEF1	-0.313326	0.00447462
	C3_02700W	orf19.262	SMC3	-0.313543	0.024409
	C1_11190W	orf19.2297	ARL3	-0.314256	0.027102
	C1_08770W	orf19.4735	orf19.4735	-0.314628	0.0402477
	C4_05650W	orf19.1250	orf19.1250	-0.315475	0.0235079
	C1_03750W	orf19.1034	orf19.1034	-0.316091	0.0427667
	C2_01610C	orf19.1470	RPS26A	-0.316881	0.00850598
	CR_06290C	orf19.3881	orf19.3881	-0.316952	0.033312
	C4_02290W	orf19.2774	LAB5	-0.317873	0.00788533
	C5_03760C	orf19.1119	MTR10	-0.318444	0.00478201
	C2_07600C	orf19.1865	MSC7	-0.318717	0.0207546
	C1_01600W	orf19.3350	MRP20	-0.319545	0.0247997
	C6_03450C	orf19.5705	NAM2	-0.319617	0.0221774
	C4_03930C	orf19.789.1	orf19.789.1	-0.319663	0.0326282
	C5_05250C	orf19.4018	orf19.4018	-0.319674	0.0316355
	C4_00970C	orf19.4697	MDN1	-0.320321	0.0498827
	C1_10470W	orf19.989	orf19.989	-0.320608	0.0149771
	CR_03170W	orf19.2407	DPS1-1	-0.324408	0.0145224
	C4_00380W	orf19.5665	orf19.5665	-0.324979	0.0291078
	C5_02320C	orf19.4240	orf19.4240	-0.325844	0.0173323
	C5_04070C	orf19.1282	CKS1	-0.326108	0.0139653
	C7_03380W	orf19.1336.2	orf19.1336.2	-0.327342	0.0497064
	C2_05730C	orf19.6884	GWT1	-0.328583	0.0176949
	C2_06640C	orf19.1295	VAS1	-0.329023	0.00740006
	C4_04820C	orf19.3797	orf19.3797	-0.330415	0.020255
	C7_02970W	orf19.5164	ECM39	-0.330529	0.0131435
	C1_01050C	orf19.3293	orf19.3293	-0.331514	0.0300657
	CR_03610C	orf19.4381	VTC3	-0.331579	0.00852852
	CR_07720C	orf19.1988	CDC45	-0.331719	0.0182762
	C1_11110C	orf19.2305	orf19.2305	-0.332287	0.0421963
	CR_00980C	orf19.3260	orf19.3260	-0.33239	0.0279455
	C5_03110C	orf19.4340.1	orf19.4340.1	-0.332449	0.0197899
	C4_00770C	orf19.4164	orf19.4164	-0.333672	0.00184659
	C4_03170W	orf19.2673	orf19.2673	-0.336022	0.00938992
	C6_04520W	orf19.2138	ILS1	-0.336116	0.0214161
	C6_01930W	orf19.685	YHM1	-0.336605	0.0013191
	C1_02410C	orf19.2928	orf19.2928	-0.337332	0.0181675
	C6_03690W	orf19.5736	ALS5	-0.338525	0.0402211
	C1_05110C	orf19.4060	ARO4	-0.339725	0.000462907
	CR_04580W	orf19.549	orf19.549	-0.341008	0.00387605
	CR_03110W	orf19.2415	orf19.2415	-0.341137	0.0419853
	C2_01070W	orf19.2017	orf19.2017	-0.342108	0.008422
	C4_00520W	orf19.4190	PAM18	-0.34243	0.0114661
	C6_00320C	orf19.1192	DNA2	-0.342627	0.0267072
	C5_00940C	orf19.1973	HAP5	-0.342761	0.0288453
	C3_02130W	orf19.1633	UTP4	-0.343255	0.0373466
	C2_05270W	orf19.3556	orf19.3556	-0.343457	0.00600864
	C6_03080C	orf19.5591	ADO1	-0.344075	0.00763119
	C6_03390W	orf19.5628	orf19.5628	-0.344335	0.00399909
	C2_00470W	orf19.2081	POM152	-0.345635	0.00876785
	C1_06630W	orf19.6247	orf19.6247	-0.34588	0.00605334
	C7_03330C	orf19.1342	SHM1	-0.345909	0.000456164
	C2_06310C	orf19.5493	GSP1	-0.34661	0.0215862
	CR_06530W	orf19.713	orf19.713	-0.348265	0.0145309
	C1_12380C	orf19.5226	WRS1	-0.34846	0.00458982
	C3_02020W	orf19.1646	orf19.1646	-0.349639	0.045052
	C6_04560W	orf19.2150	orf19.2150	-0.350084	0.00932911
	C1_01860W	orf19.4537	orf19.4537	-0.350653	0.00296172
	CR_03060W	orf19.2422	ARC1	-0.351548	0.00224922
	C2_07380W	orf19.1896	SSC1	-0.35218	0.0011322
	C2_07010W	orf19.2257	orf19.2257	-0.352592	0.00177095
	C1_12210W	orf19.5243	TRP3	-0.352676	0.000835985
	C5_02730C	orf19.4293	orf19.4293	-0.353181	0.00572841
	C6_04530C	orf19.2143	orf19.2143	-0.355187	0.0205723
	C5_05490C	orf19.4051	HTS1	-0.356061	0.0454277
	C5_01820W	orf19.3192	STI1	-0.356061	0.00328875
	C2_08380C	orf19.1434	orf19.1434	-0.356572	0.0155775
	C2_02420C	orf19.1565	orf19.1565	-0.357912	0.0219905
	C6_02870W	orf19.5563	RNH1	-0.358205	0.0374569
	C5_04290C	orf19.3914	orf19.3914	-0.358559	0.0123492
	CR_07660C	orf19.6284	orf19.6284	-0.359323	0.0107948
	C1_10880W	orf19.2330	orf19.2330	-0.35933	0.0202039
	C1_01350C	orf19.3324	TIF	-0.359669	0.0115447
	C1_05210C	orf19.445	orf19.445	-0.36027	0.000265647
	C1_04600C	orf19.6853	orf19.6853	-0.363321	0.00116486
	CR_00860C	orf19.3268	TMA19	-0.364568	0.00356895
	C5_01220W	orf19.1948	orf19.1948	-0.365302	0.0225797
	C1_02610W	orf19.2949	IML1	-0.365872	0.00961486
	C5_04990W	orf19.3990	orf19.3990	-0.366523	0.0310029
	C1_11580W	orf19.1162	orf19.1162	-0.367286	0.011795
	CR_04240C	orf19.512	orf19.512	-0.367776	0.0177356
	CR_05660W	orf19.6648	SDA1	-0.368088	0.0225797
	C7_03720C	orf19.5505	HIS7	-0.368222	0.0379686
	C5_03940C	orf19.3218	orf19.3218	-0.368571	0.0273707
	C5_04060C	orf19.1283	MEC1	-0.369663	0.0119562
	C7_02870C	orf19.5174	TAF19	-0.372611	0.0469969
	C2_05090W	orf19.3540	MAK5	-0.373011	0.0167222
	C5_04700C	orf19.3955	MES1	-0.373076	0.000469447
	C1_05630C	orf19.2489	orf19.2489	-0.373849	0.00139752
	C1_03790C	orf19.1030	orf19.1030	-0.37421	0.0457215
	C2_08110W	orf19.2174	RAD57	-0.374306	0.0276654
	C7_01250W	orf19.6906	ASC1	-0.375085	0.0150411
	C5_04000W	orf19.3211	RFC3	-0.376601	0.0117679
	C1_08870C	orf19.4746	JIP5	-0.377096	0.0459425
	C3_02150C	orf19.1631	ERG6	-0.378415	0.00750964
	CR_04360C	orf19.526	NHP2	-0.37919	0.00271611
	CR_03360W	orf19.2386	orf19.2386	-0.37958	0.00741644
	C1_12820C	orf19.6340	orf19.6340	-0.381044	0.0184233
	CR_02520W	orf19.172	RPC19	-0.382438	0.0322192
	C2_09600C	orf19.1394	orf19.1394	-0.384013	0.0119854
	C1_12680W	orf19.6355	orf19.6355	-0.384465	0.010603
	CR_01660C	orf19.2557	SEC65	-0.385116	0.000210005
	C1_13370W	orf19.4963	orf19.4963	-0.38531	0.0015845
	C6_01970C	orf19.687.1	RPL25	-0.385597	0.0307364
	C5_02570W	orf19.4270	MNN13	-0.386905	0.0302651
	C5_02410C	orf19.4250	orf19.4250	-0.389176	0.0359475
	C2_07680W	orf19.2214	orf19.2214	-0.389635	0.00110164
	C2_02970C	orf19.5806	ALD5	-0.390145	0.00204403
	CR_03400W	orf19.2382	orf19.2382	-0.392168	0.00389693
	CR_06120W	orf19.3867	RPL7	-0.392242	0.0211332
	C7_00620W	orf19.7057	GUS1	-0.392325	0.0359515
	C1_03370W	orf19.3037	orf19.3037	-0.394864	0.00319533
	C1_06960W	orf19.6213	SUI2	-0.395304	0.000714419
	C2_06950C	orf19.2249	orf19.2249	-0.395497	0.00564914
	C1_01680C	orf19.3357	orf19.3357	-0.396569	0.00271213
	CR_03800C	orf19.4378	PPH3	-0.396592	0.0326282
	C4_07060W	orf19.3103	orf19.3103	-0.396731	0.000130524
	C2_09020W	orf19.202	CDC47	-0.397572	0.00701859
	C1_10670C	orf19.1839	RPA190	-0.39763	0.0100607
	C1_02820W	orf19.2970	LYS2	-0.397698	0.00116486
	C4_02480C	orf19.2754	TIM13	-0.399684	0.0330025
	C4_00140C	orf19.5639	HIS4	-0.399854	0.00347539
	C1_01270W	orf19.3315	CTA9	-0.401034	0.0108888
	C5_04530W	orf19.3938	orf19.3938	-0.401095	0.000309614
	C7_00710W	orf19.7048.1	RPS28B	-0.402275	0.00789121
	C5_05350W	orf19.4030	orf19.4030	-0.40259	0.0190678
	C1_03160C	orf19.3008	COQ4	-0.403057	0.0297966
	C2_02320C	orf19.1552	CPR3	-0.403221	0.0119498
	C7_03000C	orf19.5161	orf19.5161	-0.404376	0.00384127
	C5_04270C	orf19.3911	SAH1	-0.408175	0.000764244
	C5_03250W	orf19.2654	RMS1	-0.409108	0.0249685
	CR_01380W	orf19.2521	orf19.2521	-0.409673	0.00727283
	C5_00740W	orf19.576	CTF8	-0.410349	0.023693
	C1_09510W	orf19.4815	YTM1	-0.411238	0.0431106
	C6_02960W	orf19.5574	orf19.5574	-0.411403	0.00349397
	C3_02470C	orf19.236	RPL9B	-0.412511	0.000213071
	C4_06170C	orf19.2920	orf19.2920	-0.413193	0.00130495
	C4_04760C	orf19.3804	orf19.3804	-0.414041	0.0174199
	C6_02560W	orf19.5525	orf19.5525	-0.414146	0.00637657
	CR_03650W	orf19.4363	SGD1	-0.414259	0.028441
	CR_05520W	orf19.5850	NOC2	-0.415834	0.0035924
	CR_02420W	orf19.3724	orf19.3724	-0.415898	0.0102244
	C1_01580W	orf19.3348	orf19.3348	-0.416182	0.000557962
	CR_04170W	orf19.501	orf19.501	-0.416335	0.0105129
	C1_01530C	orf19.3341	orf19.3341	-0.417717	0.00928675
	C1_03010W	orf19.2992	RPP1A	-0.417753	0.00609848
	CR_07000C	orf19.2365	POL2	-0.418024	3.45873e-05
	C2_10010C	orf19.1782	orf19.1782	-0.418396	0.00238313
	C6_01630W	orf19.3423	TIF3	-0.419136	0.000485247
	C2_10310C	orf19.1747	KIP2	-0.419402	0.00261413
	C1_06760C	orf19.6234	orf19.6234	-0.419579	0.00746712
	C4_02870C	orf19.2709	ZUO1	-0.420117	0.000738531
	C4_01050C	orf19.4684.2	RPL40B	-0.42111	0.000395778
	C2_04370W	orf19.4517	orf19.4517	-0.421142	0.0186751
	C3_01520C	orf19.1697	orf19.1697	-0.422514	0.000751814
	C1_06790C	orf19.6231	MRPL19	-0.422674	0.000323013
	CR_08560C	orf19.6424	orf19.6424	-0.423583	0.0231717
	C1_05720W	orf19.2478.1	orf19.2478.1	-0.423692	0.00596039
	CR_06950C	orf19.2369.1	ATX1	-0.42412	0.041727
	C2_05160C	orf19.3547	orf19.3547	-0.425665	0.0237333
	CR_00480W	orf19.7486	MRPL6	-0.426321	0.0277908
	C2_03820C	orf19.838.1	RPS9B	-0.42633	0.00690804
	C2_02680W	orf19.5839	PDR17	-0.427518	0.0057913
	C5_04340W	orf19.3920	orf19.3920	-0.428338	0.00237302
	C6_02970C	orf19.5575	orf19.5575	-0.428824	0.00785952
	C4_02050W	orf19.4587	HGH1	-0.428972	0.027102
	CR_04140W	orf19.498	orf19.498	-0.430055	0.0371387
	CR_02050C	orf19.2606	HDA1	-0.430717	0.000842594
	C1_04370C	orf19.5201	orf19.5201	-0.431164	0.000216897
	CR_02000C	orf19.2601	HEM1	-0.431206	0.00276932
	CR_03950W	orf19.477	orf19.477	-0.431491	0.0255705
	C2_04160W	orf19.805	orf19.805	-0.431584	0.00289821
	C5_04750C	orf19.3962	HAS1	-0.432912	0.0172985
	C1_07200W	orf19.4447	YMC1	-0.432997	0.0043119
	CR_01370C	orf19.2520	orf19.2520	-0.433595	0.000250891
	C7_03130C	orf19.5142	DFR1	-0.433854	0.00529412
	C2_07030C	orf19.2259	orf19.2259	-0.43425	0.000148205
	C2_08310W	orf19.1352	TIM22	-0.435421	0.00166259
	CR_01590C	orf19.2546	TRP2	-0.437742	0.0005314
	C1_01630W	orf19.3353	orf19.3353	-0.438577	0.0037719
	CR_01760C	orf19.2573	FRS1	-0.438873	3.38866e-05
	C6_00550W	orf19.4204	orf19.4204	-0.439763	0.00137461
	CR_01620C	orf19.2551	MET6	-0.440742	0.000599051
	C4_05230C	orf19.6862	orf19.6862	-0.441282	0.0449334
	C2_05470W	orf19.3577	COQ5	-0.441533	0.000884477
	C1_05680C	orf19.2483	RIM1	-0.441535	0.00154079
	C1_09970C	orf19.4863	PDC2	-0.441754	0.0131143
	C1_03240W	orf19.3016	orf19.3016	-0.441949	0.00793289
	C2_05750W	orf19.6886	orf19.6886	-0.442085	0.0313448
	CR_02170W	orf19.2618	MET2	-0.443035	0.00372146
	C1_02460W	orf19.2935	RPL10	-0.443476	2.27072e-05
	C5_03700C	orf19.1124.2	orf19.1124.2	-0.444147	0.018135
	CR_07630C	orf19.6286.2	RPS27	-0.44435	0.000155853
	C4_02830C	orf19.2712	HCA4	-0.444653	0.0183594
	C3_01350C	orf19.1716	URA3	-0.444844	0.00301953
	C3_02110W	orf19.1635	RPL12	-0.445367	0.002425
	C2_03990W	orf19.825	GCD7	-0.447376	1.02908e-05
	C4_07030W	orf19.3106	MET16	-0.448939	0.0186795
	C5_01540W	orf19.4149.1	orf19.4149.1	-0.449328	0.00956818
	C5_02140C	orf19.4220	orf19.4220	-0.449975	3.26041e-05
	C1_02620C	orf19.2951	HOM6	-0.450431	0.00517139
	C2_04360W	orf19.4518	orf19.4518	-0.450903	0.0253301
	CR_01690C	orf19.2560	CDC60	-0.451133	2.25544e-05
	C1_10030W	orf19.4870	DBP3	-0.451221	0.0279677
	CR_05910W	orf19.6623	orf19.6623	-0.452199	0.018766
	C4_06210C	orf19.2917	orf19.2917	-0.45283	0.00172574
	C2_02430W	orf19.1566	UTP21	-0.455193	0.0033387
	C3_01850W	orf19.1662	orf19.1662	-0.456718	0.000743986
	C2_02860W	orf19.5818	SUR2	-0.456909	0.04566
	C6_01170W	orf19.124	CIC1	-0.457041	0.0025626
	C2_01030W	orf19.2019	orf19.2019	-0.459277	2.56763e-05
	C3_03910W	orf19.6924	HTA1	-0.459342	0.0286316
	C2_02030W	orf19.1517	ARO3	-0.46004	0.0346736
	C2_03100W	orf19.5788	EFT2	-0.46005	5.11431e-06
	C4_06850C	orf19.3124	orf19.3124	-0.46039	0.00152045
	C2_03810C	orf19.840	RPL21A	-0.463946	0.000113478
	C6_03890C	orf19.5764	SKI8	-0.464195	0.00150827
	C7_01180W	orf19.6900	MDM12	-0.465636	0.0219451
	C2_03000C	orf19.5802	orf19.5802	-0.465873	0.0178067
	CR_04650W	orf19.1738.1	orf19.1738.1	-0.466768	0.0342618
	C4_03730C	orf19.1305	orf19.1305	-0.468553	0.00112169
	C2_04180C	orf19.804	orf19.804	-0.468947	0.000135217
	C2_01050W	orf19.2018.2	orf19.2018.2	-0.469134	0.0216932
	CR_02720C	orf19.2831	RPC31	-0.4704	0.0128343
	C6_00680C	orf19.4192.1	orf19.4192.1	-0.470467	0.00126186
	C2_05890C	orf19.5211	IDP1	-0.470834	7.7849e-06
	C2_03130W	orf19.5783	orf19.5783	-0.470985	0.00101995
	C2_00090W	orf19.1913	orf19.1913	-0.471561	0.0421963
	CR_05970C	orf19.458	orf19.458	-0.472276	3.02599e-05
	C3_04150W	snR17A	snR17A	-0.472729	0.00353209
	C1_01570C	orf19.3347	RPB7	-0.472999	0.00118456
	C3_07410C	orf19.6749	KRS1	-0.474098	0.00568954
	C2_03750W	orf19.847	YIM1	-0.475023	2.76406e-05
	C4_03960W	orf19.787.1	orf19.787.1	-0.475509	0.0428413
	CR_04010C	orf19.484	MRPL40	-0.476887	0.00819722
	C2_09430W	orf19.1601	RPL3	-0.47817	0.000746926
	C1_01870C	orf19.4536	CYS4	-0.479673	0.000268448
	C1_12310C	orf19.5232	CSI2	-0.482749	0.00371142
	CR_10670W	orf19.7654	CPR6	-0.483565	0.0316623
	CR_08250C	orf19.6387	HSP104	-0.485849	0.029225
	C2_09320C	orf19.4093	PES1	-0.486042	0.00195828
	C4_01770W	orf19.4616	POL30	-0.486566	4.94153e-05
	C5_04570C	orf19.3941	URA7	-0.48662	0.00094397
	C1_06580W	orf19.6253	RPS23A	-0.486941	0.0011011
	CR_06070W	orf19.3859	orf19.3859	-0.487136	0.0144881
	C6_00370C	orf19.1199	NOP5	-0.487434	0.00617454
	C6_00620W	orf19.4195.1	FCA1	-0.488808	0.0267072
	C4_02980W	orf19.2694	TYS1	-0.489015	3.02327e-05
	C6_02610C	orf19.5531	CDC37	-0.490072	7.87402e-05
	C2_02370C	orf19.1559	HOM2	-0.490285	0.00162604
	C1_13190W	orf19.4947	orf19.4947	-0.494788	0.0464306
	C3_07420W	orf19.6748	orf19.6748	-0.495349	0.0161068
	C2_05050C	orf19.3536	orf19.3536	-0.495781	0.0375986
	C1_03090W	orf19.3002	RPS1	-0.496975	0.000380136
	C4_04700W	orf19.3812	SSZ1	-0.498695	0.00125989
	C1_03110W	orf19.3003.1	RPL6	-0.49903	2.84175e-06
	C6_02910W	orf19.5567	POP4	-0.499572	0.0203489
	C1_06210W	orf19.1828	BUD16	-0.499645	0.00083706
	CR_01950W	orf19.2594	orf19.2594	-0.500642	0.00135847
	C1_03030W	orf19.2994.1	RPS16A	-0.501277	5.18393e-05
	CR_08500W	orf19.6418	orf19.6418	-0.501745	0.00899693
	CR_01710W	orf19.2564	orf19.2564	-0.502366	0.00562214
	CR_07320C	orf19.6136	orf19.6136	-0.50397	0.000390305
	C4_04890C	orf19.3789	RPL24A	-0.505559	0.000194868
	C1_03650C	orf19.3064	MRPL27	-0.505685	1.83486e-05
	CR_02700W	orf19.2829	orf19.2829	-0.506218	0.0331648
	C3_04560W	orf19.5912	MAK21	-0.506314	0.0201536
	C1_14090W	orf19.7215.3	orf19.7215.3	-0.507026	0.0102928
	CR_09320C	orf19.7327	PHO88	-0.508048	0.0286227
	C1_00180W	orf19.6085	RPL16A	-0.508825	6.13419e-05
	C1_09490C	orf19.4813	GUA1	-0.509223	0.00182991
	C1_14110C	orf19.7217	RPL4B	-0.509588	0.0182547
	C2_02200W	orf19.1536	orf19.1536	-0.510086	0.00214983
	C3_01490W	orf19.1700	RPS7A	-0.512796	3.4955e-05
	C1_10970W	orf19.2319	orf19.2319	-0.51286	0.00172475
	C1_11550W	orf19.1164	GAR1	-0.516037	0.000978334
	C7_03540C	orf19.6686	ENP2	-0.516804	0.0199681
	C5_00800C	orf19.583	orf19.583	-0.517863	4.37587e-05
	C7_04130C	orf19.7161	SUI3	-0.518444	0.00496168
	C1_10200C	orf19.4889	orf19.4889	-0.518655	2.88037e-05
	C1_01030W	orf19.3291	HMT1	-0.519207	0.00295312
	C7_00570W	orf19.7062	RPA135	-0.520066	0.0120565
	C7_04300W	orf19.7136	SPT6	-0.520316	0.0187145
	C2_03080W	orf19.5791	IDH2	-0.521785	0.00289821
	C1_03020C	orf19.2994	RPL13	-0.521856	0.0039574
	C1_11220C	orf19.680	TIM50	-0.522854	3.25879e-06
	CR_03370C	orf19.2385	KTI12	-0.523298	0.000274141
	C3_04960W	orf19.5964.2	RPL35	-0.523581	0.000977913
	C5_01290C	orf19.1940	orf19.1940	-0.524562	0.00502035
	C2_02270C	orf19.1545	orf19.1545	-0.525167	1.65394e-05
	C5_03540C	orf19.6663	RPS25B	-0.525431	0.00063276
	C4_00660W	orf19.4176	orf19.4176	-0.527123	3.68753e-05
	C7_03050W	orf19.5156	orf19.5156	-0.527577	0.0123232
	C1_11380W	orf19.665	NEP1	-0.529166	1.43236e-05
	C4_01450W	orf19.4640	PWP1	-0.529428	0.000135128
	C7_00730W	orf19.7046	MET28	-0.529905	0.00100073
	CR_08090W	orf19.6367	SSB1	-0.531441	7.76452e-07
	C4_03180W	orf19.2672	NCP1	-0.533362	1.43236e-05
	C7_00160C	orf19.7107	orf19.7107	-0.539462	0.0115811
	C4_02580W	orf19.2742	orf19.2742	-0.541108	0.00271611
	C4_04900W	orf19.3788.1	RPL30	-0.543377	0.000309614
	C1_10390C	orf19.4909.1	RPL42	-0.544507	5.55931e-05
	C4_04730W	orf19.3809	BAS1	-0.546228	0.000264113
	C1_08730W	orf19.4731	orf19.4731	-0.546376	0.00070267
	CR_08490W	orf19.6417	TSR1	-0.547279	0.00624111
	C4_01270W	orf19.4660	RPS6A	-0.548688	0.000211447
	C5_03780C	orf19.1116	orf19.1116	-0.549795	1.4209e-05
	C4_00650W	orf19.4177	HIS5	-0.551854	0.000231186
	C2_07910C	orf19.2191.1	orf19.2191.1	-0.552153	0.000297289
	C1_06890C	orf19.6220.4	orf19.6220.4	-0.553866	0.000108625
	C4_04340C	orf19.1413	YFH1	-0.554786	0.0268821
	C4_02680C	orf19.2731	orf19.2731	-0.554839	0.0245802
	CR_04600W	orf19.551	orf19.551	-0.555182	9.07391e-06
	CR_06490C	orf19.717	HSP60	-0.556858	4.17388e-07
	C7_03920C	orf19.7188	RPP1B	-0.559086	0.00558634
	C1_10080W	orf19.4875	orf19.4875	-0.559179	0.0136146
	C1_01330C	orf19.3322	DUT1	-0.559592	0.000634413
	C1_11650W	orf19.1154	EGD1	-0.55988	0.00103124
	C2_05500W	orf19.3579	ATP4	-0.560401	0.00477441
	C2_03960W	orf19.827.1	RPL39	-0.560541	8.84172e-06
	C2_03090C	orf19.5789	ADE8	-0.560885	1.45472e-05
	C1_10870W	orf19.2329.1	RPS17B	-0.562984	5.07409e-06
	C5_05480W	orf19.4048	DES1	-0.563024	3.17797e-05
	C2_04310W	orf19.1591	ERG10	-0.563413	0.000391445
	C2_03160C	orf19.5779	RNR1	-0.563466	0.000125647
	C1_02290C	orf19.3686	orf19.3686	-0.564964	0.034493
	C6_03260W	orf19.5614	orf19.5614	-0.5655	0.0145149
	C1_11360W	orf19.667.1	RPL37B	-0.566258	9.57926e-05
	CR_01570W	orf19.2544	orf19.2544	-0.566895	8.76213e-05
	C3_04140C	orf19.5858	EGD2	-0.567723	0.00607436
	C4_03720C	orf19.1306	orf19.1306	-0.567867	0.00221319
	C2_07450C	orf19.1886	RCL1	-0.569512	0.000315633
	C2_08670C	orf19.3609	UTP15	-0.569787	0.0191367
	C2_00170C	orf19.2115	orf19.2115	-0.569928	3.44151e-05
	C5_03280W	orf19.2651	CAM1-1	-0.570161	6.25521e-05
[truncated: 4,475 more rows]

## Sheet: Up
Differentially up-regulated genes in P75010 +WOR1 strain compared with P75010 + empty strain.
Efg1 targets	ID	orf number	Gene name	log2FC (+WOR1 vs +empty)	padj
Direct target	C3_03990C	orf19.2810	AAP1	2.01484	9.51933e-07
Direct target	C2_03520C	orf19.868	ADAEC	1.13023	3.63553e-09
Direct target	C3_02800W	orf19.271	ADH4	3.04444	1.26516e-13
Direct target	C6_03700W	orf19.5741	ALS1	1.12392	7.50035e-06
Direct target	C6_04130C	orf19.4555	ALS4	1.80595	0.00141315
Direct target	CR_02920C	orf19.2849	AQY1	2.22434	0.0242524
Direct target	CR_00740C	orf19.3282	BMT3	2.31967	1.16014e-08
Direct target	C6_03250W	orf19.5612	BMT4	2.62852	1.5597e-15
Direct target	C1_06810W	orf19.6229	CAT1	1.68021	0.0317864
Direct target	C3_05220W	orf19.6000	CDR1	1.07662	4.86652e-31
Direct target	C4_06480C	orf19.2886	CEK1	1.10991	7.24037e-18
Direct target	C4_01160W	orf19.4674.1	CRD2	2.76127	2.59743e-06
Direct target	C3_05780C	orf19.7359	CRZ1	1.31768	4.22061e-07
Direct target	CR_07060C	orf19.2356	CRZ2	2.53729	2.7032e-08
Direct target	C1_04020C	orf19.4477	CSH1	1.28083	1.3691e-13
Direct target	C1_01740W	orf19.4551	CTN1	1.86429	3.86768e-17
Direct target	C6_00790C	orf19.3646	CTR1	1.23053	5.97333e-15
Direct target	C7_02040C	orf19.6514	CUP9	1.03594	0.000224771
Direct target	C2_10110W	orf19.1770	CYC1	1.04518	0.00127243
Direct target	C4_01010C	orf19.4688	DAG7	3.0897	1.2128e-06
Direct target	CR_07530C	orf19.2623	ECM22	1.12416	5.86883e-08
Direct target	C5_02460C	orf19.4255	ECM331	3.28642	6.37606e-59
Direct target	C3_01460C	orf19.1704	FOX3	1.14096	0.00112169
Direct target	C3_05580C	orf19.6993	GAP2	1.09218	1.68205e-05
Direct target	CR_05050W	orf19.646	GLN1	1.11273	9.41867e-10
Direct target	C1_05080W	orf19.4063	GPT1	1.31116	0.000170961
Direct target	C1_01980W	orf19.4527	HGT1	1.25293	1.27225e-10
Direct target	C1_13450W	orf19.4975	HYR1	3.15676	2.0052e-08
Direct target	CR_10100C	orf19.7585	INO1	6.24705	0.0293904
Direct target	C1_04000C	orf19.4475	KTR4	1.30027	1.01992e-13
Direct target	C7_02830C	orf19.5179	LIP5	1.04008	0.0375072
Direct target	C3_02310W	orf19.1614	MEP1	1.83463	1.60884e-20
Direct target	C2_09150W	orf19.4077	MIT1	1.22247	3.37136e-14
Direct target	C1_04900W	orf19.753	MNN15	1.64651	8.66221e-17
Direct target	C2_03710W	orf19.849	MNN41	1.0116	2.53158e-05
Direct target	C2_03690C	orf19.851	MNN42	1.40485	0.0197512
Direct target	C1_09130W	orf19.4771	MNN47	1.74229	5.54521e-28
Direct target	C4_03430W	orf19.3369	MOH1	3.61703	5.47174e-24
Direct target	C3_01300C	orf19.1721	NCE103	1.01008	0.00237559
Direct target	C1_13440C	orf19.4972	OFI1	2.27569	0.0123232
Direct target	C2_09880C	orf19.1363	orf19.1363	2.59593	2.69021e-05
Direct target	C2_01540W	orf19.1461	orf19.1461	1.64482	0.0142072
Direct target	C2_02220C	orf19.1539	orf19.1539	1.76666	0.00296294
Direct target	C1_10580C	orf19.1830	orf19.1830	1.54027	1.57622e-16
Direct target	C2_00130W	orf19.1906	orf19.1906	1.73368	5.12029e-08
Direct target	C2_00750W	orf19.2049	orf19.2049	2.8714	1.17697e-07
Direct target	C2_08920W	orf19.215	orf19.215	1.83374	4.5996e-16
Direct target	C2_08910C	orf19.216	orf19.216	1.21605	4.24704e-31
Direct target	C1_06140C	orf19.2431	orf19.2431	1.18089	2.07242e-05
Direct target	C5_03430W	orf19.2638	orf19.2638	1.0331	0.0199205
Direct target	C4_02720C	orf19.2726	orf19.2726	4.86661	2.23039e-70
Direct target	C1_01510W	orf19.3337	orf19.3337	4.59268	4.97507e-39
Direct target	C6_01450C	orf19.3439	orf19.3439	1.73179	9.31711e-10
Direct target	C6_01360W	orf19.3448	orf19.3448	1.25289	6.13419e-05
Direct target	C6_02100W	orf19.3499	orf19.3499	4.65733	8.07729e-11
Direct target	C2_08830W	orf19.3586	orf19.3586	1.25739	2.39827e-09
Direct target	C6_00810C	orf19.3643	orf19.3643	2.81976	0.00828071
Direct target	C4_04540C	orf19.3828	orf19.3828	2.79474	9.04647e-07
Direct target	CR_06040W	orf19.3854	orf19.3854	1.02153	3.24233e-21
Direct target	C5_02510C	orf19.4263	orf19.4263	1.13808	5.94604e-06
Direct target	CR_03510W	orf19.4394	orf19.4394	1.69521	0.00102414
Direct target	C1_04010C	orf19.4476	orf19.4476	3.63651	1.18978e-27
Direct target	C1_09320C	orf19.4792	orf19.4792	1.24736	2.70383e-23
Direct target	C1_10110W	orf19.4880	orf19.4880	1.27878	0.00276254
Direct target	C1_10140C	orf19.4883	orf19.4883	2.37931	2.04587e-40
Direct target	C1_12910W	orf19.4921.1	orf19.4921.1	1.0587	1.10243e-19
Direct target	C1_13100W	orf19.4936.1	orf19.4936.1	1.55555	1.45517e-09
Direct target	C1_07980C	orf19.5069	orf19.5069	2.47695	1.09011e-10
Direct target	C1_07990C	orf19.5070	orf19.5070	1.2029	6.42882e-10
Direct target	C2_05860C	orf19.5210	orf19.5210	1.23458	0.0119854
Direct target	C6_02660C	orf19.5536	orf19.5536	1.16103	3.45518e-18
Direct target	C6_03360C	orf19.5625	orf19.5625	1.23519	0.0156549
Direct target	C6_03370W	orf19.5626	orf19.5626	1.55097	1.56286e-06
Direct target	C2_03020C	orf19.5799	orf19.5799	1.06359	2.05812e-15
Direct target	CR_07480W	orf19.6117	orf19.6117	1.82406	3.38273e-22
Direct target	C7_02260W	orf19.6487	orf19.6487	7.48191	2.83377e-07
Direct target	C7_01940C	orf19.6527	orf19.6527	1.04646	6.82312e-14
Direct target	C5_03510C	orf19.6660	orf19.6660	2.28557	6.96086e-15
Direct target	C7_03550C	orf19.6687	orf19.6687	4.52544	0.0326393
Direct target	C7_03560W	orf19.6688	orf19.6688	3.73756	0.0151022
Direct target	C1_11270W	orf19.675	orf19.675	1.90813	2.50499e-49
Direct target	C1_11260C	orf19.675.1	orf19.675.1	4.87436	0.0143493
Direct target	C1_04470C	orf19.6840	orf19.6840	2.8858	3.98813e-27
Direct target	CR_06650C	orf19.699	orf19.699	1.70186	6.13596e-08
Direct target	C7_00430W	orf19.7077	orf19.7077	1.18613	4.12991e-07
Direct target	C1_04940C	orf19.750	orf19.750	1.46778	0.0119854
Direct target	CR_00310C	orf19.7502	orf19.7502	1.19933	3.32787e-05
Direct target	C5_00510W	orf19.938	orf19.938	1.87633	0.0219905
Direct target	CR_02280W	orf19.3740	PGA23	4.44704	3.51177e-86
Direct target	C4_04080C	orf19.5302	PGA31	3.30131	4.72598e-12
Direct target	C5_03050C	orf19.4334	PGA58	2.13196	0.0344509
Direct target	C1_09080C	orf19.4765	PGA6	1.06046	1.34562e-05
Direct target	C2_08140C	orf19.2170	PHM7	1.36266	6.89738e-25
Direct target	C2_08870C	orf19.220	PIR1	3.1641	1.05974e-29
Direct target	C2_03040W	orf19.5797	PLC2	1.1028	2.17824e-15
Direct target	C3_01250W	orf19.1727	PMC1	1.97165	3.62091e-29
Direct target	C1_07030C	orf19.6202	RBT4	1.31311	1.37189e-05
Direct target	C3_05710W	orf19.7350	RCT1	1.76072	6.28727e-63
Direct target	CR_06590C	orf19.695	RGS2	1.03851	6.35238e-06
Direct target	C1_05000W	orf19.54	RHD1	2.07926	1.80956e-32
Direct target	C2_06470W	orf19.24	RTA2	2.22563	5.55731e-16
Direct target	CR_09680C	orf19.6595	RTA4	2.6189	1.95768e-16
Direct target	CR_07800W	orf19.3708	SAP2	1.0962	0.000132976
Direct target	C6_03500C	orf19.5716	SAP4	3.25629	0.000856758
Direct target	C6_03030W	orf19.5585	SAP5	2.38947	0.0170707
Direct target	C6_02710C	orf19.5542	SAP6	3.32315	0.027102
Direct target	C3_03870C	orf19.6928	SAP9	2.40971	2.31304e-31
Direct target	C1_13940W	orf19.5032	SIM1	1.19472	4.30204e-08
Direct target	CR_08990C	orf19.7296	SLP3	2.19682	2.34653e-06
Direct target	C2_02070W	orf19.1524	SPR3	1.82466	0.0276654
Direct target	CR_05610C	orf19.5843	SRR1	1.75492	3.08813e-12
Direct target	CR_09170C	orf19.7313	SSU1	2.38607	0.0162747
Direct target	C2_03220C	orf19.909	STP4	1.67837	8.38912e-11
Direct target	C1_06280C	orf19.1822	UME6	1.22408	0.0410619
Direct target	C1_10150W	orf19.4884	WOR1	7.69349	6.83427e-55
	C3_04200W	orf19.5862	AFP99	2.49751	6.40816e-08
	C6_04380W	orf19.1097	ALS2	1.43289	6.48566e-06
	C2_03120W	orf19.5784	AMO1	1.49911	6.6659e-18
	C4_02360W	orf19.2768	AMS1	1.44541	3.31321e-08
	C1_06570W	orf19.6254	ANT1	1.0427	0.000581087
	CR_00620C	orf19.7469	ARG1	1.4116	1.13381e-05
	C6_03230W	orf19.5610	ARG3	1.54128	3.13887e-08
	C7_03570W	orf19.6689	ARG4	1.27021	0.000332284
	C4_05070C	orf19.3770	ARG8	1.25759	5.80445e-07
	C1_10740C	orf19.2344	ASR1	2.01989	0.00177891
	CR_08890C	orf19.7284	ASR2	1.38635	0.00541831
	C4_04450C	orf19.3841	ATG1	1.04777	0.000225507
	CR_09470W	orf19.7342	AXL1	2.22583	2.07778e-05
	C2_01560W	orf19.1464	BMT5	1.05995	6.52971e-06
	C3_03450C	orf19.342	BMT7	1.95207	4.24856e-08
	C3_03710W	orf19.6948	CCC1	1.60956	0.00582731
	C3_04070C	orf19.918	CDR11	1.1674	2.55853e-06
	CR_09020C	orf19.7298	CHS2	1.39338	6.47762e-29
	C2_02010C	orf19.1515	CHT4	1.07474	1.06015e-13
	C1_00550W	orf19.6053	CIS2	1.75629	6.067e-13
	CR_01850C	CR_01850C	CR_01850C	2.84902	0.00375942
	CR_01860W	CR_01860W	CR_01860W	2.1685	0.0011382
	C3_04160W	orf19.5859	DAL8	1.11747	8.88053e-05
	C2_09220W	orf19.4082	DDR48	3.17929	7.93272e-44
	C2_00520W	orf19.2075	DFG5	1.02358	0.00501069
	C7_02500C	orf19.6459	DPP3	1.52065	3.27191e-26
	C1_04660W	orf19.780	DUR1,2	1.4769	5.80022e-15
	C1_10180C	orf19.4887	ECM21	1.47474	6.66562e-19
	C3_02810C	orf19.272	FAA21	1.14235	2.34653e-06
	C6_00470C	orf19.4212	FET99	3.84861	6.52461e-07
	C7_00480W	orf19.7071	FGR2	4.18275	0.00481306
	C3_00980W	orf19.2501	FLC1	1.00892	8.03878e-16
	C7_02240W	orf19.6489	FMP45	2.27167	1.71202e-13
	C4_05880W	orf19.1275	GAT1	1.05958	1.29754e-12
	C3_06450W	orf19.7434	GLG2	1.60495	0.0350724
	CR_06460W	orf19.720	GST3	2.46446	3.24498e-11
	C7_03490W	orf19.6706	GYP7	1.49692	5.23717e-10
	C1_06130C	orf19.2432	HAC1	1.81364	5.97333e-15
	C1_06610C	orf19.6249	HAK1	4.36595	9.88645e-12
	C5_02080C	orf19.3160	HSP12	1.48865	8.95621e-13
	CR_01730W	orf19.2568	IFU5	1.18278	2.71754e-16
	C1_13470W	orf19.4979	KNS1	1.3072	6.05463e-07
	C4_06990W	orf19.3110	MNN46	1.07281	1.7573e-15
	C4_00980C	orf19.4691	MRV1	2.49253	2.59814e-05
	C5_04190W	orf19.3902	MRV2	3.59032	6.76753e-28
	C5_04250W	orf19.3908	MRV8	2.66484	4.70051e-10
	C4_00600C	orf19.4183	MUC1	1.19418	2.1413e-20
	CR_02020C	orf19.2602	OPT1	1.57663	1.22606e-15
	C6_04200C	C6_04200C	orf19.1075.1	1.72403	5.94251e-08
	CR_07140C	orf19.11	orf19.11	1.8134	0.0232496
	C5_03870C	orf19.1107	orf19.1107	1.23747	9.55434e-11
	C4_05730W	orf19.1258	orf19.1258	1.79244	0.000274664
	C4_03710C	orf19.1307	orf19.1307	2.13612	4.35257e-06
	C7_03310W	orf19.1344	orf19.1344	1.70916	0.00681386
	C6_01300W	orf19.137	orf19.137	1.02403	0.000771009
	C4_03300C	orf19.1440.2	orf19.1440.2	1.01919	0.00455713
	C3_02140C	orf19.1632	orf19.1632	2.16883	5.26336e-19
	C3_02060W	orf19.1641	orf19.1641	1.88967	0.00271611
	CR_04680C	orf19.1736	orf19.1736	1.81988	0.00304463
	C2_10330C	orf19.1745	orf19.1745	1.43426	0.000173431
	C2_10160W	orf19.1765	orf19.1765	1.51275	1.87931e-15
	C2_10150W	orf19.1766	orf19.1766	2.56582	8.43827e-06
	C4_05400C	orf19.1797	orf19.1797	1.74151	8.59833e-20
	C2_07630C	orf19.1862	orf19.1862	1.28179	0.0306376
	C2_00940W	orf19.2030	orf19.2030	2.26438	1.79373e-55
	C2_00600C	orf19.2067	orf19.2067	1.06279	7.38287e-05
	C6_04420W	orf19.2125	orf19.2125	2.02563	1.19516e-21
	C2_07790C	orf19.2202	orf19.2202	2.94336	3.01108e-16
	C2_07760W	orf19.2204	orf19.2204	1.14493	3.29772e-10
	C2_06890C	orf19.2244	orf19.2244	1.11004	0.000576599
	C1_06160W	orf19.2429	orf19.2429	2.25258	0.00498612
	C1_06000W	orf19.2445	orf19.2445	3.59478	6.66776e-27
	C3_02570W	orf19.246	orf19.246	2.15084	5.08246e-49
	C1_05690C	orf19.2481	orf19.2481	3.57318	0.024135
	C3_01060W	orf19.2509.1	orf19.2509.1	1.16987	0.0386809
	C3_01130C	orf19.2515	orf19.2515	1.51505	1.01224e-09
	C3_02710W	orf19.263.1	orf19.263.1	1.53121	4.65963e-47
	C3_02790W	orf19.270	orf19.270	1.63446	3.30465e-16
	C4_02660W	orf19.2734	orf19.2734	1.63157	4.42043e-06
	C3_03980C	orf19.2812	orf19.2812	2.45197	3.12123e-09
	CR_02880W	orf19.2846	orf19.2846	4.05969	2.06796e-40
	C4_06470W	orf19.2887	orf19.2887	1.32036	3.38379e-15
	C4_06150C	orf19.2922	orf19.2922	2.30793	1.65394e-05
	C1_02490C	orf19.2938	orf19.2938	1.06263	0.00445209
	C1_02700C	orf19.2959.1	orf19.2959.1	2.06958	1.86588e-83
	C1_03150C	orf19.3007.2	orf19.3007.2	1.29046	2.15953e-16
	C1_01220C	orf19.3310	orf19.3310	1.35385	0.00890511
	C1_01610C	orf19.3351	orf19.3351	1.70668	5.28579e-09
	C6_02200C	orf19.3460	orf19.3460	1.51215	2.55853e-06
	C6_02300C	orf19.3471	orf19.3471	1.38015	2.80618e-06
	C6_02420W	orf19.3483	orf19.3483	1.31826	2.17613e-21
	C2_06630C	orf19.36.1	orf19.36.1	1.03103	0.000248161
	C2_08620W	orf19.3615	orf19.3615	1.52508	7.02904e-16
	C7_02630W	orf19.3701	orf19.3701	1.45286	0.000231186
	CR_07830C	orf19.3712	orf19.3712	1.12884	0.010603
	CR_07840C	orf19.3713	orf19.3713	1.5587	0.0359966
	C4_04660C	orf19.3815	orf19.3815	1.30478	1.79983e-10
	CR_06310W	orf19.3885	orf19.3885	1.58406	0.0102904
	C5_04260W	orf19.3910	orf19.3910	1.42288	7.80361e-11
	C5_04470C	orf19.3932	orf19.3932	2.26963	1.67107e-36
	C5_04480C	orf19.3932.1	orf19.3932.1	2.49466	1.14327e-20
	C5_01440C	orf19.4134	orf19.4134	1.06883	1.37873e-16
	C1_05440C	orf19.419	orf19.419	1.6598	3.41789e-09
	C5_02110W	orf19.4216	orf19.4216	1.50666	2.98459e-14
	C4_02150C	orf19.4577	orf19.4577	1.55518	0.04566
	C4_01960C	orf19.4596	orf19.4596	1.03309	3.05081e-09
	C4_00860C	orf19.4706	orf19.4706	2.57422	3.20238e-43
	C1_09210C	orf19.4779	orf19.4779	1.30788	3.36495e-27
	C1_09310C	orf19.4791	orf19.4791	1.26062	2.32303e-05
	C1_10050W	orf19.4872	orf19.4872	3.95016	0.000828852
	C1_10060C	orf19.4873	orf19.4873	2.06773	0.00966881
	C1_13240W	orf19.4951	orf19.4951	1.55807	5.70098e-10
	C1_13430C	orf19.4970	orf19.4970	3.35907	5.97643e-13
	C7_03280C	orf19.5125	orf19.5125	1.13759	0.000314872
	C7_02920W	orf19.5169	orf19.5169	1.29306	5.03609e-10
	C7_02760W	orf19.5190	orf19.5190	1.12047	0.000194674
	C1_12140W	orf19.5250	orf19.5250	1.06116	0.000282069
	C1_11950W	orf19.5270	orf19.5270	1.17506	0.00138197
	C2_10730W	orf19.5353	orf19.5353	2.31848	0.00516892
	C6_03520C	orf19.5718	orf19.5718	1.01718	2.846e-10
	C6_03880W	orf19.5763	orf19.5763	1.32043	3.41789e-09
	C2_02920W	orf19.5813	orf19.5813	1.63354	5.39134e-09
	C2_02910W	orf19.5814.1	orf19.5814.1	6.06227	5.14889e-05
	C3_04190W	orf19.5861.1	orf19.5861.1	1.66136	2.22268e-08
	C3_04330C	orf19.5876	orf19.5876	1.77621	2.09223e-25
	C1_06870C	orf19.6222.1	orf19.6222.1	3.34328	0.000383238
	C1_06860W	orf19.6224	orf19.6224	4.69834	0.012089
	C1_06620C	orf19.6248	orf19.6248	1.89421	0.00396976
	CR_04820W	orf19.6311	orf19.6311	1.64788	0.000126279
	CR_08310C	orf19.6398	orf19.6398	2.44502	0.0168913
	CR_08720W	orf19.6449	orf19.6449	1.53026	0.00807272
	C7_02370W	orf19.6474	orf19.6474	1.01408	0.00295312
	C7_02010C	orf19.6518	orf19.6518	3.60886	5.85589e-14
	C7_01700W	orf19.6554	orf19.6554	1.83846	4.17383e-18
	CR_05750W	orf19.6637	orf19.6637	1.49399	4.38452e-11
	C5_03470C	orf19.6654	orf19.6654	1.24962	0.00203536
	C3_07070C	orf19.6793	orf19.6793	1.6931	0.000140619
	C4_05200C	orf19.6859	orf19.6859	1.47802	0.0439172
	C2_05770W	orf19.6888	orf19.6888	2.03576	2.36218e-16
	C7_01130C	orf19.6897	orf19.6897	2.1749	0.0122469
	C3_03700C	orf19.6949	orf19.6949	2.67647	0.00381249
	C3_03690W	orf19.6950	orf19.6950	1.77536	2.55853e-06
	C7_00870W	orf19.7029	orf19.7029	2.51868	0.0313448
	CR_06550C	orf19.711	orf19.711	3.71813	1.39842e-53
	C1_14030W	orf19.7210	orf19.7210	1.80955	0.0373078
	CR_09140C	orf19.7310	orf19.7310	1.23144	0.0344487
	CR_07160C	orf19.733	orf19.733	1.77108	3.02242e-08
	CR_09460C	orf19.7341.1	orf19.7341.1	1.16029	6.78785e-06
	C3_06040W	orf19.7385	orf19.7385	5.88293	0.000683995
	CR_00290W	orf19.7504	orf19.7504	1.83459	3.57929e-05
	C1_04930C	orf19.751	orf19.751	1.45691	0.0231192
	C2_03500W	orf19.871	orf19.871	1.10414	4.70465e-10
	C5_00600C	orf19.929	orf19.929	2.59303	2.93468e-05
	C2_00910W	orf19.2033	PGA19	1.14044	0.0268157
	CR_02290W	orf19.3738	PGA22	4.06497	0.000782615
	C5_04370C	orf19.3923	PGA37	2.17042	4.12392e-08
	CR_04900C	orf19.6302	PGA39	4.8555	1.40139e-09
	C2_00100C	orf19.1911	PGA52	1.19377	5.54716e-25
	C1_10430W	orf19.984	PHO8	1.04919	0.0136493
	C1_00220W	orf19.6081	PHR2	2.90109	5.36664e-06
	C2_05660W	orf19.6877	PNG2	2.40004	3.44279e-35
	C5_01450W	orf19.4135	PRC2	1.72465	1.67348e-15
	C1_05880W	orf19.2461	PRN4	1.01605	1.13213e-06
	C2_08640C	orf19.3612	PST2	1.48452	7.39884e-25
	C4_03890W	orf19.5045	PTP2	2.53684	1.2366e-20
	C6_01290C	orf19.136	QDR3	2.13168	9.08747e-10
	CR_04440C	orf19.535	RBR1	3.38774	0.00175665
	C1_04330W	orf19.1069	RPN4	1.65974	3.03955e-15
	C2_06460W	orf19.23	RTA3	2.06592	1.95777e-06
	C4_04470W	orf19.3839	SAP10	2.20556	2.49552e-32
	C2_06370C	orf19.17	SCP1	1.7651	2.94907e-10
	C3_05820W	snR44d	snR44d	2.64511	0.000527885
	C4_06390W	orf19.2896	SOU1	1.06699	3.94458e-05
	C7_01730C	orf19.6551.1	STE18	1.67474	0.000138482
	C1_05710C	orf19.2479	UGA4	1.82926	0.000245605
	C3_01730C	orf19.1671	UTR2	1.02054	9.71244e-11
	C2_05180W	orf19.3548.1	WH11	3.60074	3.18164e-13
	C5_02430W	orf19.4251	ZCF22	1.12849	0.000202548

## Sheet: Down
Differentially down-regulated genes in P75010 +WOR1 strain compared with P75010 + empty strain.
Efg1 targets	ID	orf number	Gene name	log2FC (+WOR1 vs +empty)	padj
Direct target	C2_05250C	orf19.3554	AAT1	-1.14071	1.4238e-35
Direct target	C1_07890C	orf19.5061	ADE5,7	-1.0261	1.31334e-10
Direct target	C5_05050W	orf19.3997	ADH1	-1.20041	1.51997e-12
Direct target	C4_01170C	orf19.4673	BMT9	-1.36648	9.43348e-06
Direct target	C6_00830C	orf19.84	CAN3	-1.58062	7.37387e-14
Direct target	CR_06670W	orf19.701	CFL11	-3.516	9.19164e-44
Direct target	C4_05780C	orf19.1264	CFL2	-1.12726	5.21962e-05
Direct target	C5_04130C	orf19.3895	CHT2	-3.29477	4.37587e-05
Direct target	C1_07900W	orf19.5063	COI1	-1.41602	4.17388e-07
Direct target	C4_04850C	orf19.3794	CSR1	-2.41755	1.02791e-43
Direct target	C1_02250W	orf19.3682	CWH8	-1.38659	8.93271e-18
Direct target	C2_06590C	orf19.34	GIT1	-1.81603	3.45609e-06
Direct target	C6_00840W	orf19.85	GPX2	-1.1893	5.55742e-12
Direct target	C7_00280W	orf19.7094	HGT12	-2.98023	0.00654955
Direct target	C2_01000W	orf19.2023	HGT7	-1.59926	1.48034e-33
Direct target	C1_04140W	orf19.1048	IFD6	-1.63234	0.00359018
Direct target	C3_00600W	orf19.5399	IFF11	-3.21936	0.0351595
Direct target	C4_04770C	orf19.3803	MNN22	-1.2504	3.9772e-17
Direct target	C6_00290W	orf19.1189	orf19.1189	-1.64193	1.37207e-09
Direct target	C1_05830W	orf19.2468	orf19.2468	-1.74191	0.00883227
Direct target	C6_01780C	orf19.3406	orf19.3406	-1.42944	7.57578e-16
Direct target	C6_02330W	orf19.3475	orf19.3475	-1.14684	2.23317e-12
Direct target	C4_01800W	orf19.4612	orf19.4612	-2.09459	2.71725e-05
Direct target	C3_04840C	orf19.5952	orf19.5952	-1.74613	0.00749368
Direct target	C1_07040C	orf19.6200	orf19.6200	-1.57594	0.000390305
Direct target	C1_06340W	orf19.6277	orf19.6277	-1.33077	8.88053e-05
Direct target	CR_07680C	orf19.6282	orf19.6282	-1.541	0.00233126
Direct target	C3_07470W	orf19.6741	orf19.6741	-1.01466	0.0307364
Direct target	CR_06580W	orf19.693	orf19.693	-4.60103	0.0309052
Direct target	C1_05760C	orf19.2475	PGA26	-3.53644	2.23593e-08
Direct target	C6_00750C	orf19.3651	PGK1	-1.17296	9.59047e-14
Direct target	C5_02240W	orf19.4231	PTH2	-1.70494	1.45265e-06
Direct target	CR_04210C	orf19.508	QDR1	-1.85824	0.0110087
Direct target	C1_07330W	orf19.4438	RME1	-3.04251	0.00297675
Direct target	C2_07570W	orf19.1868	RNR22	-1.2753	0.000199062
Direct target	C6_02060W	orf19.3505	SLM2	-1.2847	5.14889e-05
Direct target	C6_00820W	orf19.3642	SUN41	-1.0236	4.25669e-15
Direct target	C2_02590W	orf19.1585	ZRT2	-1.41711	1.98778e-08
	CR_06150C	orf19.3870	ADE13	-1.21394	2.1413e-20
	C4_02410C	orf19.2762	AHP1	-1.23493	3.51815e-17
	C2_05460W	orf19.3575	CDC19	-1.46629	1.62248e-12
	C5_00370W	orf19.953.1	COF1	-2.48614	0.0162144
	C7_00090C	orf19.7114	CSA1	-1.26332	0.0148302
	C1_08500C	orf19.395	ENO1	-1.16502	2.96688e-13
	C4_01530C	orf19.4631	ERG251	-1.38496	1.97384e-09
	C6_00440C	orf19.4215	FET34	-1.32472	1.47612e-09
	C1_14130W	orf19.7219	FTR1	-1.33188	4.36004e-11
	C6_02500C	orf19.5519	GCV1	-1.13137	1.11299e-12
	C1_08400C	orf19.385	GCV2	-1.52096	1.57078e-20
	C1_13680C	orf19.5006	GCV3	-1.08079	0.000683965
	C2_03270W	orf19.903	GPM1	-1.00809	6.34778e-12
	C4_01390W	orf19.4647	HAP3	-1.66009	0.0254652
	C3_06580W	orf19.7447	JEN1	-3.88388	0.0307159
	CR_04480C	orf19.539	LAP3	-1.25414	1.10554e-05
	CR_08020C	orf19.596.1	NOP10	-1.02385	2.85081e-05
	CR_02220C	orf19.3749	OPT3	-1.02741	0.0341461
	C6_01080C	orf19.114	orf19.114	-1.9037	7.12021e-06
	C2_01650W	orf19.1476	orf19.1476	-1.29987	0.0340559
	C3_02250C	orf19.1620	orf19.1620	-2.40715	0.00133559
	CR_06850C	orf19.1848.1	orf19.1848.1	-3.85099	0.0473256
	C7_02610C	orf19.2371	orf19.2371	-1.28113	1.82199e-09
	C7_02600C	orf19.2372	orf19.2372	-1.19461	3.30465e-16
	C1_05890W	orf19.2460	orf19.2460	-1.35769	0.0421787
	C1_02560W	orf19.2943.5	orf19.2943.5	-2.98838	5.44607e-48
	C4_07160W	orf19.3087.2	orf19.3087.2	-1.09877	1.07039e-05
	C4_04720W	orf19.3810	orf19.3810	-1.15696	1.98354e-11
	C2_04390W	orf19.4515	orf19.4515	-1.35066	0.00518489
	C7_03140W	orf19.5141	orf19.5141	-1.00362	1.4279e-05
	C3_00620C	orf19.5394.1	orf19.5394.1	-2.42616	0.00562214
	C6_03070C	orf19.5589	orf19.5589	-1.89065	0.00158704
	C1_00270W	orf19.6079	orf19.6079	-2.26133	1.05939e-29
	C6_00020W	orf19.6338	orf19.6338	-3.78366	6.64656e-22
	C3_07400W	orf19.6751	orf19.6751	-1.0858	0.0421337
	C3_07130W	orf19.6787	orf19.6787	-4.05299	0.00114647
	C4_06570C	orf19.2877	PDC11	-1.08296	8.95621e-13
	C5_04810W	orf19.3967	PFK1	-1.04471	2.2584e-10
	C7_01800C	orf19.6540	PFK2	-1.00253	5.75655e-15
	C4_00450C	orf19.5674	PGA10	-2.83463	0.0326393
	C3_07160W	orf19.6784	PGA32	-1.48601	2.70957e-05
	C4_01940W	orf19.4599	PHO89	-1.56485	1.40004e-05
	C1_00290W	orf19.6078	POL93	-2.63108	4.04691e-48
	C4_06980W	orf19.3111	PRA1	-1.91068	2.41707e-08
	C7_02810W	orf19.5180	PRX1	-1.55049	7.9334e-06
	C4_04050C	orf19.5305	RHD3	-1.94651	0.00730809
	C2_03010C	orf19.5801	RNR21	-1.1054	2.01962e-08
	C6_02070C	orf19.3504	RPL23A	-1.27109	6.13596e-08
	C1_11040W	orf19.2310.1	RPL29	-1.03262	2.57336e-05
	CR_06660W	orf19.700	SEO1	-1.51722	8.20944e-06
	C6_03760C	orf19.5750	SHM2	-1.06074	1.50022e-18
	C1_02600W	orf19.2948	SNO1	-1.17603	2.0533e-17
	C5_02850W	snR10c	snR10c	-1.46059	6.4642e-07
	C5_03450W	snR40	snR40	-1.43513	0.0119854
	CR_06190C	snR61	snR61	-1.05566	0.0349773
	C4_01610C	snR76	snR76	-1.20561	0.0258329
	C1_02590C	orf19.2947	SNZ1	-1.13042	2.99615e-14
	C3_06870W	orf19.6814	TDH3	-1.08411	9.88645e-12
	C3_02730C	tF(GAA)1	tF(GAA)1	-5.06422	0.0129307
	C3_00970W	tG(UCC)1	tG(UCC)1	-1.7366	0.000725344
	C7_03630C	orf19.6696	TIM9	-3.91437	0.0352049
	C2_01290C	tL(UAA)1	tL(UAA)1	-3.41515	3.06891e-06
	C3_06330W	orf19.7398.1	TSA1B	-1.0973	0.00358849
	C2_02480W	tV(AAC)1	tV(AAC)1	-2.43276	0.00824429
	C4_06970C	orf19.3112	ZRT1	-1.4048	0.0307364
